# Supplementary material for: AI-assisted discovery of high-temperature dielectrics for energy storage
Source: Nat Commun. 2024 Jul 19;15:6107. doi: 10.1038/s41467-024-50413-x (PMC11271506; doi:10.1038/s41467-024-50413-x)
Supplement: Supplementary file 3 — Source Data [file 41467_2024_50413_MOESM3_ESM.zip]

Archive with 68 entries (56 files):
- Source_data/
- __MACOSX/._Source_data
- Source_data/.DS_Store
- __MACOSX/Source_data/._.DS_Store
- Source_data/Fig5/
- __MACOSX/Source_data/._Fig5
- Source_data/Fig2/
- __MACOSX/Source_data/._Fig2
- Source_data/Fig3/
- __MACOSX/Source_data/._Fig3
- Source_data/Fig4/
- __MACOSX/Source_data/._Fig4
- Source_data/Fig5/data1.csv
- __MACOSX/Source_data/Fig5/._data1.csv
- Source_data/Fig2/.DS_Store
- __MACOSX/Source_data/Fig2/._.DS_Store
- Source_data/Fig2/PanelA/
- __MACOSX/Source_data/Fig2/._PanelA
- Source_data/Fig2/PanelC/
- __MACOSX/Source_data/Fig2/._PanelC
- Source_data/Fig2/PanelB/
- __MACOSX/Source_data/Fig2/._PanelB
- Source_data/Fig3/.DS_Store
- __MACOSX/Source_data/Fig3/._.DS_Store
- Source_data/Fig3/PanelA/
- __MACOSX/Source_data/Fig3/._PanelA
- Source_data/Fig3/PanelB/
- __MACOSX/Source_data/Fig3/._PanelB
- Source_data/Fig4/.DS_Store
- __MACOSX/Source_data/Fig4/._.DS_Store
- Source_data/Fig4/PanelA/
- __MACOSX/Source_data/Fig4/._PanelA
- Source_data/Fig4/PanelB/
- __MACOSX/Source_data/Fig4/._PanelB
- Source_data/Fig2/PanelA/dataA4__PONB-2Me5Cl.csv
- __MACOSX/Source_data/Fig2/PanelA/._dataA4__PONB-2Me5Cl.csv
- Source_data/Fig2/PanelA/dataA2__pi-oxo-iso.csv
- __MACOSX/Source_data/Fig2/PanelA/._dataA2__pi-oxo-iso.csv
- Source_data/Fig2/PanelA/dataA1.csv
- __MACOSX/Source_data/Fig2/PanelA/._dataA1.csv
- Source_data/Fig2/PanelA/dataA3__psbnp-ptni.csv
- __MACOSX/Source_data/Fig2/PanelA/._dataA3__psbnp-ptni.csv
- Source_data/Fig2/PanelC/dataC2__thisWork.csv
- __MACOSX/Source_data/Fig2/PanelC/._dataC2__thisWork.csv
- Source_data/Fig2/PanelC/dataC1__pastWork.csv
- __MACOSX/Source_data/Fig2/PanelC/._dataC1__pastWork.csv
- Source_data/Fig2/PanelB/dataB1__commonPolymers.csv
- __MACOSX/Source_data/Fig2/PanelB/._dataB1__commonPolymers.csv
- Source_data/Fig2/PanelB/dataB2__thisWork.csv
- __MACOSX/Source_data/Fig2/PanelB/._dataB2__thisWork.csv
- Source_data/Fig3/PanelA/.DS_Store
- __MACOSX/Source_data/Fig3/PanelA/._.DS_Store
- Source_data/Fig3/PanelA/dataA1__100C.xls
- __MACOSX/Source_data/Fig3/PanelA/._dataA1__100C.xls
- Source_data/Fig3/PanelA/dataA3__200C.xls
- __MACOSX/Source_data/Fig3/PanelA/._dataA3__200C.xls
- Source_data/Fig3/PanelA/dataA4__RT.xls
- __MACOSX/Source_data/Fig3/PanelA/._dataA4__RT.xls
- Source_data/Fig3/PanelA/dataA2__150C.xls
- __MACOSX/Source_data/Fig3/PanelA/._dataA2__150C.xls
- Source_data/Fig3/PanelB/dataB1.csv
- __MACOSX/Source_data/Fig3/PanelB/._dataB1.csv
- Source_data/Fig3/PanelB/dataB2.txt
- __MACOSX/Source_data/Fig3/PanelB/._dataB2.txt
- Source_data/Fig4/PanelA/dataA1.xlsx
- __MACOSX/Source_data/Fig4/PanelA/._dataA1.xlsx
- Source_data/Fig4/PanelB/dataB1.xlsx
- __MACOSX/Source_data/Fig4/PanelB/._dataB1.xlsx
