# Supplementary material for: AI-assisted discovery of high-temperature dielectrics for energy storage
Source: Nat Commun. 2024 Jul 19;15:6107. doi: 10.1038/s41467-024-50413-x (PMC11271506; doi:10.1038/s41467-024-50413-x)
Supplement: Supplementary file 3 — Source Data [file 41467_2024_50413_MOESM3_ESM.zip › Source_data/Fig5/data1.csv]

	Tg prediction mean (K)	Tg prediction std. dev. (K)	Crystal structure band gap prediction mean (eV)	Chain structure band gap prediction mean (eV)	Dielectric constant at 100 Hz prediction mean	Solvent compatibility prediction
0	503.4506531	39.37246704	5.095279694	5.464015484	5.332072735	{'water': 'bad_solvent', 'ethanol': 'bad_solvent'}
1	474.8090515	34.59082031	5.066608429	5.402467251	5.223474979	{'water': 'bad_solvent', 'ethanol': 'bad_solvent'}
2	518.9161987	13.86688232	4.516787052	4.915332317	4.182212353	{'water': 'bad_solvent', 'ethanol': 'good_solvent'}
3	509.5615234	32.95648193	4.682563305	5.027369976	4.119896412	{'water': 'bad_solvent', 'ethanol': 'good_solvent'}
4	512.5855713	25.83239746	4.696612358	5.01772356	4.02069664	{'water': 'bad_solvent', 'ethanol': 'good_solvent'}
5	511.5663452	20.75933838	4.565110683	4.898826122	4.242473125	{'water': 'bad_solvent', 'ethanol': 'good_solvent'}
6	478.6792603	24.82989502	5.057984829	5.375033855	4.73654604	{'water': 'good_solvent', 'ethanol': 'bad_solvent'}
7	486.7008667	26.3291626	5.611690044	5.681208611	4.527337074	{'water': 'good_solvent', 'ethanol': 'good_solvent'}
8	468.666626	44.1897583	5.268800735	5.486197948	4.147703171	{'water': 'good_solvent', 'ethanol': 'good_solvent'}
9	478.4269714	21.17282104	5.317867279	5.624996662	6.008944988	{'water': 'bad_solvent', 'ethanol': 'bad_solvent'}
10	481.8292542	22.12411499	5.206578255	5.406199455	5.314591885	{'water': 'good_solvent', 'ethanol': 'bad_solvent'}
11	485.0937195	24.10635376	5.144420147	5.353865147	5.15268755	{'water': 'bad_solvent', 'ethanol': 'bad_solvent'}
12	472.9268799	17.56451416	5.293756962	5.589717865	5.043608189	{'water': 'bad_solvent', 'ethanol': 'bad_solvent'}
13	455.2543335	30.33685303	5.349359989	5.663627148	5.515526772	{'water': 'bad_solvent', 'ethanol': 'bad_solvent'}
14	518.2457275	19.85510254	5.229011059	5.46967268	4.596337795	{'water': 'bad_solvent', 'ethanol': 'bad_solvent'}
15	499.3128357	31.12722778	4.918898582	5.25616169	4.693076611	{'water': 'bad_solvent', 'ethanol': 'bad_solvent'}
16	495.4615173	29.18539429	5.530916214	5.631774426	4.334993362	{'water': 'good_solvent', 'ethanol': 'good_solvent'}
17	452.905365	29.43139648	4.838981152	5.066560745	4.308441639	{'water': 'bad_solvent', 'ethanol': 'bad_solvent'}
18	477.642334	27.81665039	4.849332333	5.132717609	4.272523403	{'water': 'bad_solvent', 'ethanol': 'bad_solvent'}
19	440.8207397	34.6854248	5.244716167	5.511443138	4.447681904	{'water': 'good_solvent', 'ethanol': 'good_solvent'}
20	518.0047607	22.38098145	5.268828869	5.570424557	4.937005043	{'water': 'good_solvent', 'ethanol': 'bad_solvent'}
21	491.737915	7.435913086	5.301001072	5.5522542	5.411787987	{'water': 'bad_solvent', 'ethanol': 'bad_solvent'}
22	446.9108582	38.66384888	5.268305302	5.538733959	4.614562511	{'water': 'good_solvent', 'ethanol': 'good_solvent'}
23	453.7915344	13.95602417	5.291917324	5.474020958	5.456663609	{'water': 'bad_solvent', 'ethanol': 'bad_solvent'}
24	445.5409851	40.67837524	5.276372433	5.563736916	4.892903805	{'water': 'good_solvent', 'ethanol': 'good_solvent'}
25	476.4565125	29.91415405	5.39869976	5.634754658	5.225176334	{'water': 'bad_solvent', 'ethanol': 'bad_solvent'}
26	421.5227051	21.23791504	5.30353117	5.453582764	5.328534126	{'water': 'bad_solvent', 'ethanol': 'bad_solvent'}
27	495.4968872	26.37646484	5.371509552	5.525717258	4.420415401	{'water': 'bad_solvent', 'ethanol': 'bad_solvent'}
28	467.9960022	38.34976196	5.443828106	5.626031399	5.215137005	{'water': 'good_solvent', 'ethanol': 'good_solvent'}
29	484.2037354	29.07849121	5.057499886	5.367642879	4.474750996	{'water': 'good_solvent', 'ethanol': 'bad_solvent'}
30	496.830719	37.09915161	5.190654278	5.455184937	5.504088402	{'water': 'bad_solvent', 'ethanol': 'bad_solvent'}
31	465.2592163	19.72628784	5.076711655	5.268733501	5.550937176	{'water': 'bad_solvent', 'ethanol': 'bad_solvent'}
32	482.4543152	27.35424805	5.105685711	5.332537174	5.596021652	{'water': 'bad_solvent', 'ethanol': 'bad_solvent'}
33	481.8809204	26.35198975	5.122093201	5.342112064	5.456579685	{'water': 'bad_solvent', 'ethanol': 'bad_solvent'}
34	459.3479309	51.22647095	5.208819389	5.569015026	5.035712719	{'water': 'good_solvent', 'ethanol': 'good_solvent'}
35	475.5392456	17.97485352	5.140740395	5.351629734	4.899935246	{'water': 'bad_solvent', 'ethanol': 'bad_solvent'}
36	517.2727661	33.16143799	5.365918636	5.607532024	5.473493099	{'water': 'good_solvent', 'ethanol': 'bad_solvent'}
37	459.7059631	33.11013794	4.842080593	5.026645184	4.685717106	{'water': 'good_solvent', 'ethanol': 'good_solvent'}
38	489.4144897	34.95562744	5.057445526	5.342582703	3.99318552	{'water': 'good_solvent', 'ethanol': 'bad_solvent'}
39	526.3723755	35.07305908	5.425158024	5.612020016	5.367782593	{'water': 'bad_solvent', 'ethanol': 'bad_solvent'}
40	491.5674133	51.2852478	5.482318878	5.617493629	5.367586136	{'water': 'good_solvent', 'ethanol': 'bad_solvent'}
41	462.5692139	40.71069336	5.266897202	5.507957458	4.635313988	{'water': 'good_solvent', 'ethanol': 'bad_solvent'}
42	518.8873901	31.8727417	5.373306274	5.691571712	4.331424236	{'water': 'bad_solvent', 'ethanol': 'bad_solvent'}
43	529.3503418	35.42199707	5.26192379	5.472342014	4.562659264	{'water': 'bad_solvent', 'ethanol': 'good_solvent'}
44	532.1602783	41.39758301	5.269137859	5.492057323	4.992724895	{'water': 'good_solvent', 'ethanol': 'good_solvent'}
45	485.688324	33.69558716	5.193431854	5.486767292	4.501504898	{'water': 'good_solvent', 'ethanol': 'good_solvent'}
46	492.0803528	21.95028687	5.344502926	5.643964291	4.737147331	{'water': 'good_solvent', 'ethanol': 'bad_solvent'}
47	510.9808655	19.74435425	5.317607403	5.547188282	4.315557957	{'water': 'bad_solvent', 'ethanol': 'bad_solvent'}
48	479.6387634	30.83996582	5.321282387	5.576970577	5.577357292	{'water': 'bad_solvent', 'ethanol': 'bad_solvent'}
49	478.946228	39.74920654	5.504554272	5.605291367	4.598977566	{'water': 'good_solvent', 'ethanol': 'bad_solvent'}
50	456.7036438	13.83273315	4.925130844	5.157375336	3.822001696	{'water': 'bad_solvent', 'ethanol': 'bad_solvent'}
51	441.175293	36.12966919	4.959318161	5.223869324	4.736783504	{'water': 'good_solvent', 'ethanol': 'bad_solvent'}
52	452.4449158	33.01184082	4.972753048	5.210168362	4.665117264	{'water': 'bad_solvent', 'ethanol': 'bad_solvent'}
53	420.9007874	38.00085449	4.901918411	5.130748272	4.470631599	{'water': 'bad_solvent', 'ethanol': 'bad_solvent'}
54	460.4188843	19.709198	5.335201263	5.557330608	5.603076935	{'water': 'bad_solvent', 'ethanol': 'bad_solvent'}
55	483.9751892	31.39382935	4.85880661	5.18944025	4.739367962	{'water': 'good_solvent', 'ethanol': 'bad_solvent'}
56	450.8152771	33.66329956	5.232378483	5.493806362	4.105012417	{'water': 'bad_solvent', 'ethanol': 'bad_solvent'}
57	436.9578857	35.97720337	5.159387112	5.411028385	5.303449154	{'water': 'good_solvent', 'ethanol': 'good_solvent'}
58	480.7394104	31.95309448	5.3764534	5.555058002	4.913598061	{'water': 'bad_solvent', 'ethanol': 'bad_solvent'}
59	495.539032	36.37625122	5.008063793	5.340823174	5.555319309	{'water': 'bad_solvent', 'ethanol': 'bad_solvent'}
60	478.8548279	15.3560791	5.548865795	5.711297035	4.113396168	{'water': 'bad_solvent', 'ethanol': 'bad_solvent'}
61	442.166687	15.36685181	5.452476025	5.644812107	5.055055141	{'water': 'bad_solvent', 'ethanol': 'bad_solvent'}
62	482.4758606	23.33276367	5.406076908	5.589658737	4.528109074	{'water': 'good_solvent', 'ethanol': 'bad_solvent'}
63	545.2507324	42.16101074	5.372528076	5.580071926	3.678387403	{'water': 'good_solvent', 'ethanol': 'good_solvent'}
64	480.9950562	41.47332764	5.270070553	5.467336178	4.548747063	{'water': 'good_solvent', 'ethanol': 'bad_solvent'}
65	541.2718506	46.87561035	5.407686234	5.612275124	4.081971645	{'water': 'good_solvent', 'ethanol': 'good_solvent'}
66	498.9460449	39.3694458	5.36503458	5.569231987	4.134067059	{'water': 'good_solvent', 'ethanol': 'bad_solvent'}
67	496.8219299	21.79171753	5.296494484	5.450124741	5.236871719	{'water': 'good_solvent', 'ethanol': 'good_solvent'}
68	477.2816467	8.312835693	5.328505993	5.586474419	4.353923321	{'water': 'good_solvent', 'ethanol': 'bad_solvent'}
69	519.4716187	19.60113525	4.981027126	5.313817024	4.641654968	{'water': 'bad_solvent', 'ethanol': 'bad_solvent'}
70	521.2260742	19.27349854	5.357583523	5.614922047	4.027268887	{'water': 'bad_solvent', 'ethanol': 'bad_solvent'}
71	506.3606873	28.61587524	4.892634869	5.222661018	4.400084496	{'water': 'bad_solvent', 'ethanol': 'bad_solvent'}
72	513.1345825	14.0569458	5.050617218	5.282941818	3.966859102	{'water': 'good_solvent', 'ethanol': 'bad_solvent'}
73	522.7232056	41.58734131	4.570828915	4.971015453	3.947490454	{'water': 'bad_solvent', 'ethanol': 'good_solvent'}
74	487.0464172	20.45346069	5.36781168	5.609342098	4.332235813	{'water': 'good_solvent', 'ethanol': 'bad_solvent'}
75	532.1339722	37.96789551	5.287379742	5.52968359	3.592871189	{'water': 'bad_solvent', 'ethanol': 'good_solvent'}
76	428.9115906	42.41467285	5.066209316	5.284879208	4.721015453	{'water': 'good_solvent', 'ethanol': 'good_solvent'}
77	452.6174622	16.78024292	5.095199108	5.233366013	5.490334511	{'water': 'bad_solvent', 'ethanol': 'bad_solvent'}
78	454.4798584	30.60662842	4.827656746	4.983946323	4.775643826	{'water': 'good_solvent', 'ethanol': 'good_solvent'}
79	392.8003235	22.91830444	5.33379364	5.441747665	5.123495579	{'water': 'bad_solvent', 'ethanol': 'bad_solvent'}
80	439.2564087	29.86141968	4.857225895	5.010443211	4.599918842	{'water': 'good_solvent', 'ethanol': 'good_solvent'}
81	451.3430481	20.6887207	5.317896843	5.600598812	4.884585857	{'water': 'bad_solvent', 'ethanol': 'bad_solvent'}
82	511.417511	23.33981323	4.687132835	5.041999817	4.261145115	{'water': 'bad_solvent', 'ethanol': 'good_solvent'}
83	539.2926636	31.73480225	4.080247402	4.391688824	3.624266148	{'water': 'bad_solvent', 'ethanol': 'good_solvent'}
84	511.1902466	11.940979	4.580252171	4.963461876	4.353691101	{'water': 'bad_solvent', 'ethanol': 'good_solvent'}
85	471.5928345	22.69259644	5.05279541	5.305336952	4.57280302	{'water': 'bad_solvent', 'ethanol': 'bad_solvent'}
86	505.5652466	33.34063721	5.367434978	5.437980175	3.747971773	{'water': 'good_solvent', 'ethanol': 'good_solvent'}
87	404.2049561	33.43380737	4.830199242	5.029087543	3.915687323	{'water': 'good_solvent', 'ethanol': 'good_solvent'}
88	403.1192017	37.14065552	4.931933403	5.103029251	3.805184126	{'water': 'good_solvent', 'ethanol': 'good_solvent'}
89	443.6057739	30.35281372	5.13671875	5.406351566	4.061790466	{'water': 'good_solvent', 'ethanol': 'good_solvent'}
90	431.0310364	32.85952759	5.226298332	5.432108402	5.50779295	{'water': 'good_solvent', 'ethanol': 'bad_solvent'}
91	467.8194885	22.53237915	5.193309784	5.386105061	4.513737679	{'water': 'good_solvent', 'ethanol': 'good_solvent'}
92	435.5969238	38.11431885	5.223397255	5.471595764	4.100293159	{'water': 'good_solvent', 'ethanol': 'good_solvent'}
93	392.6510925	18.23934937	5.33063221	5.471935749	5.028679848	{'water': 'bad_solvent', 'ethanol': 'bad_solvent'}
94	440.3009033	40.81555176	5.232251644	5.488855839	4.265510082	{'water': 'good_solvent', 'ethanol': 'good_solvent'}
95	438.982666	39.9118042	5.207416534	5.457761288	4.500638485	{'water': 'bad_solvent', 'ethanol': 'good_solvent'}
96	440.7367249	29.04370117	4.865989685	5.038770199	4.595826149	{'water': 'good_solvent', 'ethanol': 'good_solvent'}
97	468.3144226	22.24887085	5.194355488	5.388286591	4.58731699	{'water': 'good_solvent', 'ethanol': 'good_solvent'}
98	390.675293	27.03161621	4.825049877	5.027490139	3.93845439	{'water': 'good_solvent', 'ethanol': 'good_solvent'}
99	426.8988647	43.53082275	5.214702129	5.443353176	3.962934971	{'water': 'good_solvent', 'ethanol': 'good_solvent'}
100	437.6875916	45.63925171	5.034779549	5.24728775	4.101039886	{'water': 'good_solvent', 'ethanol': 'bad_solvent'}
101	520.2147827	28.206604	5.485614777	5.590064526	3.143765211	{'water': 'good_solvent', 'ethanol': 'good_solvent'}
102	448.0519714	26.79232788	4.84842968	5.050479412	4.251101971	{'water': 'bad_solvent', 'ethanol': 'bad_solvent'}
103	488.1033936	12.09848022	4.94075489	5.191524982	3.790762663	{'water': 'good_solvent', 'ethanol': 'good_solvent'}
104	420.1263428	45.52520752	5.403232098	5.526263714	3.641387224	{'water': 'good_solvent', 'ethanol': 'good_solvent'}
105	548.5765381	33.23364258	3.986747503	4.379100323	3.798631668	{'water': 'bad_solvent', 'ethanol': 'good_solvent'}
106	486.7290955	19.22351074	5.207437038	5.43806076	4.511095524	{'water': 'good_solvent', 'ethanol': 'bad_solvent'}
107	488.2077332	21.98495483	5.220208168	5.446405888	4.348840714	{'water': 'good_solvent', 'ethanol': 'good_solvent'}
108	445.357605	32.97940063	5.065049171	5.293106079	3.956232548	{'water': 'good_solvent', 'ethanol': 'good_solvent'}
109	502.4127197	30.91516113	5.403403759	5.59584856	3.869689941	{'water': 'good_solvent', 'ethanol': 'good_solvent'}
110	468.1708984	25.48376465	5.163640499	5.369433403	4.704528332	{'water': 'good_solvent', 'ethanol': 'bad_solvent'}
111	489.5669556	26.27838135	4.990406036	5.296639442	4.069062233	{'water': 'bad_solvent', 'ethanol': 'bad_solvent'}
112	503.2383118	23.21682739	5.327274799	5.554975986	4.97070837	{'water': 'bad_solvent', 'ethanol': 'bad_solvent'}
113	425.9884644	13.56814575	5.299825191	5.486850262	5.13925457	{'water': 'bad_solvent', 'ethanol': 'bad_solvent'}
114	457.3161621	14.20697021	5.292367458	5.502514839	4.802432537	{'water': 'bad_solvent', 'ethanol': 'bad_solvent'}
115	507.1912231	16.72979736	5.223330975	5.533003807	4.09445715	{'water': 'bad_solvent', 'ethanol': 'good_solvent'}
116	450.9661865	26.88369751	5.040550232	5.321900845	4.073459148	{'water': 'bad_solvent', 'ethanol': 'bad_solvent'}
117	471.1135864	40.25952148	5.552792072	5.669627666	4.055601597	{'water': 'good_solvent', 'ethanol': 'bad_solvent'}
118	503.6697998	14.70410156	5.323037148	5.573239326	4.090427399	{'water': 'bad_solvent', 'ethanol': 'bad_solvent'}
119	493.5227356	19.66848755	5.342788696	5.628646374	4.133904457	{'water': 'bad_solvent', 'ethanol': 'bad_solvent'}
120	542.2285156	31.87286377	5.339925289	5.557712555	3.536007643	{'water': 'good_solvent', 'ethanol': 'good_solvent'}
121	514.0861816	23.8605957	5.406083584	5.56464386	4.11311245	{'water': 'good_solvent', 'ethanol': 'good_solvent'}
122	533.6828613	48.50787354	5.369904041	5.568962097	4.136428833	{'water': 'good_solvent', 'ethanol': 'good_solvent'}
123	484.5171509	20.12484741	5.170398235	5.373207569	4.934239388	{'water': 'good_solvent', 'ethanol': 'bad_solvent'}
124	547.3415527	42.32043457	5.347049713	5.547989368	3.913414478	{'water': 'good_solvent', 'ethanol': 'good_solvent'}
125	506.0996094	25.35388184	5.409501553	5.648436069	5.798811913	{'water': 'bad_solvent', 'ethanol': 'bad_solvent'}
126	461.3182373	24.25195313	5.489330292	5.675708294	4.703310013	{'water': 'bad_solvent', 'ethanol': 'bad_solvent'}
127	487.3914185	23.35891724	5.394807816	5.616457462	3.999529362	{'water': 'good_solvent', 'ethanol': 'bad_solvent'}
128	388.6784363	34.20407104	5.4138484	5.527620792	3.657197237	{'water': 'good_solvent', 'ethanol': 'bad_solvent'}
129	457.6139832	22.04016113	5.3852005	5.584146023	4.150836945	{'water': 'good_solvent', 'ethanol': 'good_solvent'}
130	467.2987061	22.82073975	5.364765644	5.574700832	4.139826298	{'water': 'good_solvent', 'ethanol': 'good_solvent'}
131	495.776123	34.70013428	5.478188992	5.618422508	3.73828578	{'water': 'good_solvent', 'ethanol': 'bad_solvent'}
132	477.9280701	18.70007324	4.958161831	5.261514664	4.512034893	{'water': 'good_solvent', 'ethanol': 'bad_solvent'}
133	483.5470886	23.59048462	5.399205685	5.541775227	4.222951412	{'water': 'good_solvent', 'ethanol': 'good_solvent'}
134	461.1480103	23.23632813	4.859699726	5.093243599	4.077453613	{'water': 'bad_solvent', 'ethanol': 'bad_solvent'}
135	490.3461914	11.50167847	4.994767666	5.311887264	4.053013325	{'water': 'bad_solvent', 'ethanol': 'good_solvent'}
136	507.7669678	17.2076416	5.105145931	5.3513484	3.329249144	{'water': 'good_solvent', 'ethanol': 'good_solvent'}
137	528.204834	31.05639648	5.392683029	5.534205914	3.17609477	{'water': 'good_solvent', 'ethanol': 'bad_solvent'}
138	482.2451477	30.59933472	5.161888123	5.391973019	4.353443146	{'water': 'good_solvent', 'ethanol': 'good_solvent'}
139	502.1153564	20.43762207	5.413971901	5.59750843	3.952557802	{'water': 'good_solvent', 'ethanol': 'bad_solvent'}
140	498.3813171	32.02078247	5.528440952	5.646782875	3.857627869	{'water': 'good_solvent', 'ethanol': 'good_solvent'}
141	499.4174805	20.82910156	4.803931713	5.113807201	3.919472456	{'water': 'bad_solvent', 'ethanol': 'good_solvent'}
142	445.196167	19.60791016	4.809996605	4.999517918	4.025615215	{'water': 'bad_solvent', 'ethanol': 'bad_solvent'}
143	539.5679932	17.36828613	5.334400177	5.523885727	3.388733625	{'water': 'good_solvent', 'ethanol': 'bad_solvent'}
144	521.0489502	38.47735596	5.428235531	5.554608822	3.575581312	{'water': 'good_solvent', 'ethanol': 'good_solvent'}
145	498.2077026	7.120300293	5.474321842	5.692703724	3.686038971	{'water': 'bad_solvent', 'ethanol': 'bad_solvent'}
146	514.1394043	42.1149292	5.429437637	5.549686432	3.238887072	{'water': 'good_solvent', 'ethanol': 'bad_solvent'}
147	481.8231506	16.73620605	5.391434193	5.583142281	3.732780457	{'water': 'good_solvent', 'ethanol': 'bad_solvent'}
148	529.3815918	17.02490234	5.414259911	5.64330101	3.8379426	{'water': 'good_solvent', 'ethanol': 'bad_solvent'}
149	518.5918579	43.14202881	5.394105434	5.534738064	3.480448246	{'water': 'good_solvent', 'ethanol': 'good_solvent'}
150	520.1201172	33.76000977	5.421980381	5.549643993	3.364065886	{'water': 'good_solvent', 'ethanol': 'good_solvent'}
151	516.194458	10.30981445	5.330283642	5.481027126	3.506819963	{'water': 'good_solvent', 'ethanol': 'good_solvent'}
152	489.881134	10.82824707	5.056959152	5.29893589	3.980432987	{'water': 'good_solvent', 'ethanol': 'bad_solvent'}
153	486.8722534	25.67803955	5.457305431	5.694732189	3.564097643	{'water': 'bad_solvent', 'ethanol': 'bad_solvent'}
154	532.9642334	14.04333496	5.419788361	5.638319492	3.792025805	{'water': 'good_solvent', 'ethanol': 'bad_solvent'}
155	502.2543335	24.96612549	4.784598827	5.082799911	3.861861467	{'water': 'bad_solvent', 'ethanol': 'bad_solvent'}
156	505.6934204	14.75030518	5.320907116	5.484653473	3.828092337	{'water': 'good_solvent', 'ethanol': 'good_solvent'}
157	511.6420593	7.720611572	5.319423676	5.471735477	3.358124971	{'water': 'good_solvent', 'ethanol': 'bad_solvent'}
158	512.3908081	40.12567139	4.635279655	4.972016335	4.700959682	{'water': 'bad_solvent', 'ethanol': 'bad_solvent'}
159	523.1970215	46.13336182	5.433276176	5.59502697	4.851032734	{'water': 'good_solvent', 'ethanol': 'good_solvent'}
160	465.3988647	37.69430542	5.145179272	5.360562325	4.713063717	{'water': 'good_solvent', 'ethanol': 'bad_solvent'}
161	440.5474548	25.50439453	5.343089581	5.540606499	4.128081322	{'water': 'good_solvent', 'ethanol': 'good_solvent'}
162	481.0643311	15.73828125	5.460623264	5.634414196	3.590214491	{'water': 'good_solvent', 'ethanol': 'good_solvent'}
163	536.2671509	36.0043335	5.175001621	5.433857918	3.512079239	{'water': 'good_solvent', 'ethanol': 'good_solvent'}
164	533.0933838	21.59069824	5.373159409	5.531005383	3.441462278	{'water': 'good_solvent', 'ethanol': 'good_solvent'}
165	495.198822	31.17507935	5.489036083	5.622712135	3.73938179	{'water': 'good_solvent', 'ethanol': 'bad_solvent'}
166	517.2718506	14.2746582	5.370900631	5.495790005	3.230970383	{'water': 'good_solvent', 'ethanol': 'good_solvent'}
167	476.7012634	13.35339355	5.499128819	5.69768095	3.643656969	{'water': 'bad_solvent', 'ethanol': 'bad_solvent'}
168	525.2642212	28.39953613	5.49150753	5.636689186	3.354877472	{'water': 'good_solvent', 'ethanol': 'bad_solvent'}
169	525.0482178	26.60784912	5.433593273	5.650966167	3.876540422	{'water': 'good_solvent', 'ethanol': 'bad_solvent'}
170	428.6966553	30.78134155	5.072356701	5.345794678	5.270160675	{'water': 'good_solvent', 'ethanol': 'bad_solvent'}
171	430.1607056	30.87945557	4.89037323	5.09402895	4.050432205	{'water': 'good_solvent', 'ethanol': 'bad_solvent'}
172	404.5074158	31.77053833	4.739868641	4.972542763	4.45514679	{'water': 'bad_solvent', 'ethanol': 'bad_solvent'}
173	442.6557007	31.73440552	5.320636749	5.432296753	4.697040081	{'water': 'good_solvent', 'ethanol': 'bad_solvent'}
174	413.508606	29.01593018	4.838652134	5.048717022	4.402650356	{'water': 'good_solvent', 'ethanol': 'bad_solvent'}
175	408.5587158	29.12808228	4.922927856	5.150574207	4.171636105	{'water': 'bad_solvent', 'ethanol': 'bad_solvent'}
176	421.3259583	36.34048462	5.253566742	5.491952419	4.593929768	{'water': 'bad_solvent', 'ethanol': 'bad_solvent'}
177	370.6652222	22.31866455	5.38004446	5.434783459	4.833560944	{'water': 'bad_solvent', 'ethanol': 'bad_solvent'}
178	433.6628113	34.92684937	5.230648041	5.428033352	4.922799587	{'water': 'good_solvent', 'ethanol': 'good_solvent'}
179	428.4742432	28.16796875	5.511288643	5.61049366	5.110414028	{'water': 'bad_solvent', 'ethanol': 'bad_solvent'}
180	436.3609924	24.88284302	4.904889584	5.078269958	3.808327436	{'water': 'good_solvent', 'ethanol': 'good_solvent'}
181	431.3924255	19.44122314	4.809271812	4.953112125	4.359631062	{'water': 'bad_solvent', 'ethanol': 'bad_solvent'}
182	383.3888855	34.50534058	4.929214001	5.130244732	3.893912554	{'water': 'bad_solvent', 'ethanol': 'bad_solvent'}
183	408.5264893	32.05987549	4.869859219	5.078514099	4.000404358	{'water': 'bad_solvent', 'ethanol': 'bad_solvent'}
184	455.7267456	22.31134033	5.494781017	5.656271458	4.639862061	{'water': 'bad_solvent', 'ethanol': 'bad_solvent'}
185	422.2196045	15.66470337	5.347307682	5.505403519	4.515710354	{'water': 'bad_solvent', 'ethanol': 'bad_solvent'}
186	447.9633484	45.74478149	5.029838085	5.168252945	4.06348896	{'water': 'good_solvent', 'ethanol': 'good_solvent'}
187	486.2340088	17.78790283	4.967905521	5.184729099	3.908951521	{'water': 'good_solvent', 'ethanol': 'bad_solvent'}
188	504.2226868	12.35055542	4.751563549	5.114511013	3.982587099	{'water': 'good_solvent', 'ethanol': 'bad_solvent'}
189	459.3139648	29.60403442	5.344380856	5.538876057	3.542292356	{'water': 'good_solvent', 'ethanol': 'good_solvent'}
190	520.4210205	28.11706543	4.412896156	4.729226589	3.181971073	{'water': 'bad_solvent', 'ethanol': 'good_solvent'}
191	517.1120605	25.42541504	4.567870617	4.933868885	3.027507544	{'water': 'bad_solvent', 'ethanol': 'good_solvent'}
192	430.6249695	34.68670654	5.21748209	5.462429047	3.9939363	{'water': 'good_solvent', 'ethanol': 'good_solvent'}
193	403.048645	5.873321533	5.345782757	5.513150692	4.75642395	{'water': 'bad_solvent', 'ethanol': 'bad_solvent'}
194	484.837677	10.55780029	4.982074261	5.202578545	3.926724195	{'water': 'good_solvent', 'ethanol': 'bad_solvent'}
195	514.3881836	19.21606445	4.003449917	4.468418121	4.300599098	{'water': 'bad_solvent', 'ethanol': 'good_solvent'}
196	476.1420593	26.07369995	5.37007761	5.571176052	3.600838423	{'water': 'good_solvent', 'ethanol': 'bad_solvent'}
197	383.6412964	35.20239258	4.958236217	5.129653454	3.960099459	{'water': 'good_solvent', 'ethanol': 'good_solvent'}
198	482.910553	11.12994385	5.355259895	5.582210064	4.361180782	{'water': 'bad_solvent', 'ethanol': 'bad_solvent'}
199	461.0890503	18.41455078	5.326369762	5.49959898	5.401120186	{'water': 'good_solvent', 'ethanol': 'bad_solvent'}
200	422.1821594	36.31802368	4.848969936	5.090900421	4.187788486	{'water': 'good_solvent', 'ethanol': 'good_solvent'}
201	401.9810181	40.47085571	4.846739292	5.061996937	4.590118885	{'water': 'good_solvent', 'ethanol': 'bad_solvent'}
202	434.432251	20.59280396	5.498771191	5.57197094	4.595770836	{'water': 'bad_solvent', 'ethanol': 'bad_solvent'}
203	425.3561401	31.28143311	5.154502869	5.392505646	4.275163174	{'water': 'good_solvent', 'ethanol': 'good_solvent'}
204	439.1963806	32.73187256	5.671926022	5.713071346	5.054069519	{'water': 'good_solvent', 'ethanol': 'bad_solvent'}
205	456.625946	19.69128418	5.057181835	5.306264877	4.822286129	{'water': 'bad_solvent', 'ethanol': 'bad_solvent'}
206	470.8694763	27.10198975	4.965989113	5.229787827	4.992280006	{'water': 'bad_solvent', 'ethanol': 'bad_solvent'}
207	461.2355652	37.42947388	5.195020199	5.349346638	4.654993534	{'water': 'good_solvent', 'ethanol': 'bad_solvent'}
208	521.7141113	19.64501953	5.660722256	5.666291714	3.00212121	{'water': 'good_solvent', 'ethanol': 'bad_solvent'}
209	510.14328	14.97293091	5.616260529	5.641742706	3.040714979	{'water': 'good_solvent', 'ethanol': 'bad_solvent'}
210	409.6768494	36.11639404	4.896137714	5.116562843	4.582125187	{'water': 'good_solvent', 'ethanol': 'bad_solvent'}
211	437.1508484	42.22262573	4.976468563	5.297934055	4.229733467	{'water': 'bad_solvent', 'ethanol': 'good_solvent'}
212	451.5901184	28.91018677	4.909914494	5.237588406	4.031675339	{'water': 'bad_solvent', 'ethanol': 'good_solvent'}
213	455.5646973	38.79394531	4.59517622	5.070538044	4.171722412	{'water': 'bad_solvent', 'ethanol': 'bad_solvent'}
214	439.2399597	28.15170288	5.052068233	5.254402637	4.139201641	{'water': 'good_solvent', 'ethanol': 'good_solvent'}
215	431.2788696	20.35327148	4.956674099	5.280861378	4.254157543	{'water': 'bad_solvent', 'ethanol': 'good_solvent'}
216	522.4420166	6.693969727	5.365116119	5.593217373	3.931713104	{'water': 'good_solvent', 'ethanol': 'bad_solvent'}
217	508.9071655	21.10717773	4.958726406	5.29422617	4.093791485	{'water': 'bad_solvent', 'ethanol': 'good_solvent'}
218	506.1392517	23.98379517	5.451200008	5.620800972	3.939787388	{'water': 'good_solvent', 'ethanol': 'bad_solvent'}
219	504.4374695	23.94363403	5.453919411	5.624305248	4.010391712	{'water': 'good_solvent', 'ethanol': 'bad_solvent'}
220	504.6364746	16.1895752	5.310988426	5.548054695	4.10359621	{'water': 'good_solvent', 'ethanol': 'bad_solvent'}
221	486.3982239	21.79278564	5.238062382	5.459690094	4.209740639	{'water': 'good_solvent', 'ethanol': 'good_solvent'}
222	501.4498901	21.04168701	5.310914993	5.535489559	4.131581783	{'water': 'good_solvent', 'ethanol': 'bad_solvent'}
223	520.5679932	31.72253418	5.29588747	5.444555759	3.470336914	{'water': 'good_solvent', 'ethanol': 'good_solvent'}
224	493.819397	23.51080322	5.317325592	5.539867401	4.126896858	{'water': 'good_solvent', 'ethanol': 'good_solvent'}
225	483.5357056	21.34994507	5.238247395	5.45993042	4.234639645	{'water': 'good_solvent', 'ethanol': 'good_solvent'}
226	542.8453369	39.27935791	5.333180904	5.5301404	3.725698948	{'water': 'good_solvent', 'ethanol': 'good_solvent'}
227	461.117218	32.1812439	4.841584206	5.175147057	4.488706589	{'water': 'bad_solvent', 'ethanol': 'bad_solvent'}
228	540.4454346	26.42608643	5.331995964	5.543669224	3.445620775	{'water': 'good_solvent', 'ethanol': 'good_solvent'}
229	495.0881653	14.34744263	4.936446667	5.261491299	3.980386019	{'water': 'bad_solvent', 'ethanol': 'good_solvent'}
230	577.3483887	74.44702148	5.406487465	5.628531456	4.098235607	{'water': 'good_solvent', 'ethanol': 'bad_solvent'}
231	520.5245361	18.34375	5.348657131	5.589077473	4.002714157	{'water': 'bad_solvent', 'ethanol': 'bad_solvent'}
232	521.013916	12.4107666	5.352903366	5.584439754	3.943273306	{'water': 'good_solvent', 'ethanol': 'bad_solvent'}
233	521.5327759	15.91009521	4.790586948	5.15376997	3.920145035	{'water': 'bad_solvent', 'ethanol': 'good_solvent'}
234	490.7705078	33.40478516	4.69782114	5.071205139	4.07612896	{'water': 'bad_solvent', 'ethanol': 'good_solvent'}
235	509.9742737	32.96578979	4.887746334	5.203876495	3.976006269	{'water': 'bad_solvent', 'ethanol': 'good_solvent'}
236	551.552124	41.52642822	5.340332985	5.53358984	3.811395645	{'water': 'good_solvent', 'ethanol': 'good_solvent'}
237	483.7086182	53.39746094	4.939826488	5.266896725	4.192784309	{'water': 'bad_solvent', 'ethanol': 'bad_solvent'}
238	524.3712158	19.82580566	4.805111885	5.121732712	3.66852355	{'water': 'bad_solvent', 'ethanol': 'good_solvent'}
239	465.9980774	24.90335083	4.830635071	5.15567112	4.442207336	{'water': 'bad_solvent', 'ethanol': 'bad_solvent'}
240	502.3354492	15.00390625	4.883520126	5.242122173	3.690798521	{'water': 'bad_solvent', 'ethanol': 'good_solvent'}
241	500.9102478	8.998504639	5.414856911	5.522358894	3.594470978	{'water': 'good_solvent', 'ethanol': 'good_solvent'}
242	509.887207	30.84515381	5.329406738	5.492942333	4.025472164	{'water': 'good_solvent', 'ethanol': 'good_solvent'}
243	512.4960938	24.59240723	4.831224442	5.153953552	4.089644909	{'water': 'bad_solvent', 'ethanol': 'good_solvent'}
244	522.5948486	32.82922363	5.3577075	5.486226082	3.485271931	{'water': 'good_solvent', 'ethanol': 'good_solvent'}
245	515.3901367	28.24047852	4.786602497	5.097596645	3.969846725	{'water': 'bad_solvent', 'ethanol': 'good_solvent'}
246	512.1531982	52.05310059	5.466469765	5.498747349	3.026485682	{'water': 'good_solvent', 'ethanol': 'good_solvent'}
247	510.1084595	31.66644287	4.696733952	4.959959507	3.532001495	{'water': 'bad_solvent', 'ethanol': 'good_solvent'}
248	523.6661377	31.73742676	4.406653881	4.759642601	3.654242754	{'water': 'bad_solvent', 'ethanol': 'good_solvent'}
249	518.234375	31.81060791	5.532817364	5.620073795	3.314633131	{'water': 'good_solvent', 'ethanol': 'good_solvent'}
250	508.4554443	18.70471191	4.517816067	4.885612011	3.716156006	{'water': 'bad_solvent', 'ethanol': 'good_solvent'}
251	497.568512	17.9480896	4.691553116	5.073801517	3.356902361	{'water': 'bad_solvent', 'ethanol': 'good_solvent'}
252	555.2674561	14.99816895	4.708921432	5.049806595	3.127485037	{'water': 'bad_solvent', 'ethanol': 'good_solvent'}
253	420.9177246	28.66653442	4.630571842	4.852573395	4.354867458	{'water': 'bad_solvent', 'ethanol': 'bad_solvent'}
254	417.5352173	21.43765259	4.680073261	4.881097794	4.406078339	{'water': 'bad_solvent', 'ethanol': 'bad_solvent'}
255	363.6713257	28.02264404	5.665450096	5.736161709	3.802384138	{'water': 'bad_solvent', 'ethanol': 'bad_solvent'}
256	535.505249	29.40826416	3.979169607	4.401572704	3.495014906	{'water': 'bad_solvent', 'ethanol': 'bad_solvent'}
257	431.8905029	22.81872559	4.656209469	4.761968613	4.556302547	{'water': 'good_solvent', 'ethanol': 'bad_solvent'}
258	461.7018127	33.08477783	5.407053471	5.65298605	3.510569334	{'water': 'bad_solvent', 'ethanol': 'bad_solvent'}
259	515.8653564	15.39202881	4.836225986	5.14582777	3.682420731	{'water': 'bad_solvent', 'ethanol': 'good_solvent'}
260	542.4224243	17.58172607	4.61645031	4.981035233	3.509554386	{'water': 'bad_solvent', 'ethanol': 'good_solvent'}
261	515.7835693	18.26477051	4.842472076	5.153423309	3.660522223	{'water': 'bad_solvent', 'ethanol': 'good_solvent'}
262	487.2193298	24.57867432	5.329474926	5.550882816	4.12828207	{'water': 'good_solvent', 'ethanol': 'good_solvent'}
263	477.824585	23.33065796	5.343062878	5.56330061	4.140323162	{'water': 'good_solvent', 'ethanol': 'good_solvent'}
264	546.3999023	15.49658203	5.578009605	5.747121811	3.778110981	{'water': 'good_solvent', 'ethanol': 'bad_solvent'}
265	522.4125977	17.13745117	4.336323738	4.718846321	3.947920561	{'water': 'bad_solvent', 'ethanol': 'good_solvent'}
266	417.2497559	13.2947998	5.192075253	5.386213779	4.074859142	{'water': 'good_solvent', 'ethanol': 'good_solvent'}
267	446.9620056	22.26956177	5.40440321	5.590806007	4.154929638	{'water': 'good_solvent', 'ethanol': 'good_solvent'}
268	526.5687256	25.90765381	4.240287781	4.588471413	3.554023743	{'water': 'bad_solvent', 'ethanol': 'good_solvent'}
269	518.0290527	6.869628906	5.456078529	5.549172878	3.210768938	{'water': 'good_solvent', 'ethanol': 'good_solvent'}
270	414.4850159	21.82659912	4.876647472	5.054659367	4.262821198	{'water': 'bad_solvent', 'ethanol': 'bad_solvent'}
271	462.3295593	39.76553345	4.850641727	4.979028225	3.827445984	{'water': 'bad_solvent', 'ethanol': 'good_solvent'}
272	468.4234924	25.23782349	4.979920387	5.082503796	3.690644503	{'water': 'bad_solvent', 'ethanol': 'bad_solvent'}
273	366.1221619	33.26074219	5.059714794	5.185921669	3.922294617	{'water': 'good_solvent', 'ethanol': 'good_solvent'}
274	527.2189331	48.79925537	5.605023861	5.748440742	3.844053745	{'water': 'good_solvent', 'ethanol': 'bad_solvent'}
275	533.5657959	17.96710205	5.538829327	5.622662544	3.234668493	{'water': 'good_solvent', 'ethanol': 'good_solvent'}
276	532.1505737	27.99786377	4.468501091	4.843263149	3.211730242	{'water': 'bad_solvent', 'ethanol': 'good_solvent'}
277	341.2608948	27.91137695	5.119925499	5.222216129	3.852386475	{'water': 'bad_solvent', 'ethanol': 'good_solvent'}
278	431.9241028	27.91223145	5.120362759	5.483938694	5.646713257	{'water': 'good_solvent', 'ethanol': 'bad_solvent'}
279	437.2264709	29.1434021	5.263419628	5.450005531	5.273026943	{'water': 'bad_solvent', 'ethanol': 'bad_solvent'}
280	434.4710083	33.42462158	5.307097912	5.45949173	5.475895405	{'water': 'good_solvent', 'ethanol': 'good_solvent'}
281	466.2839966	21.37515259	5.563871861	5.586654186	4.145464897	{'water': 'good_solvent', 'ethanol': 'bad_solvent'}
282	517.9324951	16.49133301	5.419290066	5.526310921	3.614320517	{'water': 'good_solvent', 'ethanol': 'good_solvent'}
283	463.4719238	37.28131104	4.754724979	5.053690434	3.891075134	{'water': 'bad_solvent', 'ethanol': 'bad_solvent'}
284	520.1868896	31.94506836	5.449075222	5.556093216	3.426602125	{'water': 'good_solvent', 'ethanol': 'bad_solvent'}
285	415.7372437	23.48574829	4.824903965	4.988263607	4.058796883	{'water': 'bad_solvent', 'ethanol': 'bad_solvent'}
286	424.8815308	29.55355835	4.822282314	4.996705532	4.190416813	{'water': 'bad_solvent', 'ethanol': 'bad_solvent'}
287	509.9716187	23.43121338	4.790031433	5.108641624	4.033305168	{'water': 'bad_solvent', 'ethanol': 'bad_solvent'}
288	470.3859558	29.10842896	5.022996426	5.343472004	3.921848774	{'water': 'bad_solvent', 'ethanol': 'bad_solvent'}
289	397.9837646	34.37054443	4.850376606	5.043616772	4.161629677	{'water': 'good_solvent', 'ethanol': 'bad_solvent'}
290	431.2053223	15.46783447	4.961656094	5.274163723	3.914853334	{'water': 'bad_solvent', 'ethanol': 'good_solvent'}
291	463.3897705	8.662963867	5.041129589	5.32561779	3.937809706	{'water': 'good_solvent', 'ethanol': 'bad_solvent'}
292	508.9755859	19.99853516	4.575242519	4.931518555	4.016131878	{'water': 'good_solvent', 'ethanol': 'bad_solvent'}
293	404.1412964	28.65182495	4.82447052	5.004676342	4.453066349	{'water': 'good_solvent', 'ethanol': 'bad_solvent'}
294	433.9659119	18.38482666	4.962865829	5.283996105	4.045419216	{'water': 'bad_solvent', 'ethanol': 'good_solvent'}
295	481.9249573	13.58926392	5.048256874	5.157605648	4.405694008	{'water': 'good_solvent', 'ethanol': 'good_solvent'}
296	395.1391907	36.8729248	4.80474472	5.043150425	4.328677654	{'water': 'bad_solvent', 'ethanol': 'bad_solvent'}
297	380.9384766	31.83248901	4.889874935	5.070189953	3.746936083	{'water': 'bad_solvent', 'ethanol': 'bad_solvent'}
298	387.7279358	41.85391235	4.702608585	4.811509132	4.129232883	{'water': 'good_solvent', 'ethanol': 'good_solvent'}
299	495.6123962	4.363830566	5.687651634	5.700543404	2.910308838	{'water': 'good_solvent', 'ethanol': 'good_solvent'}
300	351.3084412	18.96960449	5.423779488	5.456062317	4.574459553	{'water': 'bad_solvent', 'ethanol': 'bad_solvent'}
301	355.6900635	21.43115234	5.423768044	5.438443184	4.619339943	{'water': 'bad_solvent', 'ethanol': 'bad_solvent'}
302	510.8948669	15.90408325	4.093398094	4.369358063	4.206701279	{'water': 'bad_solvent', 'ethanol': 'bad_solvent'}
303	460.5345764	17.22583008	5.327573299	5.517486095	4.08491087	{'water': 'good_solvent', 'ethanol': 'good_solvent'}
304	438.0016174	30.48040771	4.754529476	5.068049431	3.903953552	{'water': 'good_solvent', 'ethanol': 'good_solvent'}
305	459.7530823	12.88323975	4.83037281	5.129872322	3.932911634	{'water': 'bad_solvent', 'ethanol': 'bad_solvent'}
306	471.0276489	18.19110107	4.688575268	5.017767429	3.751304626	{'water': 'bad_solvent', 'ethanol': 'good_solvent'}
307	503.580719	41.72616577	4.582007885	4.94905138	3.661149979	{'water': 'bad_solvent', 'ethanol': 'bad_solvent'}
308	533.4832764	15.18994141	4.178035259	4.489089966	3.810333967	{'water': 'bad_solvent', 'ethanol': 'good_solvent'}
309	525.590271	32.29205322	4.276174068	4.660373211	4.325957298	{'water': 'bad_solvent', 'ethanol': 'good_solvent'}
310	506.3711548	29.63201904	4.455159187	4.821431637	4.6726017	{'water': 'bad_solvent', 'ethanol': 'good_solvent'}
311	538.3564453	32.53588867	4.234783649	4.613922596	3.92638278	{'water': 'bad_solvent', 'ethanol': 'good_solvent'}
312	582.8756104	50.52734375	4.51629591	4.869298458	2.999504089	{'water': 'bad_solvent', 'ethanol': 'good_solvent'}
313	518.6047363	43.58807373	4.487893581	4.788676739	2.887894154	{'water': 'bad_solvent', 'ethanol': 'good_solvent'}
314	491.7645569	17.40158081	4.88688755	5.088416576	3.82163167	{'water': 'good_solvent', 'ethanol': 'bad_solvent'}
315	448.4391785	22.34094238	5.603286743	5.693205357	3.578648329	{'water': 'bad_solvent', 'ethanol': 'bad_solvent'}
316	389.1465149	29.76617432	4.861242294	5.043520451	3.979110479	{'water': 'good_solvent', 'ethanol': 'bad_solvent'}
317	480.2069702	14.99447632	4.606296062	4.937180519	3.394359589	{'water': 'bad_solvent', 'ethanol': 'good_solvent'}
318	500.9658508	15.45083618	4.248916149	4.538541317	3.595919132	{'water': 'bad_solvent', 'ethanol': 'bad_solvent'}
319	438.2024841	26.31173706	4.465852261	4.697061062	4.293334484	{'water': 'bad_solvent', 'ethanol': 'bad_solvent'}
320	539.5563354	16.15539551	4.3332901	4.666152954	3.190866947	{'water': 'bad_solvent', 'ethanol': 'good_solvent'}
321	448.0095825	16.47241211	3.497253418	3.791275501	4.72705555	{'water': 'bad_solvent', 'ethanol': 'bad_solvent'}
322	532.0239258	12.17724609	4.135913849	4.464078903	3.356299639	{'water': 'bad_solvent', 'ethanol': 'good_solvent'}
323	499.3241272	27.26083374	4.639500618	4.938820839	2.877821445	{'water': 'bad_solvent', 'ethanol': 'good_solvent'}
324	545.4881592	14.00976563	4.200255871	4.579194546	3.237129927	{'water': 'bad_solvent', 'ethanol': 'good_solvent'}
325	524.090271	34.21783447	4.151474953	4.494124889	3.909100056	{'water': 'bad_solvent', 'ethanol': 'bad_solvent'}
326	449.6010132	11.58206177	4.59256506	4.817822456	3.953176975	{'water': 'bad_solvent', 'ethanol': 'bad_solvent'}
327	459.7755432	30.10015869	4.157115936	4.512940884	3.576483965	{'water': 'bad_solvent', 'ethanol': 'good_solvent'}
328	465.1037903	50.55380249	5.811757565	5.817577362	4.454088211	{'water': 'good_solvent', 'ethanol': 'bad_solvent'}
329	435.8871155	29.45019531	5.073171139	5.366583347	3.845806122	{'water': 'bad_solvent', 'ethanol': 'good_solvent'}
330	450.6053467	25.29943848	4.982247829	5.226437569	4.273123741	{'water': 'good_solvent', 'ethanol': 'bad_solvent'}
331	438.4727783	22.82092285	5.078649044	5.301310539	3.716272116	{'water': 'good_solvent', 'ethanol': 'bad_solvent'}
332	439.2525024	47.76339722	4.901232243	5.096045494	3.8412292	{'water': 'good_solvent', 'ethanol': 'good_solvent'}
333	392.2437744	38.45654297	4.786368847	4.947015762	4.053993702	{'water': 'good_solvent', 'ethanol': 'bad_solvent'}
334	366.9352417	33.65200806	4.74767828	4.836329937	4.163676739	{'water': 'good_solvent', 'ethanol': 'good_solvent'}
335	428.7976074	37.50784302	4.921490669	5.056798935	4.047693253	{'water': 'good_solvent', 'ethanol': 'bad_solvent'}
336	532.119873	46.16552734	4.437878609	4.918475151	3.971794605	{'water': 'bad_solvent', 'ethanol': 'bad_solvent'}
337	533.6962891	47.08081055	4.448031902	4.921767712	3.978913546	{'water': 'bad_solvent', 'ethanol': 'bad_solvent'}
338	553.3996582	20.82788086	3.719846487	3.968514204	3.224193573	{'water': 'bad_solvent', 'ethanol': 'good_solvent'}
339	413.0034485	26.75686646	5.386624813	5.444259167	4.272897243	{'water': 'good_solvent', 'ethanol': 'bad_solvent'}
340	444.7159424	21.13363647	4.790732861	5.174934387	3.515295506	{'water': 'bad_solvent', 'ethanol': 'bad_solvent'}
341	507.0259705	9.057159424	4.336127281	4.659602165	3.476808548	{'water': 'bad_solvent', 'ethanol': 'good_solvent'}
342	509.2643127	17.32614136	4.300358772	4.66822958	3.611257315	{'water': 'bad_solvent', 'ethanol': 'good_solvent'}
343	389.0002136	18.08840942	5.332560062	5.423836231	3.951946974	{'water': 'good_solvent', 'ethanol': 'good_solvent'}
344	520.677124	6.278625488	4.534604549	4.894128323	3.664393663	{'water': 'bad_solvent', 'ethanol': 'good_solvent'}
345	385.8981934	35.15057373	4.732528687	4.911020279	4.533702374	{'water': 'good_solvent', 'ethanol': 'bad_solvent'}
346	465.3949585	19.11157227	4.771198273	5.01732254	4.646756649	{'water': 'bad_solvent', 'ethanol': 'good_solvent'}
347	495.0275574	32.52401733	4.68945837	5.073206425	3.358959198	{'water': 'bad_solvent', 'ethanol': 'good_solvent'}
348	367.0787964	10.95977783	5.479381084	5.557887554	3.983483553	{'water': 'bad_solvent', 'ethanol': 'bad_solvent'}
349	513.3444214	12.54016113	4.746046066	5.06072855	3.026065588	{'water': 'bad_solvent', 'ethanol': 'good_solvent'}
350	453.2729492	26.53692627	4.181622505	4.513763905	3.48226285	{'water': 'bad_solvent', 'ethanol': 'good_solvent'}
351	448.6309814	27.42285156	4.206833839	4.518387318	3.392787695	{'water': 'bad_solvent', 'ethanol': 'good_solvent'}
352	479.4058838	23.74801636	4.536239147	4.799238682	3.327739	{'water': 'bad_solvent', 'ethanol': 'bad_solvent'}
353	509.973175	20.67330933	3.867704153	4.098083973	3.750977039	{'water': 'bad_solvent', 'ethanol': 'bad_solvent'}
354	443.3897095	12.91046143	4.633626461	4.894362926	3.696720123	{'water': 'bad_solvent', 'ethanol': 'bad_solvent'}
355	464.50354	18.33679199	5.344228745	5.446284771	4.489973545	{'water': 'good_solvent', 'ethanol': 'good_solvent'}
356	512.9550781	38.72253418	4.231197357	4.49124527	4.430917263	{'water': 'bad_solvent', 'ethanol': 'bad_solvent'}
357	508.3905029	39.63275146	4.242017269	4.598648071	3.893508911	{'water': 'bad_solvent', 'ethanol': 'bad_solvent'}
358	521.7789307	35.42980957	4.249307156	4.519337654	4.881875515	{'water': 'bad_solvent', 'ethanol': 'bad_solvent'}
359	445.2937317	36.99221802	4.82024622	4.994381428	3.49599123	{'water': 'bad_solvent', 'ethanol': 'bad_solvent'}
360	404.8609009	42.38961792	4.753972054	5.039647579	4.915108681	{'water': 'bad_solvent', 'ethanol': 'bad_solvent'}
361	374.5152893	35.18417358	4.909748077	5.052096844	5.317696571	{'water': 'bad_solvent', 'ethanol': 'bad_solvent'}
362	465.624176	14.21496582	4.500770569	4.862410069	4.462265015	{'water': 'bad_solvent', 'ethanol': 'bad_solvent'}
363	341.4179993	18.931427	5.466506481	5.441103935	4.448644161	{'water': 'bad_solvent', 'ethanol': 'bad_solvent'}
364	386.6877136	39.64099121	4.931643963	5.076739788	3.460666656	{'water': 'bad_solvent', 'ethanol': 'bad_solvent'}
365	441.1792603	2.199066162	4.683439255	5.022588253	2.953711271	{'water': 'bad_solvent', 'ethanol': 'good_solvent'}
366	461.4240723	39.496521	4.37774229	4.680037498	3.891143799	{'water': 'bad_solvent', 'ethanol': 'good_solvent'}
367	437.0630798	30.34484863	4.805149078	5.155062199	4.545623779	{'water': 'bad_solvent', 'ethanol': 'good_solvent'}
368	490.0921021	15.38226318	4.125123501	4.38406992	3.869258165	{'water': 'bad_solvent', 'ethanol': 'bad_solvent'}
369	423.8615723	29.42208862	4.085404873	4.416621685	3.829277039	{'water': 'bad_solvent', 'ethanol': 'bad_solvent'}
370	463.4926453	17.33969116	4.074571609	4.395151615	4.177835941	{'water': 'bad_solvent', 'ethanol': 'bad_solvent'}
371	427.4834595	8.274627686	4.645134926	4.883298874	3.634660006	{'water': 'bad_solvent', 'ethanol': 'bad_solvent'}
372	497.1610413	29.646698	4.30726099	4.686106682	3.66217041	{'water': 'bad_solvent', 'ethanol': 'good_solvent'}
373	449.8754883	36.7901001	4.520587921	4.873324871	3.897177219	{'water': 'bad_solvent', 'ethanol': 'good_solvent'}
374	504.4227295	39.95129395	4.242480755	4.68533659	3.669963598	{'water': 'bad_solvent', 'ethanol': 'good_solvent'}
375	420.6537781	16.58120728	5.450615406	5.600856304	3.963151693	{'water': 'bad_solvent', 'ethanol': 'good_solvent'}
376	489.0322266	22.70739746	4.275504589	4.632002831	3.476966858	{'water': 'bad_solvent', 'ethanol': 'good_solvent'}
377	519.8340454	21.04412842	4.446496487	4.792952538	3.782824755	{'water': 'bad_solvent', 'ethanol': 'bad_solvent'}
378	520.809082	16.85070801	4.512757301	4.86439085	3.810733557	{'water': 'bad_solvent', 'ethanol': 'bad_solvent'}
379	341.1579895	27.96051025	5.285918713	5.399665833	3.839895964	{'water': 'bad_solvent', 'ethanol': 'good_solvent'}
380	352.6932678	27.91934204	4.882181168	5.045873642	3.561052799	{'water': 'bad_solvent', 'ethanol': 'bad_solvent'}
381	511.992157	18.51077271	4.463820934	4.810144901	4.167847633	{'water': 'bad_solvent', 'ethanol': 'bad_solvent'}
382	400.6763	31.68960571	5.230327129	5.416649818	5.365614414	{'water': 'bad_solvent', 'ethanol': 'bad_solvent'}
383	398.8790894	37.24432373	4.729878902	4.9834342	4.746285915	{'water': 'bad_solvent', 'ethanol': 'bad_solvent'}
384	405.2635193	30.35968018	4.807539463	5.060425758	4.838050365	{'water': 'good_solvent', 'ethanol': 'bad_solvent'}
385	526.2814331	13.22406006	4.39226675	4.738325119	3.683087111	{'water': 'bad_solvent', 'ethanol': 'bad_solvent'}
386	521.8439941	14.23950195	4.461778164	4.817991734	3.748732805	{'water': 'bad_solvent', 'ethanol': 'bad_solvent'}
387	525.6854248	15.57592773	4.395736694	4.742092133	3.707612991	{'water': 'bad_solvent', 'ethanol': 'bad_solvent'}
388	521.2836914	16.66516113	4.306476593	4.646305084	3.809822083	{'water': 'bad_solvent', 'ethanol': 'bad_solvent'}
389	521.2518921	13.49395752	4.371299744	4.713580608	3.81169486	{'water': 'bad_solvent', 'ethanol': 'bad_solvent'}
390	320.119873	21.78259277	5.184034824	5.227118492	3.779536963	{'water': 'bad_solvent', 'ethanol': 'good_solvent'}
391	388.771637	16.64596558	4.636305809	4.800080776	4.322165966	{'water': 'bad_solvent', 'ethanol': 'bad_solvent'}
392	537.8881836	15.88311768	4.045248508	4.449749947	3.400269032	{'water': 'bad_solvent', 'ethanol': 'good_solvent'}
393	499.0010681	40.58828735	4.104707241	4.752799511	2.936093807	{'water': 'bad_solvent', 'ethanol': 'bad_solvent'}
394	517.7071533	30.4765625	4.337949276	4.670644283	4.137116432	{'water': 'bad_solvent', 'ethanol': 'bad_solvent'}
395	417.0072632	16.25390625	5.437058449	5.560732841	4.012684345	{'water': 'bad_solvent', 'ethanol': 'good_solvent'}
396	460.1296082	36.60229492	4.514605999	4.837660789	3.418396711	{'water': 'bad_solvent', 'ethanol': 'good_solvent'}
397	433.3747864	24.12301636	4.253170013	4.528977871	3.28528142	{'water': 'bad_solvent', 'ethanol': 'bad_solvent'}
398	536.2246094	25.07189941	4.209506512	4.559265137	3.877851248	{'water': 'bad_solvent', 'ethanol': 'good_solvent'}
399	522.9517822	17.57714844	4.43526268	4.777308464	3.953987837	{'water': 'bad_solvent', 'ethanol': 'bad_solvent'}
400	471.2999878	26.08566284	3.921427965	4.129413128	3.718977451	{'water': 'bad_solvent', 'ethanol': 'bad_solvent'}
401	471.1613464	35.57989502	4.581839561	4.834929943	3.867494345	{'water': 'bad_solvent', 'ethanol': 'bad_solvent'}
402	400.6284485	14.243927	5.334870338	5.480926037	5.017192364	{'water': 'bad_solvent', 'ethanol': 'bad_solvent'}
403	416.9476318	23.65597534	4.982127666	5.198591709	4.83989954	{'water': 'bad_solvent', 'ethanol': 'bad_solvent'}
404	331.7902222	17.67306519	5.503991604	5.451872349	4.312687397	{'water': 'bad_solvent', 'ethanol': 'bad_solvent'}
405	411.1097107	26.75906372	4.80179882	5.004640102	4.547002792	{'water': 'good_solvent', 'ethanol': 'bad_solvent'}
406	311.2925415	17.2532959	5.226395607	5.231612206	3.748694658	{'water': 'bad_solvent', 'ethanol': 'good_solvent'}
407	432.499115	24.96115112	4.987321377	5.248061657	3.440321684	{'water': 'bad_solvent', 'ethanol': 'bad_solvent'}
408	436.2174072	26.54037476	5.680671692	5.652487278	4.040182114	{'water': 'good_solvent', 'ethanol': 'good_solvent'}
409	491.822937	13.36898804	4.13762188	4.356134892	5.346916199	{'water': 'bad_solvent', 'ethanol': 'bad_solvent'}
410	521.7545776	12.10137939	4.32818222	4.672533512	3.723754883	{'water': 'bad_solvent', 'ethanol': 'bad_solvent'}
411	526.2399902	16.35693359	4.261065006	4.600530148	3.726615906	{'water': 'bad_solvent', 'ethanol': 'bad_solvent'}
412	468.8799438	12.79858398	4.661013126	4.940858364	3.898496628	{'water': 'bad_solvent', 'ethanol': 'bad_solvent'}
413	470.7372437	21.24923706	4.254707813	4.589422226	3.868425131	{'water': 'bad_solvent', 'ethanol': 'bad_solvent'}
414	383.4944153	17.57150269	4.613877773	4.892233849	3.897494078	{'water': 'bad_solvent', 'ethanol': 'bad_solvent'}
415	377.6192627	26.76928711	4.595248699	4.790647984	5.579360962	{'water': 'bad_solvent', 'ethanol': 'bad_solvent'}
416	465.3978271	28.99084473	2.565841913	2.953344822	4.53370285	{'water': 'bad_solvent', 'ethanol': 'bad_solvent'}
417	381.8511047	27.07138062	5.428597927	5.534675121	4.867730618	{'water': 'bad_solvent', 'ethanol': 'bad_solvent'}
418	425.6694946	27.21896362	4.849372387	5.043415546	4.725283146	{'water': 'good_solvent', 'ethanol': 'bad_solvent'}
419	387.3694763	21.60913086	5.377513885	5.490674496	4.716162682	{'water': 'bad_solvent', 'ethanol': 'bad_solvent'}
420	399.4109802	36.61862183	5.426152229	5.596353054	3.319195509	{'water': 'good_solvent', 'ethanol': 'good_solvent'}
421	405.944458	19.7472229	4.516562462	4.671693325	4.246638775	{'water': 'bad_solvent', 'ethanol': 'bad_solvent'}
422	455.7479248	19.61923218	4.112393856	4.443371773	3.525122404	{'water': 'bad_solvent', 'ethanol': 'good_solvent'}
423	524.005188	12.54064941	4.294911861	4.62584734	3.946717024	{'water': 'bad_solvent', 'ethanol': 'bad_solvent'}
424	400.0933838	40.48956299	5.112525463	5.30505228	4.995803833	{'water': 'bad_solvent', 'ethanol': 'bad_solvent'}
425	323.9150391	17.69873047	5.547542572	5.470553875	4.203019142	{'water': 'bad_solvent', 'ethanol': 'bad_solvent'}
426	409.6736755	30.90548706	4.864669323	5.047989368	4.671782017	{'water': 'good_solvent', 'ethanol': 'bad_solvent'}
427	407.3885193	20.80895996	5.276631355	5.391246796	5.018830299	{'water': 'bad_solvent', 'ethanol': 'bad_solvent'}
428	423.7738953	22.77313232	5.406964779	5.572925091	3.709127426	{'water': 'bad_solvent', 'ethanol': 'bad_solvent'}
429	503.0454712	29.59698486	4.387684822	4.733706474	3.000614882	{'water': 'bad_solvent', 'ethanol': 'good_solvent'}
430	445.4958191	16.94168091	4.639531612	4.904718399	3.568851471	{'water': 'bad_solvent', 'ethanol': 'bad_solvent'}
431	439.4956055	23.05947876	4.375774384	4.698129654	5.167500496	{'water': 'bad_solvent', 'ethanol': 'bad_solvent'}
432	427.2500916	20.54681396	4.323981762	4.618004799	3.66918993	{'water': 'bad_solvent', 'ethanol': 'bad_solvent'}
433	454.3125916	51.28381348	5.416347504	5.437848568	2.958855152	{'water': 'good_solvent', 'ethanol': 'good_solvent'}
434	442.5999146	10.99630737	5.12744236	5.347172737	4.585723877	{'water': 'good_solvent', 'ethanol': 'bad_solvent'}
435	401.1385498	39.53015137	4.97241354	5.224872112	5.184510708	{'water': 'bad_solvent', 'ethanol': 'bad_solvent'}
436	442.2826538	26.94796753	4.786084652	5.069743633	4.945665359	{'water': 'bad_solvent', 'ethanol': 'good_solvent'}
437	397.7296143	36.81918335	5.035035133	5.261147499	5.091331482	{'water': 'bad_solvent', 'ethanol': 'bad_solvent'}
438	396.8600159	46.18945313	4.953945637	5.219773769	4.890744686	{'water': 'bad_solvent', 'ethanol': 'bad_solvent'}
439	398.0056763	9.598632813	4.875896931	5.076534271	4.97360754	{'water': 'good_solvent', 'ethanol': 'good_solvent'}
440	386.671051	21.10717773	4.968751907	5.184417725	5.37916708	{'water': 'bad_solvent', 'ethanol': 'bad_solvent'}
441	313.7397766	14.4737854	5.616416454	5.570438385	4.085991859	{'water': 'bad_solvent', 'ethanol': 'bad_solvent'}
442	278.1323853	26.45724487	5.906824112	5.646600246	3.788770437	{'water': 'good_solvent', 'ethanol': 'bad_solvent'}
443	307.9580078	19.9005127	5.640824795	5.510777473	4.041534424	{'water': 'bad_solvent', 'ethanol': 'bad_solvent'}
444	315.4542542	19.04220581	5.594594002	5.488208294	4.109201431	{'water': 'bad_solvent', 'ethanol': 'bad_solvent'}
445	445.3234558	12.22299194	5.101627827	5.379176617	4.75413847	{'water': 'bad_solvent', 'ethanol': 'bad_solvent'}
446	386.5239563	36.47787476	4.834062099	5.08928442	5.166585445	{'water': 'good_solvent', 'ethanol': 'bad_solvent'}
447	395.7644653	39.9803772	5.075763702	5.346993923	4.537547588	{'water': 'good_solvent', 'ethanol': 'bad_solvent'}
448	376.420166	40.76119995	4.985429764	5.246341228	4.509209156	{'water': 'good_solvent', 'ethanol': 'bad_solvent'}
449	301.155365	21.32415771	5.682049751	5.531303883	3.995126009	{'water': 'bad_solvent', 'ethanol': 'bad_solvent'}
450	295.6201172	23.00476074	5.719384193	5.550071239	3.954952717	{'water': 'bad_solvent', 'ethanol': 'bad_solvent'}
451	409.8818665	22.35424805	5.35716486	5.456576347	4.162938595	{'water': 'bad_solvent', 'ethanol': 'good_solvent'}
452	410.5415039	28.31134033	4.570917606	4.883224964	4.242987156	{'water': 'bad_solvent', 'ethanol': 'good_solvent'}
453	431.7616272	34.53747559	4.391363621	4.689771652	4.539485455	{'water': 'bad_solvent', 'ethanol': 'good_solvent'}
454	488.2678833	28.61517334	4.412425995	4.752239704	2.923747063	{'water': 'bad_solvent', 'ethanol': 'good_solvent'}
455	396.9642334	24.90365601	4.369517803	4.57322216	3.283184052	{'water': 'bad_solvent', 'ethanol': 'bad_solvent'}
456	486.0716553	27.17486572	4.995830536	5.296852589	3.77881813	{'water': 'bad_solvent', 'ethanol': 'bad_solvent'}
457	407.6788635	34.8659668	4.456304073	4.717696667	4.191576481	{'water': 'bad_solvent', 'ethanol': 'bad_solvent'}
458	401.7983398	15.38827515	5.299953461	5.44601059	4.076893806	{'water': 'good_solvent', 'ethanol': 'good_solvent'}
459	405.2355652	22.4178772	4.833655834	5.117424011	3.620365858	{'water': 'bad_solvent', 'ethanol': 'bad_solvent'}
460	412.5873108	23.04733276	4.694721699	4.848484039	5.502217293	{'water': 'bad_solvent', 'ethanol': 'bad_solvent'}
461	409.901001	25.7515564	4.624673367	4.887321949	3.969599485	{'water': 'bad_solvent', 'ethanol': 'bad_solvent'}
462	383.0738831	19.23461914	5.019004345	5.283322334	3.657868624	{'water': 'bad_solvent', 'ethanol': 'bad_solvent'}
463	509.1448364	50.39642334	3.785695314	4.198016644	3.630243778	{'water': 'bad_solvent', 'ethanol': 'bad_solvent'}
464	391.5367432	21.67687988	5.381864071	5.486339092	3.932119846	{'water': 'bad_solvent', 'ethanol': 'good_solvent'}
465	455.4416199	15.59692383	3.869174242	4.203330517	3.320326567	{'water': 'bad_solvent', 'ethanol': 'bad_solvent'}
466	529.6943359	20.39074707	2.98920393	3.415467978	3.448713779	{'water': 'bad_solvent', 'ethanol': 'bad_solvent'}
467	423.8922119	14.84637451	4.390651226	4.603880882	3.535445452	{'water': 'bad_solvent', 'ethanol': 'bad_solvent'}
468	504.7609253	28.01922607	3.768878937	4.118974209	3.147255659	{'water': 'bad_solvent', 'ethanol': 'good_solvent'}
469	359.673584	25.34829712	4.430808544	4.624200344	4.971227646	{'water': 'bad_solvent', 'ethanol': 'bad_solvent'}
470	477.6119995	34.82000732	4.817656517	5.000185966	3.343634367	{'water': 'bad_solvent', 'ethanol': 'good_solvent'}
471	529.1361084	49.33288574	3.302261829	3.834341526	3.356861115	{'water': 'good_solvent', 'ethanol': 'good_solvent'}
472	431.9164734	22.00796509	5.500094891	5.539844036	3.160092354	{'water': 'good_solvent', 'ethanol': 'good_solvent'}
473	295.3927002	29.88433838	5.596196175	5.727048874	3.698157072	{'water': 'bad_solvent', 'ethanol': 'good_solvent'}
474	368.7915039	21.54962158	5.405855656	5.500558376	3.753671408	{'water': 'bad_solvent', 'ethanol': 'good_solvent'}
475	288.2483521	22.57037354	5.555846691	5.464071274	3.538410187	{'water': 'bad_solvent', 'ethanol': 'good_solvent'}
476	291.5728455	23.58529663	5.505982876	5.45710516	3.510888815	{'water': 'bad_solvent', 'ethanol': 'good_solvent'}
477	392.6199646	19.40322876	4.729608536	4.91476059	3.828749418	{'water': 'bad_solvent', 'ethanol': 'good_solvent'}
478	436.0059204	17.77664185	4.92528677	5.212625027	4.211513996	{'water': 'good_solvent', 'ethanol': 'good_solvent'}
479	459.5254517	33.15420532	4.227065086	4.624961376	5.926810741	{'water': 'bad_solvent', 'ethanol': 'bad_solvent'}
480	403.5305481	21.51025391	5.261797428	5.459468365	5.598482609	{'water': 'good_solvent', 'ethanol': 'bad_solvent'}
481	431.249115	26.25741577	5.180181503	5.439711094	5.339954853	{'water': 'bad_solvent', 'ethanol': 'bad_solvent'}
482	423.3912354	20.49139404	3.93107605	4.287670612	4.557143688	{'water': 'bad_solvent', 'ethanol': 'bad_solvent'}
483	399.0660706	52.71264648	4.748038769	4.949738979	5.119344234	{'water': 'bad_solvent', 'ethanol': 'bad_solvent'}
484	424.1763611	24.80886841	4.985280991	5.235574722	4.806846142	{'water': 'bad_solvent', 'ethanol': 'bad_solvent'}
485	454.8510742	25.62332153	4.22688055	4.554836273	5.742175579	{'water': 'bad_solvent', 'ethanol': 'bad_solvent'}
486	399.448822	12.27008057	3.917279482	4.196610928	4.160847664	{'water': 'bad_solvent', 'ethanol': 'bad_solvent'}
487	410.3719788	16.59677124	5.530107021	5.602651119	3.968348742	{'water': 'bad_solvent', 'ethanol': 'good_solvent'}
488	400.655304	16.01806641	4.947827339	5.019021511	4.046700478	{'water': 'bad_solvent', 'ethanol': 'bad_solvent'}
489	388.2042847	23.80923462	5.061313629	5.220172405	4.080234528	{'water': 'bad_solvent', 'ethanol': 'bad_solvent'}
490	429.2960815	23.71383667	4.768334389	5.009517193	4.677459717	{'water': 'good_solvent', 'ethanol': 'good_solvent'}
491	423.9410706	14.53085327	4.352742672	4.552455425	3.684773207	{'water': 'bad_solvent', 'ethanol': 'good_solvent'}
492	438.5985107	25.11889648	5.348127842	5.564611912	4.402945518	{'water': 'bad_solvent', 'ethanol': 'bad_solvent'}
493	431.3018799	27.706604	5.081007481	5.266413689	3.995960951	{'water': 'good_solvent', 'ethanol': 'good_solvent'}
494	469.8717651	21.06625366	4.073579311	4.351216793	3.633630753	{'water': 'bad_solvent', 'ethanol': 'bad_solvent'}
495	426.701416	17.5111084	5.229487896	5.478595257	4.810945988	{'water': 'good_solvent', 'ethanol': 'good_solvent'}
496	376.3170166	16.53161621	4.807551384	5.066010475	3.847260237	{'water': 'bad_solvent', 'ethanol': 'good_solvent'}
497	424.5146179	14.949646	4.376194477	4.613957882	3.699985266	{'water': 'bad_solvent', 'ethanol': 'bad_solvent'}
498	410.9095459	31.10418701	5.714353085	5.798903942	3.647048712	{'water': 'bad_solvent', 'ethanol': 'bad_solvent'}
499	490.6778259	25.56930542	5.388327122	5.542485714	5.583148479	{'water': 'good_solvent', 'ethanol': 'bad_solvent'}
500	370.6047363	18.62823486	5.491780758	5.559724808	3.792169333	{'water': 'bad_solvent', 'ethanol': 'good_solvent'}
501	413.6046143	26.58053589	5.669620037	5.760611534	3.53154254	{'water': 'bad_solvent', 'ethanol': 'good_solvent'}
502	400.7489624	16.53308105	4.972050667	5.171926975	3.82923317	{'water': 'bad_solvent', 'ethanol': 'good_solvent'}
503	401.8170776	8.521179199	4.740663052	4.987514496	3.801001787	{'water': 'bad_solvent', 'ethanol': 'good_solvent'}
504	437.3787231	18.81039429	4.055292606	4.240666389	3.601078749	{'water': 'bad_solvent', 'ethanol': 'bad_solvent'}
505	451.0703125	15.94570923	5.27823782	5.432152271	4.262458801	{'water': 'good_solvent', 'ethanol': 'good_solvent'}
506	457.1904907	15.6262207	5.184616089	5.420022011	4.452267647	{'water': 'good_solvent', 'ethanol': 'bad_solvent'}
507	414.3111877	31.49475098	5.028116703	5.235715389	4.769742489	{'water': 'good_solvent', 'ethanol': 'bad_solvent'}
508	442.2043762	11.67956543	4.900817871	5.180766582	4.31891489	{'water': 'good_solvent', 'ethanol': 'good_solvent'}
509	396.7105713	16.63430786	4.880525112	5.07348299	4.699625969	{'water': 'good_solvent', 'ethanol': 'good_solvent'}
510	483.9864502	30.55065918	5.300931454	5.510446072	4.497037888	{'water': 'good_solvent', 'ethanol': 'good_solvent'}
511	435.3560486	20.24661255	4.542605877	4.845864773	4.548284054	{'water': 'bad_solvent', 'ethanol': 'good_solvent'}
512	457.4660339	24.19992065	5.030602932	5.356616497	4.831583977	{'water': 'bad_solvent', 'ethanol': 'bad_solvent'}
513	453.6838684	14.29663086	4.582547665	4.827746868	3.766544342	{'water': 'bad_solvent', 'ethanol': 'bad_solvent'}
514	455.7472839	16.29360962	4.244449139	4.486148834	3.999281406	{'water': 'bad_solvent', 'ethanol': 'bad_solvent'}
515	480.0220642	29.37158203	5.313873291	5.433293819	4.758867741	{'water': 'bad_solvent', 'ethanol': 'bad_solvent'}
516	416.9721985	28.11608887	5.702314854	5.797630787	3.679728746	{'water': 'bad_solvent', 'ethanol': 'bad_solvent'}
517	530.7407227	26.05981445	4.446889877	4.707957745	3.977669477	{'water': 'bad_solvent', 'ethanol': 'bad_solvent'}
518	432.9047852	28.5144043	4.201891422	4.582822323	4.056666851	{'water': 'good_solvent', 'ethanol': 'bad_solvent'}
519	451.0159607	31.56842041	3.987099409	4.11243248	5.449655056	{'water': 'bad_solvent', 'ethanol': 'good_solvent'}
520	424.9725952	23.80264282	4.754377365	5.043640614	4.644935608	{'water': 'good_solvent', 'ethanol': 'good_solvent'}
521	389.2152405	29.25497437	5.362169743	5.483568668	4.076953411	{'water': 'bad_solvent', 'ethanol': 'good_solvent'}
522	415.9934082	25.75921631	4.998877048	5.220049381	4.293566704	{'water': 'good_solvent', 'ethanol': 'bad_solvent'}
523	337.2373047	15.00476074	5.247076511	5.226077557	3.908017874	{'water': 'bad_solvent', 'ethanol': 'good_solvent'}
524	482.1718445	32.72451782	3.936703205	4.316936493	4.497572899	{'water': 'bad_solvent', 'ethanol': 'bad_solvent'}
525	416.3041077	26.67114258	4.968928337	5.199908733	4.685420036	{'water': 'bad_solvent', 'ethanol': 'bad_solvent'}
526	425.0105286	24.86245728	4.785525799	5.033381462	4.413968563	{'water': 'good_solvent', 'ethanol': 'good_solvent'}
527	415.809082	29.00933838	5.02065134	5.236547947	4.652871132	{'water': 'good_solvent', 'ethanol': 'bad_solvent'}
528	481.4659729	20.89532471	5.255081177	5.47556448	4.15333271	{'water': 'good_solvent', 'ethanol': 'good_solvent'}
529	453.2601013	24.5942688	4.743132114	5.013733864	4.963288784	{'water': 'bad_solvent', 'ethanol': 'good_solvent'}
530	419.5463562	16.6137085	4.054581642	4.307366848	4.272512913	{'water': 'bad_solvent', 'ethanol': 'good_solvent'}
531	412.849762	23.9083252	4.624518871	4.808790207	3.665058613	{'water': 'bad_solvent', 'ethanol': 'bad_solvent'}
532	476.6452026	18.49609375	5.372479439	5.431589127	3.311630726	{'water': 'good_solvent', 'ethanol': 'good_solvent'}
533	431.4061584	23.14022827	5.152044773	5.283010006	3.994430542	{'water': 'bad_solvent', 'ethanol': 'good_solvent'}
534	370.4412537	10.58139038	4.537740231	4.676184177	3.742689133	{'water': 'bad_solvent', 'ethanol': 'good_solvent'}
535	462.2034607	17.39614868	5.445844173	5.533951283	5.041072369	{'water': 'good_solvent', 'ethanol': 'bad_solvent'}
536	475.3027649	13.98171997	4.314342022	4.591762066	4.052007198	{'water': 'bad_solvent', 'ethanol': 'bad_solvent'}
537	531.4053955	36.29400635	3.748090029	3.996981144	4.206444263	{'water': 'bad_solvent', 'ethanol': 'bad_solvent'}
538	450.516449	20.09466553	4.854858398	5.16501379	4.367062569	{'water': 'good_solvent', 'ethanol': 'bad_solvent'}
539	446.1184082	26.18588257	5.207940102	5.421031475	3.927479982	{'water': 'good_solvent', 'ethanol': 'good_solvent'}
540	384.6575317	10.92797852	5.337718487	5.445525646	3.939958334	{'water': 'bad_solvent', 'ethanol': 'good_solvent'}
541	406.6323547	24.54138184	4.546893597	4.815815449	4.316597939	{'water': 'bad_solvent', 'ethanol': 'bad_solvent'}
542	443.4948425	22.16549683	5.326891422	5.610444069	5.107966423	{'water': 'bad_solvent', 'ethanol': 'bad_solvent'}
543	534.2573242	46.58746338	4.216858387	4.688832283	4.708086491	{'water': 'bad_solvent', 'ethanol': 'bad_solvent'}
544	438.4091492	12.99655151	3.961106062	4.277371883	4.492990017	{'water': 'bad_solvent', 'ethanol': 'bad_solvent'}
545	538.3526611	9.499633789	3.767692566	4.198178768	3.89081192	{'water': 'bad_solvent', 'ethanol': 'bad_solvent'}
546	386.5202942	15.76599121	5.048816681	5.096068382	3.98793602	{'water': 'bad_solvent', 'ethanol': 'bad_solvent'}
547	460.7790222	13.54098511	4.886798859	5.13868618	4.091866493	{'water': 'bad_solvent', 'ethanol': 'good_solvent'}
548	414.8415527	13.41659546	4.871419907	5.156693935	4.34663868	{'water': 'bad_solvent', 'ethanol': 'good_solvent'}
549	431.4529419	24.50756836	4.68398571	4.915027618	4.101994991	{'water': 'bad_solvent', 'ethanol': 'bad_solvent'}
550	471.6958313	19.35388184	4.529598236	4.834086895	3.895723104	{'water': 'bad_solvent', 'ethanol': 'good_solvent'}
551	411.6124268	20.73031616	5.663650513	5.760422707	3.594086885	{'water': 'bad_solvent', 'ethanol': 'good_solvent'}
552	469.558075	40.04425049	5.037391663	5.349050522	4.844329357	{'water': 'bad_solvent', 'ethanol': 'bad_solvent'}
553	403.803894	14.55169678	4.490678787	4.775228024	3.866046906	{'water': 'bad_solvent', 'ethanol': 'bad_solvent'}
554	437.3003235	17.24688721	4.442080021	4.747693062	4.444840431	{'water': 'bad_solvent', 'ethanol': 'bad_solvent'}
555	525.2390747	15.34295654	4.467772961	4.931401253	4.081010342	{'water': 'bad_solvent', 'ethanol': 'bad_solvent'}
556	465.0401611	12.8644104	5.243616581	5.423745632	4.204751015	{'water': 'good_solvent', 'ethanol': 'good_solvent'}
557	423.0059204	20.94726563	4.531565666	4.832647324	4.58207655	{'water': 'bad_solvent', 'ethanol': 'good_solvent'}
558	416.4590759	20.43692017	4.527657986	4.828041553	4.551131725	{'water': 'bad_solvent', 'ethanol': 'good_solvent'}
559	422.750885	30.4251709	5.157856941	5.353427887	4.206372738	{'water': 'good_solvent', 'ethanol': 'good_solvent'}
560	450.4818115	26.50540161	4.928325176	5.191749573	4.401813507	{'water': 'bad_solvent', 'ethanol': 'good_solvent'}
561	408.1403503	23.74145508	4.925747871	5.196781158	5.120767117	{'water': 'good_solvent', 'ethanol': 'bad_solvent'}
562	451.6273499	26.86550903	4.912527561	5.170454502	4.818640709	{'water': 'bad_solvent', 'ethanol': 'bad_solvent'}
563	422.7567444	19.70223999	4.957815647	5.217992306	4.459796906	{'water': 'good_solvent', 'ethanol': 'good_solvent'}
564	453.6593018	13.04214478	4.718381405	4.983098507	4.441921711	{'water': 'bad_solvent', 'ethanol': 'good_solvent'}
565	452.1194458	18.61071777	5.056210518	5.296642303	4.768186092	{'water': 'bad_solvent', 'ethanol': 'bad_solvent'}
566	418.4029236	8.268737793	4.741740704	5.00174427	3.774183035	{'water': 'bad_solvent', 'ethanol': 'good_solvent'}
567	428.8711243	17.30755615	4.718577862	4.963963509	3.842808485	{'water': 'bad_solvent', 'ethanol': 'bad_solvent'}
568	398.8121338	12.2321167	5.363293648	5.425588131	4.254206181	{'water': 'bad_solvent', 'ethanol': 'good_solvent'}
569	493.0484314	23.23171997	3.594448566	3.913624287	4.101222515	{'water': 'bad_solvent', 'ethanol': 'bad_solvent'}
570	433.0476074	17.29754639	5.396458626	5.529929161	3.944529295	{'water': 'good_solvent', 'ethanol': 'good_solvent'}
571	416.9821472	21.05975342	5.048882008	5.303790092	5.437938213	{'water': 'bad_solvent', 'ethanol': 'bad_solvent'}
572	481.8390198	22.07226563	5.450829983	5.592116833	3.550241947	{'water': 'good_solvent', 'ethanol': 'good_solvent'}
573	475.3101807	28.36581421	5.391345978	5.483354092	4.733571529	{'water': 'bad_solvent', 'ethanol': 'bad_solvent'}
574	426.0580444	16.7550354	4.641375065	4.842937946	3.580359697	{'water': 'bad_solvent', 'ethanol': 'bad_solvent'}
575	399.9275818	15.43539429	4.07545042	4.308798313	3.516577959	{'water': 'bad_solvent', 'ethanol': 'bad_solvent'}
576	457.0876465	23.8611145	3.637868881	3.83838892	4.669753551	{'water': 'good_solvent', 'ethanol': 'bad_solvent'}
577	448.7329407	7.15802002	4.421842098	4.663269043	4.438530445	{'water': 'bad_solvent', 'ethanol': 'bad_solvent'}
578	493.1203613	19.66638184	5.569018841	5.596312523	2.956024647	{'water': 'good_solvent', 'ethanol': 'good_solvent'}
579	390.2327881	15.50756836	5.046739101	5.223084927	3.946861267	{'water': 'bad_solvent', 'ethanol': 'good_solvent'}
580	446.4802856	18.30511475	5.642317295	5.741702557	3.285993338	{'water': 'bad_solvent', 'ethanol': 'good_solvent'}
581	459.3551636	24.48513794	5.435642719	5.572622299	3.384134769	{'water': 'good_solvent', 'ethanol': 'good_solvent'}
582	439.3746338	24.5880127	5.523050785	5.634775162	3.406606674	{'water': 'good_solvent', 'ethanol': 'good_solvent'}
583	438.5567322	29.5881958	5.137751102	5.335433483	3.756147385	{'water': 'bad_solvent', 'ethanol': 'bad_solvent'}
584	451.5632019	24.19091797	5.672422409	5.786903381	3.518756151	{'water': 'good_solvent', 'ethanol': 'good_solvent'}
585	409.3736572	29.55795288	4.50958395	4.769890308	4.649206161	{'water': 'bad_solvent', 'ethanol': 'good_solvent'}
586	296.598877	20.80075073	5.301510811	5.293120861	3.766460896	{'water': 'bad_solvent', 'ethanol': 'good_solvent'}
587	466.4565125	11.76422119	4.948122025	5.155932426	4.344184399	{'water': 'good_solvent', 'ethanol': 'bad_solvent'}
588	439.3892517	17.21038818	4.818813324	5.090245724	4.582087994	{'water': 'good_solvent', 'ethanol': 'bad_solvent'}
589	539.925293	29.5769043	4.570412636	4.916528225	3.10208869	{'water': 'bad_solvent', 'ethanol': 'good_solvent'}
590	464.7469788	15.79016113	5.305182934	5.504559994	4.136045456	{'water': 'good_solvent', 'ethanol': 'good_solvent'}
591	463.7306824	27.97958374	3.965961456	4.152543545	3.758373976	{'water': 'bad_solvent', 'ethanol': 'bad_solvent'}
592	440.2934875	28.86416626	5.332605839	5.583854675	4.266891003	{'water': 'bad_solvent', 'ethanol': 'bad_solvent'}
593	418.0964355	15.11837769	5.148690224	5.313835144	4.041897774	{'water': 'bad_solvent', 'ethanol': 'good_solvent'}
594	421.5361938	26.04342651	5.180109978	5.430880547	5.262457371	{'water': 'bad_solvent', 'ethanol': 'bad_solvent'}
595	519.1414185	16.89984131	4.446059704	4.688318729	3.307094336	{'water': 'bad_solvent', 'ethanol': 'bad_solvent'}
596	418.9163208	24.43151855	5.088608742	5.350015163	4.12376833	{'water': 'bad_solvent', 'ethanol': 'bad_solvent'}
597	369.2698975	15.82684326	4.803971767	5.043152809	3.871303558	{'water': 'bad_solvent', 'ethanol': 'good_solvent'}
598	411.7250671	13.78018188	4.815548897	4.991988659	3.523653746	{'water': 'bad_solvent', 'ethanol': 'bad_solvent'}
599	423.6977844	14.1789856	4.336547852	4.616813183	3.725491762	{'water': 'bad_solvent', 'ethanol': 'bad_solvent'}
600	484.2456665	22.98098755	4.163926601	4.332446575	3.799736738	{'water': 'bad_solvent', 'ethanol': 'bad_solvent'}
601	408.9590149	17.76257324	4.357364178	4.639902592	4.335086346	{'water': 'bad_solvent', 'ethanol': 'good_solvent'}
602	400.3785095	22.29168701	5.048515797	5.226731777	4.231576443	{'water': 'bad_solvent', 'ethanol': 'bad_solvent'}
603	443.9689026	17.46368408	4.639377117	4.951660156	3.990889788	{'water': 'bad_solvent', 'ethanol': 'bad_solvent'}
604	475.2779236	28.43463135	5.391038418	5.483004093	4.731484413	{'water': 'bad_solvent', 'ethanol': 'bad_solvent'}
605	450.592926	8.713287354	4.154134274	4.417720318	4.074851036	{'water': 'bad_solvent', 'ethanol': 'bad_solvent'}
606	486.8019714	21.72470093	5.045433044	5.216933727	4.423817158	{'water': 'good_solvent', 'ethanol': 'good_solvent'}
607	504.0108032	23.5692749	4.785603523	5.087748051	3.702390432	{'water': 'bad_solvent', 'ethanol': 'good_solvent'}
608	476.6856079	13.39212036	5.003693581	5.226204872	3.534511328	{'water': 'bad_solvent', 'ethanol': 'good_solvent'}
609	467.3434753	16.75958252	4.173032284	4.500865459	3.769419432	{'water': 'bad_solvent', 'ethanol': 'bad_solvent'}
610	344.5434265	19.72332764	4.555026531	4.697283745	3.582007647	{'water': 'bad_solvent', 'ethanol': 'bad_solvent'}
611	417.3228149	32.48397827	5.124917984	5.286458969	3.880538702	{'water': 'good_solvent', 'ethanol': 'good_solvent'}
612	404.7445984	15.14074707	4.69207716	4.859128475	3.655174017	{'water': 'bad_solvent', 'ethanol': 'bad_solvent'}
613	432.953949	26.27349854	5.30138731	5.530760765	4.638794422	{'water': 'good_solvent', 'ethanol': 'bad_solvent'}
614	462.3001709	18.80661011	4.28918314	4.584980965	3.528273106	{'water': 'bad_solvent', 'ethanol': 'bad_solvent'}
615	463.1877136	29.25650024	4.91123867	5.230374813	3.792465925	{'water': 'bad_solvent', 'ethanol': 'good_solvent'}
616	464.3051147	12.4017334	5.193618298	5.437804222	4.375768185	{'water': 'good_solvent', 'ethanol': 'bad_solvent'}
617	399.008667	15.1685791	4.342921734	4.655098915	4.021767616	{'water': 'bad_solvent', 'ethanol': 'bad_solvent'}
618	453.8611145	11.51730347	4.526204586	4.832295895	3.532371998	{'water': 'bad_solvent', 'ethanol': 'bad_solvent'}
619	401.09552	27.82614136	5.700809479	5.770249844	3.479351044	{'water': 'bad_solvent', 'ethanol': 'good_solvent'}
620	478.8363953	15.18429565	3.478655338	3.833244324	4.077531815	{'water': 'bad_solvent', 'ethanol': 'bad_solvent'}
621	374.5854187	14.47424316	5.094165325	5.227872372	3.954608917	{'water': 'bad_solvent', 'ethanol': 'good_solvent'}
622	439.6566162	21.24087524	5.408517361	5.535126686	3.959389925	{'water': 'good_solvent', 'ethanol': 'good_solvent'}
623	344.3873291	9.702209473	4.537307739	4.747143745	3.612930059	{'water': 'bad_solvent', 'ethanol': 'good_solvent'}
624	447.9042358	18.16363525	4.668728352	4.968451977	4.225987434	{'water': 'bad_solvent', 'ethanol': 'good_solvent'}
625	422.1555176	17.27542114	5.00407362	5.234156132	4.230448723	{'water': 'good_solvent', 'ethanol': 'good_solvent'}
626	469.1381836	24.00033569	4.705024242	4.984839916	3.77635932	{'water': 'bad_solvent', 'ethanol': 'bad_solvent'}
627	376.5501709	6.397888184	4.910683632	5.133665085	4.104865551	{'water': 'bad_solvent', 'ethanol': 'good_solvent'}
628	437.2590942	16.09753418	5.325900555	5.448278427	4.115840912	{'water': 'good_solvent', 'ethanol': 'good_solvent'}
629	393.7634888	15.29309082	4.862958431	5.030296326	3.500430822	{'water': 'bad_solvent', 'ethanol': 'bad_solvent'}
630	498.1056519	14.11114502	4.656997204	4.980717659	3.966737032	{'water': 'bad_solvent', 'ethanol': 'good_solvent'}
631	411.9822388	13.64022827	4.07221365	4.404105663	4.432774067	{'water': 'bad_solvent', 'ethanol': 'bad_solvent'}
632	470.5552063	22.22555542	4.004505634	4.319129944	4.325042725	{'water': 'bad_solvent', 'ethanol': 'bad_solvent'}
633	419.8384399	21.07409668	4.500453472	4.785386562	4.492406845	{'water': 'bad_solvent', 'ethanol': 'bad_solvent'}
634	469.1812439	26.98251343	4.108270168	4.415534973	3.667541981	{'water': 'bad_solvent', 'ethanol': 'bad_solvent'}
635	439.1783142	11.38900757	4.555039883	4.837450504	3.295425892	{'water': 'bad_solvent', 'ethanol': 'good_solvent'}
636	447.6613159	8.823974609	5.37432909	5.45348978	3.808474779	{'water': 'good_solvent', 'ethanol': 'good_solvent'}
637	425.4075623	23.23150635	4.485508919	4.712667465	3.865824223	{'water': 'bad_solvent', 'ethanol': 'bad_solvent'}
638	385.2211304	12.54293823	5.221853733	5.335202217	4.04857254	{'water': 'bad_solvent', 'ethanol': 'good_solvent'}
639	410.4923401	25.11746216	4.815825939	5.028500557	4.33302784	{'water': 'good_solvent', 'ethanol': 'good_solvent'}
640	367.6329651	5.747772217	4.849543095	4.909333706	3.679213047	{'water': 'bad_solvent', 'ethanol': 'good_solvent'}
641	461.8669739	31.52355957	5.426624298	5.537591457	3.78887558	{'water': 'good_solvent', 'ethanol': 'good_solvent'}
642	424.6859131	30.36889648	4.643469334	4.861745358	4.070754528	{'water': 'bad_solvent', 'ethanol': 'bad_solvent'}
643	589.6652832	29.77703857	3.627645254	3.902059317	3.733483553	{'water': 'bad_solvent', 'ethanol': 'bad_solvent'}
644	486.6723938	22.46313477	5.344668865	5.568326473	5.086772919	{'water': 'bad_solvent', 'ethanol': 'bad_solvent'}
645	469.1946106	24.31021118	5.320342541	5.473918915	5.165456295	{'water': 'bad_solvent', 'ethanol': 'bad_solvent'}
646	451.3134766	13.00640869	4.736205578	5.015755177	3.830839872	{'water': 'bad_solvent', 'ethanol': 'good_solvent'}
647	441.1273193	13.39996338	4.545375824	4.825721264	3.387006521	{'water': 'bad_solvent', 'ethanol': 'bad_solvent'}
648	384.0884094	25.28665161	5.380196095	5.486388206	3.980011702	{'water': 'bad_solvent', 'ethanol': 'good_solvent'}
649	446.4056091	29.75973511	4.829640865	5.127912998	4.284219265	{'water': 'good_solvent', 'ethanol': 'good_solvent'}
650	396.5874634	26.34030151	5.250491619	5.306313038	4.200770378	{'water': 'good_solvent', 'ethanol': 'good_solvent'}
651	430.7616272	26.45336914	4.125773907	4.329638958	3.682511568	{'water': 'bad_solvent', 'ethanol': 'bad_solvent'}
652	413.0334167	29.33078003	4.979511738	5.259989262	4.620462418	{'water': 'good_solvent', 'ethanol': 'good_solvent'}
653	512.8324585	20.50067139	3.88772893	4.369493008	4.431404114	{'water': 'bad_solvent', 'ethanol': 'bad_solvent'}
654	381.7986145	12.89691162	5.228030205	5.397668362	3.814621449	{'water': 'bad_solvent', 'ethanol': 'good_solvent'}
655	386.1375122	31.06674194	5.267840862	5.421462536	4.031861782	{'water': 'bad_solvent', 'ethanol': 'good_solvent'}
656	475.2779236	28.43463135	5.391038418	5.483005047	4.731484413	{'water': 'bad_solvent', 'ethanol': 'bad_solvent'}
657	497.4321899	34.67816162	4.476579189	4.913621426	5.840652943	{'water': 'bad_solvent', 'ethanol': 'bad_solvent'}
658	410.1550293	10.73806763	5.308642864	5.449429989	4.078326702	{'water': 'good_solvent', 'ethanol': 'good_solvent'}
659	464.0401001	11.70413208	4.628639698	4.882546425	4.246757984	{'water': 'bad_solvent', 'ethanol': 'bad_solvent'}
660	479.6274414	34.72924805	4.33642292	4.626701355	4.634873867	{'water': 'bad_solvent', 'ethanol': 'bad_solvent'}
661	411.8445435	27.96292114	4.454408169	4.668010235	4.721547127	{'water': 'bad_solvent', 'ethanol': 'good_solvent'}
662	357.942627	20.29275513	4.854580879	5.028049469	3.82008028	{'water': 'bad_solvent', 'ethanol': 'good_solvent'}
663	353.5291748	16.50527954	4.804235458	4.979209423	3.813081741	{'water': 'bad_solvent', 'ethanol': 'good_solvent'}
664	413.518219	13.66241455	4.7493577	4.986782074	4.31112051	{'water': 'good_solvent', 'ethanol': 'good_solvent'}
665	375.1113281	27.92984009	4.956715584	5.199313164	4.448143482	{'water': 'bad_solvent', 'ethanol': 'bad_solvent'}
666	456.2592163	19.67376709	4.443949699	4.776009083	4.163346291	{'water': 'bad_solvent', 'ethanol': 'good_solvent'}
667	464.7999268	15.43530273	4.258504391	4.566623211	4.447844028	{'water': 'bad_solvent', 'ethanol': 'bad_solvent'}
668	459.2453918	28.93728638	4.669986725	4.95772171	4.929519176	{'water': 'bad_solvent', 'ethanol': 'good_solvent'}
669	424.0098877	33.35107422	4.938495159	5.129931927	5.023627758	{'water': 'bad_solvent', 'ethanol': 'bad_solvent'}
670	396.5196228	24.99789429	4.421375751	4.708951473	4.207032681	{'water': 'bad_solvent', 'ethanol': 'bad_solvent'}
671	407.950531	31.33190918	5.007854939	5.24605608	4.807004452	{'water': 'bad_solvent', 'ethanol': 'bad_solvent'}
672	516.7363281	27.52886963	4.074743271	4.439321518	3.69946456	{'water': 'bad_solvent', 'ethanol': 'good_solvent'}
673	444.5711975	10.16296387	5.146811962	5.403398037	5.172403812	{'water': 'bad_solvent', 'ethanol': 'bad_solvent'}
674	422.8780518	20.07897949	4.916175365	5.18881321	4.146900654	{'water': 'good_solvent', 'ethanol': 'good_solvent'}
675	424.4448242	17.27038574	4.726791382	5.020027161	4.063697338	{'water': 'bad_solvent', 'ethanol': 'bad_solvent'}
676	416.2542725	21.72045898	4.706824303	4.833863735	3.634860992	{'water': 'good_solvent', 'ethanol': 'good_solvent'}
677	480.2812805	13.85470581	3.530827761	3.854103088	3.974463224	{'water': 'bad_solvent', 'ethanol': 'bad_solvent'}
678	420.6508484	23.96414185	5.436395168	5.544671535	3.89805603	{'water': 'good_solvent', 'ethanol': 'good_solvent'}
679	506.9773865	14.2204895	4.588809967	4.905022621	4.174277782	{'water': 'bad_solvent', 'ethanol': 'bad_solvent'}
680	422.5251465	30.32971191	4.006640911	4.240119457	4.078765392	{'water': 'bad_solvent', 'ethanol': 'bad_solvent'}
681	378.3549805	18.02340698	5.09696579	5.134101391	3.963134766	{'water': 'bad_solvent', 'ethanol': 'bad_solvent'}
682	468.0767212	16.44888306	4.100457668	4.419432163	4.272161007	{'water': 'bad_solvent', 'ethanol': 'bad_solvent'}
683	443.0135193	38.64645386	5.302828789	5.500914097	4.512467861	{'water': 'good_solvent', 'ethanol': 'good_solvent'}
684	457.6968079	26.52539063	4.544510841	4.833492279	5.036437988	{'water': 'bad_solvent', 'ethanol': 'good_solvent'}
685	421.557373	31.36804199	5.68551445	5.793453693	3.712180376	{'water': 'bad_solvent', 'ethanol': 'bad_solvent'}
686	413.9132996	32.68273926	5.064846516	5.22170496	4.68072176	{'water': 'bad_solvent', 'ethanol': 'bad_solvent'}
687	447.788147	21.72009277	4.617729187	4.940440655	4.191305161	{'water': 'bad_solvent', 'ethanol': 'good_solvent'}
688	457.151001	46.50491333	3.916008711	4.140813351	4.251076698	{'water': 'good_solvent', 'ethanol': 'good_solvent'}
689	439.8144531	22.92453003	4.59224844	4.842600346	3.585171461	{'water': 'bad_solvent', 'ethanol': 'good_solvent'}
690	409.8692322	18.34805298	4.906772137	4.994225979	4.085469723	{'water': 'bad_solvent', 'ethanol': 'bad_solvent'}
691	425.3722839	29.05471802	5.114646435	5.343122959	4.281613827	{'water': 'good_solvent', 'ethanol': 'bad_solvent'}
692	450.9147644	34.09094238	4.849746227	5.027905464	4.595644474	{'water': 'good_solvent', 'ethanol': 'good_solvent'}
693	436.2528992	21.94296265	3.673460722	3.981372118	3.971560001	{'water': 'bad_solvent', 'ethanol': 'bad_solvent'}
694	420.2268066	21.9151001	4.773846626	5.019481182	4.430565834	{'water': 'good_solvent', 'ethanol': 'good_solvent'}
695	429.7737122	29.57049561	4.878788948	5.045464516	4.606431484	{'water': 'good_solvent', 'ethanol': 'good_solvent'}
696	420.866272	36.13375854	4.268008709	4.565549374	3.285979033	{'water': 'bad_solvent', 'ethanol': 'bad_solvent'}
697	409.5390625	35.18319702	5.148864746	5.251319408	3.906600237	{'water': 'good_solvent', 'ethanol': 'good_solvent'}
698	441.1322021	7.678649902	4.928178787	5.153222084	4.577972412	{'water': 'bad_solvent', 'ethanol': 'bad_solvent'}
699	431.7861023	17.59606934	4.885714054	5.160096169	4.284171581	{'water': 'good_solvent', 'ethanol': 'good_solvent'}
700	446.9883118	26.46383667	4.775380135	4.970289707	4.317613125	{'water': 'bad_solvent', 'ethanol': 'bad_solvent'}
701	424.2467041	33.28250122	4.661655426	4.936774254	4.618117809	{'water': 'bad_solvent', 'ethanol': 'good_solvent'}
702	414.2618408	27.51293945	4.730960369	4.925260544	3.89283371	{'water': 'good_solvent', 'ethanol': 'bad_solvent'}
703	427.6819763	17.24313354	4.977388382	5.214198589	4.38160944	{'water': 'good_solvent', 'ethanol': 'good_solvent'}
704	351.6517639	29.38604736	5.321122646	5.394580364	3.732510805	{'water': 'good_solvent', 'ethanol': 'good_solvent'}
705	491.7704773	26.14041138	5.536236763	5.598506927	5.322356701	{'water': 'good_solvent', 'ethanol': 'bad_solvent'}
706	526.0877686	23.6151123	3.979629517	4.231306553	3.808863163	{'water': 'bad_solvent', 'ethanol': 'bad_solvent'}
707	423.6671143	26.64581299	4.814368725	5.048306942	4.230536461	{'water': 'bad_solvent', 'ethanol': 'bad_solvent'}
708	439.7136841	24.41690063	3.991697788	4.182665348	4.53271246	{'water': 'bad_solvent', 'ethanol': 'bad_solvent'}
709	365.4425049	28.6579895	5.242390156	5.407058716	3.825527191	{'water': 'bad_solvent', 'ethanol': 'good_solvent'}
710	397.9273071	26.34646606	4.949504375	5.12826252	4.574252605	{'water': 'bad_solvent', 'ethanol': 'bad_solvent'}
711	435.5853577	23.32391357	5.134096622	5.275396824	4.026815414	{'water': 'bad_solvent', 'ethanol': 'good_solvent'}
712	447.4302368	11.77947998	4.666262627	4.925780773	4.076797485	{'water': 'bad_solvent', 'ethanol': 'good_solvent'}
713	465.6437073	15.79818726	5.423399448	5.524391174	5.143428326	{'water': 'good_solvent', 'ethanol': 'bad_solvent'}
714	476.131073	15.32168579	4.322097301	4.690050602	3.581287384	{'water': 'bad_solvent', 'ethanol': 'bad_solvent'}
715	433.9197693	20.85812378	4.796724319	5.042962551	5.41702795	{'water': 'bad_solvent', 'ethanol': 'bad_solvent'}
716	440.5810547	21.02120972	4.916488171	5.21719408	4.353688717	{'water': 'good_solvent', 'ethanol': 'bad_solvent'}
717	393.8390198	29.32440186	4.748152256	5.022696972	4.627108097	{'water': 'bad_solvent', 'ethanol': 'good_solvent'}
718	443.934967	15.48843384	4.946612835	5.046712399	4.056319714	{'water': 'bad_solvent', 'ethanol': 'good_solvent'}
719	445.8318481	29.11340332	4.643126488	4.961333275	4.256585598	{'water': 'bad_solvent', 'ethanol': 'good_solvent'}
720	417.2796326	28.93115234	5.064736843	5.211632729	4.140889645	{'water': 'bad_solvent', 'ethanol': 'bad_solvent'}
721	489.2672119	27.41149902	5.602437496	5.676134586	4.49819088	{'water': 'good_solvent', 'ethanol': 'good_solvent'}
722	484.3597107	10.98913574	3.939603806	4.187103271	3.884718657	{'water': 'bad_solvent', 'ethanol': 'bad_solvent'}
723	437.2199707	21.04385376	4.743769169	5.065883636	3.997306585	{'water': 'good_solvent', 'ethanol': 'good_solvent'}
724	421.8272095	15.52841187	5.442610264	5.548392773	3.795003653	{'water': 'good_solvent', 'ethanol': 'good_solvent'}
725	445.3772278	15.18362427	5.376623631	5.535766602	4.077101231	{'water': 'good_solvent', 'ethanol': 'good_solvent'}
726	423.3124084	27.82595825	5.406160355	5.520696163	3.867450476	{'water': 'bad_solvent', 'ethanol': 'good_solvent'}
727	432.3855896	17.52362061	5.270516872	5.396648884	4.774721146	{'water': 'bad_solvent', 'ethanol': 'bad_solvent'}
728	482.2744446	24.73043823	5.47626543	5.607641697	3.731677294	{'water': 'good_solvent', 'ethanol': 'good_solvent'}
729	439.4733887	21.09674072	4.668330669	4.985934734	4.240930557	{'water': 'bad_solvent', 'ethanol': 'good_solvent'}
730	446.4257202	21.13781738	4.881676197	5.099861622	4.333106041	{'water': 'bad_solvent', 'ethanol': 'good_solvent'}
731	462.5391541	15.96484375	4.144143581	4.417241573	3.563493729	{'water': 'bad_solvent', 'ethanol': 'bad_solvent'}
732	463.5570984	19.12442017	5.251123905	5.419858456	4.304178238	{'water': 'good_solvent', 'ethanol': 'good_solvent'}
733	505.1537476	21.82769775	4.466701031	4.691115856	3.216294527	{'water': 'bad_solvent', 'ethanol': 'bad_solvent'}
734	462.4326782	40.5098877	4.091887951	4.396417141	3.966454029	{'water': 'bad_solvent', 'ethanol': 'bad_solvent'}
735	442.6783447	24.38995361	4.779294014	5.012816906	4.360229969	{'water': 'good_solvent', 'ethanol': 'bad_solvent'}
736	439.1062927	33.77301025	4.591184139	4.800097942	4.023942471	{'water': 'bad_solvent', 'ethanol': 'bad_solvent'}
737	397.0204773	10.84158325	5.376256466	5.434500694	4.201319218	{'water': 'bad_solvent', 'ethanol': 'good_solvent'}
738	440.1268005	28.81140137	4.574923515	4.793181896	4.359345913	{'water': 'bad_solvent', 'ethanol': 'bad_solvent'}
739	446.7030945	13.20419312	4.542623997	4.84407568	3.331962585	{'water': 'bad_solvent', 'ethanol': 'good_solvent'}
740	460.6768494	24.52761841	4.08126688	4.264656544	4.3996315	{'water': 'bad_solvent', 'ethanol': 'bad_solvent'}
741	380.4729309	22.32437134	5.232911587	5.435250759	3.936276674	{'water': 'good_solvent', 'ethanol': 'good_solvent'}
742	537.2941895	25.96411133	4.389726162	4.702952862	3.465778828	{'water': 'bad_solvent', 'ethanol': 'bad_solvent'}
743	472.2541504	20.47866821	5.31849432	5.561717987	4.196559429	{'water': 'bad_solvent', 'ethanol': 'bad_solvent'}
744	412.0666504	20.01425171	5.686681271	5.554280758	3.371627092	{'water': 'bad_solvent', 'ethanol': 'bad_solvent'}
745	392.9219055	9.984375	5.402443886	5.452891827	4.126756668	{'water': 'bad_solvent', 'ethanol': 'good_solvent'}
746	440.874176	16.66906738	5.460769653	5.564173698	4.012173653	{'water': 'good_solvent', 'ethanol': 'good_solvent'}
747	407.101532	14.93045044	4.055760384	4.501116276	4.639029026	{'water': 'bad_solvent', 'ethanol': 'bad_solvent'}
748	416.8731384	31.85269165	4.141808987	4.48740387	5.474806309	{'water': 'bad_solvent', 'ethanol': 'bad_solvent'}
749	418.7822571	39.80487061	5.303383827	5.548071384	4.765996456	{'water': 'bad_solvent', 'ethanol': 'bad_solvent'}
750	429.4653931	31.74145508	5.696331501	5.770925045	3.503222704	{'water': 'bad_solvent', 'ethanol': 'good_solvent'}
751	434.5272217	18.68728638	4.92434454	5.220884323	4.358924866	{'water': 'good_solvent', 'ethanol': 'bad_solvent'}
752	387.4257507	23.48626709	4.594310284	4.78304863	3.647634268	{'water': 'bad_solvent', 'ethanol': 'bad_solvent'}
753	455.4060669	11.32925415	4.765429974	5.019710064	4.398606777	{'water': 'bad_solvent', 'ethanol': 'good_solvent'}
754	447.5625	43.20126343	3.325491428	3.541679144	4.216119289	{'water': 'bad_solvent', 'ethanol': 'bad_solvent'}
755	452.1526184	34.94952393	4.701784134	5.024819851	4.864194393	{'water': 'bad_solvent', 'ethanol': 'good_solvent'}
756	413.449646	25.3420105	4.560393333	4.870885372	4.722290039	{'water': 'good_solvent', 'ethanol': 'good_solvent'}
757	328.564209	39.58868408	4.961892605	5.041236877	3.845885038	{'water': 'bad_solvent', 'ethanol': 'good_solvent'}
758	404.6560059	29.52294922	5.041752338	5.196987629	4.072118759	{'water': 'bad_solvent', 'ethanol': 'bad_solvent'}
759	426.2418518	19.4750061	4.602176189	4.862382889	4.494671822	{'water': 'bad_solvent', 'ethanol': 'good_solvent'}
760	331.6387329	41.01147461	4.953013897	5.040617943	3.850157261	{'water': 'bad_solvent', 'ethanol': 'good_solvent'}
761	446.6528931	27.76809692	4.75414896	5.053569317	4.764226437	{'water': 'bad_solvent', 'ethanol': 'good_solvent'}
762	483.8704529	34.71383667	5.299729347	5.615883827	4.399099827	{'water': 'bad_solvent', 'ethanol': 'bad_solvent'}
763	392.3291321	14.9185791	5.260625362	5.314527035	4.013223171	{'water': 'good_solvent', 'ethanol': 'good_solvent'}
764	424.6321411	15.05249023	4.343009472	4.560582638	4.144002438	{'water': 'bad_solvent', 'ethanol': 'bad_solvent'}
765	489.8199463	17.287323	5.390208721	5.521988392	3.805227757	{'water': 'good_solvent', 'ethanol': 'good_solvent'}
766	412.9071655	18.16143799	4.607217312	4.848750591	4.427801609	{'water': 'bad_solvent', 'ethanol': 'good_solvent'}
767	411.9926453	10.87799072	4.955717564	5.234597206	4.265832901	{'water': 'bad_solvent', 'ethanol': 'bad_solvent'}
768	462.6338196	9.223236084	5.4481287	5.531145573	3.966827154	{'water': 'good_solvent', 'ethanol': 'good_solvent'}
769	338.0290833	21.70709229	5.05677557	5.110887051	3.944648027	{'water': 'bad_solvent', 'ethanol': 'good_solvent'}
770	392.8013	23.91769409	4.779812813	4.968970776	4.160092354	{'water': 'bad_solvent', 'ethanol': 'good_solvent'}
771	493.3374023	24.06750488	4.194937229	4.55624342	3.371641159	{'water': 'bad_solvent', 'ethanol': 'good_solvent'}
772	452.9414368	39.13449097	4.591464043	4.888939857	4.238674164	{'water': 'bad_solvent', 'ethanol': 'good_solvent'}
773	398.475647	10.71408081	5.111787319	5.299757957	3.274481297	{'water': 'bad_solvent', 'ethanol': 'good_solvent'}
774	451.6821289	17.95541382	4.926887512	5.142642975	3.826461792	{'water': 'bad_solvent', 'ethanol': 'good_solvent'}
775	490.5457153	19.45181274	4.004945278	4.298469067	3.561171293	{'water': 'bad_solvent', 'ethanol': 'bad_solvent'}
776	444.3172607	19.27749634	3.725043535	4.015498638	3.759687901	{'water': 'bad_solvent', 'ethanol': 'bad_solvent'}
777	462.6867676	37.26199341	4.473783016	4.722467899	4.788259506	{'water': 'bad_solvent', 'ethanol': 'bad_solvent'}
778	413.0783691	10.35626221	3.963171005	4.261023998	4.407701969	{'water': 'bad_solvent', 'ethanol': 'bad_solvent'}
779	398.1218567	15.05703735	5.23631525	5.299907207	4.023273945	{'water': 'good_solvent', 'ethanol': 'good_solvent'}
780	449.9005127	24.68707275	4.643112183	4.910408974	3.630384445	{'water': 'bad_solvent', 'ethanol': 'good_solvent'}
781	378.7350159	28.2208252	5.349714756	5.465176105	3.974319458	{'water': 'bad_solvent', 'ethanol': 'good_solvent'}
782	440.0339661	28.57925415	5.119570255	5.355047703	4.285844803	{'water': 'good_solvent', 'ethanol': 'bad_solvent'}
783	472.0364075	14.05895996	4.094790459	4.335111141	3.857502699	{'water': 'bad_solvent', 'ethanol': 'good_solvent'}
784	448.709198	46.98492432	4.622986317	4.951550961	4.446892262	{'water': 'bad_solvent', 'ethanol': 'good_solvent'}
785	390.6469421	9.9402771	5.416046143	5.461914063	4.094631195	{'water': 'bad_solvent', 'ethanol': 'good_solvent'}
786	444.24823	15.86837769	5.536485672	5.497464657	3.311578035	{'water': 'bad_solvent', 'ethanol': 'bad_solvent'}
787	403.4370422	17.6416626	5.331166744	5.402424335	4.448444366	{'water': 'bad_solvent', 'ethanol': 'bad_solvent'}
788	443.4303284	19.48635864	4.061878681	4.423648357	5.047479153	{'water': 'bad_solvent', 'ethanol': 'bad_solvent'}
789	422.9978027	23.53662109	4.770466805	5.021999359	4.45464468	{'water': 'good_solvent', 'ethanol': 'good_solvent'}
790	340.1936951	27.5163269	5.374684811	5.335559368	3.85861063	{'water': 'bad_solvent', 'ethanol': 'bad_solvent'}
791	440.1733704	16.30184937	5.393704891	5.543322563	4.065268517	{'water': 'good_solvent', 'ethanol': 'bad_solvent'}
792	447.9935913	11.6796875	4.781692505	5.024135113	3.463764906	{'water': 'bad_solvent', 'ethanol': 'bad_solvent'}
793	474.8857422	42.87890625	5.45369482	5.754815578	5.08196497	{'water': 'good_solvent', 'ethanol': 'bad_solvent'}
794	453.5142822	21.93057251	4.743411541	5.00045681	3.805496931	{'water': 'good_solvent', 'ethanol': 'good_solvent'}
795	450.0158691	14.14529419	4.842051983	5.062609673	4.529444218	{'water': 'bad_solvent', 'ethanol': 'good_solvent'}
796	397.4831848	38.99920654	5.113574505	5.252297401	4.091134071	{'water': 'good_solvent', 'ethanol': 'good_solvent'}
797	489.8380737	20.20648193	4.111386776	4.405503273	3.581547499	{'water': 'bad_solvent', 'ethanol': 'bad_solvent'}
798	508.8549805	21.36053467	4.092649937	4.477642059	3.607946873	{'water': 'bad_solvent', 'ethanol': 'good_solvent'}
799	449.7301331	26.36248779	5.130124569	5.282833099	3.615180254	{'water': 'bad_solvent', 'ethanol': 'bad_solvent'}
800	471.1360779	21.20935059	5.599903107	5.616305351	3.175023556	{'water': 'bad_solvent', 'ethanol': 'good_solvent'}
801	394.4515991	5.369689941	5.208800793	5.215013981	4.01881361	{'water': 'good_solvent', 'ethanol': 'good_solvent'}
802	474.3448181	21.92520142	5.333985806	5.416790962	3.343312025	{'water': 'good_solvent', 'ethanol': 'good_solvent'}
803	369.8327026	12.88433838	4.667777538	4.897914886	4.401574135	{'water': 'bad_solvent', 'ethanol': 'bad_solvent'}
804	506.6294556	23.75250244	4.114204407	4.514853477	3.544543505	{'water': 'bad_solvent', 'ethanol': 'good_solvent'}
805	413.52005	23.3729248	4.906394005	5.217568874	5.055320263	{'water': 'good_solvent', 'ethanol': 'bad_solvent'}
806	410.0480347	19.82366943	4.52990675	4.820916653	4.509917736	{'water': 'bad_solvent', 'ethanol': 'good_solvent'}
807	512.8324585	20.50067139	3.887729406	4.369493008	4.431404114	{'water': 'bad_solvent', 'ethanol': 'bad_solvent'}
808	363.4917603	38.2527771	4.720293999	4.924080849	4.737669945	{'water': 'bad_solvent', 'ethanol': 'bad_solvent'}
809	416.5769958	16.65530396	5.837833881	5.758421421	3.558109045	{'water': 'good_solvent', 'ethanol': 'good_solvent'}
810	428.9741821	14.04064941	4.991444588	5.081689835	4.080834866	{'water': 'bad_solvent', 'ethanol': 'good_solvent'}
811	415.9064941	19.15609741	4.398777485	4.652541637	3.80721283	{'water': 'bad_solvent', 'ethanol': 'bad_solvent'}
812	472.6103516	29.87051392	4.439030647	4.737872601	4.714290142	{'water': 'bad_solvent', 'ethanol': 'bad_solvent'}
813	459.9961853	26.51467896	4.042579651	4.321195126	3.552340269	{'water': 'bad_solvent', 'ethanol': 'bad_solvent'}
814	431.0898438	25.80773926	5.594712734	5.649097443	3.731354475	{'water': 'bad_solvent', 'ethanol': 'good_solvent'}
815	477.1936035	19.50805664	5.297339439	5.404489517	3.551265717	{'water': 'good_solvent', 'ethanol': 'good_solvent'}
816	454.3546448	10.21783447	4.243409634	4.523850441	4.39094162	{'water': 'bad_solvent', 'ethanol': 'bad_solvent'}
817	437.6465454	19.17526245	4.82251358	5.068443298	3.394803762	{'water': 'bad_solvent', 'ethanol': 'bad_solvent'}
818	456.0527649	36.38217163	4.512485504	4.826537609	3.519522905	{'water': 'bad_solvent', 'ethanol': 'good_solvent'}
819	459.450531	16.56350708	3.758760214	3.900700331	4.186322689	{'water': 'good_solvent', 'ethanol': 'good_solvent'}
820	425.7483521	26.23141479	4.718864918	4.997601986	4.536392689	{'water': 'good_solvent', 'ethanol': 'good_solvent'}
821	455.9874878	32.06216431	4.640600681	4.923680782	4.583157539	{'water': 'bad_solvent', 'ethanol': 'good_solvent'}
822	454.6973572	16.13980103	4.127099991	4.467522144	3.679857016	{'water': 'bad_solvent', 'ethanol': 'bad_solvent'}
823	408.9076843	30.60974121	5.013223171	5.263324738	4.394371986	{'water': 'good_solvent', 'ethanol': 'good_solvent'}
824	428.3519592	29.79962158	4.713303089	5.010126591	4.151005745	{'water': 'good_solvent', 'ethanol': 'bad_solvent'}
825	437.5410767	20.63076782	4.573713779	4.896664619	3.862802982	{'water': 'bad_solvent', 'ethanol': 'good_solvent'}
826	530.7617188	34.28320313	4.208869457	4.58031559	3.381874084	{'water': 'bad_solvent', 'ethanol': 'bad_solvent'}
827	489.6421204	30.60848999	5.437404633	5.571358204	4.885214329	{'water': 'good_solvent', 'ethanol': 'bad_solvent'}
828	442.6097107	29.88238525	4.225774288	4.518348694	5.757416725	{'water': 'bad_solvent', 'ethanol': 'bad_solvent'}
829	419.6075439	17.11547852	4.742473602	4.991364479	4.356568813	{'water': 'good_solvent', 'ethanol': 'good_solvent'}
830	465.5126343	30.86013794	5.280040741	5.535887718	4.105300426	{'water': 'good_solvent', 'ethanol': 'bad_solvent'}
831	433.8862305	16.72650146	3.99161315	4.353247643	4.368991852	{'water': 'bad_solvent', 'ethanol': 'bad_solvent'}
832	440.1140442	17.63894653	5.367609978	5.519168377	4.048465252	{'water': 'good_solvent', 'ethanol': 'good_solvent'}
833	415.1925964	16.70028687	5.163910866	5.252295971	4.058909416	{'water': 'good_solvent', 'ethanol': 'good_solvent'}
834	487.0751648	26.44796753	4.204253674	4.624013901	6.193077087	{'water': 'bad_solvent', 'ethanol': 'bad_solvent'}
835	409.4901123	24.00512695	4.777870178	4.862841129	3.675666094	{'water': 'good_solvent', 'ethanol': 'good_solvent'}
836	399.162262	25.8117981	5.426207542	5.522833347	3.975024939	{'water': 'bad_solvent', 'ethanol': 'good_solvent'}
837	526.4602051	22.17419434	4.339615345	4.696663857	3.595022678	{'water': 'bad_solvent', 'ethanol': 'bad_solvent'}
838	334.4514771	32.92245483	4.820317745	4.885238647	3.907245636	{'water': 'good_solvent', 'ethanol': 'good_solvent'}
839	353.4903564	12.31506348	5.264520168	5.277318478	3.772230864	{'water': 'bad_solvent', 'ethanol': 'good_solvent'}
840	441.8435364	11.44128418	4.538329124	4.826402187	3.430874348	{'water': 'bad_solvent', 'ethanol': 'bad_solvent'}
841	467.1110535	31.91964722	5.356961727	5.499923229	3.96616292	{'water': 'good_solvent', 'ethanol': 'bad_solvent'}
842	441.4941406	37.99420166	5.354123592	5.567992687	3.524644852	{'water': 'good_solvent', 'ethanol': 'good_solvent'}
843	382.9924927	12.5534668	4.757227421	4.915104389	3.672235966	{'water': 'bad_solvent', 'ethanol': 'good_solvent'}
844	347.3312378	26.56994629	5.192921162	5.240035057	4.113372803	{'water': 'bad_solvent', 'ethanol': 'good_solvent'}
845	404.3757019	24.45376587	4.523468494	4.745485783	4.21138525	{'water': 'bad_solvent', 'ethanol': 'bad_solvent'}
846	484.0252991	37.70993042	4.835780621	5.080737114	3.963884115	{'water': 'bad_solvent', 'ethanol': 'good_solvent'}
847	340.2170105	42.65499878	4.928299904	5.040566444	3.861748457	{'water': 'bad_solvent', 'ethanol': 'bad_solvent'}
848	484.0185242	15.09210205	5.31250906	5.49651432	4.107590199	{'water': 'good_solvent', 'ethanol': 'good_solvent'}
849	481.6477051	45.28814697	3.959011555	4.311079025	3.94519043	{'water': 'bad_solvent', 'ethanol': 'bad_solvent'}
850	493.2640076	28.72189331	3.591623068	3.802596331	4.064290524	{'water': 'bad_solvent', 'ethanol': 'bad_solvent'}
851	444.1460266	22.69274902	4.926938534	5.171405315	4.452343941	{'water': 'bad_solvent', 'ethanol': 'bad_solvent'}
852	460.1740112	22.40744019	5.696189404	5.777067661	3.350734472	{'water': 'good_solvent', 'ethanol': 'good_solvent'}
853	452.2876587	30.78720093	5.676065445	5.776520252	3.3522861	{'water': 'good_solvent', 'ethanol': 'good_solvent'}
854	376.8477478	7.636505127	4.778076172	4.995453358	4.185090542	{'water': 'bad_solvent', 'ethanol': 'bad_solvent'}
855	443.0247192	16.95092773	5.142247677	5.385383129	3.909254789	{'water': 'bad_solvent', 'ethanol': 'good_solvent'}
856	474.9006653	26.77487183	5.391261578	5.483445168	4.719826698	{'water': 'bad_solvent', 'ethanol': 'bad_solvent'}
857	448.2761536	16.3923645	5.350589275	5.528710842	4.086081982	{'water': 'good_solvent', 'ethanol': 'good_solvent'}
858	521.5054932	42.62078857	3.516983509	3.743757963	4.334893703	{'water': 'bad_solvent', 'ethanol': 'bad_solvent'}
859	439.0626526	35.30926514	4.224887371	4.498446941	6.179699421	{'water': 'bad_solvent', 'ethanol': 'bad_solvent'}
860	452.3302612	23.46185303	3.983951569	4.201283932	4.282898426	{'water': 'bad_solvent', 'ethanol': 'bad_solvent'}
861	473.7203674	13.52954102	5.27488327	5.396193504	4.386071682	{'water': 'good_solvent', 'ethanol': 'bad_solvent'}
862	413.3384399	23.21749878	4.870314598	5.112895489	3.995231628	{'water': 'good_solvent', 'ethanol': 'good_solvent'}
863	363.2273254	15.87322998	4.802018642	5.01808691	3.853539705	{'water': 'bad_solvent', 'ethanol': 'good_solvent'}
864	458.6499023	12.68734741	5.737864971	5.71678257	3.661711931	{'water': 'good_solvent', 'ethanol': 'bad_solvent'}
865	409.900116	28.45825195	4.855587959	5.04698658	4.33755827	{'water': 'good_solvent', 'ethanol': 'bad_solvent'}
866	481.9015808	12.15805054	4.192632198	4.434145451	3.707536459	{'water': 'bad_solvent', 'ethanol': 'bad_solvent'}
867	436.575592	37.01654053	2.894368649	3.138361692	4.059695721	{'water': 'bad_solvent', 'ethanol': 'bad_solvent'}
868	473.7099609	8.062652588	5.022016525	5.251832008	3.752860785	{'water': 'bad_solvent', 'ethanol': 'good_solvent'}
869	447.1637878	27.60314941	4.074164867	4.127153397	5.407475948	{'water': 'bad_solvent', 'ethanol': 'good_solvent'}
870	472.2744141	23.60180664	5.590948582	5.609914303	3.188737392	{'water': 'bad_solvent', 'ethanol': 'good_solvent'}
871	426.0015564	24.9147644	4.76088953	4.999988556	3.934975147	{'water': 'good_solvent', 'ethanol': 'good_solvent'}
872	452.2394104	38.06533813	4.61357832	4.865717888	4.427734375	{'water': 'bad_solvent', 'ethanol': 'good_solvent'}
873	379.6406555	15.63287354	5.065164089	5.21370554	3.908775806	{'water': 'bad_solvent', 'ethanol': 'good_solvent'}
874	407.5622559	22.21469116	4.522289753	4.848686218	3.490224838	{'water': 'bad_solvent', 'ethanol': 'bad_solvent'}
875	413.0272217	10.15725708	4.949462891	5.23684597	4.326392651	{'water': 'bad_solvent', 'ethanol': 'bad_solvent'}
876	442.8694458	20.62591553	5.151319027	5.37760067	4.345700741	{'water': 'good_solvent', 'ethanol': 'bad_solvent'}
877	426.0630798	15.11407471	5.626664162	5.666062832	3.783174515	{'water': 'bad_solvent', 'ethanol': 'bad_solvent'}
878	399.8881531	31.93939209	5.021222115	5.22428751	4.580321312	{'water': 'bad_solvent', 'ethanol': 'bad_solvent'}
879	485.5574341	31.89605713	4.40378952	4.891225338	3.903273821	{'water': 'bad_solvent', 'ethanol': 'good_solvent'}
880	498.7948914	15.28268433	5.365926266	5.530213833	4.10967207	{'water': 'good_solvent', 'ethanol': 'good_solvent'}
881	441.7803955	19.59490967	4.546812057	4.854418755	4.54429245	{'water': 'bad_solvent', 'ethanol': 'bad_solvent'}
882	437.787323	11.37799072	4.214627743	4.493469715	4.002671242	{'water': 'bad_solvent', 'ethanol': 'bad_solvent'}
883	379.4889221	26.94955444	3.760758638	4.051778316	3.216236115	{'water': 'bad_solvent', 'ethanol': 'good_solvent'}
884	468.6977539	14.35580444	4.150228977	4.467073917	3.479284286	{'water': 'bad_solvent', 'ethanol': 'bad_solvent'}
885	473.7434692	13.48910522	4.350425243	4.600121975	4.20740366	{'water': 'bad_solvent', 'ethanol': 'bad_solvent'}
886	477.7565918	27.55166626	4.058247566	4.562360287	3.834927797	{'water': 'bad_solvent', 'ethanol': 'bad_solvent'}
887	453.3698425	22.1852417	4.091876507	4.456323147	3.617928028	{'water': 'bad_solvent', 'ethanol': 'bad_solvent'}
888	410.3303833	17.44805908	4.037779808	4.549076557	4.738677025	{'water': 'bad_solvent', 'ethanol': 'bad_solvent'}
889	464.0795593	28.79830933	4.974813461	5.20168829	4.030807972	{'water': 'bad_solvent', 'ethanol': 'bad_solvent'}
890	429.3828125	16.01809692	4.747066021	5.108089924	4.896046162	{'water': 'bad_solvent', 'ethanol': 'bad_solvent'}
891	299.4743652	32.06518555	5.44969511	5.595278263	3.649068832	{'water': 'bad_solvent', 'ethanol': 'good_solvent'}
892	399.6966553	28.98260498	4.949041367	5.182984829	4.783044338	{'water': 'bad_solvent', 'ethanol': 'bad_solvent'}
893	433.2463379	16.30834961	5.152831554	5.283667088	3.948052168	{'water': 'bad_solvent', 'ethanol': 'good_solvent'}
894	454.646637	27.58041382	4.518508434	4.776189327	4.817311764	{'water': 'bad_solvent', 'ethanol': 'bad_solvent'}
895	448.3699341	17.41329956	4.258432865	4.496101856	3.933547974	{'water': 'bad_solvent', 'ethanol': 'bad_solvent'}
896	450.335968	21.70916748	4.563873291	4.737831116	4.059864044	{'water': 'bad_solvent', 'ethanol': 'good_solvent'}
897	405.4299011	22.81817627	4.40636301	4.634594917	3.759809971	{'water': 'bad_solvent', 'ethanol': 'bad_solvent'}
898	441.4070129	26.93450928	5.032706261	5.246304989	4.283537865	{'water': 'good_solvent', 'ethanol': 'bad_solvent'}
899	455.0900269	27.26818848	4.578767776	4.879376888	4.311796665	{'water': 'good_solvent', 'ethanol': 'good_solvent'}
900	460.0136719	11.0927124	4.530339718	4.850124836	3.600952148	{'water': 'bad_solvent', 'ethanol': 'good_solvent'}
901	466.256073	18.68878174	5.246427059	5.461016655	4.685142994	{'water': 'bad_solvent', 'ethanol': 'bad_solvent'}
902	472.6343994	31.34802246	5.103586197	5.284185886	4.721765518	{'water': 'good_solvent', 'ethanol': 'good_solvent'}
903	368.4338074	18.30325317	5.306224346	5.409530163	3.988513947	{'water': 'bad_solvent', 'ethanol': 'good_solvent'}
904	428.4846802	19.10488892	3.838192701	4.153188229	4.165794373	{'water': 'bad_solvent', 'ethanol': 'bad_solvent'}
905	400.1513367	13.92050171	5.797368526	5.737922192	3.569299698	{'water': 'good_solvent', 'ethanol': 'good_solvent'}
906	353.570343	13.41317749	5.429803371	5.454196453	3.745499134	{'water': 'bad_solvent', 'ethanol': 'bad_solvent'}
907	429.6942444	22.76617432	4.897469044	5.164577961	4.230469704	{'water': 'good_solvent', 'ethanol': 'good_solvent'}
908	392.2057495	26.42248535	5.434254646	5.526902676	3.94178009	{'water': 'bad_solvent', 'ethanol': 'good_solvent'}
909	413.8579102	16.43386841	5.852150917	5.763668537	3.555847168	{'water': 'good_solvent', 'ethanol': 'good_solvent'}
910	453.6973572	15.73608398	4.646011353	4.871632099	4.261972904	{'water': 'bad_solvent', 'ethanol': 'good_solvent'}
911	385.4985352	24.85614014	5.357547283	5.483187199	4.12059927	{'water': 'bad_solvent', 'ethanol': 'good_solvent'}
912	441.582489	31.72348022	4.5419631	4.770283222	4.120858669	{'water': 'bad_solvent', 'ethanol': 'bad_solvent'}
913	442.0722046	10.13186646	4.604424477	4.894672394	4.112417698	{'water': 'bad_solvent', 'ethanol': 'bad_solvent'}
914	410.5420532	27.86724854	4.946517467	5.237062454	4.7099967	{'water': 'good_solvent', 'ethanol': 'bad_solvent'}
915	527.3430786	29.9956665	4.837867737	5.161709785	4.053786755	{'water': 'bad_solvent', 'ethanol': 'good_solvent'}
916	397.9909058	26.06365967	4.627025604	4.838340282	4.885177135	{'water': 'bad_solvent', 'ethanol': 'bad_solvent'}
917	424.9694824	24.09457397	3.970096588	4.178604603	3.710983992	{'water': 'bad_solvent', 'ethanol': 'good_solvent'}
918	436.6813049	16.20040894	4.302463055	4.523697376	3.800909519	{'water': 'bad_solvent', 'ethanol': 'good_solvent'}
919	547.9669189	39.55224609	4.422999859	4.682806492	3.63108182	{'water': 'bad_solvent', 'ethanol': 'bad_solvent'}
920	439.0020447	27.58563232	5.12254858	5.32542944	4.179000378	{'water': 'good_solvent', 'ethanol': 'bad_solvent'}
921	460.6898193	23.64437866	4.266873837	4.432608128	3.976894379	{'water': 'bad_solvent', 'ethanol': 'good_solvent'}
922	495.0811157	41.65307617	4.238751888	4.567473888	4.038161755	{'water': 'bad_solvent', 'ethanol': 'bad_solvent'}
923	384.6724243	25.61502075	4.979053497	5.228501797	4.919888496	{'water': 'good_solvent', 'ethanol': 'bad_solvent'}
924	451.9473877	30.74035645	4.869132519	5.142978191	4.380542278	{'water': 'good_solvent', 'ethanol': 'good_solvent'}
925	495.9467163	30.72192383	4.27849865	4.600813389	5.738065243	{'water': 'bad_solvent', 'ethanol': 'bad_solvent'}
926	437.0570679	24.75289917	4.52184391	4.769685745	3.347151279	{'water': 'bad_solvent', 'ethanol': 'bad_solvent'}
927	402.960083	22.23001099	5.458679676	5.556693077	3.856575489	{'water': 'bad_solvent', 'ethanol': 'good_solvent'}
928	440.3991089	22.98092651	4.66139555	4.908376694	3.516141891	{'water': 'bad_solvent', 'ethanol': 'good_solvent'}
929	385.4441833	25.07705688	5.447379589	5.531362057	3.92089057	{'water': 'bad_solvent', 'ethanol': 'good_solvent'}
930	480.0092163	29.49777222	5.313543797	5.432943821	4.756893158	{'water': 'bad_solvent', 'ethanol': 'bad_solvent'}
931	431.8616638	24.71347046	3.971998215	4.188382149	3.659599304	{'water': 'bad_solvent', 'ethanol': 'good_solvent'}
932	445.8727112	25.42868042	5.129153728	5.377624035	4.582496166	{'water': 'good_solvent', 'ethanol': 'bad_solvent'}
933	441.2425232	23.62307739	4.523471355	4.831725597	4.355074406	{'water': 'bad_solvent', 'ethanol': 'good_solvent'}
934	435.7556152	30.68008423	4.882263184	5.135060787	4.433398724	{'water': 'bad_solvent', 'ethanol': 'bad_solvent'}
935	427.6898499	27.20925903	4.911185741	5.194191933	4.253902435	{'water': 'good_solvent', 'ethanol': 'good_solvent'}
936	421.5888062	17.30801392	4.947323799	5.212254047	4.829004765	{'water': 'bad_solvent', 'ethanol': 'bad_solvent'}
937	446.6648865	19.81356812	4.895951748	5.09351635	4.044612885	{'water': 'good_solvent', 'ethanol': 'bad_solvent'}
938	435.6850281	36.52911377	5.012413025	5.272960663	4.359395027	{'water': 'good_solvent', 'ethanol': 'bad_solvent'}
939	424.3575745	17.53637695	4.991306305	5.229906559	4.282131195	{'water': 'good_solvent', 'ethanol': 'good_solvent'}
940	441.088501	16.80249023	4.366332531	4.586804867	3.741458893	{'water': 'bad_solvent', 'ethanol': 'good_solvent'}
941	440.3285828	23.70703125	5.14323616	5.357173443	4.228091717	{'water': 'good_solvent', 'ethanol': 'bad_solvent'}
942	437.9710693	23.78213501	4.636006832	4.949061871	4.25523138	{'water': 'bad_solvent', 'ethanol': 'good_solvent'}
943	377.9606934	16.43084717	4.536153316	4.785655499	3.727472067	{'water': 'bad_solvent', 'ethanol': 'good_solvent'}
944	404.2823486	14.41348267	4.758145332	4.971459866	3.83600235	{'water': 'good_solvent', 'ethanol': 'good_solvent'}
945	452.0168457	12.91046143	4.746143341	5.019021988	3.786727667	{'water': 'good_solvent', 'ethanol': 'good_solvent'}
946	450.6131592	16.32904053	4.900174618	5.07721138	4.414527416	{'water': 'bad_solvent', 'ethanol': 'good_solvent'}
947	419.2252808	17.92572021	4.338035107	4.578517437	4.069350719	{'water': 'bad_solvent', 'ethanol': 'good_solvent'}
948	455.9479675	22.90142822	4.58811903	4.867639065	3.921849012	{'water': 'bad_solvent', 'ethanol': 'good_solvent'}
949	414.7986755	13.83666992	4.943401814	5.168332577	3.819993734	{'water': 'good_solvent', 'ethanol': 'good_solvent'}
950	422.491394	16.99914551	4.34879303	4.653154373	4.376322269	{'water': 'bad_solvent', 'ethanol': 'good_solvent'}
951	344.1720886	31.58377075	5.212341785	5.281966686	3.870780945	{'water': 'good_solvent', 'ethanol': 'good_solvent'}
952	353.6911621	31.07666016	4.739202023	4.93372488	4.574290276	{'water': 'bad_solvent', 'ethanol': 'bad_solvent'}
953	389.5975342	15.67630005	5.370919228	5.488933086	4.018974304	{'water': 'bad_solvent', 'ethanol': 'good_solvent'}
954	407.3406982	19.00506592	4.417162418	4.706209183	4.389445782	{'water': 'bad_solvent', 'ethanol': 'good_solvent'}
955	473.3729248	28.63296509	5.387119293	5.476478577	4.708516598	{'water': 'bad_solvent', 'ethanol': 'bad_solvent'}
956	419.5621643	17.96200562	4.503490448	4.814769268	4.833776474	{'water': 'good_solvent', 'ethanol': 'good_solvent'}
957	385.3482971	19.07525635	5.864834785	5.768139839	3.579349995	{'water': 'bad_solvent', 'ethanol': 'good_solvent'}
958	472.7893066	38.3369751	4.430771828	4.74364996	4.43770647	{'water': 'bad_solvent', 'ethanol': 'bad_solvent'}
959	444.6115112	19.66720581	5.466777325	5.546864033	3.817590475	{'water': 'good_solvent', 'ethanol': 'good_solvent'}
960	438.8728638	16.28500366	4.686291695	4.934439182	4.356013775	{'water': 'bad_solvent', 'ethanol': 'good_solvent'}
961	478.8565979	36.556427	4.185168743	4.500496864	4.171441555	{'water': 'bad_solvent', 'ethanol': 'bad_solvent'}
962	458.6209412	29.36761475	4.194859028	4.491491795	4.059623718	{'water': 'bad_solvent', 'ethanol': 'bad_solvent'}
963	503.1689453	11.8604126	5.354666233	5.433347225	3.73471117	{'water': 'good_solvent', 'ethanol': 'good_solvent'}
964	563.6483765	60.37072754	4.175900936	4.490417004	3.281597853	{'water': 'bad_solvent', 'ethanol': 'bad_solvent'}
965	432.9196777	18.77282715	4.789068222	5.089560986	4.455303192	{'water': 'good_solvent', 'ethanol': 'good_solvent'}
966	439.4808655	20.20489502	4.612229347	4.874142647	4.518983364	{'water': 'bad_solvent', 'ethanol': 'bad_solvent'}
967	424.8817749	25.74230957	5.067213535	5.221608639	4.530235291	{'water': 'bad_solvent', 'ethanol': 'bad_solvent'}
968	272.8408813	26.68173218	5.19813633	5.084416866	3.84164238	{'water': 'bad_solvent', 'ethanol': 'good_solvent'}
969	402.5642395	42.31549072	5.154158115	5.360097408	4.625962257	{'water': 'bad_solvent', 'ethanol': 'bad_solvent'}
970	337.4031372	42.47286987	4.936828136	5.040753841	3.857446671	{'water': 'bad_solvent', 'ethanol': 'good_solvent'}
971	369.5223694	15.49047852	4.791153908	4.991863251	3.770996809	{'water': 'bad_solvent', 'ethanol': 'bad_solvent'}
972	413.8451233	14.42254639	4.219235897	4.460174561	4.029913425	{'water': 'bad_solvent', 'ethanol': 'bad_solvent'}
973	486.3295898	28.22851563	3.929610491	4.254775047	3.923291445	{'water': 'bad_solvent', 'ethanol': 'bad_solvent'}
974	456.371582	30.23861694	4.798792839	5.067964077	4.29837513	{'water': 'bad_solvent', 'ethanol': 'good_solvent'}
975	458.8469849	24.31390381	4.720220566	4.989137173	3.912180662	{'water': 'good_solvent', 'ethanol': 'good_solvent'}
976	479.1845093	26.20513916	5.414036751	5.505078316	4.854155064	{'water': 'bad_solvent', 'ethanol': 'bad_solvent'}
977	402.3641968	41.50109863	5.030506134	5.178529263	4.105646133	{'water': 'good_solvent', 'ethanol': 'good_solvent'}
978	383.2156067	44.06567383	4.935283184	5.105708599	4.187078953	{'water': 'good_solvent', 'ethanol': 'good_solvent'}
979	416.0104675	18.1022644	5.035264492	5.215621471	3.786875963	{'water': 'good_solvent', 'ethanol': 'good_solvent'}
980	506.1491699	50.47296143	4.07811451	4.323282719	3.701539755	{'water': 'bad_solvent', 'ethanol': 'good_solvent'}
981	398.1202698	35.12741089	4.971739769	5.214551926	5.125901222	{'water': 'good_solvent', 'ethanol': 'bad_solvent'}
982	432.5172729	23.02099609	4.223070621	4.476517677	3.949538946	{'water': 'bad_solvent', 'ethanol': 'bad_solvent'}
983	503.1317749	30.74432373	4.571740627	4.874341011	3.774501801	{'water': 'bad_solvent', 'ethanol': 'good_solvent'}
984	445.11026	25.72531128	4.801560402	5.090664387	5.093004227	{'water': 'bad_solvent', 'ethanol': 'good_solvent'}
985	450.9101868	15.58837891	4.585772514	4.905756474	4.470555305	{'water': 'bad_solvent', 'ethanol': 'bad_solvent'}
986	428.2910767	24.47988892	4.764109135	5.01821804	4.363399506	{'water': 'bad_solvent', 'ethanol': 'good_solvent'}
987	394.6296997	26.71386719	5.552877903	5.585402012	4.869369984	{'water': 'bad_solvent', 'ethanol': 'bad_solvent'}
988	408.4799194	28.95169067	4.806636333	5.092599869	4.459487438	{'water': 'bad_solvent', 'ethanol': 'good_solvent'}
989	482.3845825	21.82089233	4.236869335	4.508246899	4.696309566	{'water': 'bad_solvent', 'ethanol': 'bad_solvent'}
990	437.1187134	19.73544312	4.927451134	5.217568874	4.251685143	{'water': 'good_solvent', 'ethanol': 'bad_solvent'}
991	420.8685303	29.84176636	5.651833057	5.755259514	3.629247665	{'water': 'bad_solvent', 'ethanol': 'good_solvent'}
992	446.0061646	20.26721191	4.809607029	5.064492702	4.316428661	{'water': 'bad_solvent', 'ethanol': 'bad_solvent'}
993	443.0087891	12.05554199	3.851855516	3.959525824	4.146081448	{'water': 'good_solvent', 'ethanol': 'good_solvent'}
994	454.4016724	27.53091431	4.595369816	4.886864185	4.347962379	{'water': 'good_solvent', 'ethanol': 'good_solvent'}
995	436.147522	29.92254639	5.518604279	5.535846233	4.090742588	{'water': 'good_solvent', 'ethanol': 'bad_solvent'}
996	398.635437	22.66506958	4.867199421	5.124606133	4.588474274	{'water': 'good_solvent', 'ethanol': 'bad_solvent'}
997	418.5979614	31.43670654	4.525406837	4.816363811	5.240445137	{'water': 'bad_solvent', 'ethanol': 'bad_solvent'}
998	428.0249939	17.60339355	5.617518902	5.529069424	3.326451063	{'water': 'bad_solvent', 'ethanol': 'bad_solvent'}
999	369.8324585	13.74359131	5.359750271	5.470432758	4.534910202	{'water': 'bad_solvent', 'ethanol': 'bad_solvent'}
1000	430.2615356	15.24291992	4.328201294	4.539020061	3.745767355	{'water': 'bad_solvent', 'ethanol': 'good_solvent'}
1001	468.7709045	36.82388306	4.588311195	4.892232418	5.1492033	{'water': 'bad_solvent', 'ethanol': 'good_solvent'}
1002	371.3757629	15.59887695	5.083661079	5.217551708	3.903039932	{'water': 'bad_solvent', 'ethanol': 'good_solvent'}
1003	424.5239258	14.43496704	5.211559296	5.386955261	4.237784863	{'water': 'good_solvent', 'ethanol': 'good_solvent'}
1004	417.2353821	27.4402771	5.688729286	5.768920898	3.38689208	{'water': 'bad_solvent', 'ethanol': 'good_solvent'}
1005	410.022583	17.53707886	4.737460136	5.016644955	3.832390547	{'water': 'good_solvent', 'ethanol': 'good_solvent'}
1006	439.2433472	28.0664978	4.92923975	5.202519894	4.862788677	{'water': 'bad_solvent', 'ethanol': 'bad_solvent'}
1007	353.4978943	36.62686157	5.125702858	5.153503418	3.755176544	{'water': 'good_solvent', 'ethanol': 'good_solvent'}
1008	387.7829895	8.960540771	4.780238628	5.019191742	4.263028622	{'water': 'bad_solvent', 'ethanol': 'bad_solvent'}
1009	378.3474426	7.524261475	3.980135679	4.230579376	4.068439484	{'water': 'bad_solvent', 'ethanol': 'bad_solvent'}
1010	460.0906677	32.18145752	4.985694408	5.239657879	3.632029057	{'water': 'bad_solvent', 'ethanol': 'good_solvent'}
1011	420.0462036	23.96939087	5.014837265	5.230791092	4.617066383	{'water': 'bad_solvent', 'ethanol': 'bad_solvent'}
1012	453.2525024	14.55215454	5.492314816	5.481685162	3.311122656	{'water': 'good_solvent', 'ethanol': 'bad_solvent'}
1013	436.7212219	26.65042114	5.127227306	5.350524426	4.264574528	{'water': 'good_solvent', 'ethanol': 'bad_solvent'}
1014	476.9499207	12.49316406	4.866555691	5.147193432	3.768412828	{'water': 'bad_solvent', 'ethanol': 'bad_solvent'}
1015	371.4480896	13.97149658	4.745593548	4.885230064	4.371675014	{'water': 'bad_solvent', 'ethanol': 'good_solvent'}
1016	411.5741882	27.08007813	4.946197033	5.235746384	4.712581158	{'water': 'good_solvent', 'ethanol': 'bad_solvent'}
1017	455.5527954	16.54754639	4.5583992	4.830991745	3.893695831	{'water': 'bad_solvent', 'ethanol': 'bad_solvent'}
1018	467.9095154	16.75595093	4.953273296	5.235589981	3.929199219	{'water': 'bad_solvent', 'ethanol': 'good_solvent'}
1019	373.6340332	13.89627075	4.664716721	4.809018612	4.526138783	{'water': 'good_solvent', 'ethanol': 'good_solvent'}
1020	421.3236084	10.86566162	4.572328568	4.829408169	3.999189138	{'water': 'bad_solvent', 'ethanol': 'good_solvent'}
1021	432.7205811	21.42034912	3.962067842	4.402647495	4.4315238	{'water': 'bad_solvent', 'ethanol': 'bad_solvent'}
1022	419.8956299	24.38473511	5.118901253	5.336379051	4.197156429	{'water': 'good_solvent', 'ethanol': 'good_solvent'}
1023	488.9707336	32.65219116	4.523890972	4.830032349	3.997135162	{'water': 'bad_solvent', 'ethanol': 'bad_solvent'}
1024	444.9704285	35.45892334	5.315978527	5.553082466	4.121714115	{'water': 'good_solvent', 'ethanol': 'good_solvent'}
1025	467.5123596	32.48370361	4.7318964	5.069317341	3.53892827	{'water': 'bad_solvent', 'ethanol': 'good_solvent'}
1026	433.5849304	14.83483887	5.330979347	5.467923164	4.067209721	{'water': 'good_solvent', 'ethanol': 'good_solvent'}
1027	440.0601196	21.36520386	3.743621588	4.182543278	3.75128293	{'water': 'bad_solvent', 'ethanol': 'bad_solvent'}
1028	396.5162354	16.09960938	5.036605358	5.256024837	3.909761429	{'water': 'bad_solvent', 'ethanol': 'good_solvent'}
1029	464.6773071	15.71777344	5.257649899	5.469341278	4.49204731	{'water': 'bad_solvent', 'ethanol': 'bad_solvent'}
1030	448.947876	20.24636841	4.639658451	4.86020422	4.624741554	{'water': 'good_solvent', 'ethanol': 'bad_solvent'}
1031	394.8432617	25.20883179	4.708953381	4.947293282	3.673964024	{'water': 'bad_solvent', 'ethanol': 'bad_solvent'}
1032	456.7787781	13.76251221	4.787973881	5.041549683	4.507529736	{'water': 'bad_solvent', 'ethanol': 'good_solvent'}
1033	400.9930115	15.80862427	5.034329891	5.241378784	3.995806932	{'water': 'good_solvent', 'ethanol': 'good_solvent'}
1034	511.5240784	16.12490845	4.786450386	5.091639996	3.22802043	{'water': 'bad_solvent', 'ethanol': 'good_solvent'}
1035	410.2511902	18.85986328	5.500754833	5.580171585	3.945138931	{'water': 'good_solvent', 'ethanol': 'good_solvent'}
1036	400.8557434	15.07318115	4.69931078	4.861207485	3.654905319	{'water': 'bad_solvent', 'ethanol': 'bad_solvent'}
1037	428.1455994	31.20080566	4.812154293	5.052278519	4.270148754	{'water': 'bad_solvent', 'ethanol': 'bad_solvent'}
1038	473.6025391	17.24917603	5.390109539	5.616500854	4.403522015	{'water': 'bad_solvent', 'ethanol': 'bad_solvent'}
1039	373.6635132	8.122253418	4.053317547	4.252719879	4.113481045	{'water': 'bad_solvent', 'ethanol': 'bad_solvent'}
1040	364.0636292	26.84365845	5.189369678	5.201964855	3.931411743	{'water': 'bad_solvent', 'ethanol': 'bad_solvent'}
1041	407.532135	24.11932373	4.518104076	4.816018105	4.474892616	{'water': 'good_solvent', 'ethanol': 'good_solvent'}
1042	375.2326355	19.94430542	5.373405457	5.478450775	3.809653521	{'water': 'bad_solvent', 'ethanol': 'good_solvent'}
1043	476.9871216	12.08969116	4.467813015	4.688624382	4.449738026	{'water': 'bad_solvent', 'ethanol': 'bad_solvent'}
1044	524.6295166	63.65661621	4.152278423	4.605828762	4.175201893	{'water': 'bad_solvent', 'ethanol': 'bad_solvent'}
1045	414.9779358	28.5406189	5.031135559	5.242396832	4.045832157	{'water': 'good_solvent', 'ethanol': 'bad_solvent'}
1046	439.5694885	31.36483765	4.832683563	5.148915768	4.973371029	{'water': 'bad_solvent', 'ethanol': 'bad_solvent'}
1047	470.2044678	16.29705811	5.406464577	5.445459366	3.32050252	{'water': 'good_solvent', 'ethanol': 'good_solvent'}
1048	465.1434326	20.144104	4.431028366	4.609313488	4.162116528	{'water': 'bad_solvent', 'ethanol': 'bad_solvent'}
1049	421.3798218	22.48028564	4.780171871	5.037374973	4.00326252	{'water': 'bad_solvent', 'ethanol': 'good_solvent'}
1050	439.5958252	16.83447266	4.601314545	4.856420994	3.36217761	{'water': 'bad_solvent', 'ethanol': 'good_solvent'}
1051	504.1194153	24.03268433	4.504130363	4.730682373	3.678856611	{'water': 'bad_solvent', 'ethanol': 'bad_solvent'}
1052	404.6815796	27.74420166	5.017487526	5.255839825	4.872271538	{'water': 'bad_solvent', 'ethanol': 'bad_solvent'}
1053	344.8077087	35.02670288	4.584608555	4.709397793	3.89779067	{'water': 'bad_solvent', 'ethanol': 'bad_solvent'}
1054	423.397583	23.99081421	4.759383678	5.036872864	4.658736706	{'water': 'good_solvent', 'ethanol': 'good_solvent'}
1055	453.5318909	31.1612854	4.625308514	4.880149364	3.975759268	{'water': 'bad_solvent', 'ethanol': 'good_solvent'}
1056	474.3486023	31.09909058	4.748865604	5.082057476	3.498654127	{'water': 'bad_solvent', 'ethanol': 'good_solvent'}
1057	445.2550354	29.75109863	4.710090637	4.987715244	3.797898054	{'water': 'bad_solvent', 'ethanol': 'good_solvent'}
1058	441.6333008	20.08889771	5.680376053	5.656046867	4.093104839	{'water': 'good_solvent', 'ethanol': 'good_solvent'}
1059	426.160553	18.57980347	5.435353756	5.550430775	3.901043415	{'water': 'good_solvent', 'ethanol': 'good_solvent'}
1060	447.7716675	15.04238892	3.788298368	3.940177202	4.370508671	{'water': 'good_solvent', 'ethanol': 'good_solvent'}
1061	403.7223511	28.2890625	4.997181416	5.280899525	5.094780922	{'water': 'good_solvent', 'ethanol': 'bad_solvent'}
1062	443.4303284	19.48635864	4.061879158	4.423648357	5.047479153	{'water': 'bad_solvent', 'ethanol': 'bad_solvent'}
1063	342.3061829	43.4156189	4.924960613	5.020984173	3.975535631	{'water': 'bad_solvent', 'ethanol': 'bad_solvent'}
1064	478.0081177	24.70718384	4.860938549	5.17959547	3.861481428	{'water': 'bad_solvent', 'ethanol': 'good_solvent'}
1065	445.6245728	17.62069702	4.83355093	5.130264282	4.277294636	{'water': 'good_solvent', 'ethanol': 'good_solvent'}
1066	343.6976929	9.4949646	4.386876106	4.658874035	4.107895374	{'water': 'bad_solvent', 'ethanol': 'bad_solvent'}
1067	395.0231628	10.0284729	5.388913631	5.443822861	4.160642147	{'water': 'bad_solvent', 'ethanol': 'good_solvent'}
1068	458.3061218	7.699829102	4.595477581	4.905779362	4.078370094	{'water': 'bad_solvent', 'ethanol': 'bad_solvent'}
1069	431.4529724	24.50759888	4.68398571	4.915027618	4.101994991	{'water': 'bad_solvent', 'ethanol': 'bad_solvent'}
1070	416.7738647	22.19171143	5.040362835	5.222840786	3.973129272	{'water': 'good_solvent', 'ethanol': 'bad_solvent'}
1071	479.0071411	25.88473511	5.415809631	5.506042004	4.839885712	{'water': 'bad_solvent', 'ethanol': 'bad_solvent'}
1072	463.2735291	21.50256348	4.437666893	4.617330551	4.143708706	{'water': 'bad_solvent', 'ethanol': 'bad_solvent'}
1073	429.2134094	19.89434814	5.612056255	5.657494545	3.760623217	{'water': 'bad_solvent', 'ethanol': 'good_solvent'}
1074	471.6930542	40.14630127	3.582104206	3.928144455	4.152663708	{'water': 'bad_solvent', 'ethanol': 'bad_solvent'}
1075	288.6738281	29.56671143	5.246933937	5.159537315	3.812919617	{'water': 'bad_solvent', 'ethanol': 'good_solvent'}
1076	429.0956116	16.73318481	5.411422253	5.536161423	3.889871359	{'water': 'good_solvent', 'ethanol': 'good_solvent'}
1077	461.1495361	12.93328857	4.529206276	4.782006741	3.372063398	{'water': 'bad_solvent', 'ethanol': 'bad_solvent'}
1078	442.5847473	19.56741333	4.661416054	4.973733902	4.292872906	{'water': 'good_solvent', 'ethanol': 'bad_solvent'}
1079	348.7297668	44.84524536	4.907772064	5.020449638	4.018889904	{'water': 'bad_solvent', 'ethanol': 'bad_solvent'}
1080	401.6332703	27.51565552	4.456429958	4.709308624	4.80315876	{'water': 'bad_solvent', 'ethanol': 'bad_solvent'}
1081	380.8931885	31.82266235	4.507238388	4.793357849	4.147119999	{'water': 'bad_solvent', 'ethanol': 'bad_solvent'}
1082	400.1644897	12.51296997	5.351311207	5.418850899	4.343460083	{'water': 'bad_solvent', 'ethanol': 'bad_solvent'}
1083	481.7402954	24.2598877	5.401332855	5.567899227	3.536018848	{'water': 'good_solvent', 'ethanol': 'good_solvent'}
1084	530.2636719	44.16589355	3.919669867	4.142714024	3.587419271	{'water': 'bad_solvent', 'ethanol': 'bad_solvent'}
1085	481.6760254	31.68511963	4.941558361	5.234050274	3.788439274	{'water': 'bad_solvent', 'ethanol': 'good_solvent'}
1086	483.7917175	23.5663147	3.703377485	4.08769083	4.749937057	{'water': 'bad_solvent', 'ethanol': 'bad_solvent'}
1087	501.8245239	20.02539063	5.34709692	5.635451794	4.113838196	{'water': 'good_solvent', 'ethanol': 'bad_solvent'}
1088	435.4903259	25.23297119	4.787807465	5.056599617	4.443944931	{'water': 'bad_solvent', 'ethanol': 'good_solvent'}
1089	474.983551	21.85095215	3.415368319	3.809882402	4.236537457	{'water': 'bad_solvent', 'ethanol': 'bad_solvent'}
1090	449.3936157	15.65380859	4.779393673	5.047856331	4.05900526	{'water': 'good_solvent', 'ethanol': 'good_solvent'}
1091	385.8861694	9.397857666	5.442527294	5.481387138	4.03449297	{'water': 'bad_solvent', 'ethanol': 'good_solvent'}
1092	481.7784424	29.98864746	4.767888546	5.097519875	3.449468374	{'water': 'bad_solvent', 'ethanol': 'good_solvent'}
1093	428.3585205	10.42544556	4.12455368	4.449319363	4.343799591	{'water': 'bad_solvent', 'ethanol': 'bad_solvent'}
1094	461.9823608	40.17605591	4.863615513	5.064502716	4.305902958	{'water': 'good_solvent', 'ethanol': 'good_solvent'}
1095	471.4760742	29.06668091	4.916863918	5.248248577	3.746639967	{'water': 'bad_solvent', 'ethanol': 'bad_solvent'}
1096	480.7735596	16.01956177	3.992505789	4.359532833	3.586387634	{'water': 'bad_solvent', 'ethanol': 'bad_solvent'}
1097	462.1920471	20.64559937	5.083099842	5.295689106	4.285872936	{'water': 'good_solvent', 'ethanol': 'bad_solvent'}
1098	454.8510742	25.62332153	4.22688055	4.554836273	5.742176056	{'water': 'bad_solvent', 'ethanol': 'bad_solvent'}
1099	417.1097717	36.60626221	4.168141365	4.505167484	5.459031105	{'water': 'bad_solvent', 'ethanol': 'bad_solvent'}
1100	458.0317078	32.29486084	5.335800648	5.607200146	4.125960827	{'water': 'good_solvent', 'ethanol': 'bad_solvent'}
1101	511.7246399	16.41268921	4.712934017	5.007457733	3.525532246	{'water': 'bad_solvent', 'ethanol': 'bad_solvent'}
1102	425.6680298	20.40048218	4.28364706	4.599381924	4.473880768	{'water': 'bad_solvent', 'ethanol': 'bad_solvent'}
1103	359.9797058	13.21914673	4.908657074	5.155646801	3.700490952	{'water': 'bad_solvent', 'ethanol': 'bad_solvent'}
1104	402.6651306	14.56439209	4.68606329	4.964137554	4.610863686	{'water': 'bad_solvent', 'ethanol': 'bad_solvent'}
1105	456.3703003	21.99087524	4.218993187	4.591991425	6.046296597	{'water': 'bad_solvent', 'ethanol': 'bad_solvent'}
1106	397.4491272	23.28588867	4.8461833	5.032514095	4.234131336	{'water': 'good_solvent', 'ethanol': 'good_solvent'}
1107	449.5098267	19.11639404	3.750865698	3.920653582	4.552728653	{'water': 'good_solvent', 'ethanol': 'good_solvent'}
1108	569.7440186	43.90557861	3.855956793	4.1445961	4.07006216	{'water': 'bad_solvent', 'ethanol': 'bad_solvent'}
1109	445.1846924	18.17605591	4.273147106	4.506272793	3.890734911	{'water': 'bad_solvent', 'ethanol': 'bad_solvent'}
1110	390.8297729	23.84463501	4.642000675	4.871591091	3.590978622	{'water': 'good_solvent', 'ethanol': 'good_solvent'}
1111	364.9884033	20.62988281	4.738919735	4.810519218	4.56885767	{'water': 'bad_solvent', 'ethanol': 'bad_solvent'}
1112	439.0626526	35.30932617	4.224887371	4.498446941	6.179698467	{'water': 'bad_solvent', 'ethanol': 'bad_solvent'}
1113	446.7237854	18.82888794	5.227710247	5.421861172	4.101865292	{'water': 'good_solvent', 'ethanol': 'good_solvent'}
1114	422.5379944	22.93740845	5.359719276	5.483039856	4.730582714	{'water': 'good_solvent', 'ethanol': 'bad_solvent'}
1115	459.5244141	18.70629883	5.343598843	5.53378582	4.581203938	{'water': 'bad_solvent', 'ethanol': 'bad_solvent'}
1116	546.4699097	53.06713867	3.588451862	3.951781988	3.876118183	{'water': 'bad_solvent', 'ethanol': 'bad_solvent'}
1117	396.8753052	27.71801758	4.989207268	5.284077644	4.818344593	{'water': 'bad_solvent', 'ethanol': 'bad_solvent'}
1118	467.8560181	22.70166016	5.1294837	5.189072609	3.858539581	{'water': 'good_solvent', 'ethanol': 'bad_solvent'}
1119	454.8971863	31.83126831	4.208058834	4.576514721	6.284597397	{'water': 'bad_solvent', 'ethanol': 'bad_solvent'}
1120	427.8215027	14.9163208	4.410835266	4.610492706	3.633638144	{'water': 'bad_solvent', 'ethanol': 'good_solvent'}
1121	406.0262756	20.00485229	4.488132	4.772305965	4.425282955	{'water': 'bad_solvent', 'ethanol': 'good_solvent'}
1122	407.2914734	27.90420532	5.684980869	5.764163971	3.490092993	{'water': 'bad_solvent', 'ethanol': 'good_solvent'}
1123	447.0838623	30.14901733	4.650644302	4.97016716	4.288266659	{'water': 'bad_solvent', 'ethanol': 'good_solvent'}
1124	345.5689697	44.2935791	4.916440964	5.020835876	3.999790192	{'water': 'bad_solvent', 'ethanol': 'bad_solvent'}
1125	453.3096313	8.481781006	5.350095272	5.44135046	3.919154406	{'water': 'good_solvent', 'ethanol': 'good_solvent'}
1126	449.9644775	26.29220581	5.02640152	5.320264339	4.335062027	{'water': 'good_solvent', 'ethanol': 'bad_solvent'}
1127	435.6074219	21.7517395	4.530110836	4.807241917	4.489537716	{'water': 'bad_solvent', 'ethanol': 'bad_solvent'}
1128	477.480957	24.68441772	4.296050549	4.553985119	3.869986773	{'water': 'bad_solvent', 'ethanol': 'bad_solvent'}
1129	455.9118347	22.00497437	4.25120306	4.509170055	3.918941498	{'water': 'bad_solvent', 'ethanol': 'bad_solvent'}
1130	449.4157104	44.48379517	4.621942043	4.897032261	3.717048407	{'water': 'good_solvent', 'ethanol': 'good_solvent'}
1131	334.4641113	41.78945923	4.944941998	5.040689468	3.853506804	{'water': 'bad_solvent', 'ethanol': 'good_solvent'}
1132	422.0070496	18.17578125	3.852553606	4.188955307	4.479125977	{'water': 'bad_solvent', 'ethanol': 'bad_solvent'}
1133	443.0473633	15.70977783	4.578716278	4.874305248	3.431204319	{'water': 'bad_solvent', 'ethanol': 'bad_solvent'}
1134	480.2194824	29.26580811	4.997541428	5.268630981	3.7035501	{'water': 'bad_solvent', 'ethanol': 'good_solvent'}
1135	360.147583	30.36309814	5.056255341	5.205344677	3.946998596	{'water': 'good_solvent', 'ethanol': 'good_solvent'}
1136	456.7511292	25.64407349	4.499366283	4.84259367	4.519265652	{'water': 'bad_solvent', 'ethanol': 'good_solvent'}
1137	435.8848572	16.41244507	5.578309536	5.512811184	3.308778524	{'water': 'bad_solvent', 'ethanol': 'bad_solvent'}
1138	414.9625244	24.51043701	4.980593681	5.18419981	4.007818222	{'water': 'good_solvent', 'ethanol': 'bad_solvent'}
1139	333.2781982	29.06713867	5.309645176	5.395270824	3.850922823	{'water': 'bad_solvent', 'ethanol': 'good_solvent'}
1140	487.5879517	25.24615479	4.452929497	4.838662148	3.332241774	{'water': 'bad_solvent', 'ethanol': 'good_solvent'}
1141	409.8169556	30.67880249	4.991195202	5.227810383	4.229194164	{'water': 'bad_solvent', 'ethanol': 'bad_solvent'}
1142	504.4265442	21.47360229	4.685865879	4.991038799	3.694657564	{'water': 'bad_solvent', 'ethanol': 'good_solvent'}
1143	405.485321	9.686004639	5.030132294	5.308820248	4.431335926	{'water': 'bad_solvent', 'ethanol': 'bad_solvent'}
1144	435.7556152	30.68008423	4.882262707	5.135060787	4.433398247	{'water': 'bad_solvent', 'ethanol': 'bad_solvent'}
1145	425.256134	18.77761841	4.68780756	4.834799767	3.486927032	{'water': 'bad_solvent', 'ethanol': 'bad_solvent'}
1146	393.1627502	24.91043091	4.122422218	4.366798401	5.751652718	{'water': 'bad_solvent', 'ethanol': 'bad_solvent'}
1147	456.1513977	24.21414185	4.541381359	4.830111027	5.03562355	{'water': 'bad_solvent', 'ethanol': 'good_solvent'}
1148	439.7550964	26.99511719	4.627614975	4.866547585	3.571409702	{'water': 'bad_solvent', 'ethanol': 'good_solvent'}
1149	448.2730713	14.93347168	5.380737305	5.471895695	3.775190115	{'water': 'good_solvent', 'ethanol': 'bad_solvent'}
1150	442.3027344	31.4552002	5.110918999	5.365562916	4.383283138	{'water': 'good_solvent', 'ethanol': 'bad_solvent'}
1151	471.5473328	17.3626709	4.455459118	4.761846542	4.283689022	{'water': 'bad_solvent', 'ethanol': 'bad_solvent'}
1152	455.5061035	25.59350586	4.034940243	4.26636076	4.280854702	{'water': 'bad_solvent', 'ethanol': 'bad_solvent'}
1153	437.84021	17.31497192	5.06146574	5.239218235	4.420236588	{'water': 'bad_solvent', 'ethanol': 'bad_solvent'}
1154	378.2299194	9.355804443	3.973201752	4.209893703	3.978653669	{'water': 'bad_solvent', 'ethanol': 'bad_solvent'}
1155	388.1029358	8.950836182	4.899005413	5.152280331	4.189240456	{'water': 'bad_solvent', 'ethanol': 'bad_solvent'}
1156	378.7888184	15.32998657	5.200554848	5.305978298	3.888519764	{'water': 'bad_solvent', 'ethanol': 'good_solvent'}
1157	455.9712219	24.58551025	3.780836821	4.145591736	4.452497005	{'water': 'bad_solvent', 'ethanol': 'good_solvent'}
1158	438.7745972	21.60366821	4.450612545	4.697906494	3.863131762	{'water': 'good_solvent', 'ethanol': 'good_solvent'}
1159	456.830658	43.94589233	3.992297888	4.263699532	4.268220901	{'water': 'bad_solvent', 'ethanol': 'bad_solvent'}
1160	425.998291	20.0274353	5.340945721	5.483225346	3.937202454	{'water': 'bad_solvent', 'ethanol': 'good_solvent'}
1161	473.3918152	28.55929565	5.387423038	5.476825237	4.710591793	{'water': 'bad_solvent', 'ethanol': 'bad_solvent'}
1162	439.7388306	16.98904419	5.433900833	5.556499481	3.960844517	{'water': 'good_solvent', 'ethanol': 'good_solvent'}
1163	504.499054	17.76852417	4.672402859	5.009836674	3.869524717	{'water': 'bad_solvent', 'ethanol': 'good_solvent'}
1164	506.4215393	23.47079468	4.218407631	4.533743858	4.890978336	{'water': 'bad_solvent', 'ethanol': 'bad_solvent'}
1165	444.8208618	21.72476196	4.508255005	4.767722607	4.654783249	{'water': 'bad_solvent', 'ethanol': 'good_solvent'}
1166	454.8971863	31.83126831	4.208058834	4.576513767	6.284597874	{'water': 'bad_solvent', 'ethanol': 'bad_solvent'}
1167	396.4008789	24.20129395	4.965052128	5.274213314	4.861990929	{'water': 'bad_solvent', 'ethanol': 'bad_solvent'}
1168	424.5012817	29.24462891	4.616530895	4.884726048	3.904327869	{'water': 'bad_solvent', 'ethanol': 'good_solvent'}
1169	425.2814026	16.19387817	5.427058697	5.54239893	3.830011368	{'water': 'good_solvent', 'ethanol': 'good_solvent'}
1170	431.8613892	10.91595459	5.158757687	5.346968651	4.089454174	{'water': 'bad_solvent', 'ethanol': 'good_solvent'}
1171	434.5959167	30.28039551	4.540721893	4.755756378	4.412777901	{'water': 'bad_solvent', 'ethanol': 'bad_solvent'}
1172	433.7992554	18.19400024	5.412146091	5.538278103	3.96919322	{'water': 'good_solvent', 'ethanol': 'good_solvent'}
1173	416.7237549	15.62890625	4.745719433	4.988872051	4.332124233	{'water': 'good_solvent', 'ethanol': 'good_solvent'}
1174	387.2586365	22.37921143	3.549488068	3.70529747	3.499646425	{'water': 'bad_solvent', 'ethanol': 'bad_solvent'}
1175	390.2318726	14.91638184	5.262984753	5.401867867	4.0006423	{'water': 'good_solvent', 'ethanol': 'good_solvent'}
1176	308.3319702	30.54760742	5.320424557	5.472455502	3.592647314	{'water': 'bad_solvent', 'ethanol': 'good_solvent'}
1177	444.6268311	32.97659302	5.197012901	5.419262409	4.302022457	{'water': 'good_solvent', 'ethanol': 'bad_solvent'}
1178	455.8328247	22.79629517	3.947591543	4.26163435	3.78237772	{'water': 'bad_solvent', 'ethanol': 'bad_solvent'}
1179	429.0660095	20.29278564	4.537957668	4.838386059	4.578692913	{'water': 'bad_solvent', 'ethanol': 'good_solvent'}
1180	411.2506409	16.30184937	5.02915287	5.26167345	3.989573002	{'water': 'good_solvent', 'ethanol': 'good_solvent'}
1181	422.6387939	21.07897949	5.186063766	5.2978549	3.930400133	{'water': 'bad_solvent', 'ethanol': 'good_solvent'}
1182	293.8650513	37.73446655	5.129636288	5.083889961	3.833611727	{'water': 'bad_solvent', 'ethanol': 'good_solvent'}
1183	436.2227783	27.23153687	5.057220459	5.251574039	4.13553381	{'water': 'good_solvent', 'ethanol': 'bad_solvent'}
1184	436.0134888	17.27017212	4.544801235	4.680666447	4.671335697	{'water': 'bad_solvent', 'ethanol': 'bad_solvent'}
1185	410.2956238	11.44290161	5.045863628	5.304124832	5.342933178	{'water': 'bad_solvent', 'ethanol': 'bad_solvent'}
1186	410.3842468	22.16110229	4.357820034	4.578285694	3.691827536	{'water': 'bad_solvent', 'ethanol': 'bad_solvent'}
1187	431.3348694	16.50579834	5.346543789	5.457173347	4.086137772	{'water': 'good_solvent', 'ethanol': 'good_solvent'}
1188	430.3885193	27.39447021	5.093285561	5.271583557	3.714550495	{'water': 'bad_solvent', 'ethanol': 'bad_solvent'}
1189	466.8764648	26.23226929	4.623627663	4.925869465	4.231704712	{'water': 'bad_solvent', 'ethanol': 'good_solvent'}
1190	452.5272522	11.05841064	5.113070011	5.367019176	4.921969414	{'water': 'bad_solvent', 'ethanol': 'bad_solvent'}
1191	442.3037109	20.01644897	4.605726719	4.862087727	3.713466406	{'water': 'bad_solvent', 'ethanol': 'good_solvent'}
1192	434.4147339	21.762146	4.982551098	5.198675632	3.854529619	{'water': 'bad_solvent', 'ethanol': 'bad_solvent'}
1193	547.9460449	47.38397217	3.773136616	4.040943623	4.113069057	{'water': 'bad_solvent', 'ethanol': 'bad_solvent'}
1194	480.6882935	36.53491211	3.930535078	4.293473721	3.897685766	{'water': 'bad_solvent', 'ethanol': 'bad_solvent'}
1195	422.3388367	21.97927856	5.052823544	5.301165104	5.094035625	{'water': 'bad_solvent', 'ethanol': 'bad_solvent'}
1196	424.446228	17.41677856	4.400517464	4.726186752	3.87202692	{'water': 'bad_solvent', 'ethanol': 'bad_solvent'}
1197	466.4155884	31.55529785	5.284263134	5.57485342	4.230971813	{'water': 'bad_solvent', 'ethanol': 'bad_solvent'}
1198	417.5082703	19.07211304	5.496568203	5.581101894	3.963754416	{'water': 'good_solvent', 'ethanol': 'good_solvent'}
1199	461.1008301	19.69567871	4.627552032	4.911513329	4.293670654	{'water': 'good_solvent', 'ethanol': 'bad_solvent'}
1200	495.0434875	22.57363892	4.125045776	4.416721821	4.748698711	{'water': 'bad_solvent', 'ethanol': 'bad_solvent'}
1201	425.6048279	24.77706909	4.767439365	5.025000095	4.478325367	{'water': 'good_solvent', 'ethanol': 'good_solvent'}
1202	498.0266113	14.57775879	2.879320621	3.515431166	3.791898489	{'water': 'bad_solvent', 'ethanol': 'good_solvent'}
1203	400.285614	25.07904053	4.536940098	4.753027916	4.033708096	{'water': 'bad_solvent', 'ethanol': 'bad_solvent'}
1204	393.9108582	14.93203735	4.996740818	5.056715012	4.018081665	{'water': 'bad_solvent', 'ethanol': 'bad_solvent'}
1205	380.0687866	19.20925903	4.905282497	5.148173809	4.625392437	{'water': 'bad_solvent', 'ethanol': 'bad_solvent'}
1206	439.5847473	24.76602173	5.030124187	5.233480453	4.918408871	{'water': 'bad_solvent', 'ethanol': 'bad_solvent'}
1207	451.7043762	34.39907837	4.52051115	4.87358427	4.153544903	{'water': 'bad_solvent', 'ethanol': 'good_solvent'}
1208	398.2492065	20.49636841	4.982890606	5.24320364	5.039492607	{'water': 'good_solvent', 'ethanol': 'bad_solvent'}
1209	379.8184204	25.74945068	5.379965305	5.492119312	4.08271265	{'water': 'bad_solvent', 'ethanol': 'good_solvent'}
1210	424.4446716	16.09915161	4.982896328	5.22887516	4.419454575	{'water': 'good_solvent', 'ethanol': 'good_solvent'}
1211	425.5752869	19.66674805	4.975119114	5.23599577	5.084648132	{'water': 'bad_solvent', 'ethanol': 'bad_solvent'}
1212	403.7296448	17.18811035	5.306428909	5.47209692	5.182950974	{'water': 'bad_solvent', 'ethanol': 'bad_solvent'}
1213	399.4146423	10.34063721	4.575377464	4.80783987	4.02756834	{'water': 'bad_solvent', 'ethanol': 'good_solvent'}
1214	464.0235291	27.58435059	4.439267159	4.787508965	4.69443512	{'water': 'bad_solvent', 'ethanol': 'good_solvent'}
1215	473.2549133	22.27618408	4.026705265	4.33619833	4.3756423	{'water': 'bad_solvent', 'ethanol': 'bad_solvent'}
1216	457.2955933	15.79800415	4.533147335	4.820655823	3.86894083	{'water': 'bad_solvent', 'ethanol': 'bad_solvent'}
1217	318.1686707	29.41784668	5.198088646	5.375164986	3.58407259	{'water': 'bad_solvent', 'ethanol': 'good_solvent'}
1218	413.7866516	31.92071533	5.705219269	5.777628422	3.480695486	{'water': 'bad_solvent', 'ethanol': 'good_solvent'}
1219	299.2793579	42.1590271	5.100160599	5.101816654	3.759226561	{'water': 'bad_solvent', 'ethanol': 'good_solvent'}
1220	413.6356812	15.17053223	4.466583252	4.760320187	4.585525036	{'water': 'good_solvent', 'ethanol': 'good_solvent'}
1221	426.7683411	23.23220825	4.908464432	5.186213017	4.205052853	{'water': 'good_solvent', 'ethanol': 'good_solvent'}
1222	450.0321655	18.82507324	5.239539623	5.42581892	4.648709297	{'water': 'bad_solvent', 'ethanol': 'good_solvent'}
1223	283.9686584	18.77536011	5.198833466	5.096185207	3.781279087	{'water': 'bad_solvent', 'ethanol': 'good_solvent'}
1224	472.5264587	14.28878784	4.872916698	5.132615566	4.271435738	{'water': 'bad_solvent', 'ethanol': 'bad_solvent'}
1225	462.0878601	39.83493042	4.418101788	4.675499439	3.493898153	{'water': 'bad_solvent', 'ethanol': 'bad_solvent'}
1226	446.1629028	27.98812866	4.418817043	4.730134964	3.754314899	{'water': 'bad_solvent', 'ethanol': 'good_solvent'}
1227	476.3691711	31.45257568	5.163136482	5.392623425	4.19713068	{'water': 'good_solvent', 'ethanol': 'good_solvent'}
1228	461.9381104	20.34457397	5.472105503	5.528322697	3.958654165	{'water': 'good_solvent', 'ethanol': 'good_solvent'}
1229	440.5810547	21.02124023	4.916488171	5.217194557	4.353688717	{'water': 'good_solvent', 'ethanol': 'bad_solvent'}
1230	346.2124023	29.25662231	4.986290932	5.099424362	4.104454994	{'water': 'bad_solvent', 'ethanol': 'good_solvent'}
1231	467.3830566	27.64657593	4.157831192	4.443433285	4.042648315	{'water': 'bad_solvent', 'ethanol': 'bad_solvent'}
1232	407.4516602	25.10479736	4.508834362	4.744868755	4.013159752	{'water': 'bad_solvent', 'ethanol': 'bad_solvent'}
1233	444.7658386	20.93096924	4.718316078	4.97225666	5.164949894	{'water': 'bad_solvent', 'ethanol': 'bad_solvent'}
1234	401.6868591	30.03329468	4.774364471	4.970908642	4.872690678	{'water': 'bad_solvent', 'ethanol': 'bad_solvent'}
1235	445.2797852	31.01000977	3.396505833	3.587336302	4.156213284	{'water': 'bad_solvent', 'ethanol': 'bad_solvent'}
1236	429.5802612	26.48275757	4.79461956	5.071853161	4.332893372	{'water': 'good_solvent', 'ethanol': 'good_solvent'}
1237	393.0635681	18.97384644	5.696195126	5.767752171	3.392117262	{'water': 'bad_solvent', 'ethanol': 'good_solvent'}
1238	429.0453186	24.06030273	5.444521904	5.61261034	4.141773224	{'water': 'bad_solvent', 'ethanol': 'bad_solvent'}
1239	424.0673523	20.85968018	4.944123745	5.181382179	3.924742937	{'water': 'bad_solvent', 'ethanol': 'bad_solvent'}
1240	421.6535339	29.34298706	4.800895214	5.117667198	4.216503143	{'water': 'bad_solvent', 'ethanol': 'bad_solvent'}
1241	431.8423157	22.43115234	4.832957745	5.110503674	4.332576275	{'water': 'good_solvent', 'ethanol': 'good_solvent'}
1242	430.1510315	20.73791504	5.368441105	5.52133131	4.162923336	{'water': 'good_solvent', 'ethanol': 'bad_solvent'}
1243	506.2222595	33.51687622	4.523402691	4.918360233	5.34197998	{'water': 'bad_solvent', 'ethanol': 'bad_solvent'}
1244	429.5621033	28.25378418	4.914075851	5.071796417	4.425641537	{'water': 'good_solvent', 'ethanol': 'good_solvent'}
1245	418.1197205	18.86785889	5.171319008	5.420865536	5.053073406	{'water': 'bad_solvent', 'ethanol': 'bad_solvent'}
1246	464.5749817	18.44689941	4.696449757	4.974162579	4.193144321	{'water': 'bad_solvent', 'ethanol': 'bad_solvent'}
1247	409.9922485	14.5809021	4.62693119	4.777596951	4.401226521	{'water': 'bad_solvent', 'ethanol': 'bad_solvent'}
1248	462.0971985	24.17144775	4.253967762	4.555430412	3.939147711	{'water': 'bad_solvent', 'ethanol': 'good_solvent'}
1249	480.0092163	29.49777222	5.313543797	5.432943821	4.756892681	{'water': 'bad_solvent', 'ethanol': 'bad_solvent'}
1250	325.8269043	30.4519043	5.053906441	5.130517006	4.009480476	{'water': 'bad_solvent', 'ethanol': 'good_solvent'}
1251	426.7333679	13.14587402	4.355308056	4.658477306	4.046590328	{'water': 'good_solvent', 'ethanol': 'bad_solvent'}
1252	426.164978	25.32226563	4.431476116	4.725678921	4.750649929	{'water': 'bad_solvent', 'ethanol': 'good_solvent'}
1253	455.1531982	23.76211548	5.267859459	5.449996471	4.176860809	{'water': 'good_solvent', 'ethanol': 'good_solvent'}
1254	437.2869568	18.77206421	4.347236156	4.593325138	4.532153606	{'water': 'good_solvent', 'ethanol': 'bad_solvent'}
1255	456.1927795	31.89706421	3.993303061	4.331554413	3.663512468	{'water': 'bad_solvent', 'ethanol': 'bad_solvent'}
1256	434.01828	23.00811768	4.650156498	4.916759491	4.019452095	{'water': 'bad_solvent', 'ethanol': 'bad_solvent'}
1257	443.3609619	43.21029663	4.097196102	4.30431366	4.479037762	{'water': 'bad_solvent', 'ethanol': 'bad_solvent'}
1258	438.8829346	17.29824829	4.890563965	5.210845947	4.309365273	{'water': 'good_solvent', 'ethanol': 'bad_solvent'}
1259	444.83078	23.07318115	4.268473148	4.527868748	3.666290283	{'water': 'bad_solvent', 'ethanol': 'bad_solvent'}
1260	439.3851624	34.08804321	4.60265255	4.886978149	4.01979351	{'water': 'bad_solvent', 'ethanol': 'good_solvent'}
1261	433.123291	27.75366211	5.181321621	5.326644897	3.722961426	{'water': 'bad_solvent', 'ethanol': 'bad_solvent'}
1262	442.6097107	29.88238525	4.225774288	4.518348217	5.757416725	{'water': 'bad_solvent', 'ethanol': 'bad_solvent'}
1263	424.9346924	29.52398682	4.863464355	5.133235931	4.265436649	{'water': 'good_solvent', 'ethanol': 'good_solvent'}
1264	436.2030945	18.98379517	5.31601572	5.476923943	4.304522991	{'water': 'good_solvent', 'ethanol': 'good_solvent'}
1265	422.8864441	21.49978638	4.985176563	5.076599121	3.998908281	{'water': 'good_solvent', 'ethanol': 'bad_solvent'}
1266	421.7010193	13.75369263	4.741619587	5.072245121	4.00838232	{'water': 'bad_solvent', 'ethanol': 'good_solvent'}
1267	444.03479	15.83331299	4.795060635	5.087291241	4.331618786	{'water': 'good_solvent', 'ethanol': 'bad_solvent'}
1268	473.2268677	35.90203857	5.416518688	5.523747444	3.883341312	{'water': 'good_solvent', 'ethanol': 'good_solvent'}
1269	391.3209534	30.01303101	4.807451725	5.077208996	4.346518993	{'water': 'good_solvent', 'ethanol': 'good_solvent'}
1270	512.6026001	12.93255615	4.970259666	5.186111927	4.050584316	{'water': 'bad_solvent', 'ethanol': 'good_solvent'}
1271	425.8671875	23.5118103	5.346003056	5.469882488	4.055284977	{'water': 'bad_solvent', 'ethanol': 'bad_solvent'}
1272	364.7488098	15.30007935	5.103712082	5.22726965	3.889552355	{'water': 'bad_solvent', 'ethanol': 'good_solvent'}
1273	444.0684204	15.66906738	5.303564072	5.440850735	4.182590008	{'water': 'good_solvent', 'ethanol': 'good_solvent'}
1274	403.0795898	13.90267944	4.483935833	4.77070713	3.868401289	{'water': 'bad_solvent', 'ethanol': 'bad_solvent'}
1275	464.404541	34.53521729	5.366913795	5.602002621	3.941320181	{'water': 'good_solvent', 'ethanol': 'bad_solvent'}
1276	486.6920166	26.91821289	3.648937941	3.850886106	3.90896225	{'water': 'bad_solvent', 'ethanol': 'bad_solvent'}
1277	458.8684387	1.908569336	4.748210907	4.98474884	4.220229626	{'water': 'good_solvent', 'ethanol': 'bad_solvent'}
1278	428.8040161	23.6993103	4.881142139	5.115022182	3.816988468	{'water': 'good_solvent', 'ethanol': 'bad_solvent'}
1279	420.4280701	24.16931152	4.893085003	5.108663559	3.802340269	{'water': 'good_solvent', 'ethanol': 'bad_solvent'}
1280	445.9390869	6.969085693	4.762562275	5.061523438	3.703943253	{'water': 'bad_solvent', 'ethanol': 'bad_solvent'}
1281	435.2414551	23.88391113	5.373784542	5.584805965	4.087270737	{'water': 'bad_solvent', 'ethanol': 'good_solvent'}
1282	364.5387268	24.63128662	4.834851742	5.023774624	4.557101727	{'water': 'bad_solvent', 'ethanol': 'bad_solvent'}
1283	377.8289795	11.25698853	4.440562725	4.705760002	3.998444796	{'water': 'bad_solvent', 'ethanol': 'bad_solvent'}
1284	437.2153625	26.37802124	4.821946621	5.096722603	4.297209263	{'water': 'good_solvent', 'ethanol': 'good_solvent'}
1285	409.9567261	12.67001343	4.01714325	4.307180882	4.120219707	{'water': 'bad_solvent', 'ethanol': 'bad_solvent'}
1286	335.1209412	25.86569214	5.529989719	5.366921425	3.83177495	{'water': 'bad_solvent', 'ethanol': 'good_solvent'}
1287	434.0707092	15.87039185	4.389107227	4.597830772	3.693689108	{'water': 'bad_solvent', 'ethanol': 'good_solvent'}
1288	454.6868591	40.30761719	4.541057587	4.881293774	4.571846962	{'water': 'bad_solvent', 'ethanol': 'good_solvent'}
1289	438.4105225	22.01660156	4.345499992	4.691875458	4.623869419	{'water': 'good_solvent', 'ethanol': 'bad_solvent'}
1290	399.3906555	30.84182739	4.920701504	5.105074406	4.04791069	{'water': 'good_solvent', 'ethanol': 'good_solvent'}
1291	378.7902222	15.11404419	4.670036316	4.910365582	4.491833687	{'water': 'bad_solvent', 'ethanol': 'bad_solvent'}
1292	523.7248535	51.27270508	4.744859219	5.125292301	3.523415804	{'water': 'bad_solvent', 'ethanol': 'good_solvent'}
1293	372.5793152	10.60467529	4.051362514	4.240751743	3.993073225	{'water': 'bad_solvent', 'ethanol': 'bad_solvent'}
1294	458.0160522	18.99353027	5.268975735	5.48129797	4.329393387	{'water': 'bad_solvent', 'ethanol': 'bad_solvent'}
1295	446.947113	14.97476196	4.544317245	4.855931759	3.335694551	{'water': 'bad_solvent', 'ethanol': 'good_solvent'}
1296	452.4357605	27.37020874	3.874823809	4.119029522	5.172981262	{'water': 'bad_solvent', 'ethanol': 'good_solvent'}
1297	487.0751648	26.44802856	4.204253674	4.624013424	6.193076611	{'water': 'bad_solvent', 'ethanol': 'bad_solvent'}
1298	444.1280212	13.29473877	4.20199728	4.504477978	3.771826506	{'water': 'bad_solvent', 'ethanol': 'bad_solvent'}
1299	458.9459229	19.16088867	3.680025816	3.859547138	4.434744358	{'water': 'good_solvent', 'ethanol': 'good_solvent'}
1300	350.5703125	14.3182373	5.263384819	5.286012173	3.734140873	{'water': 'bad_solvent', 'ethanol': 'good_solvent'}
1301	457.5129395	12.11218262	4.570615292	4.827464104	3.832390547	{'water': 'bad_solvent', 'ethanol': 'bad_solvent'}
1302	464.7462158	29.28756714	4.971474171	5.216662407	4.078321457	{'water': 'bad_solvent', 'ethanol': 'bad_solvent'}
1303	357.6846008	27.11999512	4.860517025	5.017032146	4.431122303	{'water': 'bad_solvent', 'ethanol': 'bad_solvent'}
1304	441.3622742	25.26544189	4.639727592	4.954782486	4.249571323	{'water': 'bad_solvent', 'ethanol': 'good_solvent'}
1305	455.7250671	30.97122192	4.914391994	5.17016077	4.34868145	{'water': 'bad_solvent', 'ethanol': 'bad_solvent'}
1306	390.3346863	20.92382813	5.14847517	5.320665836	5.130892277	{'water': 'good_solvent', 'ethanol': 'good_solvent'}
1307	437.8900757	26.10812378	4.323113441	4.563421726	3.904127836	{'water': 'bad_solvent', 'ethanol': 'bad_solvent'}
1308	358.2927551	16.0418396	4.800592899	4.995746613	3.832546949	{'water': 'bad_solvent', 'ethanol': 'good_solvent'}
1309	467.618927	32.43405151	5.128285885	5.294905186	4.629323006	{'water': 'good_solvent', 'ethanol': 'good_solvent'}
1310	459.5254517	33.15420532	4.227065086	4.624961376	5.926810741	{'water': 'bad_solvent', 'ethanol': 'bad_solvent'}
1311	475.086853	20.73483276	5.280313015	5.490134716	4.14236927	{'water': 'good_solvent', 'ethanol': 'good_solvent'}
1312	459.3612366	39.37088013	4.50618124	4.823691845	3.496829271	{'water': 'bad_solvent', 'ethanol': 'good_solvent'}
1313	371.8807068	8.025482178	4.86070776	4.9468894	3.669374943	{'water': 'good_solvent', 'ethanol': 'good_solvent'}
1314	435.4874268	21.33169556	4.106432915	4.291371346	4.792552948	{'water': 'bad_solvent', 'ethanol': 'bad_solvent'}
1315	456.3702087	21.99087524	4.218993187	4.591991425	6.046296597	{'water': 'bad_solvent', 'ethanol': 'bad_solvent'}
1316	425.183136	17.59469604	5.171627522	5.306851864	4.076294422	{'water': 'bad_solvent', 'ethanol': 'good_solvent'}
1317	411.7210999	17.96350098	5.093696117	5.109270573	3.966376543	{'water': 'bad_solvent', 'ethanol': 'good_solvent'}
1318	441.1273193	13.39996338	4.545375824	4.82572031	3.387006521	{'water': 'bad_solvent', 'ethanol': 'bad_solvent'}
1319	420.4467468	19.51934814	4.865029335	4.982275486	4.157198429	{'water': 'bad_solvent', 'ethanol': 'bad_solvent'}
1320	479.0319214	8.739654541	4.882524967	5.198050022	3.934230089	{'water': 'bad_solvent', 'ethanol': 'bad_solvent'}
1321	406.2489014	13.71643066	4.748594761	5.04527235	4.694024563	{'water': 'bad_solvent', 'ethanol': 'bad_solvent'}
1322	442.5372009	28.74243164	4.89538002	5.058258533	4.478084087	{'water': 'good_solvent', 'ethanol': 'good_solvent'}
1323	382.2741699	27.98025513	5.231954575	5.422282696	3.822010517	{'water': 'good_solvent', 'ethanol': 'good_solvent'}
1324	431.12146	21.32043457	4.679045677	4.912030697	3.429177046	{'water': 'bad_solvent', 'ethanol': 'good_solvent'}
1325	431.2842407	17.40325928	5.421670437	5.557253838	4.077933788	{'water': 'bad_solvent', 'ethanol': 'good_solvent'}
1326	429.3165283	9.742279053	4.461629868	4.664206505	3.800044298	{'water': 'bad_solvent', 'ethanol': 'bad_solvent'}
1327	422.6220093	7.084960938	4.57650423	4.831516266	3.275255919	{'water': 'bad_solvent', 'ethanol': 'good_solvent'}
1328	434.0991211	11.97396851	5.491791248	5.580646515	3.995478392	{'water': 'good_solvent', 'ethanol': 'good_solvent'}
1329	449.4371643	17.02548218	4.591540813	4.829583168	3.715585709	{'water': 'bad_solvent', 'ethanol': 'bad_solvent'}
1330	415.0437927	37.27832031	4.127135754	4.493430614	5.55459547	{'water': 'bad_solvent', 'ethanol': 'bad_solvent'}
1331	421.3846436	18.53939819	4.421849728	4.722539425	4.442211151	{'water': 'bad_solvent', 'ethanol': 'good_solvent'}
1332	445.2912598	24.94348145	4.631817818	4.930524826	3.798734426	{'water': 'bad_solvent', 'ethanol': 'bad_solvent'}
1333	438.8878479	14.79727173	4.362061977	4.677175045	4.371459961	{'water': 'bad_solvent', 'ethanol': 'bad_solvent'}
1334	489.4598694	23.35983276	4.177301407	4.449662685	4.776183605	{'water': 'bad_solvent', 'ethanol': 'bad_solvent'}
1335	407.8419189	23.51153564	4.766777039	4.982178211	4.277557373	{'water': 'bad_solvent', 'ethanol': 'good_solvent'}
1336	431.0663147	25.19195557	4.849584103	5.12806654	4.263134003	{'water': 'good_solvent', 'ethanol': 'good_solvent'}
1337	402.0593262	18.56427002	4.444674969	4.667189121	4.944639683	{'water': 'bad_solvent', 'ethanol': 'bad_solvent'}
1338	436.4544983	22.74432373	4.774496078	5.043205261	4.265915871	{'water': 'bad_solvent', 'ethanol': 'good_solvent'}
1339	403.8841858	20.45825195	4.53149128	4.814758301	4.47738409	{'water': 'bad_solvent', 'ethanol': 'good_solvent'}
1340	476.7602844	14.16790771	4.865283489	5.140544415	4.263205528	{'water': 'bad_solvent', 'ethanol': 'bad_solvent'}
1341	440.471283	22.56307983	4.688874722	4.881877422	4.861068726	{'water': 'good_solvent', 'ethanol': 'bad_solvent'}
1342	535.4633789	22.74121094	4.464114666	4.881505966	3.825883627	{'water': 'bad_solvent', 'ethanol': 'good_solvent'}
1343	479.3671875	26.14627075	5.409783363	5.501159668	4.850920677	{'water': 'bad_solvent', 'ethanol': 'bad_solvent'}
1344	395.0778809	22.65942383	3.546440125	3.714082479	3.443650961	{'water': 'bad_solvent', 'ethanol': 'bad_solvent'}
1345	445.9473572	20.27786255	5.403759003	5.536408424	3.994026184	{'water': 'good_solvent', 'ethanol': 'good_solvent'}
1346	454.8753662	21.15957642	4.033101559	4.364053726	4.115220547	{'water': 'bad_solvent', 'ethanol': 'bad_solvent'}
1347	461.4348145	12.67617798	4.723546505	4.997102261	4.011788368	{'water': 'bad_solvent', 'ethanol': 'good_solvent'}
1348	447.9435425	31.45690918	4.990386486	5.234309673	3.661102772	{'water': 'bad_solvent', 'ethanol': 'good_solvent'}
1349	434.4638062	9.834106445	4.531689644	4.770635128	4.07327795	{'water': 'bad_solvent', 'ethanol': 'bad_solvent'}
1350	422.2586975	25.95245361	4.264598846	4.477554321	3.80905652	{'water': 'bad_solvent', 'ethanol': 'good_solvent'}
1351	447.2565308	12.42840576	4.539456844	4.829058647	3.434597731	{'water': 'bad_solvent', 'ethanol': 'bad_solvent'}
1352	438.3779297	20.04937744	4.54156971	4.858974457	4.004399776	{'water': 'good_solvent', 'ethanol': 'bad_solvent'}
1353	473.3729248	28.63296509	5.387118816	5.476478577	4.708516598	{'water': 'bad_solvent', 'ethanol': 'bad_solvent'}
1354	352.2540283	28.0539856	5.261033535	5.404380322	3.828002214	{'water': 'bad_solvent', 'ethanol': 'good_solvent'}
1355	434.908905	14.91973877	4.187823772	4.448500156	3.93756485	{'water': 'bad_solvent', 'ethanol': 'bad_solvent'}
1356	399.2678223	17.97833252	5.681094646	5.762495995	3.473675966	{'water': 'bad_solvent', 'ethanol': 'good_solvent'}
1357	353.6687622	26.15588379	4.868644238	4.965856552	3.708962679	{'water': 'good_solvent', 'ethanol': 'good_solvent'}
1358	455.6960449	21.90829468	4.853979111	5.156493664	4.257714272	{'water': 'good_solvent', 'ethanol': 'bad_solvent'}
1359	420.9804688	23.1340332	5.031783581	5.215445042	4.025168896	{'water': 'good_solvent', 'ethanol': 'bad_solvent'}
1360	439.8144531	22.92453003	4.59224844	4.842600822	3.585170746	{'water': 'bad_solvent', 'ethanol': 'good_solvent'}
1361	434.8328552	20.91442871	4.637712002	4.921988964	3.442840576	{'water': 'bad_solvent', 'ethanol': 'bad_solvent'}
1362	428.8747864	18.56118774	4.966720104	5.229090214	4.38939333	{'water': 'good_solvent', 'ethanol': 'good_solvent'}
1363	431.5429382	34.04354858	4.805726528	5.144387245	3.928562164	{'water': 'bad_solvent', 'ethanol': 'good_solvent'}
1364	433.6031494	17.20346069	4.708584785	4.962613106	3.899938345	{'water': 'bad_solvent', 'ethanol': 'bad_solvent'}
1365	462.4828796	14.0166626	5.451396942	5.462069988	3.313011169	{'water': 'good_solvent', 'ethanol': 'bad_solvent'}
1366	366.8230286	16.03430176	5.181105614	5.289836407	3.941946507	{'water': 'bad_solvent', 'ethanol': 'good_solvent'}
1367	500.4413757	34.03872681	2.986406565	3.661759138	4.388378143	{'water': 'bad_solvent', 'ethanol': 'bad_solvent'}
1368	438.4295654	17.24765015	4.699335575	4.962059975	3.960353851	{'water': 'bad_solvent', 'ethanol': 'bad_solvent'}
1369	441.582489	31.72348022	4.5419631	4.770283222	4.120858669	{'water': 'bad_solvent', 'ethanol': 'bad_solvent'}
1370	455.4760437	13.4977417	3.813700199	4.108090401	3.718150854	{'water': 'bad_solvent', 'ethanol': 'bad_solvent'}
1371	403.2713623	16.88409424	5.534341335	5.602095127	3.939866304	{'water': 'bad_solvent', 'ethanol': 'good_solvent'}
1372	481.5973511	17.49914551	5.407940865	5.607528687	3.840240479	{'water': 'good_solvent', 'ethanol': 'good_solvent'}
1373	446.8899231	13.94595337	4.904291153	5.064941406	4.404937744	{'water': 'bad_solvent', 'ethanol': 'good_solvent'}
1374	457.0811157	42.33737183	4.262373447	4.555578709	4.45871973	{'water': 'bad_solvent', 'ethanol': 'bad_solvent'}
1375	495.93573	38.45251465	4.444642067	4.676055908	4.255884647	{'water': 'bad_solvent', 'ethanol': 'bad_solvent'}
1376	459.7854309	13.69082642	4.480334759	4.800471783	3.482064486	{'water': 'bad_solvent', 'ethanol': 'bad_solvent'}
1377	440.8941956	13.84790039	4.522248745	4.770497322	4.020534515	{'water': 'bad_solvent', 'ethanol': 'good_solvent'}
1378	444.0778503	27.12542725	5.029239178	5.316054821	4.60760498	{'water': 'good_solvent', 'ethanol': 'bad_solvent'}
1379	436.8556519	14.41253662	4.689114571	4.965087891	4.055657864	{'water': 'bad_solvent', 'ethanol': 'bad_solvent'}
1380	431.4257202	26.64071655	4.969651699	5.358932972	5.887256622	{'water': 'bad_solvent', 'ethanol': 'bad_solvent'}
1381	408.8217468	12.42010498	4.963850498	5.315753937	5.512126923	{'water': 'bad_solvent', 'ethanol': 'bad_solvent'}
1382	451.7086182	33.8187561	4.494641304	4.999998569	4.439445496	{'water': 'bad_solvent', 'ethanol': 'bad_solvent'}
1383	446.5057678	19.15887451	4.605149269	5.030979633	4.418269634	{'water': 'bad_solvent', 'ethanol': 'good_solvent'}
1384	424.6596069	33.98110962	4.605342388	5.030498028	4.320156097	{'water': 'bad_solvent', 'ethanol': 'bad_solvent'}
1385	450.8617249	35.93215942	4.528576851	4.989115715	4.531545162	{'water': 'bad_solvent', 'ethanol': 'good_solvent'}
1386	403.0469971	18.54711914	4.962102413	5.238454342	4.859219551	{'water': 'good_solvent', 'ethanol': 'bad_solvent'}
1387	426.6600037	27.67358398	5.301850319	5.642262936	4.988193512	{'water': 'bad_solvent', 'ethanol': 'bad_solvent'}
1388	423.2835388	28.5491333	5.067008018	5.444076538	4.828310966	{'water': 'good_solvent', 'ethanol': 'bad_solvent'}
1389	485.3846741	30.83517456	5.551091671	5.601987362	4.848227978	{'water': 'good_solvent', 'ethanol': 'good_solvent'}
1390	432.348999	35.71328735	5.185797215	5.445827007	4.397648811	{'water': 'good_solvent', 'ethanol': 'good_solvent'}
1391	417.3758545	18.4710083	5.227350712	5.561029434	6.152641296	{'water': 'bad_solvent', 'ethanol': 'bad_solvent'}
1392	412.8123779	21.22354126	5.170510769	5.333938122	5.360918045	{'water': 'bad_solvent', 'ethanol': 'bad_solvent'}
1393	416.3859253	25.35266113	5.114156246	5.273272038	5.186982155	{'water': 'bad_solvent', 'ethanol': 'good_solvent'}
1394	414.3625183	21.46585083	5.219719887	5.53390646	5.20562315	{'water': 'bad_solvent', 'ethanol': 'bad_solvent'}
1395	395.3632202	15.69979858	5.268167973	5.590371132	5.537878513	{'water': 'bad_solvent', 'ethanol': 'bad_solvent'}
1396	454.8956299	25.07192993	5.134652615	5.370932102	4.785682201	{'water': 'bad_solvent', 'ethanol': 'bad_solvent'}
1397	420.6694641	20.44186401	4.854918957	5.193585873	5.223860264	{'water': 'bad_solvent', 'ethanol': 'bad_solvent'}
1398	469.2933655	30.62130737	5.461266994	5.553631783	4.735913754	{'water': 'good_solvent', 'ethanol': 'good_solvent'}
1399	447.8849182	28.66064453	5.123238564	5.372614384	4.591498852	{'water': 'good_solvent', 'ethanol': 'bad_solvent'}
1400	351.3753967	16.12857056	4.742902756	4.968382359	4.46476841	{'water': 'bad_solvent', 'ethanol': 'bad_solvent'}
1401	375.7203674	3.209320068	4.740075588	4.993225098	4.550439835	{'water': 'bad_solvent', 'ethanol': 'bad_solvent'}
1402	402.79953	12.75805664	5.187204838	5.445022583	4.804875851	{'water': 'bad_solvent', 'ethanol': 'bad_solvent'}
1403	429.8471069	18.4319458	5.132254124	5.489651203	5.357838154	{'water': 'good_solvent', 'ethanol': 'bad_solvent'}
1404	393.8089905	10.17907715	5.210868359	5.444775581	5.364375591	{'water': 'bad_solvent', 'ethanol': 'bad_solvent'}
1405	408.6763	14.76928711	5.19927454	5.473351479	4.978168011	{'water': 'good_solvent', 'ethanol': 'bad_solvent'}
1406	369.8493958	22.86013794	5.236432552	5.378495693	5.342961788	{'water': 'bad_solvent', 'ethanol': 'bad_solvent'}
1407	412.3927002	21.41311646	5.197048664	5.495284081	5.260957718	{'water': 'good_solvent', 'ethanol': 'bad_solvent'}
1408	415.6324158	16.02001953	5.293424129	5.542572498	5.421608925	{'water': 'bad_solvent', 'ethanol': 'bad_solvent'}
1409	351.0614319	23.89358521	5.267770767	5.357965946	5.258011818	{'water': 'bad_solvent', 'ethanol': 'bad_solvent'}
1410	442.6788635	26.57162476	5.278170586	5.460555553	4.642745972	{'water': 'good_solvent', 'ethanol': 'bad_solvent'}
1411	424.8263855	12.58944702	5.341366768	5.553349018	5.393188	{'water': 'bad_solvent', 'ethanol': 'bad_solvent'}
1412	405.411438	21.90655518	4.975999355	5.249809742	4.824753761	{'water': 'bad_solvent', 'ethanol': 'bad_solvent'}
1413	425.6528015	29.68609619	5.110588551	5.363413334	5.62821722	{'water': 'bad_solvent', 'ethanol': 'bad_solvent'}
1414	415.5415649	15.21081543	5.039327145	5.178022385	5.585939884	{'water': 'bad_solvent', 'ethanol': 'bad_solvent'}
1415	422.5101318	24.18273926	5.051412106	5.232726574	5.620251656	{'water': 'bad_solvent', 'ethanol': 'bad_solvent'}
1416	414.9856873	28.88256836	5.078568935	5.253563881	5.472650528	{'water': 'bad_solvent', 'ethanol': 'good_solvent'}
1417	425.1273499	22.50769043	5.105835915	5.531855106	5.355453491	{'water': 'good_solvent', 'ethanol': 'bad_solvent'}
1418	400.7680969	22.68063354	5.107734203	5.267604351	4.955868244	{'water': 'bad_solvent', 'ethanol': 'good_solvent'}
1419	463.0365295	42.34460449	5.272279263	5.536343098	5.69667387	{'water': 'good_solvent', 'ethanol': 'bad_solvent'}
1420	399.7556763	31.85061646	4.745066643	4.916182995	4.698739529	{'water': 'good_solvent', 'ethanol': 'good_solvent'}
1421	389.6326904	17.12283325	4.959472179	5.211680889	4.159626961	{'water': 'good_solvent', 'ethanol': 'bad_solvent'}
1422	445.5629883	39.43634033	5.293610096	5.479523659	5.913855076	{'water': 'bad_solvent', 'ethanol': 'bad_solvent'}
1423	437.7838745	23.81500244	5.365333557	5.508716583	5.664290905	{'water': 'bad_solvent', 'ethanol': 'bad_solvent'}
1424	418.7876587	12.94366455	5.193490505	5.433426857	4.910279751	{'water': 'good_solvent', 'ethanol': 'bad_solvent'}
1425	434.5187988	24.73529053	5.221099377	5.550177097	4.714953899	{'water': 'bad_solvent', 'ethanol': 'bad_solvent'}
1426	466.6824341	33.72329712	5.140538692	5.364080906	5.080451965	{'water': 'good_solvent', 'ethanol': 'bad_solvent'}
1427	462.6870117	42.41796875	5.144273758	5.381765842	5.32674551	{'water': 'bad_solvent', 'ethanol': 'bad_solvent'}
1428	425.1173706	15.21575928	5.128794193	5.413394451	4.98739481	{'water': 'good_solvent', 'ethanol': 'bad_solvent'}
1429	417.5015259	17.18695068	5.262737274	5.560937405	5.083903313	{'water': 'good_solvent', 'ethanol': 'bad_solvent'}
1430	433.7723999	11.76556396	5.229403973	5.451310635	4.712367058	{'water': 'bad_solvent', 'ethanol': 'bad_solvent'}
1431	401.2763367	11.88919067	5.19955349	5.431735516	4.57568121	{'water': 'bad_solvent', 'ethanol': 'bad_solvent'}
1432	416.6857605	22.78384399	5.250815868	5.46985054	5.573978901	{'water': 'bad_solvent', 'ethanol': 'bad_solvent'}
1433	385.013916	24.94815063	5.309723854	5.579100609	4.575570583	{'water': 'bad_solvent', 'ethanol': 'bad_solvent'}
1434	418.2239075	25.48034668	5.423634529	5.540463448	4.692097664	{'water': 'bad_solvent', 'ethanol': 'bad_solvent'}
1435	372.1585083	15.21624756	4.789154053	4.999337196	4.030335426	{'water': 'good_solvent', 'ethanol': 'bad_solvent'}
1436	392.3702698	12.36843872	4.852744579	5.123988628	5.058541298	{'water': 'good_solvent', 'ethanol': 'bad_solvent'}
1437	405.8273315	15.50045776	4.875488758	5.102832794	4.925219059	{'water': 'good_solvent', 'ethanol': 'bad_solvent'}
1438	407.5320435	27.0022583	4.593693733	4.872829914	4.569526672	{'water': 'good_solvent', 'ethanol': 'bad_solvent'}
1439	393.2569275	10.61184692	4.811013699	5.052276134	4.788512707	{'water': 'good_solvent', 'ethanol': 'bad_solvent'}
1440	415.1502991	28.93151855	5.255251408	5.492682934	5.991641521	{'water': 'bad_solvent', 'ethanol': 'bad_solvent'}
1441	414.4779968	24.26904297	4.798576355	5.113227367	4.839969158	{'water': 'good_solvent', 'ethanol': 'good_solvent'}
1442	370.242157	19.22958374	5.178039074	5.434557915	4.439513683	{'water': 'bad_solvent', 'ethanol': 'bad_solvent'}
1443	402.2984619	16.00357056	5.065994263	5.346408367	5.673625469	{'water': 'good_solvent', 'ethanol': 'bad_solvent'}
1444	431.4911499	14.86245728	5.290233135	5.480998039	5.2640872	{'water': 'bad_solvent', 'ethanol': 'bad_solvent'}
1445	440.1426697	29.20077515	4.954011917	5.283746243	6.017586231	{'water': 'bad_solvent', 'ethanol': 'bad_solvent'}
1446	420.8300781	17.83108521	5.46173048	5.606697083	4.369906902	{'water': 'bad_solvent', 'ethanol': 'bad_solvent'}
1447	379.8179321	15.04299927	5.380344868	5.550956726	5.198564529	{'water': 'good_solvent', 'ethanol': 'bad_solvent'}
1448	390.8749695	21.28903198	5.355804443	5.542623997	4.872490883	{'water': 'bad_solvent', 'ethanol': 'good_solvent'}
1449	476.5412598	47.7779541	5.23692131	5.456084728	4.175698757	{'water': 'good_solvent', 'ethanol': 'good_solvent'}
1450	422.988678	14.14562988	5.155548573	5.385497093	4.935286522	{'water': 'good_solvent', 'ethanol': 'bad_solvent'}
1451	477.2409058	48.84924316	5.244409561	5.479009151	4.761559963	{'water': 'good_solvent', 'ethanol': 'good_solvent'}
1452	435.7824402	20.14736938	5.301894665	5.469293118	4.40152216	{'water': 'good_solvent', 'ethanol': 'bad_solvent'}
1453	405.4640198	20.15844727	5.186161041	5.3725214	5.564679623	{'water': 'bad_solvent', 'ethanol': 'bad_solvent'}
1454	424.8352661	44.06838989	4.788158417	5.111958981	5.082428932	{'water': 'bad_solvent', 'ethanol': 'bad_solvent'}
1455	388.3042297	11.61230469	5.27122879	5.525800228	4.682191372	{'water': 'good_solvent', 'ethanol': 'bad_solvent'}
1456	452.385437	28.13659668	4.876820087	5.217679501	4.984804153	{'water': 'bad_solvent', 'ethanol': 'bad_solvent'}
1457	455.5591125	27.97332764	5.270169735	5.517739773	4.304214001	{'water': 'bad_solvent', 'ethanol': 'bad_solvent'}
1458	420.8228149	12.15698242	4.778817177	5.131887913	4.695579052	{'water': 'bad_solvent', 'ethanol': 'bad_solvent'}
1459	429.6494751	20.32653809	4.976728439	5.190693855	4.089749813	{'water': 'good_solvent', 'ethanol': 'good_solvent'}
1460	440.2834167	25.26834106	4.45386076	4.905396938	4.316886425	{'water': 'bad_solvent', 'ethanol': 'good_solvent'}
1461	405.9485168	24.33572388	5.302007675	5.546494484	4.581447124	{'water': 'bad_solvent', 'ethanol': 'bad_solvent'}
1462	464.9057312	44.71890259	5.151433945	5.405757427	3.98579073	{'water': 'bad_solvent', 'ethanol': 'good_solvent'}
1463	401.5172119	23.01400757	5.167413235	5.394221783	4.337940216	{'water': 'good_solvent', 'ethanol': 'bad_solvent'}
1464	442.9340515	29.05053711	5.110695839	5.349213123	4.665035248	{'water': 'good_solvent', 'ethanol': 'bad_solvent'}
1465	392.7469788	14.5440979	4.966570854	5.216113567	5.07311964	{'water': 'bad_solvent', 'ethanol': 'bad_solvent'}
1466	409.4125977	10.37258911	5.045152187	5.126571178	5.528245449	{'water': 'bad_solvent', 'ethanol': 'bad_solvent'}
1467	396.1317139	25.06356812	4.751549244	4.894940376	4.872062206	{'water': 'good_solvent', 'ethanol': 'good_solvent'}
1468	337.7789917	24.43157959	5.322855949	5.350080967	4.969171524	{'water': 'bad_solvent', 'ethanol': 'bad_solvent'}
1469	377.2043457	24.90383911	4.797698975	4.915061474	4.637180328	{'water': 'good_solvent', 'ethanol': 'good_solvent'}
1470	378.8427429	16.86004639	5.280546188	5.54128027	4.758405209	{'water': 'bad_solvent', 'ethanol': 'bad_solvent'}
1471	447.3387146	35.96679688	4.598225594	5.041226387	4.570989132	{'water': 'bad_solvent', 'ethanol': 'bad_solvent'}
1472	471.0168762	41.39718628	4.038626194	4.428462982	4.020978451	{'water': 'bad_solvent', 'ethanol': 'good_solvent'}
1473	457.737854	32.36138916	4.531373501	5.01433897	4.66541481	{'water': 'bad_solvent', 'ethanol': 'bad_solvent'}
1474	389.948761	23.21118164	4.999997616	5.214535236	4.529428482	{'water': 'bad_solvent', 'ethanol': 'good_solvent'}
1475	468.246521	26.8807373	5.324457645	5.367283821	4.064875126	{'water': 'good_solvent', 'ethanol': 'good_solvent'}
1476	329.6519165	15.16616821	4.774062634	4.954931736	4.04611063	{'water': 'good_solvent', 'ethanol': 'good_solvent'}
1477	325.0173035	14.95770264	4.874211788	5.021807194	3.813755512	{'water': 'good_solvent', 'ethanol': 'good_solvent'}
1478	408.3782349	18.71228027	5.070497513	5.328675747	4.436662197	{'water': 'good_solvent', 'ethanol': 'good_solvent'}
1479	361.5571899	19.77954102	5.15451479	5.403470993	5.493121624	{'water': 'bad_solvent', 'ethanol': 'good_solvent'}
1480	441.0848083	24.02313232	5.185235023	5.414796829	4.48345232	{'water': 'good_solvent', 'ethanol': 'bad_solvent'}
1481	436.7351685	24.10379028	5.164840698	5.389904499	4.495770931	{'water': 'good_solvent', 'ethanol': 'bad_solvent'}
1482	385.6570435	19.29644775	5.158601284	5.298387051	4.483212471	{'water': 'bad_solvent', 'ethanol': 'good_solvent'}
1483	393.3786621	15.55194092	5.194694519	5.43202734	4.422250271	{'water': 'bad_solvent', 'ethanol': 'good_solvent'}
1484	324.0436401	20.60733032	5.316457272	5.377313614	4.833745003	{'water': 'bad_solvent', 'ethanol': 'bad_solvent'}
1485	399.211853	13.13067627	5.187169552	5.437455177	4.603272915	{'water': 'bad_solvent', 'ethanol': 'bad_solvent'}
1486	399.318634	14.12524414	5.126115322	5.401536465	4.867217064	{'water': 'bad_solvent', 'ethanol': 'good_solvent'}
1487	373.0123596	31.58462524	4.781512737	4.949094296	4.551076412	{'water': 'good_solvent', 'ethanol': 'good_solvent'}
1488	385.8659363	18.26391602	5.159966946	5.299497128	4.601769447	{'water': 'bad_solvent', 'ethanol': 'good_solvent'}
1489	319.3391724	13.18505859	4.782469273	4.954730988	3.992985487	{'water': 'good_solvent', 'ethanol': 'good_solvent'}
1490	387.7741394	17.68811035	5.15139246	5.381308079	4.358314991	{'water': 'good_solvent', 'ethanol': 'bad_solvent'}
1491	437.7025452	18.00610352	5.316255093	5.50525856	3.862864256	{'water': 'good_solvent', 'ethanol': 'bad_solvent'}
1492	366.9213257	24.29501343	5.010162354	5.191511631	4.308939457	{'water': 'good_solvent', 'ethanol': 'good_solvent'}
1493	452.8845215	11.06933594	5.459769726	5.522048473	3.383388281	{'water': 'good_solvent', 'ethanol': 'good_solvent'}
1494	339.8775635	18.6126709	4.773060322	4.96164465	4.415169716	{'water': 'bad_solvent', 'ethanol': 'bad_solvent'}
1495	404.7110291	36.26522827	4.893021107	5.113175392	4.052684784	{'water': 'good_solvent', 'ethanol': 'good_solvent'}
1496	328.6416626	28.87432861	5.364966393	5.434067726	3.800003529	{'water': 'good_solvent', 'ethanol': 'good_solvent'}
1497	492.2572632	22.30236816	3.935988188	4.404799461	3.875439405	{'water': 'bad_solvent', 'ethanol': 'bad_solvent'}
1498	393.4933472	24.52041626	5.147117138	5.359564304	4.664247036	{'water': 'bad_solvent', 'ethanol': 'good_solvent'}
1499	391.1046448	20.41052246	5.168683529	5.3783288	4.513742924	{'water': 'bad_solvent', 'ethanol': 'good_solvent'}
1500	347.0773621	21.71929932	5.000006199	5.199611187	3.974541187	{'water': 'good_solvent', 'ethanol': 'good_solvent'}
1501	439.2220459	11.8380127	5.330415726	5.516689301	3.960987568	{'water': 'good_solvent', 'ethanol': 'good_solvent'}
1502	387.4839478	21.10366821	5.134046078	5.284962177	4.734513283	{'water': 'bad_solvent', 'ethanol': 'good_solvent'}
1503	390.6738892	16.03643799	4.857450008	5.134531498	4.379883766	{'water': 'bad_solvent', 'ethanol': 'bad_solvent'}
1504	425.9946899	15.35003662	5.253368855	5.464230537	5.091526985	{'water': 'bad_solvent', 'ethanol': 'bad_solvent'}
1505	404.7467957	24.61709595	5.311807632	5.509744167	4.226790905	{'water': 'bad_solvent', 'ethanol': 'bad_solvent'}
1506	339.072937	15.30661011	5.267677307	5.387728691	4.955757141	{'water': 'bad_solvent', 'ethanol': 'good_solvent'}
1507	360.5101929	15.0552063	5.23328495	5.422248363	4.885215282	{'water': 'bad_solvent', 'ethanol': 'good_solvent'}
1508	410.4319763	19.38967896	5.072172642	5.416609287	4.414012432	{'water': 'bad_solvent', 'ethanol': 'bad_solvent'}
1509	379.2972107	10.32620239	4.973927498	5.216142178	4.232493877	{'water': 'good_solvent', 'ethanol': 'bad_solvent'}
1510	428.6382751	24.74902344	5.27204752	5.492052555	4.37528944	{'water': 'bad_solvent', 'ethanol': 'bad_solvent'}
1511	431.0526428	20.78512573	5.472520351	5.589988708	4.2783494	{'water': 'bad_solvent', 'ethanol': 'bad_solvent'}
1512	393.1732788	21.05621338	5.226385593	5.474189758	4.331109524	{'water': 'bad_solvent', 'ethanol': 'bad_solvent'}
1513	395.6783142	25.95922852	5.223276615	5.506449699	4.476075172	{'water': 'bad_solvent', 'ethanol': 'bad_solvent'}
1514	466.9867554	46.11669922	5.220932484	5.438333035	3.952682972	{'water': 'good_solvent', 'ethanol': 'good_solvent'}
1515	436.3600159	24.78344727	5.276790619	5.443212986	4.62122345	{'water': 'good_solvent', 'ethanol': 'good_solvent'}
1516	476.5040588	43.75180054	5.225059509	5.447670937	4.804093361	{'water': 'good_solvent', 'ethanol': 'good_solvent'}
1517	406.1569519	17.34274292	5.308970928	5.52380085	4.256526947	{'water': 'bad_solvent', 'ethanol': 'bad_solvent'}
1518	405.9983215	22.2769165	5.291489124	5.492517948	4.262670994	{'water': 'good_solvent', 'ethanol': 'bad_solvent'}
1519	413.1861572	25.8744812	5.142325878	5.288154125	4.91895628	{'water': 'bad_solvent', 'ethanol': 'good_solvent'}
1520	404.5023804	16.8008728	5.244238853	5.46664381	4.33949995	{'water': 'bad_solvent', 'ethanol': 'bad_solvent'}
1521	476.9049377	40.27236938	5.213098049	5.433951855	4.353431225	{'water': 'good_solvent', 'ethanol': 'good_solvent'}
1522	389.7001953	11.78018188	5.169892788	5.38197279	4.567483425	{'water': 'bad_solvent', 'ethanol': 'bad_solvent'}
1523	384.3387146	31.8369751	5.023145676	5.254273415	4.058061123	{'water': 'good_solvent', 'ethanol': 'bad_solvent'}
1524	437.6751099	20.29232788	5.34209013	5.55775404	6.185622692	{'water': 'bad_solvent', 'ethanol': 'bad_solvent'}
1525	372.7810669	35.07550049	5.431677818	5.58670187	4.864898205	{'water': 'bad_solvent', 'ethanol': 'bad_solvent'}
1526	424.0978394	24.30435181	4.633397102	5.059087276	5.055558681	{'water': 'bad_solvent', 'ethanol': 'bad_solvent'}
1527	402.159729	17.26385498	4.94082737	5.190495968	4.416032314	{'water': 'good_solvent', 'ethanol': 'bad_solvent'}
1528	374.5410767	16.83001709	5.3331604	5.556287289	4.235699654	{'water': 'bad_solvent', 'ethanol': 'bad_solvent'}
1529	299.6161499	27.77703857	5.403086662	5.450600624	3.645168066	{'water': 'good_solvent', 'ethanol': 'bad_solvent'}
1530	411.7793884	27.50720215	4.896102905	5.089134216	3.685838461	{'water': 'good_solvent', 'ethanol': 'good_solvent'}
1531	416.5649414	25.96862793	4.49026823	4.813489914	4.061075687	{'water': 'bad_solvent', 'ethanol': 'good_solvent'}
1532	350.4306335	24.38272095	5.365506649	5.557296276	4.176798344	{'water': 'bad_solvent', 'ethanol': 'good_solvent'}
1533	356.1574402	23.90484619	5.341669559	5.537150383	4.173336029	{'water': 'bad_solvent', 'ethanol': 'good_solvent'}
1534	453.7905273	22.04034424	5.45696497	5.563420296	3.685705185	{'water': 'good_solvent', 'ethanol': 'good_solvent'}
1535	380.4917908	22.11309814	4.829678535	5.108531475	4.802388191	{'water': 'bad_solvent', 'ethanol': 'bad_solvent'}
1536	387.5679016	18.10412598	5.276938915	5.450786114	4.687552929	{'water': 'good_solvent', 'ethanol': 'good_solvent'}
1537	366.2442932	15.80450439	4.748962402	4.982553959	4.353268623	{'water': 'bad_solvent', 'ethanol': 'bad_solvent'}
1538	397.0622253	13.72750854	4.900081158	5.201105595	4.34121418	{'water': 'bad_solvent', 'ethanol': 'good_solvent'}
1539	415.1695251	27.60119629	5.007400036	5.228155136	3.668930769	{'water': 'good_solvent', 'ethanol': 'good_solvent'}
1540	477.0024414	26.93011475	5.335907459	5.451795101	3.424295187	{'water': 'good_solvent', 'ethanol': 'good_solvent'}
1541	393.1373901	29.7689209	4.670061588	4.955985069	4.647178173	{'water': 'good_solvent', 'ethanol': 'good_solvent'}
1542	394.3866272	29.30200195	5.133904934	5.31456089	4.592141151	{'water': 'good_solvent', 'ethanol': 'good_solvent'}
1543	425.7216797	20.41928101	5.376500607	5.532318115	3.907993317	{'water': 'good_solvent', 'ethanol': 'good_solvent'}
1544	462.8782349	11.37200928	5.478740215	5.582558155	3.884392262	{'water': 'good_solvent', 'ethanol': 'good_solvent'}
1545	391.7713928	21.58889771	5.272914886	5.443002224	4.069974899	{'water': 'bad_solvent', 'ethanol': 'good_solvent'}
1546	426.6968079	17.36523438	4.691394806	5.056310654	4.106789589	{'water': 'bad_solvent', 'ethanol': 'bad_solvent'}
1547	353.1970215	18.32992554	4.717470169	4.921432972	4.182393551	{'water': 'bad_solvent', 'ethanol': 'bad_solvent'}
1548	457.1995544	30.57397461	5.251365185	5.4263978	3.691553593	{'water': 'good_solvent', 'ethanol': 'good_solvent'}
1549	484.3933716	24.43740845	5.306260586	5.470501423	3.861670256	{'water': 'good_solvent', 'ethanol': 'good_solvent'}
1550	454.0326538	24.72915649	5.352459908	5.562583447	4.148671627	{'water': 'good_solvent', 'ethanol': 'bad_solvent'}
1551	409.7851868	18.85037231	5.46801281	5.645122051	3.905343771	{'water': 'bad_solvent', 'ethanol': 'bad_solvent'}
1552	463.3295898	20.43804932	5.378444195	5.471323967	3.546207428	{'water': 'good_solvent', 'ethanol': 'good_solvent'}
1553	406.7593079	19.76461792	5.296267509	5.497262478	3.870384216	{'water': 'good_solvent', 'ethanol': 'bad_solvent'}
1554	454.8052368	31.47872925	5.388419628	5.581653118	3.950838804	{'water': 'bad_solvent', 'ethanol': 'bad_solvent'}
1555	488.6795654	33.4352417	5.266057491	5.441954136	3.753020048	{'water': 'good_solvent', 'ethanol': 'good_solvent'}
1556	476.6756897	21.23883057	5.347883701	5.468300343	3.599332571	{'water': 'good_solvent', 'ethanol': 'good_solvent'}
1557	456.657196	28.42398071	4.768485546	5.118990421	3.857173681	{'water': 'bad_solvent', 'ethanol': 'good_solvent'}
1558	457.5788269	20.64465332	5.203077793	5.399278164	3.813173056	{'water': 'good_solvent', 'ethanol': 'bad_solvent'}
1559	407.9638977	14.84490967	4.943342686	5.149591923	4.182676315	{'water': 'good_solvent', 'ethanol': 'bad_solvent'}
1560	413.288269	21.26803589	5.426578045	5.64224577	3.814960241	{'water': 'bad_solvent', 'ethanol': 'bad_solvent'}
1561	456.2490234	29.13485718	5.383152008	5.583394051	3.900231123	{'water': 'bad_solvent', 'ethanol': 'bad_solvent'}
1562	427.2854309	18.01773071	4.680035591	5.065785408	4.146026611	{'water': 'bad_solvent', 'ethanol': 'bad_solvent'}
1563	453.8601685	21.69400024	5.1939888	5.382212162	4.287558556	{'water': 'bad_solvent', 'ethanol': 'bad_solvent'}
1564	450.4005737	23.61199951	5.203971386	5.388669968	3.588221073	{'water': 'good_solvent', 'ethanol': 'bad_solvent'}
1565	447.4046936	39.31549072	4.545268059	4.885849953	5.118429661	{'water': 'bad_solvent', 'ethanol': 'bad_solvent'}
1566	460.8404236	40.55984497	5.340434551	5.50667429	5.325218678	{'water': 'good_solvent', 'ethanol': 'bad_solvent'}
1567	424.4299316	13.9168396	5.075519085	5.270472527	4.871655941	{'water': 'good_solvent', 'ethanol': 'bad_solvent'}
1568	338.7019348	21.84176636	5.314617157	5.467832088	4.158703804	{'water': 'bad_solvent', 'ethanol': 'good_solvent'}
1569	404.610199	10.18264771	5.403739929	5.552947044	3.629410505	{'water': 'bad_solvent', 'ethanol': 'good_solvent'}
1570	459.5617065	43.47927856	5.076566696	5.33113718	3.8282094	{'water': 'bad_solvent', 'ethanol': 'good_solvent'}
1571	446.3347778	24.54568481	5.331521511	5.454814911	3.725029707	{'water': 'good_solvent', 'ethanol': 'good_solvent'}
1572	453.1827698	12.74871826	5.473813057	5.570080757	3.684701204	{'water': 'good_solvent', 'ethanol': 'good_solvent'}
1573	475.1124573	19.0458374	5.25739193	5.414121151	3.506828785	{'water': 'good_solvent', 'ethanol': 'good_solvent'}
1574	390.2111206	18.11038208	5.503198624	5.655066967	3.711409092	{'water': 'bad_solvent', 'ethanol': 'bad_solvent'}
1575	465.1697388	42.19711304	5.45891571	5.570457458	3.806035995	{'water': 'good_solvent', 'ethanol': 'bad_solvent'}
1576	453.1017456	30.86901855	5.423894882	5.579276562	3.994728804	{'water': 'good_solvent', 'ethanol': 'bad_solvent'}
1577	442.7272034	20.09237671	5.178073406	5.342065334	3.53596282	{'water': 'good_solvent', 'ethanol': 'good_solvent'}
1578	397.2162781	21.95043945	5.006701946	5.27990675	5.518281937	{'water': 'good_solvent', 'ethanol': 'bad_solvent'}
1579	403.8453064	16.10742188	4.794929028	4.995940685	4.422536373	{'water': 'good_solvent', 'ethanol': 'bad_solvent'}
1580	363.1122131	7.573547363	4.649805546	4.888095379	4.72665596	{'water': 'bad_solvent', 'ethanol': 'bad_solvent'}
1581	372.7647095	21.93450928	5.295172215	5.341016293	4.826877117	{'water': 'bad_solvent', 'ethanol': 'bad_solvent'}
1582	388.5226135	14.00338745	4.759681702	4.980762005	4.628577709	{'water': 'good_solvent', 'ethanol': 'bad_solvent'}
1583	351.2709351	14.15963745	4.815389633	5.053321362	4.477117062	{'water': 'bad_solvent', 'ethanol': 'bad_solvent'}
1584	391.8252258	9.277862549	5.21342802	5.462043762	4.876441479	{'water': 'bad_solvent', 'ethanol': 'bad_solvent'}
1585	327.6190796	23.55743408	5.372148991	5.36268568	4.741332531	{'water': 'bad_solvent', 'ethanol': 'bad_solvent'}
1586	396.1586609	6.027069092	5.230023384	5.398090363	5.166180134	{'water': 'good_solvent', 'ethanol': 'bad_solvent'}
1587	368.3799133	18.3097229	5.48227644	5.558392525	5.075471401	{'water': 'bad_solvent', 'ethanol': 'bad_solvent'}
1588	410.9272156	18.96121216	4.809783459	4.974339962	4.051391602	{'water': 'good_solvent', 'ethanol': 'good_solvent'}
1589	362.4579163	6.58782959	4.750408173	4.881606102	4.437980652	{'water': 'bad_solvent', 'ethanol': 'bad_solvent'}
1590	336.4933472	10.99957275	4.848688126	5.037555218	4.082141399	{'water': 'bad_solvent', 'ethanol': 'bad_solvent'}
1591	348.5742493	12.51721191	4.792527676	4.992128372	4.252531528	{'water': 'bad_solvent', 'ethanol': 'bad_solvent'}
1592	369.4447021	31.32000732	5.476687908	5.560339928	4.457542896	{'water': 'bad_solvent', 'ethanol': 'bad_solvent'}
1593	340.1392822	18.1133728	5.321607113	5.430329323	4.441258907	{'water': 'bad_solvent', 'ethanol': 'bad_solvent'}
1594	364.7454529	39.15219116	4.999201298	5.088254452	4.105749607	{'water': 'good_solvent', 'ethanol': 'good_solvent'}
1595	410.7659302	19.48175049	4.87682724	5.096113205	4.294448376	{'water': 'good_solvent', 'ethanol': 'good_solvent'}
1596	451.4971313	23.76504517	4.670507908	5.018237591	4.292277336	{'water': 'bad_solvent', 'ethanol': 'bad_solvent'}
1597	387.3945923	31.08905029	5.297607899	5.484457493	3.787509918	{'water': 'bad_solvent', 'ethanol': 'good_solvent'}
1598	449.9775085	40.33377075	4.308529377	4.700158596	3.436284304	{'water': 'bad_solvent', 'ethanol': 'good_solvent'}
1599	449.1445313	37.80410767	4.473712444	4.847110748	3.34510684	{'water': 'bad_solvent', 'ethanol': 'good_solvent'}
1600	387.4479675	17.59680176	5.201562881	5.428933144	4.298879623	{'water': 'good_solvent', 'ethanol': 'good_solvent'}
1601	323.1130066	24.10153198	5.320682049	5.424855232	4.54210186	{'water': 'bad_solvent', 'ethanol': 'good_solvent'}
1602	398.4553223	22.13497925	4.907740593	5.105294228	4.279472351	{'water': 'bad_solvent', 'ethanol': 'good_solvent'}
1603	459.0896606	21.55578613	3.987012625	4.486534119	4.684074402	{'water': 'bad_solvent', 'ethanol': 'bad_solvent'}
1604	411.8930054	12.29647827	5.322545528	5.513588905	3.826636076	{'water': 'good_solvent', 'ethanol': 'good_solvent'}
1605	318.8203125	23.97555542	4.920947552	5.069202423	3.914733887	{'water': 'good_solvent', 'ethanol': 'good_solvent'}
1606	410.4960022	17.83032227	5.312120438	5.535396576	4.413740635	{'water': 'bad_solvent', 'ethanol': 'bad_solvent'}
1607	416.7978821	27.47537231	5.253434181	5.445052624	5.696872711	{'water': 'bad_solvent', 'ethanol': 'bad_solvent'}
1608	371.6946106	48.05709839	4.771045685	5.011268616	4.35142374	{'water': 'good_solvent', 'ethanol': 'good_solvent'}
1609	368.4482422	17.625	4.753026485	4.963060379	4.886712074	{'water': 'good_solvent', 'ethanol': 'bad_solvent'}
1610	388.0113831	30.20974731	5.461173534	5.48887682	4.616927147	{'water': 'bad_solvent', 'ethanol': 'bad_solvent'}
1611	385.5946045	9.307983398	5.147137642	5.365720272	4.547796249	{'water': 'good_solvent', 'ethanol': 'good_solvent'}
1612	384.5830078	14.47103882	5.648975372	5.668859005	4.995792866	{'water': 'good_solvent', 'ethanol': 'good_solvent'}
1613	391.8407898	32.72680664	4.987679005	5.227353573	4.87184763	{'water': 'bad_solvent', 'ethanol': 'bad_solvent'}
1614	407.3667297	30.48721313	4.892083645	5.150053501	5.039573669	{'water': 'bad_solvent', 'ethanol': 'bad_solvent'}
1615	416.2264099	22.1098938	5.107993603	5.274533272	4.915064335	{'water': 'good_solvent', 'ethanol': 'bad_solvent'}
1616	461.8830566	20.89819336	4.643802166	4.936139584	4.806439877	{'water': 'bad_solvent', 'ethanol': 'bad_solvent'}
1617	462.3518982	13.42800903	5.620464802	5.624893665	3.225908756	{'water': 'good_solvent', 'ethanol': 'good_solvent'}
1618	452.2099304	7.150878906	5.583258152	5.598588467	3.255160093	{'water': 'good_solvent', 'ethanol': 'good_solvent'}
1619	373.8842773	16.95648193	4.800183773	5.019350052	4.88130331	{'water': 'good_solvent', 'ethanol': 'bad_solvent'}
1620	398.7667847	16.85977173	4.904962063	5.242620945	4.553850651	{'water': 'bad_solvent', 'ethanol': 'good_solvent'}
1621	412.3268738	11.94195557	4.838125229	5.20694685	4.416481018	{'water': 'bad_solvent', 'ethanol': 'good_solvent'}
1622	377.4567871	9.898498535	4.532403469	5.064408302	4.408063412	{'water': 'bad_solvent', 'ethanol': 'bad_solvent'}
1623	375.8234558	6.172973633	5.02256012	5.196298122	4.313045025	{'water': 'good_solvent', 'ethanol': 'good_solvent'}
1624	378.3261414	8.995056152	4.876730442	5.233887196	4.577037334	{'water': 'bad_solvent', 'ethanol': 'good_solvent'}
1625	436.3045044	20.97286987	5.314067364	5.534440517	4.011036873	{'water': 'good_solvent', 'ethanol': 'bad_solvent'}
1626	429.5933228	31.62838745	4.845443726	5.196392059	4.291358471	{'water': 'bad_solvent', 'ethanol': 'good_solvent'}
1627	444.1871643	9.05645752	5.418018341	5.550716877	3.946502686	{'water': 'good_solvent', 'ethanol': 'good_solvent'}
1628	441.3757935	9.67779541	5.419696331	5.550241947	4.034105778	{'water': 'good_solvent', 'ethanol': 'good_solvent'}
1629	387.2089844	20.54824829	5.236522675	5.464275837	4.257563591	{'water': 'bad_solvent', 'ethanol': 'good_solvent'}
1630	388.5191956	17.28656006	5.200320721	5.395116329	4.377195835	{'water': 'bad_solvent', 'ethanol': 'good_solvent'}
1631	380.5976868	20.24740601	5.247530937	5.476217747	4.213375092	{'water': 'bad_solvent', 'ethanol': 'good_solvent'}
1632	466.9740906	37.11053467	5.187429905	5.353651524	3.79652667	{'water': 'good_solvent', 'ethanol': 'good_solvent'}
1633	373.3543701	21.54315186	5.265954494	5.497481346	4.181173801	{'water': 'bad_solvent', 'ethanol': 'good_solvent'}
1634	386.0426941	19.29507446	5.200002193	5.39537096	4.398627281	{'water': 'bad_solvent', 'ethanol': 'good_solvent'}
1635	468.1943359	45.55517578	5.212299347	5.418338299	4.175447941	{'water': 'good_solvent', 'ethanol': 'good_solvent'}
1636	385.425354	19.78057861	4.77148962	5.073075294	4.673362732	{'water': 'bad_solvent', 'ethanol': 'bad_solvent'}
1637	396.5807495	22.48828125	5.317449093	5.509057999	4.013072491	{'water': 'good_solvent', 'ethanol': 'good_solvent'}
1638	463.4120789	36.13690186	5.226953983	5.427724361	3.764873981	{'water': 'good_solvent', 'ethanol': 'good_solvent'}
1639	410.1620483	16.57156372	4.833868504	5.141703606	4.238159657	{'water': 'bad_solvent', 'ethanol': 'good_solvent'}
1640	502.9189453	62.34692383	5.304526806	5.508820534	4.583261013	{'water': 'good_solvent', 'ethanol': 'bad_solvent'}
1641	450.3719482	30.17590332	5.263866901	5.514645576	4.180961132	{'water': 'good_solvent', 'ethanol': 'bad_solvent'}
1642	441.7934875	25.81341553	5.285424232	5.525233269	4.048241138	{'water': 'good_solvent', 'ethanol': 'bad_solvent'}
1643	447.6573181	11.64691162	4.680216312	5.11691618	4.178936958	{'water': 'bad_solvent', 'ethanol': 'good_solvent'}
1644	439.1006775	33.4887085	4.610608101	5.089137077	4.263734341	{'water': 'bad_solvent', 'ethanol': 'good_solvent'}
1645	431.9703064	24.57318115	4.775639534	5.130214691	4.182378292	{'water': 'bad_solvent', 'ethanol': 'good_solvent'}
1646	480.6183167	39.13619995	5.225009441	5.42484951	4.216999531	{'water': 'good_solvent', 'ethanol': 'good_solvent'}
1647	422.1376038	28.59967041	4.825178146	5.212737083	4.553006649	{'water': 'bad_solvent', 'ethanol': 'bad_solvent'}
1648	438.5482788	31.64312744	4.690980434	5.004308701	4.144681931	{'water': 'bad_solvent', 'ethanol': 'good_solvent'}
1649	380.7904358	26.11532593	4.761040211	5.050057411	4.53205061	{'water': 'bad_solvent', 'ethanol': 'bad_solvent'}
1650	429.1380005	18.69247437	4.776963711	5.161398888	3.835228682	{'water': 'bad_solvent', 'ethanol': 'good_solvent'}
1651	446.3874817	11.99258423	5.313536167	5.447885036	3.853288651	{'water': 'good_solvent', 'ethanol': 'good_solvent'}
1652	440.5146179	28.35644531	5.22354126	5.393405914	4.551677227	{'water': 'good_solvent', 'ethanol': 'good_solvent'}
1653	435.6882935	19.85714722	4.723752022	5.095900059	4.403003693	{'water': 'bad_solvent', 'ethanol': 'bad_solvent'}
1654	474.9380188	16.09689331	5.281895638	5.399272442	3.790006399	{'water': 'good_solvent', 'ethanol': 'good_solvent'}
1655	431.9439087	21.27078247	4.673797131	5.037377834	4.237868786	{'water': 'bad_solvent', 'ethanol': 'bad_solvent'}
1656	500.8440857	36.47409058	5.412786007	5.438490391	3.201709032	{'water': 'good_solvent', 'ethanol': 'good_solvent'}
1657	423.0571594	22.05929565	4.585217476	4.913290501	3.591780186	{'water': 'bad_solvent', 'ethanol': 'good_solvent'}
1658	462.065918	23.45806885	4.311308384	4.718242168	3.807938814	{'water': 'bad_solvent', 'ethanol': 'bad_solvent'}
1659	455.507782	21.52230835	5.503269196	5.560122013	3.558372974	{'water': 'good_solvent', 'ethanol': 'good_solvent'}
1660	433.373291	32.19287109	4.418887615	4.882595062	3.835838795	{'water': 'bad_solvent', 'ethanol': 'bad_solvent'}
1661	439.0499878	23.04077148	4.593512535	4.985814571	3.455169678	{'water': 'bad_solvent', 'ethanol': 'good_solvent'}
1662	495.2538147	39.75924683	4.591300488	4.966958523	3.369630575	{'water': 'bad_solvent', 'ethanol': 'good_solvent'}
1663	350.4605103	12.79174805	4.564564705	4.800284863	4.610768318	{'water': 'bad_solvent', 'ethanol': 'bad_solvent'}
1664	338.7915955	14.20040894	4.632433891	4.824669838	4.624670506	{'water': 'bad_solvent', 'ethanol': 'bad_solvent'}
1665	293.9051514	39.10928345	5.649968624	5.666902065	3.931212664	{'water': 'bad_solvent', 'ethanol': 'bad_solvent'}
1666	483.2284851	48.63076782	3.909188032	4.37576437	3.786307573	{'water': 'bad_solvent', 'ethanol': 'bad_solvent'}
1667	360.0588989	17.45315552	4.571935177	4.700235367	4.77946043	{'water': 'bad_solvent', 'ethanol': 'bad_solvent'}
1668	403.7732239	41.07998657	5.468993664	5.662465572	3.945740461	{'water': 'bad_solvent', 'ethanol': 'bad_solvent'}
1669	447.6694641	19.54486084	4.725339413	5.122692108	3.715283155	{'water': 'bad_solvent', 'ethanol': 'bad_solvent'}
1670	495.6546936	26.21353149	4.56368494	5.051254272	3.573594332	{'water': 'bad_solvent', 'ethanol': 'good_solvent'}
1671	448.5877991	19.70645142	4.729714394	5.122419834	3.694295645	{'water': 'bad_solvent', 'ethanol': 'bad_solvent'}
1672	367.4917603	22.53588867	5.293558598	5.512088299	4.171243191	{'water': 'bad_solvent', 'ethanol': 'good_solvent'}
1673	361.7147522	23.18496704	5.319050789	5.521635532	4.171366215	{'water': 'bad_solvent', 'ethanol': 'good_solvent'}
1674	476.9754639	25.91549683	5.533736706	5.689795971	3.910393238	{'water': 'good_solvent', 'ethanol': 'bad_solvent'}
1675	466.2031555	16.89581299	4.258927345	4.716444492	4.070272446	{'water': 'bad_solvent', 'ethanol': 'good_solvent'}
1676	444.1917725	26.37930298	5.401393414	5.567853928	3.950294495	{'water': 'good_solvent', 'ethanol': 'good_solvent'}
1677	340.2653809	7.010284424	5.190722942	5.354403973	4.106244564	{'water': 'bad_solvent', 'ethanol': 'good_solvent'}
1678	345.0506592	25.78945923	5.392767429	5.571462154	4.185044289	{'water': 'bad_solvent', 'ethanol': 'good_solvent'}
1679	455.2538452	43.18322754	4.167319775	4.566368103	3.810138464	{'water': 'bad_solvent', 'ethanol': 'good_solvent'}
1680	450.5210266	27.75894165	5.448535442	5.49360323	3.374533892	{'water': 'good_solvent', 'ethanol': 'good_solvent'}
1681	320.176178	29.81460571	4.833107471	4.969939232	4.330423832	{'water': 'bad_solvent', 'ethanol': 'bad_solvent'}
1682	389.2759705	29.29598999	4.807253838	4.914954662	4.01696825	{'water': 'bad_solvent', 'ethanol': 'good_solvent'}
1683	402.9538574	16.79727173	4.911030293	5.021046162	3.90855217	{'water': 'bad_solvent', 'ethanol': 'bad_solvent'}
1684	299.3399048	24.40209961	5.047894001	5.12887907	3.994047642	{'water': 'bad_solvent', 'ethanol': 'good_solvent'}
1685	383.8167114	33.64428711	5.040952206	5.176068783	3.658016205	{'water': 'good_solvent', 'ethanol': 'good_solvent'}
1686	464.125824	18.47073364	5.590051651	5.69151783	3.787432909	{'water': 'good_solvent', 'ethanol': 'bad_solvent'}
1687	465.0999451	18.23010254	5.514302731	5.562232494	3.480856419	{'water': 'good_solvent', 'ethanol': 'good_solvent'}
1688	452.1556702	52.01083374	4.362292767	4.822994232	3.498214483	{'water': 'bad_solvent', 'ethanol': 'good_solvent'}
1689	287.7667236	23.11541748	5.109123707	5.169003963	3.877628326	{'water': 'bad_solvent', 'ethanol': 'good_solvent'}
1690	405.2588806	28.92266846	5.058969021	5.429589272	5.882474422	{'water': 'good_solvent', 'ethanol': 'bad_solvent'}
1691	376.4904785	17.66726685	5.201584816	5.386739254	5.320577145	{'water': 'bad_solvent', 'ethanol': 'good_solvent'}
1692	397.2287292	3.932128906	5.310901642	5.434123993	5.600778103	{'water': 'good_solvent', 'ethanol': 'bad_solvent'}
1693	454.0730591	24.98477173	5.528198719	5.531480312	4.37872076	{'water': 'bad_solvent', 'ethanol': 'bad_solvent'}
1694	459.9807129	17.20187378	5.392041683	5.456945419	3.943849564	{'water': 'good_solvent', 'ethanol': 'good_solvent'}
1695	398.4828491	26.90917969	4.65692091	5.0170784	4.149225712	{'water': 'bad_solvent', 'ethanol': 'bad_solvent'}
1696	449.3371277	27.11047363	5.416234493	5.488180161	3.749891758	{'water': 'good_solvent', 'ethanol': 'good_solvent'}
1697	332.6125793	20.75134277	4.728974819	4.92949295	4.184507847	{'water': 'bad_solvent', 'ethanol': 'bad_solvent'}
1698	341.0781555	15.17669678	4.726712227	4.927485943	4.327322483	{'water': 'bad_solvent', 'ethanol': 'bad_solvent'}
1699	435.4585266	23.89944458	4.691524029	5.089552402	4.362975597	{'water': 'bad_solvent', 'ethanol': 'bad_solvent'}
1700	381.0859985	24.89556885	4.965486526	5.273519993	4.079524517	{'water': 'bad_solvent', 'ethanol': 'good_solvent'}
1701	355.8912048	13.20059204	4.755082607	4.935829163	4.374136925	{'water': 'good_solvent', 'ethanol': 'bad_solvent'}
1702	365.8488159	11.59542847	4.89125967	5.225788116	4.20953989	{'water': 'bad_solvent', 'ethanol': 'good_solvent'}
1703	449.8500061	30.57202148	4.657580853	4.935904026	4.487366676	{'water': 'bad_solvent', 'ethanol': 'bad_solvent'}
1704	409.4371643	10.60305786	5.009884834	5.256213665	3.963275671	{'water': 'bad_solvent', 'ethanol': 'bad_solvent'}
1705	450.4465027	21.81011963	4.606860161	4.927105904	4.26045084	{'water': 'bad_solvent', 'ethanol': 'bad_solvent'}
1706	454.6982117	23.01171875	4.498278141	4.855782986	4.29752636	{'water': 'bad_solvent', 'ethanol': 'bad_solvent'}
1707	462.9381714	19.64346313	4.754213333	5.065304756	4.202298641	{'water': 'good_solvent', 'ethanol': 'bad_solvent'}
1708	460.1858521	21.10421753	4.744289875	5.036402225	4.419201374	{'water': 'bad_solvent', 'ethanol': 'bad_solvent'}
1709	454.644043	34.38796997	4.672608376	4.965670109	4.293759346	{'water': 'bad_solvent', 'ethanol': 'bad_solvent'}
1710	457.4120178	20.47103882	4.693156242	4.986316681	4.259626389	{'water': 'bad_solvent', 'ethanol': 'bad_solvent'}
1711	453.1856079	17.59075928	4.688323021	4.961232185	4.472369671	{'water': 'bad_solvent', 'ethanol': 'bad_solvent'}
1712	455.6829529	19.77163696	4.704581738	4.975580215	4.259021282	{'water': 'bad_solvent', 'ethanol': 'bad_solvent'}
1713	467.2011719	23.16964722	4.650039196	4.995294094	4.245330811	{'water': 'bad_solvent', 'ethanol': 'bad_solvent'}
1714	464.9770813	21.0980835	4.581891537	4.919891834	4.299881935	{'water': 'bad_solvent', 'ethanol': 'bad_solvent'}
1715	460.3568726	29.5854187	4.651360989	4.957480431	4.432024956	{'water': 'bad_solvent', 'ethanol': 'bad_solvent'}
1716	459.6111755	27.26498413	4.714883327	5.024481297	4.325339794	{'water': 'bad_solvent', 'ethanol': 'bad_solvent'}
1717	455.7445068	28.16098022	4.640369415	4.92812252	4.675410748	{'water': 'bad_solvent', 'ethanol': 'bad_solvent'}
1718	456.7869263	27.09988403	4.700163364	4.994984627	4.563194275	{'water': 'bad_solvent', 'ethanol': 'bad_solvent'}
1719	370.9068604	20.42358398	4.730566978	4.911478043	4.637549877	{'water': 'good_solvent', 'ethanol': 'bad_solvent'}
1720	374.1447754	12.08834839	4.89210844	5.236923695	4.34962225	{'water': 'bad_solvent', 'ethanol': 'good_solvent'}
1721	423.238678	20.35916138	5.014001369	5.067298889	4.326490402	{'water': 'good_solvent', 'ethanol': 'good_solvent'}
1722	347.2573547	13.7696228	4.728795528	4.971474648	4.641644955	{'water': 'bad_solvent', 'ethanol': 'bad_solvent'}
1723	333.0613403	8.401519775	4.845927238	4.989396572	3.887842655	{'water': 'bad_solvent', 'ethanol': 'bad_solvent'}
1724	342.8549805	45.6885376	4.652030945	4.764597416	4.121338844	{'water': 'good_solvent', 'ethanol': 'good_solvent'}
1725	449.5265198	15.25613403	5.669724941	5.648338318	3.090581894	{'water': 'good_solvent', 'ethanol': 'good_solvent'}
1726	309.407074	26.75415039	5.413776398	5.393333435	4.45857954	{'water': 'bad_solvent', 'ethanol': 'bad_solvent'}
1727	316.6711121	25.13247681	5.414362431	5.387467384	4.579215527	{'water': 'bad_solvent', 'ethanol': 'bad_solvent'}
1728	467.5168457	17.23031616	4.048676014	4.328741074	4.545222759	{'water': 'bad_solvent', 'ethanol': 'bad_solvent'}
1729	369.2893677	19.95513916	5.294919014	5.448587418	4.115978241	{'water': 'bad_solvent', 'ethanol': 'good_solvent'}
1730	345.0150757	11.73641968	4.692633152	4.967579842	3.858061314	{'water': 'good_solvent', 'ethanol': 'good_solvent'}
1731	367.1617126	27.17590332	4.757115364	5.023419857	3.94820857	{'water': 'bad_solvent', 'ethanol': 'bad_solvent'}
1732	379.4507446	17.78204346	4.607950687	4.933347225	3.669851065	{'water': 'bad_solvent', 'ethanol': 'good_solvent'}
1733	439.2915039	25.00006104	4.512253761	4.959218025	3.745491505	{'water': 'bad_solvent', 'ethanol': 'bad_solvent'}
1734	460.0334167	36.69494629	4.100781918	4.46536541	4.170840263	{'water': 'bad_solvent', 'ethanol': 'good_solvent'}
1735	447.1144104	55.07595825	4.191544056	4.597399712	4.633315563	{'water': 'bad_solvent', 'ethanol': 'bad_solvent'}
1736	443.1113281	46.3772583	4.361853123	4.738300323	5.002250195	{'water': 'bad_solvent', 'ethanol': 'bad_solvent'}
1737	456.0653381	28.33657837	4.150887012	4.543372631	4.209338665	{'water': 'bad_solvent', 'ethanol': 'bad_solvent'}
1738	533.041748	31.38391113	4.410921574	4.772085667	3.203667879	{'water': 'bad_solvent', 'ethanol': 'good_solvent'}
1739	462.8091125	44.15759277	4.387505531	4.807865143	3.040679455	{'water': 'bad_solvent', 'ethanol': 'good_solvent'}
1740	425.118988	7.01574707	4.832606792	5.019976616	3.82988596	{'water': 'good_solvent', 'ethanol': 'good_solvent'}
1741	391.1943359	19.72366333	5.582559109	5.622027874	3.653415442	{'water': 'bad_solvent', 'ethanol': 'bad_solvent'}
1742	347.0176697	12.46566772	4.775229931	4.942262173	4.217003822	{'water': 'good_solvent', 'ethanol': 'good_solvent'}
1743	457.146637	21.13891602	4.632744312	4.907848835	4.971349239	{'water': 'bad_solvent', 'ethanol': 'bad_solvent'}
1744	436.7477417	21.94155884	4.071271896	4.458674908	4.004952431	{'water': 'bad_solvent', 'ethanol': 'bad_solvent'}
1745	407.7292175	16.60366821	4.508895397	4.859945297	3.472055912	{'water': 'bad_solvent', 'ethanol': 'bad_solvent'}
1746	437.3703918	19.597229	4.174842834	4.496326923	3.650835514	{'water': 'bad_solvent', 'ethanol': 'good_solvent'}
1747	361.2520142	19.19729614	4.407824993	4.669196606	4.436933994	{'water': 'bad_solvent', 'ethanol': 'bad_solvent'}
1748	483.5647278	21.20092773	4.248532772	4.576189518	3.279515982	{'water': 'bad_solvent', 'ethanol': 'bad_solvent'}
1749	375.224823	26.88357544	3.413519382	3.760987997	4.924945354	{'water': 'bad_solvent', 'ethanol': 'bad_solvent'}
1750	462.7652893	46.28970337	4.050030231	4.455625534	3.618732214	{'water': 'bad_solvent', 'ethanol': 'good_solvent'}
1751	448.2596741	27.00006104	4.538571358	4.903720856	3.070744276	{'water': 'bad_solvent', 'ethanol': 'good_solvent'}
1752	471.0531921	43.20645142	4.151860714	4.623580933	3.512734175	{'water': 'bad_solvent', 'ethanol': 'good_solvent'}
1753	490.8530884	23.18707275	4.093342781	4.489448071	4.024247169	{'water': 'bad_solvent', 'ethanol': 'bad_solvent'}
1754	371.9389648	25.89730835	4.502651691	4.760774136	4.180324078	{'water': 'bad_solvent', 'ethanol': 'good_solvent'}
1755	392.720459	23.27700806	4.090577126	4.480882168	3.866905212	{'water': 'bad_solvent', 'ethanol': 'good_solvent'}
1756	469.4491577	33.84936523	5.785777569	5.754901409	4.547601223	{'water': 'good_solvent', 'ethanol': 'bad_solvent'}
1757	353.5103149	20.42303467	5.03034687	5.283630848	3.797818422	{'water': 'bad_solvent', 'ethanol': 'good_solvent'}
1758	363.0743713	24.052948	4.922496796	5.13269186	4.288002968	{'water': 'good_solvent', 'ethanol': 'good_solvent'}
1759	450.025177	18.42779541	4.691622734	4.949774265	4.458024025	{'water': 'bad_solvent', 'ethanol': 'bad_solvent'}
1760	375.2905579	14.99456787	5.055134296	5.240692139	3.729473591	{'water': 'bad_solvent', 'ethanol': 'good_solvent'}
1761	379.7216187	40.12384033	4.835681915	5.013537407	3.88390708	{'water': 'good_solvent', 'ethanol': 'good_solvent'}
1762	347.5669861	15.56478882	4.693218231	4.856032848	4.283826828	{'water': 'good_solvent', 'ethanol': 'bad_solvent'}
1763	327.6265259	46.92974854	4.700579166	4.788964748	4.137866497	{'water': 'good_solvent', 'ethanol': 'good_solvent'}
1764	390.017334	26.953125	4.848166943	4.995666027	4.378819942	{'water': 'good_solvent', 'ethanol': 'bad_solvent'}
1765	473.7372437	35.03121948	4.437674522	4.962695599	4.090014935	{'water': 'bad_solvent', 'ethanol': 'bad_solvent'}
1766	474.129364	35.37133789	4.441989422	4.966155529	4.100224972	{'water': 'bad_solvent', 'ethanol': 'bad_solvent'}
1767	487.4472961	48.46151733	3.653161287	4.013041973	3.421410084	{'water': 'bad_solvent', 'ethanol': 'good_solvent'}
1768	350.3062439	10.36999512	5.357865334	5.377923012	4.314114571	{'water': 'good_solvent', 'ethanol': 'bad_solvent'}
1769	381.9279175	18.07806396	4.703614712	5.145150661	3.799408674	{'water': 'bad_solvent', 'ethanol': 'bad_solvent'}
1770	435.0068359	26.83798218	4.244638443	4.588654995	3.795082092	{'water': 'bad_solvent', 'ethanol': 'bad_solvent'}
1771	439.9927979	35.88262939	4.212799072	4.628072262	3.888417959	{'water': 'bad_solvent', 'ethanol': 'bad_solvent'}
1772	321.8666382	22.46383667	5.33079958	5.381381035	4.028153419	{'water': 'good_solvent', 'ethanol': 'good_solvent'}
1773	471.2687683	26.10128784	4.456994534	4.801433086	3.876747847	{'water': 'bad_solvent', 'ethanol': 'bad_solvent'}
1774	462.4309998	25.88775635	4.642066002	4.964060783	4.402152538	{'water': 'bad_solvent', 'ethanol': 'bad_solvent'}
1775	460.4171143	19.9992981	4.576556683	4.88848114	4.529916286	{'water': 'bad_solvent', 'ethanol': 'bad_solvent'}
1776	350.0481567	15.45223999	4.647920132	4.84354496	4.753051758	{'water': 'good_solvent', 'ethanol': 'bad_solvent'}
1777	406.7623901	30.05172729	4.706941128	4.916531086	4.734340668	{'water': 'bad_solvent', 'ethanol': 'good_solvent'}
1778	463.1042175	26.01806641	4.609547138	4.935496807	4.633542538	{'water': 'bad_solvent', 'ethanol': 'bad_solvent'}
1779	434.4064026	50.51339722	4.593528271	4.974122047	3.544233322	{'water': 'bad_solvent', 'ethanol': 'good_solvent'}
1780	303.0442505	31.25482178	5.464578152	5.501885414	3.931550264	{'water': 'bad_solvent', 'ethanol': 'bad_solvent'}
1781	445.0220337	22.20367432	4.651412487	4.981458187	3.344295502	{'water': 'bad_solvent', 'ethanol': 'bad_solvent'}
1782	381.8652649	22.37338257	4.114847183	4.474509239	3.742224216	{'water': 'bad_solvent', 'ethanol': 'good_solvent'}
1783	375.7988281	20.5581665	4.140780926	4.473193645	3.626442432	{'water': 'bad_solvent', 'ethanol': 'good_solvent'}
1784	409.3912964	32.0267334	4.449117184	4.732804298	3.607679367	{'water': 'bad_solvent', 'ethanol': 'bad_solvent'}
1785	443.7454529	9.825744629	3.78035593	4.081907749	3.865110159	{'water': 'bad_solvent', 'ethanol': 'bad_solvent'}
1786	371.9082336	19.60617065	4.565242767	4.821792603	3.826990604	{'water': 'bad_solvent', 'ethanol': 'bad_solvent'}
1787	396.0733948	9.946960449	5.324302197	5.385202885	4.4004035	{'water': 'good_solvent', 'ethanol': 'good_solvent'}
1788	453.8179932	33.84106445	4.165224552	4.495672226	4.612174511	{'water': 'bad_solvent', 'ethanol': 'bad_solvent'}
1789	456.7997437	37.38619995	4.184925556	4.521117687	4.18936491	{'water': 'bad_solvent', 'ethanol': 'bad_solvent'}
1790	454.7879639	15.95639038	4.176198006	4.496263027	5.353128433	{'water': 'bad_solvent', 'ethanol': 'bad_solvent'}
1791	368.1210938	21.69903564	4.71910429	4.895326138	3.778455734	{'water': 'bad_solvent', 'ethanol': 'bad_solvent'}
1792	383.0942993	23.32806396	4.690576077	4.97873497	5.088326931	{'water': 'bad_solvent', 'ethanol': 'bad_solvent'}
1793	339.9022522	12.09692383	4.828944683	4.956626415	5.406215191	{'water': 'bad_solvent', 'ethanol': 'bad_solvent'}
1794	414.4304199	6.056884766	4.456120968	4.841916084	4.675942898	{'water': 'bad_solvent', 'ethanol': 'bad_solvent'}
1795	308.0741577	25.90618896	5.45848608	5.412594795	4.433568478	{'water': 'bad_solvent', 'ethanol': 'bad_solvent'}
1796	347.950592	19.82086182	4.85277319	4.9898386	3.773271322	{'water': 'bad_solvent', 'ethanol': 'bad_solvent'}
1797	368.4182434	23.14074707	4.59493351	4.959659576	3.199957371	{'water': 'bad_solvent', 'ethanol': 'good_solvent'}
1798	429.8835754	42.99456787	4.335716724	4.725679398	4.086275578	{'water': 'bad_solvent', 'ethanol': 'good_solvent'}
1799	390.9320374	20.17733765	4.722030163	5.127113819	4.810998917	{'water': 'bad_solvent', 'ethanol': 'good_solvent'}
1800	447.9040527	20.49282837	4.092269421	4.340627193	4.05529356	{'water': 'bad_solvent', 'ethanol': 'good_solvent'}
1801	370.9703979	13.72921753	4.032337189	4.407896519	4.046999931	{'water': 'bad_solvent', 'ethanol': 'bad_solvent'}
1802	422.2652893	43.25448608	4.009288311	4.427278519	4.228854179	{'water': 'bad_solvent', 'ethanol': 'bad_solvent'}
1803	359.7131042	18.38171387	4.578220367	4.80530405	3.757484913	{'water': 'bad_solvent', 'ethanol': 'bad_solvent'}
1804	437.2828674	45.15362549	4.244349003	4.698154926	3.887572527	{'water': 'bad_solvent', 'ethanol': 'good_solvent'}
1805	460.4039307	22.42269897	4.407243252	4.701890469	3.829102039	{'water': 'bad_solvent', 'ethanol': 'bad_solvent'}
1806	462.7799377	26.00244141	4.431698322	4.73107481	3.904904127	{'water': 'bad_solvent', 'ethanol': 'bad_solvent'}
1807	417.1248474	18.17990112	4.452861309	4.837607384	4.204251289	{'water': 'bad_solvent', 'ethanol': 'good_solvent'}
1808	438.9647522	51.19790649	4.213378429	4.718307972	3.939744234	{'water': 'bad_solvent', 'ethanol': 'bad_solvent'}
1809	352.726593	12.93850708	5.43706131	5.555333614	3.969467878	{'water': 'bad_solvent', 'ethanol': 'good_solvent'}
1810	438.0249023	31.24578857	4.220519543	4.645777702	3.663537741	{'water': 'bad_solvent', 'ethanol': 'good_solvent'}
1811	468.8504639	25.06292725	4.422983646	4.739796638	3.818147421	{'water': 'bad_solvent', 'ethanol': 'bad_solvent'}
1812	461.3713074	26.4876709	4.405098438	4.722336769	3.963855743	{'water': 'bad_solvent', 'ethanol': 'bad_solvent'}
1813	458.2140808	24.50473022	4.607086658	4.908113003	4.864085197	{'water': 'bad_solvent', 'ethanol': 'bad_solvent'}
1814	467.0018311	24.95147705	4.426566601	4.743895531	3.877669573	{'water': 'bad_solvent', 'ethanol': 'bad_solvent'}
1815	470.0498962	28.56536865	4.378347397	4.703852177	3.989594698	{'water': 'bad_solvent', 'ethanol': 'bad_solvent'}
1816	464.4868164	27.06036377	4.349124432	4.66261816	3.951775789	{'water': 'bad_solvent', 'ethanol': 'bad_solvent'}
1817	468.567749	30.01367188	4.436703682	4.773086548	3.964809418	{'water': 'bad_solvent', 'ethanol': 'bad_solvent'}
1818	466.0204468	30.55654907	4.410666943	4.727477551	3.927830458	{'water': 'bad_solvent', 'ethanol': 'bad_solvent'}
1819	291.9320679	16.79064941	5.281983376	5.37742424	3.904084921	{'water': 'bad_solvent', 'ethanol': 'good_solvent'}
1820	311.7570801	17.1463623	4.827301025	4.977523327	3.707109928	{'water': 'bad_solvent', 'ethanol': 'bad_solvent'}
1821	458.1886597	24.26113892	4.379144192	4.674762249	3.906304598	{'water': 'bad_solvent', 'ethanol': 'bad_solvent'}
1822	460.8443298	28.32351685	4.400435925	4.723315716	4.437576294	{'water': 'bad_solvent', 'ethanol': 'bad_solvent'}
1823	462.4181824	31.91339111	4.373047352	4.67065382	4.443282127	{'water': 'bad_solvent', 'ethanol': 'bad_solvent'}
1824	356.1559143	14.77215576	5.215035439	5.351102352	5.283679962	{'water': 'bad_solvent', 'ethanol': 'bad_solvent'}
1825	377.8108826	19.93151855	4.667656898	4.931194782	4.913841248	{'water': 'bad_solvent', 'ethanol': 'bad_solvent'}
1826	388.0196838	13.72573853	4.754716873	5.000461578	5.029415607	{'water': 'good_solvent', 'ethanol': 'bad_solvent'}
1827	476.9422302	21.9173584	4.32111311	4.650938511	3.862675905	{'water': 'bad_solvent', 'ethanol': 'bad_solvent'}
1828	470.6937256	27.30221558	4.390712261	4.728970528	3.96963191	{'water': 'bad_solvent', 'ethanol': 'bad_solvent'}
1829	467.3497009	27.35498047	4.374314308	4.687550545	3.898189545	{'water': 'bad_solvent', 'ethanol': 'bad_solvent'}
1830	474.5034485	22.58181763	4.324121952	4.655059814	3.91321826	{'water': 'bad_solvent', 'ethanol': 'bad_solvent'}
1831	468.2050476	19.99572754	4.300814152	4.617290974	3.864162922	{'water': 'bad_solvent', 'ethanol': 'bad_solvent'}
1832	456.9116211	25.28115845	4.421101093	4.689393044	3.8724792	{'water': 'bad_solvent', 'ethanol': 'bad_solvent'}
1833	468.2049866	19.99569702	4.300814629	4.617290497	3.864162922	{'water': 'bad_solvent', 'ethanol': 'bad_solvent'}
1834	471.4642029	23.81756592	4.232720852	4.580095768	4.029354095	{'water': 'bad_solvent', 'ethanol': 'bad_solvent'}
1835	471.1794128	29.47039795	4.303052425	4.64782095	3.997812033	{'water': 'bad_solvent', 'ethanol': 'bad_solvent'}
1836	274.8273926	22.5736084	5.17581749	5.178882122	3.84657836	{'water': 'bad_solvent', 'ethanol': 'good_solvent'}
1837	341.2026367	11.07208252	4.598223686	4.761561871	4.408189297	{'water': 'bad_solvent', 'ethanol': 'bad_solvent'}
1838	475.0561829	40.48178101	4.038321972	4.509343624	3.636566162	{'water': 'bad_solvent', 'ethanol': 'bad_solvent'}
1839	449.1521606	33.97735596	4.059384823	4.789391041	3.075606585	{'water': 'bad_solvent', 'ethanol': 'bad_solvent'}
1840	466.2519836	33.01287842	4.274814606	4.60609436	4.407426357	{'water': 'bad_solvent', 'ethanol': 'bad_solvent'}
1841	353.6300964	8.034790039	5.417529106	5.52122879	4.027778149	{'water': 'bad_solvent', 'ethanol': 'good_solvent'}
1842	411.0203552	23.53833008	4.460093021	4.773423672	3.639210939	{'water': 'bad_solvent', 'ethanol': 'good_solvent'}
1843	440.9393311	26.02944946	4.02842474	4.441854	4.20873642	{'water': 'bad_solvent', 'ethanol': 'bad_solvent'}
1844	362.8365479	23.56021118	4.186891079	4.478497505	3.552256107	{'water': 'bad_solvent', 'ethanol': 'good_solvent'}
1845	463.0100708	44.13705444	4.118244171	4.496819973	4.193754673	{'water': 'bad_solvent', 'ethanol': 'bad_solvent'}
1846	460.9082336	22.6756897	4.276278496	4.591166019	3.950461626	{'water': 'bad_solvent', 'ethanol': 'bad_solvent'}
1847	473.8969727	22.29812622	4.36685133	4.685298443	4.176892757	{'water': 'bad_solvent', 'ethanol': 'bad_solvent'}
1848	401.9313354	9.499542236	3.862751722	4.101788998	3.742168188	{'water': 'bad_solvent', 'ethanol': 'bad_solvent'}
1849	421.4799805	28.69961548	4.516220093	4.811878204	3.949745893	{'water': 'bad_solvent', 'ethanol': 'bad_solvent'}
1850	353.8778992	17.43008423	5.327255249	5.414633274	4.962716579	{'water': 'bad_solvent', 'ethanol': 'bad_solvent'}
1851	386.2114563	13.97439575	4.910706997	5.12995863	4.882122993	{'water': 'bad_solvent', 'ethanol': 'bad_solvent'}
1852	301.5150757	27.95111084	5.500365734	5.434907913	4.310893059	{'water': 'bad_solvent', 'ethanol': 'bad_solvent'}
1853	393.0895081	7.969573975	4.735236645	4.924307346	4.766337395	{'water': 'good_solvent', 'ethanol': 'bad_solvent'}
1854	270.437561	22.77923584	5.213229179	5.18484211	3.825063467	{'water': 'bad_solvent', 'ethanol': 'good_solvent'}
1855	365.2049561	31.83563232	4.943105221	5.19330883	3.516443014	{'water': 'bad_solvent', 'ethanol': 'good_solvent'}
1856	386.9630432	21.63467407	5.660208225	5.63312149	3.989894629	{'water': 'good_solvent', 'ethanol': 'good_solvent'}
1857	454.3598633	19.72555542	4.108541489	4.306471348	5.40634203	{'water': 'bad_solvent', 'ethanol': 'good_solvent'}
1858	468.9969788	24.07336426	4.257006645	4.603559017	3.946837187	{'water': 'bad_solvent', 'ethanol': 'bad_solvent'}
1859	469.9139404	15.22723389	4.181941509	4.532432556	3.94086194	{'water': 'bad_solvent', 'ethanol': 'bad_solvent'}
1860	464.6585999	24.10534668	4.315815926	4.605525494	3.894860983	{'water': 'bad_solvent', 'ethanol': 'bad_solvent'}
1861	424.1608582	28.72973633	4.591061592	4.846318245	3.908786058	{'water': 'bad_solvent', 'ethanol': 'bad_solvent'}
1862	426.5027161	28.14147949	4.206335545	4.604350567	3.997736454	{'water': 'bad_solvent', 'ethanol': 'bad_solvent'}
1863	331.134552	8.643463135	4.542555332	4.830700874	4.117768764	{'water': 'bad_solvent', 'ethanol': 'bad_solvent'}
1864	417.1739197	18.4105835	4.330649853	4.594548702	4.340959072	{'water': 'bad_solvent', 'ethanol': 'bad_solvent'}
1865	336.243927	31.04837036	4.53973341	4.723950386	5.660567284	{'water': 'bad_solvent', 'ethanol': 'bad_solvent'}
1866	417.7964783	29.52313232	2.603584528	2.998335123	4.802918911	{'water': 'bad_solvent', 'ethanol': 'bad_solvent'}
1867	344.9050293	28.76577759	5.423966408	5.489812374	4.796723366	{'water': 'bad_solvent', 'ethanol': 'bad_solvent'}
1868	402.9849854	20.50216675	4.803388119	5.001226902	4.845526695	{'water': 'good_solvent', 'ethanol': 'bad_solvent'}
1869	340.980957	15.46447754	5.360196114	5.425922394	4.665580273	{'water': 'bad_solvent', 'ethanol': 'bad_solvent'}
1870	467.2254333	20.6277771	4.339558601	4.640759945	4.154417038	{'water': 'bad_solvent', 'ethanol': 'bad_solvent'}
1871	351.5909729	23.81066895	5.443573952	5.561964989	3.332208395	{'water': 'good_solvent', 'ethanol': 'good_solvent'}
1872	354.1315002	15.69918823	4.45309782	4.64367485	4.342269421	{'water': 'bad_solvent', 'ethanol': 'bad_solvent'}
1873	406.727417	12.87200928	4.071404457	4.462641239	3.66018343	{'water': 'bad_solvent', 'ethanol': 'good_solvent'}
1874	472.3848572	16.23336792	4.220509052	4.555954933	4.201459408	{'water': 'bad_solvent', 'ethanol': 'bad_solvent'}
1875	387.3870239	22.7024231	5.062184334	5.270085812	5.185090542	{'water': 'bad_solvent', 'ethanol': 'bad_solvent'}
1876	294.562439	28.69869995	5.550186634	5.455174923	4.207437038	{'water': 'bad_solvent', 'ethanol': 'bad_solvent'}
1877	383.8404541	12.24255371	4.84224844	5.010433674	4.785124302	{'water': 'good_solvent', 'ethanol': 'bad_solvent'}
1878	367.6396179	23.70437622	5.257225037	5.348144531	5.001819134	{'water': 'bad_solvent', 'ethanol': 'bad_solvent'}
1879	384.3156738	24.13519287	5.413203716	5.539643764	3.731586456	{'water': 'bad_solvent', 'ethanol': 'bad_solvent'}
1880	446.9247742	20.02038574	4.309688568	4.70659256	3.197746992	{'water': 'bad_solvent', 'ethanol': 'bad_solvent'}
1881	388.3278503	20.28103638	4.585546017	4.833539486	3.748176575	{'water': 'bad_solvent', 'ethanol': 'bad_solvent'}
1882	394.9932861	20.12695313	4.324810982	4.726138115	5.269014359	{'water': 'bad_solvent', 'ethanol': 'bad_solvent'}
1883	397.6040955	14.98361206	4.263839245	4.548391819	3.857882738	{'water': 'bad_solvent', 'ethanol': 'bad_solvent'}
1884	424.9251404	29.49047852	5.403180122	5.40342474	3.094770193	{'water': 'good_solvent', 'ethanol': 'good_solvent'}
1885	412.8796997	8.006958008	5.131896019	5.326704025	4.650481701	{'water': 'good_solvent', 'ethanol': 'bad_solvent'}
1886	388.1293945	17.79312134	4.932936668	5.193366051	5.332899094	{'water': 'bad_solvent', 'ethanol': 'bad_solvent'}
1887	412.0629883	13.33029175	4.74903059	5.039224148	5.006366253	{'water': 'bad_solvent', 'ethanol': 'good_solvent'}
1888	387.9668884	18.15869141	4.986673832	5.231394768	5.26026535	{'water': 'bad_solvent', 'ethanol': 'bad_solvent'}
1889	368.6271667	36.27270508	4.935267925	5.17692709	5.036745548	{'water': 'bad_solvent', 'ethanol': 'bad_solvent'}
1890	372.1323547	16.16174316	4.868304729	5.021896362	5.043548584	{'water': 'good_solvent', 'ethanol': 'good_solvent'}
1891	358.5647888	13.35928345	4.940721989	5.142921448	5.394739151	{'water': 'bad_solvent', 'ethanol': 'bad_solvent'}
1892	293.159668	29.34075928	5.62328434	5.572450161	4.106842041	{'water': 'bad_solvent', 'ethanol': 'bad_solvent'}
1893	265.2234497	28.68579102	5.934554577	5.654059887	3.825217485	{'water': 'good_solvent', 'ethanol': 'bad_solvent'}
1894	283.4660645	29.14279175	5.651006222	5.514323711	4.064872265	{'water': 'bad_solvent', 'ethanol': 'bad_solvent'}
1895	288.3302002	28.95721436	5.602508068	5.48470068	4.12637043	{'water': 'bad_solvent', 'ethanol': 'bad_solvent'}
1896	400.0659485	14.61462402	5.071922779	5.333381176	4.739194393	{'water': 'bad_solvent', 'ethanol': 'bad_solvent'}
1897	373.2319336	24.32345581	4.797297955	5.060753822	5.28746891	{'water': 'good_solvent', 'ethanol': 'bad_solvent'}
1898	361.2079468	23.82626343	5.071844578	5.322976112	4.615506172	{'water': 'good_solvent', 'ethanol': 'bad_solvent'}
1899	354.4644165	26.12594604	4.981855869	5.214705944	4.551533222	{'water': 'good_solvent', 'ethanol': 'good_solvent'}
1900	279.3955688	29.03887939	5.698008537	5.538888454	4.01584959	{'water': 'bad_solvent', 'ethanol': 'bad_solvent'}
1901	275.9994507	29.09869385	5.739977837	5.560128689	3.975229979	{'water': 'bad_solvent', 'ethanol': 'bad_solvent'}
1902	379.4267273	21.74783325	5.358949184	5.453243256	4.121888638	{'water': 'bad_solvent', 'ethanol': 'good_solvent'}
1903	386.0138855	9.755645752	4.509147167	4.814982891	4.390292645	{'water': 'bad_solvent', 'ethanol': 'good_solvent'}
1904	405.4061584	17.28939819	4.336912155	4.639009953	4.671539307	{'water': 'bad_solvent', 'ethanol': 'good_solvent'}
1905	430.1419678	19.33856201	4.33894062	4.721545696	3.119795799	{'water': 'bad_solvent', 'ethanol': 'good_solvent'}
1906	341.8009033	28.70730591	4.319161892	4.5317626	3.490836382	{'water': 'bad_solvent', 'ethanol': 'good_solvent'}
1907	436.6798096	25.83297729	4.950443745	5.263175011	3.992736101	{'water': 'bad_solvent', 'ethanol': 'bad_solvent'}
1908	373.3078613	11.89736938	4.403414726	4.654365063	4.307785511	{'water': 'bad_solvent', 'ethanol': 'bad_solvent'}
1909	362.1390076	16.33035278	5.300878048	5.44337225	4.033827782	{'water': 'bad_solvent', 'ethanol': 'good_solvent'}
1910	354.7245483	18.90084839	4.797495365	5.068601608	3.873569489	{'water': 'bad_solvent', 'ethanol': 'good_solvent'}
1911	376.360199	23.17889404	4.650067806	4.814418316	5.45021534	{'water': 'bad_solvent', 'ethanol': 'bad_solvent'}
1912	373.8063049	13.94989014	4.560672283	4.847175598	4.171661377	{'water': 'bad_solvent', 'ethanol': 'bad_solvent'}
1913	332.9256897	16.88787842	4.998242378	5.22947979	3.624474287	{'water': 'bad_solvent', 'ethanol': 'good_solvent'}
1914	458.1399841	39.38009644	3.743045807	4.21879673	3.774217367	{'water': 'bad_solvent', 'ethanol': 'bad_solvent'}
1915	352.5707703	20.23028564	5.385427952	5.487217903	3.884752035	{'water': 'bad_solvent', 'ethanol': 'good_solvent'}
1916	411.1232605	18.07302856	3.853015184	4.241621494	3.474601746	{'water': 'bad_solvent', 'ethanol': 'bad_solvent'}
1917	479.8208618	34.34619141	3.006484747	3.463248491	3.529253721	{'water': 'bad_solvent', 'ethanol': 'bad_solvent'}
1918	394.4358521	17.25973511	4.348258495	4.545378685	3.68718338	{'water': 'bad_solvent', 'ethanol': 'bad_solvent'}
1919	447.0968933	43.63824463	3.712490559	4.12989378	3.275986433	{'water': 'bad_solvent', 'ethanol': 'bad_solvent'}
1920	325.9199829	26.85488892	4.389012337	4.586163998	4.936148167	{'water': 'bad_solvent', 'ethanol': 'bad_solvent'}
1921	443.4373474	22.46646118	4.774233341	4.94742012	3.591212511	{'water': 'bad_solvent', 'ethanol': 'good_solvent'}
1922	502.1954346	52.22338867	3.331923723	3.866553545	3.419923067	{'water': 'good_solvent', 'ethanol': 'good_solvent'}
1923	393.4224854	22.35342407	5.501911163	5.528911114	3.128698349	{'water': 'bad_solvent', 'ethanol': 'good_solvent'}
1924	259.2485352	17.60021973	5.61839962	5.756151676	3.759080887	{'water': 'bad_solvent', 'ethanol': 'good_solvent'}
1925	321.0882568	24.88360596	5.408089638	5.496582031	3.76659441	{'water': 'bad_solvent', 'ethanol': 'good_solvent'}
1926	262.3157349	18.30401611	5.563102245	5.461862087	3.58157897	{'water': 'bad_solvent', 'ethanol': 'good_solvent'}
1927	269.7382202	9.698852539	5.51382494	5.452214241	3.532283068	{'water': 'bad_solvent', 'ethanol': 'good_solvent'}
1928	360.784729	16.98168945	4.728369236	4.887707233	3.891091108	{'water': 'bad_solvent', 'ethanol': 'good_solvent'}
1929	389.9496155	12.05392456	4.905564785	5.173751831	4.124185085	{'water': 'good_solvent', 'ethanol': 'good_solvent'}
1930	423.3294373	27.8996582	4.246598244	4.639544964	6.213059425	{'water': 'bad_solvent', 'ethanol': 'bad_solvent'}
1931	363.7002258	14.03689575	5.245340824	5.423447609	5.653982639	{'water': 'good_solvent', 'ethanol': 'bad_solvent'}
1932	403.2876892	18.13626099	5.149704933	5.398967266	5.374970913	{'water': 'bad_solvent', 'ethanol': 'bad_solvent'}
1933	393.0410156	19.95761108	3.900995731	4.276715279	4.754554272	{'water': 'bad_solvent', 'ethanol': 'bad_solvent'}
1934	366.1802673	28.50167847	4.662139893	4.873025417	5.291695118	{'water': 'bad_solvent', 'ethanol': 'bad_solvent'}
1935	362.5527344	15.868927	4.91582346	5.160223484	4.778206825	{'water': 'bad_solvent', 'ethanol': 'bad_solvent'}
1936	428.2745056	22.96566772	4.217578888	4.578000069	6.013602734	{'water': 'bad_solvent', 'ethanol': 'bad_solvent'}
1937	375.5291443	29.33132935	3.873410463	4.206139088	4.272307873	{'water': 'bad_solvent', 'ethanol': 'bad_solvent'}
1938	366.493103	11.07836914	5.539603233	5.593255043	3.952922821	{'water': 'bad_solvent', 'ethanol': 'good_solvent'}
1939	397.0460815	14.1194458	4.459822178	4.780008793	4.272347927	{'water': 'bad_solvent', 'ethanol': 'good_solvent'}
1940	340.8945313	8.686645508	4.906294346	4.975888729	4.102798939	{'water': 'bad_solvent', 'ethanol': 'bad_solvent'}
1941	344.7028809	11.77053833	5.029864311	5.16892004	4.328429699	{'water': 'bad_solvent', 'ethanol': 'bad_solvent'}
1942	410.2328186	17.99368286	4.748628139	4.975698948	4.742713928	{'water': 'good_solvent', 'ethanol': 'good_solvent'}
1943	392.1073608	18.83453369	4.397843361	4.751191139	4.024937153	{'water': 'bad_solvent', 'ethanol': 'bad_solvent'}
1944	390.0004272	20.53121948	4.330926418	4.510567188	3.66817522	{'water': 'bad_solvent', 'ethanol': 'good_solvent'}
1945	345.5153198	26.71383667	5.323216438	5.502580166	4.517054558	{'water': 'bad_solvent', 'ethanol': 'bad_solvent'}
1946	397.3703003	26.73770142	5.064059734	5.230711937	3.974005938	{'water': 'bad_solvent', 'ethanol': 'good_solvent'}
1947	426.9039307	28.69937134	4.010838509	4.367564678	3.91087532	{'water': 'bad_solvent', 'ethanol': 'bad_solvent'}
1948	406.077301	17.8515625	5.121921062	5.426559448	5.278153419	{'water': 'good_solvent', 'ethanol': 'good_solvent'}
1949	341.8570251	15.65219116	4.780977726	5.016628265	3.978721619	{'water': 'bad_solvent', 'ethanol': 'good_solvent'}
1950	389.9516296	18.52786255	4.343235016	4.596692085	3.809098959	{'water': 'bad_solvent', 'ethanol': 'bad_solvent'}
1951	359.9337463	30.45758057	5.728093624	5.797380924	3.64244318	{'water': 'bad_solvent', 'ethanol': 'bad_solvent'}
1952	448.7138062	17.52624512	5.383096218	5.485608578	5.735386848	{'water': 'good_solvent', 'ethanol': 'bad_solvent'}
1953	335.2454224	19.66094971	5.489583492	5.547680855	3.817341566	{'water': 'bad_solvent', 'ethanol': 'good_solvent'}
1954	352.1226807	25.32235718	5.692136288	5.777047157	3.471760988	{'water': 'bad_solvent', 'ethanol': 'good_solvent'}
1955	364.7431641	14.30963135	4.973451138	5.152690411	3.864976645	{'water': 'bad_solvent', 'ethanol': 'good_solvent'}
1956	371.008667	14.48034668	4.729404926	4.945197582	3.828330278	{'water': 'bad_solvent', 'ethanol': 'good_solvent'}
1957	404.1219788	18.37557983	4.023322582	4.234413147	3.719228506	{'water': 'bad_solvent', 'ethanol': 'bad_solvent'}
1958	373.1489868	19.48278809	5.2378335	5.352564335	4.263907433	{'water': 'good_solvent', 'ethanol': 'good_solvent'}
1959	395.3392334	19.32727051	5.160842896	5.375320435	4.479874134	{'water': 'good_solvent', 'ethanol': 'bad_solvent'}
1960	400.4983826	12.8081665	5.010147095	5.22010231	4.836196899	{'water': 'good_solvent', 'ethanol': 'bad_solvent'}
1961	399.7837219	13.70410156	4.881374359	5.144048691	4.209028244	{'water': 'good_solvent', 'ethanol': 'good_solvent'}
1962	370.8127441	25.06286621	4.862439632	5.01784277	4.812216282	{'water': 'good_solvent', 'ethanol': 'good_solvent'}
1963	441.1655884	30.32589722	5.268370628	5.477873325	4.862084866	{'water': 'good_solvent', 'ethanol': 'good_solvent'}
1964	404.9631958	20.14041138	4.510284424	4.81102705	4.514735699	{'water': 'bad_solvent', 'ethanol': 'good_solvent'}
1965	384.6051941	12.73574829	4.964329243	5.261748791	5.287099838	{'water': 'bad_solvent', 'ethanol': 'bad_solvent'}
1966	418.1468201	10.69805908	4.533355236	4.78497076	3.79875946	{'water': 'bad_solvent', 'ethanol': 'bad_solvent'}
1967	416.8053894	20.93310547	4.199678421	4.446442127	4.079625607	{'water': 'bad_solvent', 'ethanol': 'bad_solvent'}
1968	462.5354614	26.40078735	5.297962666	5.410722256	4.770431042	{'water': 'bad_solvent', 'ethanol': 'bad_solvent'}
1969	365.5329285	30.90646362	5.716647148	5.792037964	3.687841177	{'water': 'bad_solvent', 'ethanol': 'bad_solvent'}
1970	474.4260254	39.74572754	4.379385948	4.640397549	4.233005524	{'water': 'bad_solvent', 'ethanol': 'bad_solvent'}
1971	404.7521667	7.910522461	4.155436516	4.62600565	4.385930061	{'water': 'good_solvent', 'ethanol': 'bad_solvent'}
1972	431.58255	29.01861572	3.948791504	4.098048687	5.444821358	{'water': 'bad_solvent', 'ethanol': 'good_solvent'}
1973	407.000885	17.50723267	4.737818718	5.008009911	4.68095541	{'water': 'good_solvent', 'ethanol': 'good_solvent'}
1974	346.435791	27.90432739	5.365814209	5.481313229	4.034844875	{'water': 'bad_solvent', 'ethanol': 'good_solvent'}
1975	395.7643738	14.87878418	4.988652229	5.18764925	4.373874187	{'water': 'bad_solvent', 'ethanol': 'bad_solvent'}
1976	314.0585938	19.12094116	5.240938187	5.198771	3.952259541	{'water': 'bad_solvent', 'ethanol': 'good_solvent'}
1977	431.7290344	29.37045288	3.8611238	4.278975964	4.754889965	{'water': 'bad_solvent', 'ethanol': 'bad_solvent'}
1978	384.7510376	8.207550049	4.931388378	5.171663761	4.78548193	{'water': 'bad_solvent', 'ethanol': 'bad_solvent'}
1979	390.4378357	20.0866394	4.773920059	5.00143528	4.353896618	{'water': 'good_solvent', 'ethanol': 'good_solvent'}
1980	399.7256775	22.54879761	5.271638393	5.433143139	4.285987377	{'water': 'good_solvent', 'ethanol': 'good_solvent'}
1981	401.026062	15.93902588	5.003386021	5.211846828	4.705334663	{'water': 'good_solvent', 'ethanol': 'bad_solvent'}
1982	383.8611145	17.37814331	5.225633144	5.405144691	4.27072382	{'water': 'bad_solvent', 'ethanol': 'good_solvent'}
1983	421.7544861	14.45706177	4.705294609	4.981806278	5.042678833	{'water': 'bad_solvent', 'ethanol': 'good_solvent'}
1984	395.35672	14.63418579	4.004414558	4.293327808	4.461200237	{'water': 'bad_solvent', 'ethanol': 'bad_solvent'}
1985	362.6930542	19.49401855	4.566551208	4.776690006	3.710509062	{'water': 'bad_solvent', 'ethanol': 'bad_solvent'}
1986	433.0609741	13.41213989	5.355742931	5.399207115	3.278889894	{'water': 'good_solvent', 'ethanol': 'good_solvent'}
1987	397.5525513	28.64144897	4.502856731	4.800402641	3.597581863	{'water': 'bad_solvent', 'ethanol': 'bad_solvent'}
1988	382.5740051	13.62200928	5.139020443	5.234472752	3.969014883	{'water': 'bad_solvent', 'ethanol': 'good_solvent'}
1989	336.5198364	9.402038574	4.510361671	4.633760929	3.853645325	{'water': 'bad_solvent', 'ethanol': 'good_solvent'}
1990	405.7047424	22.23562622	5.426329136	5.495948792	4.966222286	{'water': 'good_solvent', 'ethanol': 'good_solvent'}
1991	455.5809631	30.34164429	4.92805624	5.15303421	5.330546379	{'water': 'bad_solvent', 'ethanol': 'bad_solvent'}
1992	440.0006409	12.49603271	4.269002438	4.579387188	4.083225727	{'water': 'bad_solvent', 'ethanol': 'bad_solvent'}
1993	469.4431152	38.02233887	3.682560682	3.958462954	4.470404148	{'water': 'bad_solvent', 'ethanol': 'bad_solvent'}
1994	411.7473755	14.79638672	4.83177042	5.124268055	4.306334496	{'water': 'good_solvent', 'ethanol': 'good_solvent'}
1995	353.888031	17.42114258	5.168931007	5.369949818	4.15109396	{'water': 'good_solvent', 'ethanol': 'good_solvent'}
1996	354.6218262	14.49847412	5.347214222	5.448367596	3.910380602	{'water': 'bad_solvent', 'ethanol': 'good_solvent'}
1997	380.2015076	17.44744873	4.506517887	4.82490778	4.477053165	{'water': 'bad_solvent', 'ethanol': 'bad_solvent'}
1998	378.3281555	12.55996704	5.296773434	5.550583839	5.004060268	{'water': 'bad_solvent', 'ethanol': 'bad_solvent'}
[truncated: 45,220 more rows]
