# Supplementary material for: AI-assisted discovery of high-temperature dielectrics for energy storage
Source: Nat Commun. 2024 Jul 19;15:6107. doi: 10.1038/s41467-024-50413-x (PMC11271506; doi:10.1038/s41467-024-50413-x)
Supplement: Supplementary file 3 — Source Data [file 41467_2024_50413_MOESM3_ESM.zip › Source_data/Fig2/PanelA/dataA4__PONB-2Me5Cl.csv]

T	pmax	polymer
24.444444444444443	10.58904853128991	PONB-2Me5Cl
100	9.7183908045977	PONB-2Me5Cl
150	8.5	PONB-2Me5Cl
200	8.264367816091953	PONB-2Me5Cl
