# Supplementary material for: AI-assisted discovery of high-temperature dielectrics for energy storage
Source: Nat Commun. 2024 Jul 19;15:6107. doi: 10.1038/s41467-024-50413-x (PMC11271506; doi:10.1038/s41467-024-50413-x)
Supplement: Supplementary file 3 — Source Data [file 41467_2024_50413_MOESM3_ESM.zip › Source_data/Fig2/PanelA/dataA2__pi-oxo-iso.csv]

T	pmax
24.281362030702155	9.003690036900368
50	8.95940959409594
80	8.870848708487083
100	8.07380073800738
125	7.2767527675276735
150	6.346863468634684
175	5.771217712177123
200	5.328413284132839
250	1.431734317343171
