# Supplementary material for: AI-assisted discovery of high-temperature dielectrics for energy storage
Source: Nat Commun. 2024 Jul 19;15:6107. doi: 10.1038/s41467-024-50413-x (PMC11271506; doi:10.1038/s41467-024-50413-x)
Supplement: Supplementary file 3 — Source Data [file 41467_2024_50413_MOESM3_ESM.zip › Source_data/Fig2/PanelA/dataA1.csv]

T	pmax	polymer
24.30491328	10.49312974	opofnb
100	9.382130834	opofnb
150	8.403215983	opofnb
200	6.497515296	opofnb
24.33715803	8.684199143	mpofnb
100	8.243150644	mpofnb
150	7.44291949	mpofnb
24.8522779	6.785974462	ppofnb
150	6.069484124	ppofnb
24.85785107	6.47331979	pofnb
100	6.222085399	pofnb
129.9442949	6.123822503	pofnb
150	5.701010203	pofnb
170.067714	5.20001035	pofnb
24.71513818	5.47951264	bopp
100	3.095526737	bopp
120.0764055	1.712417945	bopp
25.08893846	2.509317141	peek
150	1.212158527	peek
25.06784004	3.692938399	pei
150	1.502480723	pei
25.06784004	3.692938399	pi
150	1.111674325	pi
