# Supplementary material for: AI-assisted discovery of high-temperature dielectrics for energy storage
Source: Nat Commun. 2024 Jul 19;15:6107. doi: 10.1038/s41467-024-50413-x (PMC11271506; doi:10.1038/s41467-024-50413-x)
Supplement: Supplementary file 3 — Source Data [file 41467_2024_50413_MOESM3_ESM.zip › Source_data/Fig2/PanelC/dataC1__pastWork.csv]

name	band gap	Dk	class
FPE	3.0330578512396693	3.4956196684237657	Commercial polymers
PEN	3.661157024793388	3.1978249663268867	Commercial polymers
PET	3.896694214876033	2.9976207659178207	Commercial polymers
$m$-POFNB	4.900826446280991	3.2944310491045443	$m$-POFNB
$o$-POFNB	4.921487603305785	2.8951826662454057	$o$-POFNB
$p$-POFNB	4.458677685950413	2.793356502652277	$p$-POFNB
PC	4.450413223140496	2.593780201872391	Commercial polymers
POFNB	4.900826446280991	2.492821391156858	POFNB
BOPP	5.958677685950414	2.190700567038595	Commercial polymers
PI	2.599173553719008	3.00096246902905	Commercial polymers
PEEK	3.5	2.99542311721569	Commercial polymers
PEI	3.2975206611570247	2.8961458004223686	Commercial polymers
PFA	5.177685950413223	1.9931143888122118	Commercial polymers
PI-oxo-iso	3.48	3.03	PI-oxo-iso
