# Supplementary material for: AI-assisted discovery of high-temperature dielectrics for energy storage
Source: Nat Commun. 2024 Jul 19;15:6107. doi: 10.1038/s41467-024-50413-x (PMC11271506; doi:10.1038/s41467-024-50413-x)
Supplement: Supplementary file 3 — Source Data [file 41467_2024_50413_MOESM3_ESM.zip › Source_data/Fig2/PanelB/dataB1__commonPolymers.csv]

Tg	band gap	class	name	trendline
-4.885215329680648	5.9033998091741	Commercial polymers	BOPP
75.51718155927892	3.896854625359606	Commercial polymers	PET
120.13303601116041	3.662668237607159	Commercial polymers	PEN
148.93455539010887	3.506528920243448	Commercial polymers	PEEK
216.73937085278936	3.300677287380915	Commercial polymers	PEI
319.54393332658697	2.843707082243072	Commercial polymers	PAI	True
359.6350816069854	2.603855550576092	Commercial polymers	PI
91.82863978720019	3.5168020759544913	Polythioureas
138.7631373512787	3.5343305914157264	Polythioureas
98.15842163850056	4.003480404203953	Polyimides		True
81.17148309311438	3.8969449785320864	Polyimides
62.443981033062016	3.594632298729273	Polyimides
72.05755858499705	3.600378760499039	Polyimides
74.29777514348083	3.5053362583667043	Polyimides
77.12366096598382	3.4997885735763954	Polyimides
82.21253234643575	3.499869891431628	Polyimides
149.46456709988001	3.349937837017334	Polyimides
