# Supplementary material for: AI-assisted discovery of high-temperature dielectrics for energy storage
Source: Nat Commun. 2024 Jul 19;15:6107. doi: 10.1038/s41467-024-50413-x (PMC11271506; doi:10.1038/s41467-024-50413-x)
Supplement: Supplementary file 3 — Source Data [file 41467_2024_50413_MOESM3_ESM.zip › Source_data/Fig2/PanelB/dataB2__thisWork.csv]

polymer	band gap	Tg	Dk	class
PONB-2Me5Cl	4.39	232	3.29	P1
PNB-2,5DM	4.34	232	3.14	P2
PNB-2Me5Cl	4.32	243	3.06	P3
PNB-3Cl4Me	4.27	220	2.9	P4
