# Supplementary material for: AI-assisted discovery of high-temperature dielectrics for energy storage
Source: Nat Commun. 2024 Jul 19;15:6107. doi: 10.1038/s41467-024-50413-x (PMC11271506; doi:10.1038/s41467-024-50413-x)
Supplement: Supplementary file 3 — Source Data [file 41467_2024_50413_MOESM3_ESM.zip › Source_data/Fig3/PanelA/dataA1__100C.xls]

## Sheet: Sheet1
E1	D1	E2	D2	E3	D3	E4	D4	E5	D5	E6	D6	E7	D7	E8	D8	E9	D9
0.132716	0.000359437	0.0804209	-0.000243356	0.0750205	-0.000293277	0.0817936	-0.00022974	0.0742707	-0.000269959	0.0660212	-0.000245473	0.0646579	-0.00115252	0.66211	0.00169187	0.68659	0.00162979
0.269521	0.00073056	0.161654	-0.000487081	0.149295	-0.000586459	0.16257	-0.000463953	0.149674	-0.000538715	0.129863	-0.000488568	0.128129	-0.0022981	1.35993	0.00347473	1.41145	0.00335494
0.410834	0.00111524	0.244496	-0.000732747	0.222785	-0.000877446	0.243206	-0.000700399	0.224265	-0.000802419	0.191558	-0.000729151	0.190404	-0.00344504	2.09306	0.00532469	2.17403	0.00516962
0.556686	0.00151341	0.328797	-0.000978211	0.296363	-0.00116787	0.32363	-0.000938752	0.297098	-0.00106104	0.252052	-0.000967101	0.251474	-0.00459216	2.86107	0.00723705	2.97196	0.0070864
0.706739	0.00192412	0.414412	-0.00122142	0.369955	-0.00145748	0.404684	-0.00117688	0.369089	-0.00131454	0.311338	-0.0012023	0.312244	-0.00574747	3.66536	0.00922547	3.80476	0.00910812
0.860667	0.00234734	0.500292	-0.00146042	0.44349	-0.00174421	0.486263	-0.00141273	0.441115	-0.00156654	0.370322	-0.00143465	0.373579	-0.00690949	4.50538	0.0113029	4.67374	0.0112373
1.01888	0.00278392	0.584519	-0.00169335	0.515988	-0.00202973	0.567355	-0.00164619	0.512196	-0.00182051	0.430781	-0.00166403	0.434484	-0.00805859	5.38061	0.0134818	5.58015	0.0134765
1.18213	0.00323378	0.667084	-0.00192205	0.587423	-0.00231381	0.648812	-0.00187714	0.581392	-0.00207248	0.493505	-0.00189037	0.494008	-0.00918513	6.29048	0.0157737	6.52511	0.0158277
1.35041	0.0036959	0.748891	-0.00214832	0.659596	-0.00259261	0.730541	-0.00210545	0.648719	-0.00231864	0.557423	-0.00211357	0.552155	-0.010289	7.2326	0.0181898	7.50788	0.018302
1.5237	0.00416932	0.829894	-0.00237204	0.732404	-0.00286425	0.810629	-0.00233102	0.715104	-0.00256265	0.6206	-0.00233356	0.607105	-0.011361	8.20468	0.0207223	8.52584	0.0208917
1.70198	0.00465398	0.910959	-0.00259311	0.804838	-0.00313062	0.889071	-0.00255375	0.781435	-0.00280802	0.682097	-0.00255026	0.657124	-0.0123924	9.2063	0.0233546	9.57833	0.0235802
1.88487	0.00515076	0.991096	-0.00281143	0.876845	-0.00339349	0.966772	-0.00277356	0.847649	-0.00305081	0.742838	-0.00276361	0.705109	-0.0134021	10.2388	0.026089	10.6664	0.0263788
2.07197	0.00565956	1.06845	-0.00302691	0.947463	-0.00365278	1.04278	-0.00299035	0.913688	-0.00328724	0.803708	-0.00297354	0.754746	-0.0144084	11.3018	0.0289366	11.7913	0.0292982
2.26294	0.00617936	1.14488	-0.00323946	1.01577	-0.00390839	1.11709	-0.00320405	0.978585	-0.00351737	0.863732	-0.00318	0.806827	-0.0154013	12.3946	0.031917	12.9537	0.0323304
2.45741	0.00670919	1.22218	-0.00344901	1.08272	-0.00416023	1.19154	-0.00341641	1.04142	-0.00374126	0.921067	-0.00338295	0.860283	-0.0163804	13.5186	0.0350307	14.1529	0.0354766
2.65506	0.0072481	1.29932	-0.00365547	1.14921	-0.00441004	1.26603	-0.0036291	1.10221	-0.00395895	0.974863	-0.00358233	0.914092	-0.0173637	14.6749	0.0382506	15.3878	0.038738
2.85627	0.00779608	1.37533	-0.00386062	1.21429	-0.00465949	1.33868	-0.00384008	1.161	-0.00417414	1.02613	-0.00377812	0.968188	-0.0183499	15.8648	0.0415692	16.6594	0.0421154
3.06216	0.00835404	1.45019	-0.00406613	1.27705	-0.00490835	1.4095	-0.0040474	1.21781	-0.00439039	1.07585	-0.00397028	1.02251	-0.0193198	17.0873	0.0449788	17.9667	0.0456189
3.27304	0.00892099	1.52386	-0.00426996	1.33752	-0.00515641	1.48032	-0.00425102	1.27359	-0.00460378	1.12403	-0.00415878	1.07698	-0.0202731	18.3418	0.0484631	19.3069	0.0492485
3.48852	0.00949601	1.59725	-0.004472	1.39574	-0.00540347	1.55198	-0.0044509	1.32923	-0.00481061	1.1707	-0.0043436	1.13156	-0.0212188	19.6293	0.0520246	20.679	0.0529955
3.70816	0.01008	1.67029	-0.00467393	1.45268	-0.00564933	1.62438	-0.00464702	1.38378	-0.00501459	1.21678	-0.00452471	1.18527	-0.0221563	20.9507	0.0556747	22.084	0.0568419
3.93159	0.0106729	1.74201	-0.00487376	1.51015	-0.00589381	1.69741	-0.00483934	1.43724	-0.0052193	1.26409	-0.00470212	1.23718	-0.023085	22.3069	0.0594334	23.5228	0.0607706
4.15842	0.0112738	1.81423	-0.00506956	1.56898	-0.00613672	1.77006	-0.00502785	1.4905	-0.00542451	1.31251	-0.0048758	1.28825	-0.0239862	23.697	0.0633197	24.9961	0.0647924
4.38828	0.0118818	1.88868	-0.00526132	1.62906	-0.00637609	1.84047	-0.00521253	1.54262	-0.00562999	1.36014	-0.00504939	1.33844	-0.024842	25.1181	0.0673242	26.5028	0.0689177
4.62119	0.0124968	1.96428	-0.00545085	1.68936	-0.00661001	1.90775	-0.00539337	1.5936	-0.00583554	1.40604	-0.00522638	1.38685	-0.0256718	26.5693	0.0714197	28.0419	0.0731288
4.85751	0.0131189	2.03908	-0.00563987	1.74891	-0.00684031	1.97287	-0.00557036	1.64435	-0.00604095	1.45026	-0.00540643	1.43441	-0.0264942	28.0516	0.0755801	29.6141	0.0774179
5.09724	0.0137489	2.11214	-0.00582642	1.80768	-0.00706876	2.0377	-0.00574167	1.69391	-0.0062424	1.49374	-0.00558925	1.48294	-0.0273085	29.564	0.0797986	31.2201	0.0817958
5.33999	0.0143897	2.18345	-0.0060086	1.86565	-0.00729521	2.10218	-0.00590557	1.74138	-0.0064362	1.53828	-0.0057709	1.53235	-0.0281145	31.1036	0.084105	32.8605	0.0862634
5.58577	0.0150409	2.25303	-0.00618642	1.92371	-0.00751953	2.16536	-0.00606404	1.78772	-0.00662253	1.5847	-0.00594761	1.57981	-0.0289025	32.6698	0.0885186	34.534	0.0908126
5.83493	0.0156998	2.32089	-0.0063599	1.9827	-0.00774159	2.22814	-0.00621899	1.83383	-0.0068015	1.63107	-0.00611942	1.62355	-0.0296636	34.2653	0.0930214	36.2376	0.0954535
6.08745	0.0163652	2.38611	-0.00653088	2.04163	-0.00796128	2.29138	-0.00637041	1.87788	-0.00697328	1.67459	-0.00628638	1.66551	-0.0304072	35.8926	0.0976052	37.9684	0.100214
6.34294	0.0170391	2.44877	-0.00670112	2.09952	-0.0081785	2.35411	-0.00651832	1.91898	-0.00713801	1.71628	-0.00644855	1.70663	-0.0311424	37.5508	0.102271	39.7235	0.105103
6.60102	0.0177223	2.51072	-0.00686868	2.15728	-0.00839313	2.41536	-0.00666273	1.95997	-0.00729584	1.75798	-0.00660596	1.746	-0.03186	39.2368	0.107002	41.5019	0.110101
6.86133	0.0184136	2.57194	-0.00703169	2.21485	-0.00860508	2.47515	-0.00680365	2.00171	-0.00744691	1.79874	-0.00675869	1.78549	-0.0325507	40.9497	0.111791	43.3047	0.115189
7.12353	0.019113	2.63149	-0.00719018	2.27129	-0.00881245	2.53256	-0.00694108	2.04232	-0.00759137	1.83767	-0.00690677	1.82595	-0.0332151	42.6902	0.116648	45.1325	0.120367
7.38728	0.0198203	2.69029	-0.00734603	2.32748	-0.00901341	2.58765	-0.00707506	2.08089	-0.00772937	1.87479	-0.00705028	1.8664	-0.0338537	44.4573	0.121584	46.9863	0.125635
7.65226	0.0205345	2.74924	-0.00750101	2.38339	-0.00920987	2.64138	-0.00720561	2.11747	-0.00786106	1.91015	-0.00718927	1.90771	-0.0344671	46.2482	0.12661	48.8667	0.130986
7.91888	0.0212547	2.80736	-0.00765502	2.43716	-0.00940365	2.69284	-0.00733092	2.15303	-0.00798659	1.9438	-0.00732381	1.94979	-0.0350557	48.06	0.131725	50.7744	0.136418
8.18828	0.0219816	2.86371	-0.00780794	2.48792	-0.00959469	2.74207	-0.00744928	2.18849	-0.00810609	1.97577	-0.00745395	1.99077	-0.03562	49.892	0.13693	52.7082	0.141933
8.4608	0.022718	2.91833	-0.00795969	2.53574	-0.00978109	2.79005	-0.0075627	2.2229	-0.00821972	2.00611	-0.00757976	2.03063	-0.0361605	51.7451	0.142234	54.6651	0.14752
8.73604	0.0234646	2.97031	-0.00811015	2.58072	-0.00996106	2.83587	-0.0076731	2.25629	-0.00832763	2.03576	-0.00770496	2.07122	-0.0366778	53.6202	0.147628	56.644	0.153182
9.01399	0.0242192	3.01974	-0.00825925	2.62292	-0.0101365	2.87957	-0.00778052	2.28956	-0.0084336	2.06656	-0.00783309	2.11247	-0.0371723	55.5184	0.153093	58.6458	0.158918
9.29462	0.0249799	3.06757	-0.0084069	2.66243	-0.0103075	2.92303	-0.00788497	2.32179	-0.00854125	2.09843	-0.00796026	2.15248	-0.0376355	57.4402	0.15863	60.671	0.164729
9.57719	0.0257466	3.11292	-0.0085512	2.70024	-0.0104722	2.96622	-0.00798649	2.35298	-0.00864676	2.13037	-0.00808273	2.19127	-0.0380501	59.3866	0.164241	62.7205	0.170623
9.86096	0.0265201	3.15587	-0.00869033	2.73822	-0.0106326	3.00819	-0.0080851	2.38407	-0.00875013	2.16235	-0.00820061	2.22977	-0.0384177	61.3564	0.169915	64.7929	0.176602
10.1456	0.0273002	3.19737	-0.00882438	2.77721	-0.0107887	3.04896	-0.00818084	2.41502	-0.008855	2.19433	-0.00831398	2.26703	-0.0387583	63.3467	0.175655	66.8853	0.182655
10.4312	0.0280861	3.23745	-0.00895345	2.81715	-0.0109387	3.08764	-0.00827373	2.44673	-0.00895754	2.2263	-0.00842291	2.30218	-0.0390819	65.3546	0.181461	68.9967	0.188773
10.7181	0.0288774	3.27615	-0.00907762	2.85795	-0.0110845	3.12336	-0.00836382	2.47914	-0.00905777	2.2573	-0.00852751	2.33526	-0.0393888	67.3793	0.187314	71.1277	0.194956
11.0057	0.0296751	3.31347	-0.009197	2.89863	-0.0112281	3.15621	-0.00845113	2.51035	-0.00915933	2.28644	-0.00862785	2.36542	-0.0396795	69.4236	0.193209	73.2792	0.201224
11.2929	0.03048	3.34944	-0.00931348	2.93824	-0.0113693	3.1863	-0.00853388	2.53948	-0.00925843	2.31377	-0.00872403	2.39185	-0.0399544	71.4901	0.199154	75.4517	0.207575
11.5806	0.0312927	3.38409	-0.00943074	2.97679	-0.0115064	3.21462	-0.00861038	2.5675	-0.00935142	2.33934	-0.00881613	2.4156	-0.040223	73.5776	0.205161	77.6442	0.213982
11.8698	0.0321131	3.41836	-0.00954862	3.01338	-0.0116357	3.24304	-0.00868263	2.59625	-0.00943849	2.36321	-0.00890424	2.43676	-0.0405036	75.6832	0.21124	79.8554	0.220436
12.1607	0.0329391	3.45221	-0.00966516	3.04806	-0.0117556	3.27244	-0.00875257	2.6266	-0.00952346	2.38451	-0.00898845	2.45542	-0.0408045	77.806	0.217389	82.0861	0.226947
12.4528	0.0337696	3.48474	-0.00978031	3.08178	-0.0118682	3.30185	-0.00882024	2.65752	-0.00960997	2.40334	-0.00906885	2.4735	-0.0411153	79.9468	0.223601	84.3369	0.233524
12.7459	0.0346056	3.51596	-0.00989401	3.11365	-0.0119756	3.33031	-0.00888567	2.68714	-0.00969423	2.42161	-0.00914553	2.491	-0.0414173	82.1045	0.229867	86.6083	0.240167
13.0396	0.0354468	3.54591	-0.0100062	3.14371	-0.0120778	3.35876	-0.0089489	2.71458	-0.00977626	2.44022	-0.00921857	2.50793	-0.0417012	84.2764	0.236178	88.8992	0.246867
13.3335	0.0362922	3.57551	-0.0101151	3.17293	-0.0121769	3.38717	-0.00900995	2.7399	-0.00985972	2.45916	-0.00928806	2.52612	-0.0419768	86.4615	0.242526	91.2064	0.253616
13.6275	0.0371409	3.60567	-0.0102188	3.20132	-0.0122729	3.4137	-0.00906887	2.76318	-0.00994082	2.47748	-0.00935408	2.54641	-0.0422533	88.6608	0.248913	93.5289	0.260412
13.9216	0.0379918	3.63543	-0.0103175	3.22888	-0.012364	3.43748	-0.00912569	2.78448	-0.0100159	2.49427	-0.00941674	2.56869	-0.0425212	90.8734	0.255358	95.8674	0.267258
14.2165	0.038845	3.66385	-0.0104113	3.25562	-0.0124521	3.45861	-0.00917863	2.80386	-0.0100889	2.50959	-0.0094761	2.59194	-0.0427806	93.0984	0.26187	98.2207	0.274153
14.5131	0.0397005	3.69098	-0.0105004	3.28246	-0.0125391	3.4781	-0.00922597	2.82048	-0.0101634	2.52349	-0.00953226	2.61427	-0.04305	95.3386	0.26844	100.586	0.281098
14.8114	0.0405563	3.71593	-0.0105848	3.31029	-0.0126231	3.49782	-0.00926975	2.83445	-0.0102393	2.53601	-0.00958531	2.6348	-0.0433285	97.5947	0.275069	102.96	0.288074
15.1113	0.0414117	3.73786	-0.0106646	3.33812	-0.0127024	3.51775	-0.00931189	2.84859	-0.0103164	2.5472	-0.00963532	2.65357	-0.0435974	99.864	0.281757	105.343	0.295074
15.4129	0.0422677	3.75687	-0.0107401	3.36411	-0.012779	3.53603	-0.00935243	2.8638	-0.010391	2.55711	-0.00968602	2.67156	-0.0438477	102.145	0.288495	107.735	0.302107
15.7159	0.0431253	3.774	-0.0108113	3.38739	-0.0128528	3.55272	-0.00939139	2.87819	-0.0104595	2.56578	-0.00974097	2.6897	-0.0440889	104.438	0.295273	110.135	0.309185
16.0197	0.0439853	3.79021	-0.0108783	3.40898	-0.0129203	3.56878	-0.00942881	2.89179	-0.0105221	2.57327	-0.00979631	2.70705	-0.0443305	106.741	0.302084	112.543	0.316298
16.3242	0.0448486	3.80463	-0.0109412	3.42984	-0.0129798	3.58423	-0.00946471	2.90553	-0.0105789	2.57961	-0.0098483	2.72363	-0.0445722	109.056	0.30892	114.959	0.323428
16.629	0.0457153	3.81821	-0.0110002	3.44906	-0.0130335	3.59998	-0.00949913	2.91847	-0.0106302	2.58575	-0.00989705	2.74037	-0.0448137	111.381	0.315773	117.385	0.330587
16.9338	0.0465843	3.83282	-0.0110572	3.46671	-0.0130853	3.61692	-0.00953211	2.92973	-0.0106761	2.59263	-0.00994265	2.75633	-0.0450457	113.715	0.322635	119.819	0.337793
17.2386	0.0474555	3.84747	-0.0111159	3.48465	-0.013135	3.63498	-0.00956366	2.94029	-0.0107169	2.59927	-0.0099852	2.77153	-0.0452592	116.058	0.3295	122.259	0.345055
17.5436	0.04833	3.86125	-0.0111761	3.50286	-0.0131811	3.65409	-0.00959383	2.95107	-0.0107527	2.60569	-0.0100248	2.7869	-0.0454641	118.408	0.33637	124.704	0.352365
17.8488	0.0492084	3.87417	-0.0112359	3.51948	-0.0132235	3.67511	-0.00962263	2.96205	-0.0107838	2.61371	-0.0100615	2.80151	-0.0456786	120.764	0.343256	127.155	0.359695
18.1546	0.0500907	3.88718	-0.0112953	3.53457	-0.0132588	3.69792	-0.00965011	2.97322	-0.0108102	2.62417	-0.0100954	2.81446	-0.0459112	123.129	0.350161	129.611	0.367036
18.4614	0.0509759	3.90116	-0.0113524	3.54999	-0.0132854	3.72061	-0.0096763	2.98364	-0.0108321	2.63604	-0.0101267	2.82583	-0.0461519	125.499	0.357085	132.07	0.374391
18.7693	0.0518638	3.91515	-0.0114054	3.56573	-0.0133073	3.74316	-0.00970123	2.99333	-0.0108535	2.64742	-0.0101553	2.83565	-0.0463727	127.874	0.36404	134.533	0.381761
19.0779	0.0527546	3.92823	-0.0114544	3.58084	-0.0133266	3.76646	-0.00972492	3.00324	-0.0108815	2.65832	-0.0101777	2.844	-0.0465561	130.254	0.371026	137.001	0.389155
19.3868	0.053647	3.94043	-0.0114996	3.59533	-0.013345	3.79046	-0.0097474	3.01242	-0.0109159	2.66968	-0.0101906	2.85092	-0.0467217	132.637	0.378035	139.471	0.396576
19.6959	0.0545421	3.95085	-0.0115411	3.60922	-0.0133627	3.81511	-0.00976872	3.02	-0.010949	2.68053	-0.010198	2.85647	-0.0468884	135.025	0.38506	141.944	0.404015
20.005	0.0554407	3.95865	-0.011579	3.62252	-0.0133761	3.84036	-0.00979072	3.02603	-0.0109772	2.68999	-0.0102038	2.86163	-0.0470468	137.416	0.392093	144.424	0.411473
20.3143	0.0563417	3.96395	-0.0116152	3.63433	-0.0133852	3.86523	-0.00981334	3.03058	-0.0110008	2.6972	-0.0102079	2.86639	-0.047188	139.812	0.399127	146.909	0.418951
20.6236	0.0572452	3.96775	-0.0116517	3.64471	-0.0133939	3.88882	-0.00983291	3.0337	-0.0110199	2.70224	-0.0102106	2.86986	-0.0473128	142.211	0.406165	149.4	0.426441
20.9327	0.05815	3.97194	-0.0116884	3.65461	-0.0134041	3.91116	-0.00984952	3.03637	-0.0110347	2.70794	-0.0102118	2.87301	-0.0474306	144.615	0.413217	151.895	0.433944
21.2423	0.0590535	3.9765	-0.0117269	3.66314	-0.0134156	3.93137	-0.00986512	3.04042	-0.0110453	2.71517	-0.0102116	2.87493	-0.0475509	147.022	0.420285	154.398	0.441461
21.5523	0.0599549	3.97959	-0.0117674	3.66944	-0.0134267	3.94861	-0.00987973	3.0458	-0.0110519	2.72204	-0.0102101	2.87386	-0.0476644	149.431	0.427371	156.908	0.448995
21.8628	0.0608561	3.98126	-0.0118077	3.67451	-0.0134354	3.9639	-0.00989157	3.05152	-0.0110547	2.72765	-0.0102037	2.87175	-0.047762	151.841	0.434485	159.425	0.456545
22.1738	0.061758	3.98249	-0.0118496	3.67931	-0.0134436	3.97914	-0.00989892	3.05756	-0.0110539	2.73205	-0.0101889	2.87046	-0.0478444	154.25	0.441619	161.947	0.464096
22.4846	0.0626598	3.98238	-0.011895	3.68294	-0.0134533	3.99432	-0.00990378	3.06391	-0.0110496	2.7362	-0.0101699	2.86905	-0.0479122	156.658	0.448757	164.471	0.471638
22.795	0.0635624	3.981	-0.0119417	3.68453	-0.0134644	4.0085	-0.00990809	3.07055	-0.011042	2.741	-0.0101503	2.86662	-0.047966	159.065	0.455901	166.999	0.479185
23.1053	0.0644667	3.98021	-0.011986	3.68416	-0.0134749	4.02264	-0.00991186	3.07655	-0.0110311	2.74644	-0.0101304	2.86412	-0.0480062	161.472	0.463051	169.532	0.486737
23.4157	0.0653709	3.98001	-0.0120262	3.68285	-0.0134812	4.03672	-0.00991511	3.08101	-0.0110173	2.75248	-0.0101101	2.86339	-0.0480335	163.879	0.470202	172.065	0.494296
23.7259	0.0662732	3.97944	-0.0120624	3.68244	-0.0134835	4.04981	-0.00991787	3.084	-0.0110005	2.75908	-0.0100894	2.86434	-0.0480484	166.284	0.477356	174.596	0.501864
24.0355	0.0671737	3.97944	-0.0120948	3.68291	-0.0134856	4.06195	-0.00992015	3.0865	-0.010981	2.76622	-0.0100684	2.86508	-0.0480514	168.69	0.484523	177.125	0.509432
24.3447	0.0680744	3.97998	-0.0121234	3.68238	-0.0134876	4.07317	-0.00992196	3.08943	-0.0109589	2.77386	-0.0100471	2.86471	-0.048043	171.096	0.491714	179.654	0.517003
24.6539	0.0689761	3.98013	-0.0121484	3.68091	-0.0134875	4.08441	-0.00992334	3.09186	-0.0109343	2.78289	-0.0100255	2.86327	-0.0480238	173.502	0.49894	182.183	0.524588
24.9636	0.0698781	3.98082	-0.01217	3.68036	-0.0134874	4.09566	-0.00992247	3.09381	-0.0109074	2.79415	-0.0100038	2.86082	-0.0480033	175.908	0.506192	184.711	0.532196
25.274	0.0707802	3.98293	-0.0121882	3.68069	-0.013489	4.10507	-0.00991763	3.0962	-0.0108819	2.80662	-0.00998183	2.8574	-0.0479907	178.314	0.513443	187.237	0.539829
25.5854	0.0716826	3.98639	-0.0122033	3.68003	-0.0134923	4.11182	-0.00991082	3.09903	-0.0108615	2.81841	-0.00995608	2.85305	-0.0479765	180.718	0.520678	189.76	0.547487
25.8973	0.0725844	3.99024	-0.0122153	3.67844	-0.0134971	4.11693	-0.00990396	3.10317	-0.0108422	2.82772	-0.00992309	2.84782	-0.0479518	183.12	0.5279	192.281	0.55517
26.2094	0.0734856	3.99264	-0.0122261	3.67778	-0.0135035	4.12136	-0.00989705	3.10857	-0.0108205	2.83374	-0.00988683	2.84176	-0.0479171	185.52	0.53512	194.803	0.562862
26.5214	0.0743872	3.99273	-0.0122377	3.67891	-0.0135131	4.12424	-0.00988828	3.11334	-0.0107964	2.83842	-0.00985112	2.8349	-0.0478727	187.92	0.54234	197.329	0.570544
26.833	0.0752892	3.99152	-0.0122481	3.68085	-0.0135259	4.12472	-0.00987592	3.1175	-0.0107737	2.84365	-0.00981599	2.8282	-0.0478192	190.315	0.549554	199.857	0.57822
27.1439	0.0761908	3.99089	-0.0122556	3.68174	-0.0135379	4.12381	-0.00986195	3.12291	-0.010756	2.84939	-0.00978142	2.82257	-0.0477661	192.704	0.556763	202.383	0.585901
27.4535	0.077091	3.99083	-0.0122603	3.68071	-0.0135475	4.12248	-0.00984829	3.13041	-0.0107395	2.85653	-0.00974745	2.81705	-0.0477225	195.087	0.56398	204.905	0.593587
27.7615	0.07799	3.98948	-0.0122623	3.67876	-0.0135547	4.11985	-0.00983493	3.139	-0.0107205	2.86499	-0.00971406	2.81074	-0.0476882	197.468	0.571206	207.425	0.601281
28.0692	0.0788889	3.98598	-0.0122618	3.67775	-0.0135614	4.11598	-0.00982187	3.14679	-0.0106991	2.87381	-0.00968127	2.80459	-0.0476535	199.847	0.578425	209.945	0.608983
28.3778	0.0797884	3.98044	-0.012257	3.67764	-0.0135695	4.11273	-0.00980911	3.1529	-0.0106755	2.88296	-0.00964908	2.7995	-0.0476004	202.222	0.58563	212.463	0.616686
28.6872	0.0806888	3.97295	-0.0122481	3.67749	-0.0135789	4.11009	-0.00979484	3.1574	-0.0106497	2.8915	-0.0096175	2.79362	-0.0475296	204.594	0.592842	214.98	0.624392
28.9972	0.081589	3.96361	-0.0122389	3.67728	-0.0135895	4.10622	-0.00977912	3.16036	-0.0106219	2.89854	-0.00958654	2.78516	-0.0474513	206.962	0.600072	217.497	0.632101
29.3073	0.0824891	3.9534	-0.0122295	3.67704	-0.0136013	4.10116	-0.00976568	3.16184	-0.0105922	2.90414	-0.00955619	2.77515	-0.0473656	209.325	0.607312	220.012	0.639817
29.6174	0.0833883	3.9433	-0.0122199	3.67675	-0.0136143	4.09681	-0.00975443	3.1619	-0.0105608	2.90836	-0.0095301	2.76367	-0.0472731	211.686	0.614554	222.524	0.647548
29.9271	0.0842838	3.9333	-0.0122119	3.67642	-0.0136264	4.09312	-0.00974347	3.16151	-0.0105276	2.91125	-0.00951175	2.74989	-0.0471741	214.045	0.621793	225.032	0.655296
30.2361	0.0851751	3.92433	-0.0122037	3.67697	-0.013636	4.08826	-0.0097328	3.16161	-0.0104929	2.91287	-0.00949719	2.73483	-0.047069	216.404	0.62902	227.538	0.663053
30.5442	0.0860631	3.91725	-0.0121934	3.67835	-0.0136449	4.08228	-0.00972241	3.16218	-0.0104567	2.91236	-0.00948261	2.71946	-0.0469582	218.762	0.636247	230.043	0.670811
30.8515	0.0869492	3.91199	-0.0121829	3.67962	-0.013655	4.07797	-0.0097123	3.16318	-0.0104191	2.9089	-0.00946804	2.70383	-0.0468421	221.118	0.643487	232.547	0.678562
31.1584	0.0878342	3.90756	-0.0121741	3.68077	-0.0136644	4.07617	-0.00970247	3.16461	-0.0103802	2.90354	-0.00945348	2.68795	-0.0467209	223.47	0.650721	235.052	0.686309
31.465	0.0887183	3.90303	-0.0121652	3.68182	-0.0136713	4.07404	-0.00969291	3.16736	-0.0103402	2.89818	-0.00943896	2.67276	-0.046595	225.816	0.657944	237.555	0.694061
31.7714	0.0896006	3.89932	-0.0121542	3.68277	-0.0136759	4.07068	-0.00968363	3.17226	-0.0102991	2.89375	-0.00942448	2.65915	-0.0464738	228.158	0.665158	240.058	0.701813
32.0777	0.0904805	3.89729	-0.0121414	3.68362	-0.0136781	4.06707	-0.00967462	3.17833	-0.0102569	2.88928	-0.00941005	2.64708	-0.0463664	230.499	0.672366	242.561	0.709555
32.3835	0.0913572	3.89598	-0.0121267	3.68528	-0.0136782	4.0623	-0.00966588	3.18367	-0.0102138	2.88389	-0.0093957	2.63649	-0.0462632	232.839	0.679579	245.064	0.717299
32.6891	0.0922308	3.89352	-0.0121104	3.68864	-0.0136762	4.05643	-0.0096574	3.18832	-0.0101663	2.87761	-0.00938142	2.6264	-0.0461549	235.179	0.686798	247.566	0.725039
32.9944	0.0931025	3.88907	-0.0120924	3.6936	-0.0136721	4.05043	-0.00964918	3.19412	-0.0101108	2.8714	-0.00936723	2.61591	-0.0460419	237.517	0.694018	250.068	0.732756
33.2995	0.0939724	3.88361	-0.0120729	3.69919	-0.0136662	4.04431	-0.00964122	3.20101	-0.0100515	2.86618	-0.00935313	2.60503	-0.0459337	239.855	0.701239	252.568	0.740445
33.6049	0.0948397	3.87903	-0.0120537	3.70356	-0.0136602	4.03899	-0.00963352	3.20712	-0.00999227	2.8619	-0.00933915	2.5947	-0.0458391	242.193	0.708464	255.062	0.748109
33.9103	0.0957048	3.8762	-0.0120368	3.70674	-0.0136561	4.03534	-0.00962606	3.21157	-0.00993307	2.85852	-0.00932528	2.58583	-0.0457487	244.529	0.715686	257.551	0.755768
34.2154	0.0965685	3.87504	-0.0120219	3.71062	-0.0136519	4.0324	-0.00961885	3.21443	-0.009874	2.85603	-0.00931154	2.57835	-0.0456623	246.859	0.722907	260.037	0.763443
34.5209	0.0974312	3.87549	-0.0120091	3.71515	-0.013644	4.02922	-0.00961189	3.21576	-0.00981512	2.85436	-0.00929793	2.5713	-0.0455889	249.185	0.730111	262.518	0.771126
34.8274	0.0982919	3.87747	-0.0119965	3.7194	-0.0136325	4.02581	-0.00960516	3.21562	-0.00975646	2.8535	-0.00928446	2.56285	-0.0455098	251.51	0.737274	264.994	0.7788
35.1344	0.0991508	3.88001	-0.0119822	3.72337	-0.0136195	4.02128	-0.00959867	3.21409	-0.00969808	2.85341	-0.00927113	2.55307	-0.0454072	253.834	0.744417	267.467	0.786467
35.4417	0.100009	3.88125	-0.0119663	3.72616	-0.0136051	4.01477	-0.00959241	3.21122	-0.00964002	2.85224	-0.00925796	2.54294	-0.0453003	256.156	0.751572	269.936	0.794128
35.7489	0.100867	3.88126	-0.0119488	3.72691	-0.013591	4.00729	-0.00958637	3.20707	-0.00958233	2.84911	-0.00924495	2.53338	-0.0452168	258.476	0.758739	272.402	0.801769
36.0557	0.101723	3.88099	-0.01193	3.7257	-0.0135792	3.99979	-0.00958056	3.2017	-0.00952503	2.84594	-0.00923211	2.52531	-0.0451558	260.793	0.765903	274.864	0.809372
36.362	0.102577	3.88046	-0.0119098	3.72353	-0.0135677	3.99136	-0.00957497	3.19609	-0.00946818	2.84365	-0.00921943	2.51865	-0.045098	263.106	0.773047	277.324	0.816951
36.6673	0.103429	3.88059	-0.0118884	3.72228	-0.013553	3.98116	-0.0095696	3.19206	-0.0094118	2.8422	-0.00920693	2.51336	-0.0450344	265.418	0.780175	279.78	0.824518
36.9714	0.104277	3.88135	-0.0118658	3.7228	-0.0135332	3.96926	-0.00956443	3.18957	-0.00935594	2.84064	-0.00919461	2.50847	-0.0449743	267.728	0.787298	282.234	0.832065
37.2742	0.105124	3.88181	-0.0118421	3.72411	-0.0135087	3.95666	-0.00955948	3.18671	-0.00930061	2.83807	-0.00918247	2.50305	-0.0449268	270.034	0.794428	284.686	0.839596
37.5757	0.10597	3.88288	-0.0118173	3.72436	-0.0134815	3.94523	-0.00955472	3.18259	-0.00924586	2.83545	-0.00917052	2.49805	-0.0448822	272.336	0.801567	287.133	0.847112
37.8768	0.106814	3.88455	-0.0117915	3.72268	-0.0134554	3.93584	-0.00955016	3.17728	-0.00919171	2.8337	-0.00915877	2.49345	-0.0448314	274.634	0.808708	289.574	0.854608
38.1782	0.107655	3.88586	-0.0117649	3.71915	-0.0134323	3.92749	-0.0095458	3.17084	-0.00914183	2.83185	-0.00914356	2.48833	-0.0447746	276.93	0.815844	292.013	0.862077
38.4802	0.108496	3.88775	-0.0117374	3.71477	-0.0134119	3.91832	-0.00954163	3.16422	-0.00909971	2.82902	-0.00912143	2.48363	-0.0447214	279.221	0.822967	294.447	0.869522
38.7823	0.109336	3.8911	-0.0117091	3.71141	-0.0133942	3.90748	-0.00953764	3.15836	-0.00906144	2.82524	-0.00909633	2.48024	-0.0446806	281.506	0.830082	296.875	0.876956
39.0842	0.110175	3.89493	-0.0116801	3.70992	-0.0133791	3.89504	-0.00953383	3.15231	-0.00902322	2.82057	-0.00907207	2.47811	-0.0446427	283.788	0.837199	299.296	0.884379
39.3857	0.111012	3.89831	-0.0116523	3.71024	-0.0133665	3.882	-0.0095302	3.14518	-0.0089851	2.81504	-0.00904863	2.47627	-0.0446076	286.066	0.84432	301.713	0.891787
39.6866	0.111848	3.90216	-0.0116274	3.71137	-0.0133562	3.86931	-0.00952675	3.13703	-0.00894711	2.80869	-0.009026	2.47381	-0.0445844	288.339	0.85144	304.125	0.899172
39.9864	0.11268	3.90737	-0.0116054	3.71237	-0.0133483	3.85604	-0.00952346	3.12789	-0.00890928	2.80157	-0.00900417	2.47076	-0.0445633	290.605	0.85855	306.531	0.906537
40.2854	0.113506	3.91388	-0.0115862	3.71323	-0.0133426	3.84134	-0.00952034	3.11784	-0.00887164	2.79282	-0.00898311	2.46714	-0.0445444	292.867	0.865653	308.934	0.913886
40.584	0.114327	3.92162	-0.0115678	3.71306	-0.013339	3.82618	-0.00951737	3.10691	-0.00883421	2.78158	-0.00896282	2.46389	-0.0445367	295.124	0.872762	311.334	0.921211
40.8828	0.115147	3.93054	-0.0115483	3.71099	-0.0133375	3.81152	-0.00951457	3.09606	-0.00879703	2.76982	-0.00894329	2.46191	-0.0445306	297.376	0.879869	313.733	0.928516
41.1816	0.115966	3.94057	-0.0115298	3.70802	-0.0133379	3.79642	-0.00951191	3.08622	-0.00876012	2.75938	-0.00892449	2.46023	-0.0445169	299.62	0.886958	316.13	0.935813
41.4804	0.116786	3.95074	-0.0115157	3.70509	-0.0133401	3.78094	-0.00950941	3.07644	-0.00872351	2.7493	-0.00890642	2.45794	-0.0444959	301.86	0.894041	318.524	0.943105
41.7791	0.117605	3.95922	-0.011506	3.70129	-0.0133442	3.766	-0.00950705	3.06672	-0.00868721	2.73867	-0.00888907	2.45506	-0.0444681	304.097	0.901121	320.915	0.950383
42.0778	0.118423	3.96607	-0.0114968	3.69577	-0.0133481	3.7507	-0.00950483	3.05798	-0.00865124	2.72843	-0.00887241	2.45162	-0.0444428	306.333	0.908172	323.302	0.957652
42.3762	0.119241	3.97227	-0.0114862	3.6895	-0.01335	3.73505	-0.00950274	3.04928	-0.00861564	2.71949	-0.00885643	2.44765	-0.0444381	308.568	0.91519	325.687	0.964923
42.6741	0.12006	3.97693	-0.0114743	3.68344	-0.0133501	3.72	-0.00950079	3.03881	-0.00858041	2.71089	-0.00884113	2.44317	-0.0444532	310.805	0.922179	328.069	0.972198
42.9712	0.12088	3.9801	-0.0114613	3.67668	-0.0133484	3.70464	-0.00949897	3.02664	-0.00854557	2.70262	-0.00882647	2.43913	-0.044469	313.044	0.929141	330.448	0.979469
43.2672	0.1217	3.98278	-0.0114471	3.66833	-0.0133468	3.68807	-0.00949727	3.01469	-0.00851114	2.6965	-0.00881246	2.43732	-0.0444764	315.281	0.936089	332.826	0.986738
43.562	0.122518	3.98496	-0.0114318	3.65849	-0.0133472	3.67036	-0.00949569	3.00296	-0.00848079	2.69335	-0.00879908	2.43857	-0.0444756	317.515	0.943027	335.202	0.994018
43.8552	0.123333	3.98667	-0.0114155	3.64721	-0.0133494	3.65159	-0.00949423	2.99054	-0.00845799	2.69212	-0.0087863	2.44183	-0.0444761	319.746	0.949948	337.576	1.00131
44.147	0.124147	3.98703	-0.0114001	3.63549	-0.0133516	3.63272	-0.00949288	2.97838	-0.00843881	2.69184	-0.00877413	2.44519	-0.0444871	321.975	0.956836	339.948	1.0086
44.4383	0.124959	3.98608	-0.0113892	3.62518	-0.0133501	3.6156	-0.00949164	2.9683	-0.00841946	2.69337	-0.00876254	2.44772	-0.0444989	324.202	0.963688	342.318	1.01586
44.7296	0.125771	3.98571	-0.0113826	3.61713	-0.013345	3.60109	-0.00949051	2.96023	-0.00839997	2.69663	-0.00875151	2.44947	-0.0445023	326.426	0.970516	344.681	1.0231
45.0205	0.126581	3.98589	-0.0113764	3.61035	-0.0133384	3.58816	-0.00948948	2.95318	-0.00838037	2.69972	-0.00874104	2.45046	-0.0444978	328.645	0.977323	347.038	1.03032
45.3113	0.127389	3.98478	-0.0113689	3.60297	-0.0133285	3.57586	-0.00948855	2.948	-0.00836067	2.70174	-0.00873112	2.45073	-0.0444857	330.861	0.984123	349.391	1.03752
45.6019	0.128198	3.98152	-0.0113601	3.5941	-0.0133154	3.56508	-0.00948772	2.94464	-0.0083409	2.70363	-0.00872172	2.45121	-0.0444663	333.075	0.990926	351.739	1.04471
45.8918	0.129005	3.97804	-0.0113501	3.58474	-0.013303	3.55577	-0.00948698	2.9412	-0.00832109	2.7054	-0.00871283	2.45282	-0.0444491	335.286	0.997718	354.08	1.05189
46.1802	0.129809	3.97616	-0.0113389	3.57673	-0.0132931	3.54604	-0.00948815	2.93676	-0.00830125	2.70433	-0.00870444	2.4555	-0.044443	337.495	1.00449	356.415	1.05906
46.4675	0.130609	3.97399	-0.0113266	3.57003	-0.0132854	3.53502	-0.00949297	2.93138	-0.00828141	2.70054	-0.00869654	2.45919	-0.0444295	339.702	1.01126	358.744	1.06623
46.7536	0.131406	3.97065	-0.0113133	3.56366	-0.0132801	3.52277	-0.00949763	2.9251	-0.00826158	2.69779	-0.00868912	2.46295	-0.0443906	341.901	1.01803	361.068	1.0734
47.0392	0.132203	3.968	-0.011299	3.55763	-0.0132769	3.50936	-0.00949849	2.91888	-0.00824178	2.69786	-0.00868215	2.46585	-0.0443366	344.095	1.02478	363.387	1.08055
47.325	0.132998	3.96693	-0.0112838	3.55102	-0.013274	3.49575	-0.00949753	2.91363	-0.00822203	2.69972	-0.00867562	2.46884	-0.0442772	346.287	1.03153	365.701	1.08767
47.6107	0.133794	3.96738	-0.0112676	3.54294	-0.0132695	3.48289	-0.00949667	2.90841	-0.00820235	2.70147	-0.00866953	2.47374	-0.044222	348.477	1.03825	368.012	1.09478
47.8962	0.134587	3.96836	-0.0112507	3.53437	-0.0132653	3.47076	-0.00949589	2.90322	-0.00818276	2.70311	-0.00866386	2.48045	-0.0441798	350.663	1.04494	370.318	1.10189
48.1815	0.135377	3.96803	-0.011233	3.52627	-0.0132632	3.45932	-0.0094952	2.89988	-0.00816326	2.70555	-0.0086586	2.48707	-0.0441411	352.845	1.0516	372.621	1.109
48.4662	0.136165	3.96553	-0.0112146	3.51861	-0.0132614	3.44766	-0.00949458	2.89832	-0.00814387	2.70785	-0.00865373	2.49269	-0.0440965	355.023	1.05825	374.921	1.11613
48.7506	0.136953	3.96096	-0.0111955	3.51138	-0.0132579	3.4358	-0.00949586	2.89663	-0.00812461	2.70911	-0.00864924	2.49826	-0.0440556	357.195	1.0649	377.216	1.12327
49.0348	0.13774	3.95352	-0.0111758	3.50458	-0.0132547	3.42466	-0.00950078	2.89393	-0.00810549	2.71026	-0.00864513	2.50559	-0.0440273	359.362	1.07154	379.506	1.13043
49.3184	0.138524	3.94331	-0.0111556	3.49909	-0.0132518	3.41331	-0.00950734	2.89116	-0.00808653	2.71133	-0.00864137	2.51551	-0.044002	361.529	1.07817	381.792	1.1376
49.6013	0.139307	3.93322	-0.0111348	3.49488	-0.0132474	3.40178	-0.00951366	2.89014	-0.00806772	2.71048	-0.00863796	2.52699	-0.0439704	363.694	1.08479	384.074	1.14476
49.8832	0.140086	3.92507	-0.0111135	3.49097	-0.0132432	3.3919	-0.00951974	2.89082	-0.0080491	2.70781	-0.00863488	2.53812	-0.0439329	365.857	1.09138	386.352	1.15189
50.1641	0.140863	3.91878	-0.0110917	3.48735	-0.0132413	3.38362	-0.00952557	2.89128	-0.00803429	2.7043	-0.00863212	2.54801	-0.0438898	368.014	1.09795	388.627	1.159
50.4447	0.141638	3.91427	-0.0110714	3.48312	-0.0132413	3.37595	-0.00952935	2.89063	-0.00802681	2.7	-0.00862967	2.55669	-0.0438504	370.167	1.10451	390.9	1.16609
50.725	0.142412	3.91147	-0.0110543	3.47829	-0.0132416	3.37071	-0.00952935	2.88892	-0.00802269	2.69494	-0.00862753	2.56331	-0.0438237	372.314	1.11107	393.17	1.17316
51.0048	0.143182	3.91031	-0.0110384	3.47472	-0.0132401	3.3687	-0.00952753	2.88619	-0.00801816	2.68917	-0.00862567	2.56702	-0.0438093	374.457	1.11761	395.438	1.18021
51.2838	0.143951	3.91073	-0.011022	3.47236	-0.0132389	3.36796	-0.009524	2.8834	-0.00801322	2.68271	-0.0086241	2.56887	-0.0438157	376.597	1.12412	397.705	1.18725
51.5619	0.144719	3.91264	-0.0110049	3.47025	-0.0132396	3.36844	-0.00951699	2.88238	-0.00801155	2.67652	-0.00862278	2.56985	-0.0438419	378.738	1.13061	399.967	1.19427
51.8386	0.145488	3.91508	-0.0109892	3.46929	-0.0132424	3.37009	-0.0095085	2.88306	-0.00801665	2.67242	-0.00862173	2.56998	-0.0438598	380.876	1.13706	402.224	1.20125
52.1139	0.146256	3.91711	-0.0109783	3.47034	-0.0132451	3.37194	-0.00950041	2.88353	-0.00802458	2.6703	-0.00862093	2.57023	-0.0438516	383.007	1.14349	404.475	1.2082
52.3876	0.147023	3.91874	-0.0109722	3.47332	-0.0132442	3.37398	-0.00949272	2.8829	-0.00803157	2.66919	-0.00862036	2.57149	-0.0438274	385.135	1.1499	406.722	1.21511
52.6594	0.147788	3.91908	-0.0109669	3.47813	-0.0132399	3.3762	-0.00948541	2.88121	-0.00803764	2.66903	-0.00862002	2.57281	-0.0437971	387.259	1.15631	408.966	1.22199
52.9296	0.148551	3.91819	-0.0109606	3.48469	-0.0132359	3.3795	-0.00947848	2.87942	-0.00804284	2.66888	-0.00861989	2.57327	-0.043761	389.379	1.16272	411.208	1.22882
53.1986	0.149311	3.91702	-0.0109534	3.49201	-0.0132341	3.38383	-0.00947191	2.87845	-0.00805083	2.66782	-0.00861998	2.57292	-0.0437284	391.495	1.16912	413.444	1.23561
53.4667	0.150069	3.9156	-0.0109452	3.49823	-0.0132325	3.38824	-0.00946571	2.87827	-0.00806514	2.66681	-0.00862026	2.57178	-0.0437084	393.607	1.17553	415.676	1.24239
53.7339	0.150825	3.91393	-0.0109362	3.50247	-0.0132293	3.39271	-0.00945985	2.87883	-0.00808182	2.66676	-0.00862074	2.5699	-0.0437004	395.716	1.18193	417.902	1.24915
54.0005	0.151579	3.91112	-0.0109264	3.50574	-0.0132264	3.39723	-0.00945432	2.8792	-0.00809713	2.6667	-0.0086214	2.5673	-0.043704	397.824	1.18833	420.123	1.25588
54.2661	0.152332	3.90721	-0.0109177	3.50898	-0.0132256	3.40181	-0.00944913	2.87848	-0.0081111	2.66574	-0.00862223	2.56402	-0.0437186	399.926	1.19474	422.341	1.26261
54.531	0.153085	3.90318	-0.0109118	3.51128	-0.0132268	3.40552	-0.00944426	2.8767	-0.00812378	2.66391	-0.00862322	2.56009	-0.0437436	402.023	1.20115	424.555	1.26934
54.7953	0.153836	3.89903	-0.0109068	3.51267	-0.0132282	3.40749	-0.00943969	2.87393	-0.00813521	2.66125	-0.00862801	2.55555	-0.0437696	404.114	1.20753	426.764	1.27605
55.0584	0.154584	3.89568	-0.0109008	3.51411	-0.013226	3.40778	-0.00943543	2.8702	-0.00814908	2.6578	-0.00864008	2.54951	-0.0437874	406.2	1.21392	428.965	1.28271
55.3196	0.155327	3.89401	-0.0108939	3.51468	-0.0132204	3.40648	-0.00943146	2.86556	-0.00817255	2.65361	-0.00865545	2.54114	-0.0437973	408.285	1.2203	431.157	1.28933
55.5793	0.156066	3.89304	-0.010888	3.51442	-0.0132152	3.40456	-0.00942777	2.86005	-0.00820519	2.64869	-0.00867031	2.53145	-0.0437996	410.366	1.22667	433.339	1.29596
55.8376	0.156802	3.89091	-0.0108849	3.51427	-0.0132105	3.40388	-0.00942253	2.85372	-0.00823927	2.64401	-0.00868469	2.52052	-0.0437947	412.443	1.23301	435.516	1.3026
56.0947	0.157538	3.88768	-0.0108825	3.51424	-0.0132042	3.40438	-0.009414	2.84752	-0.00827107	2.64046	-0.00869858	2.50749	-0.0437828	414.516	1.23933	437.691	1.30925
56.3511	0.158271	3.88432	-0.010881	3.51431	-0.0131967	3.4051	-0.00940415	2.84327	-0.00830429	2.63801	-0.008712	2.49429	-0.0437735	416.585	1.24562	439.863	1.31588
56.6069	0.159001	3.87991	-0.010882	3.51358	-0.0131878	3.40693	-0.00939486	2.84181	-0.00834247	2.6366	-0.00872495	2.48276	-0.0437756	418.649	1.25189	442.027	1.32251
56.8619	0.159729	3.8736	-0.0108836	3.51207	-0.0131777	3.41075	-0.00938612	2.84301	-0.00838174	2.63619	-0.00873379	2.47194	-0.0437888	420.709	1.25814	444.185	1.32913
57.116	0.160455	3.86548	-0.010884	3.51164	-0.0131664	3.41645	-0.00937792	2.84675	-0.00841835	2.63674	-0.00873506	2.46088	-0.0438307	422.763	1.26437	446.339	1.33575
57.3689	0.161179	3.85563	-0.0108851	3.51225	-0.0131558	3.42396	-0.00937023	2.85201	-0.00845239	2.63638	-0.00873272	2.44961	-0.0439182	424.81	1.27057	448.487	1.34235
57.6204	0.161901	3.84504	-0.0108886	3.51294	-0.0131478	3.43319	-0.00936305	2.8569	-0.00848394	2.63425	-0.00873058	2.43816	-0.0440311	426.854	1.27677	450.63	1.34896
57.8707	0.16262	3.83468	-0.0108944	3.51371	-0.0131421	3.44313	-0.00935454	2.86143	-0.00851671	2.63224	-0.00872863	2.42653	-0.0441317	428.895	1.28298	452.766	1.35556
58.1199	0.163336	3.82363	-0.0109025	3.51454	-0.0131388	3.45194	-0.00934294	2.86652	-0.00855427	2.63036	-0.00872686	2.41566	-0.0442114	430.932	1.28919	454.897	1.36217
58.3676	0.164051	3.81194	-0.0109109	3.51636	-0.0131377	3.45874	-0.00933021	2.87124	-0.00859637	2.62768	-0.00872527	2.40644	-0.0442892	432.962	1.29539	457.024	1.36879
58.6143	0.164762	3.80054	-0.0109177	3.52002	-0.0131387	3.46451	-0.00931825	2.87467	-0.00864277	2.62515	-0.00872385	2.39881	-0.0443651	434.986	1.30159	459.147	1.37538
58.8612	0.165472	3.78853	-0.0109231	3.52454	-0.0131417	3.47022	-0.00930703	2.87688	-0.0086896	2.62369	-0.00872259	2.3927	-0.04443	437.006	1.30779	461.264	1.38195
59.1081	0.16618	3.77504	-0.010927	3.52804	-0.0131448	3.47586	-0.00929653	2.87791	-0.00873316	2.62324	-0.00872149	2.38714	-0.0444844	439.02	1.31397	463.375	1.38852
59.3547	0.166886	3.76106	-0.0109296	3.52965	-0.0131444	3.48233	-0.00928672	2.87782	-0.00877353	2.62377	-0.00872055	2.3812	-0.0445286	441.029	1.32015	465.482	1.39509
59.6013	0.167589	3.74843	-0.0109309	3.53038	-0.0131388	3.49051	-0.00927759	2.87757	-0.00881083	2.62522	-0.00871975	2.3749	-0.044563	443.033	1.32633	467.585	1.40166
59.8475	0.168289	3.73712	-0.0109309	3.53117	-0.0131301	3.50032	-0.00926912	2.87898	-0.00884515	2.62847	-0.00871909	2.36828	-0.0445972	445.029	1.33249	469.682	1.40821
60.0931	0.168987	3.72616	-0.0109298	3.53201	-0.0131201	3.51075	-0.00926128	2.88198	-0.00887658	2.63345	-0.00871857	2.36134	-0.0446402	447.017	1.33862	471.773	1.41476
60.3379	0.169687	3.71556	-0.0109275	3.5329	-0.0131091	3.51996	-0.00925406	2.88559	-0.00890523	2.63823	-0.00871818	2.35501	-0.0446915	448.997	1.34472	473.861	1.4213
60.5818	0.170387	3.70531	-0.0109241	3.53292	-0.0130988	3.52708	-0.00924743	2.89069	-0.00893482	2.64193	-0.00871792	2.3502	-0.0447509	450.97	1.35081	475.944	1.42782
60.8248	0.171087	3.6954	-0.0109196	3.53213	-0.0130892	3.53218	-0.00924138	2.89721	-0.00896893	2.64458	-0.00871777	2.34683	-0.0448087	452.938	1.35688	478.023	1.43431
61.0676	0.171784	3.68673	-0.0109142	3.53236	-0.0130785	3.53536	-0.00923589	2.90325	-0.00900368	2.64623	-0.00871774	2.34486	-0.0448559	454.899	1.36291	480.098	1.44077
61.311	0.172479	3.68018	-0.0109078	3.53358	-0.0130668	3.5367	-0.00923094	2.90884	-0.00903539	2.64691	-0.00871782	2.3433	-0.0448838	456.857	1.36889	482.168	1.4472
61.5558	0.173173	3.67474	-0.0109024	3.53393	-0.013054	3.53717	-0.0092265	2.9149	-0.00906778	2.64758	-0.00871801	2.34214	-0.0448841	458.812	1.37485	484.232	1.45361
61.8017	0.173865	3.66947	-0.0108997	3.53343	-0.0130422	3.53865	-0.00922257	2.9205	-0.00910443	2.64916	-0.0087183	2.34319	-0.0448671	460.766	1.38081	486.29	1.46001
62.048	0.174555	3.66435	-0.0108977	3.53305	-0.013033	3.54109	-0.00921911	2.92564	-0.0091415	2.65159	-0.00871868	2.34634	-0.0448608	462.715	1.38678	488.34	1.4664
62.2943	0.175245	3.6594	-0.0108947	3.53185	-0.0130264	3.54353	-0.00921613	2.93216	-0.00917892	2.65484	-0.00871915	2.3497	-0.0448922	464.662	1.39274	490.383	1.47276
62.5398	0.175934	3.6546	-0.0108906	3.52898	-0.0130205	3.54688	-0.00921359	2.94091	-0.00922392	2.65888	-0.00871971	2.35232	-0.0449505	466.604	1.39869	492.421	1.4791
62.7847	0.176622	3.64995	-0.0108874	3.52449	-0.0130115	3.55201	-0.00921149	2.95087	-0.00927614	2.66366	-0.00872035	2.35425	-0.0450071	468.542	1.40464	494.454	1.48546
63.0291	0.177308	3.64546	-0.0108868	3.51939	-0.0129996	3.55792	-0.00920979	2.96108	-0.00932792	2.66823	-0.00872107	2.3555	-0.0450529	470.474	1.41059	496.482	1.49184
63.2729	0.177993	3.64202	-0.0108869	3.51552	-0.0129887	3.56276	-0.00920668	2.9715	-0.00937923	2.6717	-0.00872187	2.35702	-0.0450975	472.403	1.41653	498.506	1.49824
63.5159	0.178674	3.64052	-0.0108877	3.51374	-0.0129804	3.56565	-0.00920039	2.98121	-0.00943369	2.67409	-0.00872273	2.36062	-0.04515	474.329	1.42247	500.528	1.50462
63.7578	0.179352	3.63995	-0.010891	3.51305	-0.0129747	3.5676	-0.00919288	2.98931	-0.00948746	2.67547	-0.00872731	2.36711	-0.0452008	476.251	1.42838	502.544	1.51101
63.9985	0.180025	3.63936	-0.0108947	3.51159	-0.0129715	3.57045	-0.00918604	2.99679	-0.00953689	2.67587	-0.00873906	2.37545	-0.045241	478.167	1.43426	504.554	1.5174
64.2381	0.180695	3.63876	-0.010899	3.50848	-0.0129707	3.57507	-0.00917984	3.00549	-0.0095821	2.67533	-0.00875404	2.38373	-0.0452709	480.082	1.4401	506.555	1.52376
64.4772	0.181364	3.63724	-0.0109055	3.5038	-0.0129721	3.5814	-0.00917427	3.01533	-0.00962325	2.67481	-0.00876844	2.39104	-0.0452909	481.994	1.44591	508.548	1.53009
64.7159	0.182032	3.63483	-0.0109124	3.49852	-0.0129738	3.58934	-0.0091693	3.02445	-0.00966047	2.67612	-0.00878228	2.3974	-0.0453015	483.901	1.4517	510.535	1.5364
64.9541	0.182698	3.63249	-0.0109179	3.49359	-0.0129723	3.59791	-0.00916491	3.03286	-0.00969753	2.67919	-0.00879556	2.40378	-0.0453121	485.803	1.45748	512.518	1.5427
65.1915	0.183364	3.63022	-0.0109219	3.489	-0.0129676	3.60524	-0.00916107	3.0424	-0.00973805	2.68211	-0.00880829	2.41106	-0.0453319	487.699	1.46326	514.497	1.549
65.4283	0.18403	3.62893	-0.0109246	3.48473	-0.0129635	3.61049	-0.00915778	3.05303	-0.00977819	2.68399	-0.0088205	2.4192	-0.0453513	489.592	1.46904	516.468	1.55529
65.6646	0.184692	3.62858	-0.0109259	3.48079	-0.0129618	3.61463	-0.009155	3.06377	-0.0098143	2.68576	-0.00883218	2.42816	-0.0453703	491.481	1.47483	518.43	1.56155
65.8999	0.18535	3.62821	-0.0109261	3.47807	-0.0129625	3.61864	-0.00915272	3.0746	-0.00984651	2.68926	-0.00884335	2.43698	-0.0453981	493.365	1.48061	520.387	1.5678
66.1337	0.186005	3.62783	-0.010925	3.47651	-0.0129635	3.62159	-0.0091491	3.08552	-0.00987496	2.69441	-0.00885403	2.44567	-0.0454251	495.242	1.48637	522.341	1.57405
66.3657	0.186655	3.62652	-0.0109228	3.47425	-0.0129631	3.62262	-0.00914238	3.09741	-0.00989979	2.69931	-0.00886786	2.45603	-0.0454513	497.113	1.49213	524.29	1.58029
66.5966	0.187299	3.62342	-0.0109195	3.47041	-0.0129631	3.62182	-0.00913452	3.11023	-0.00992112	2.70397	-0.00888834	2.4689	-0.045495	498.979	1.49788	526.234	1.58651
66.8276	0.18794	3.61861	-0.0109151	3.46507	-0.0129653	3.62017	-0.00912739	3.1221	-0.0099391	2.70929	-0.00891151	2.48325	-0.0455553	500.842	1.50362	528.174	1.59275
67.0593	0.188579	3.61217	-0.0109098	3.4592	-0.0129697	3.61953	-0.00912098	3.13214	-0.00995385	2.71435	-0.0089336	2.49717	-0.0456132	502.699	1.50933	530.109	1.59898
67.2913	0.189218	3.60418	-0.0109053	3.45465	-0.0129762	3.62078	-0.00911526	3.14042	-0.00996549	2.71914	-0.00895463	2.50976	-0.0456598	504.548	1.51503	532.04	1.60519
67.5232	0.189857	3.5947	-0.0109035	3.45137	-0.0129827	3.62382	-0.00911021	3.14791	-0.00997416	2.72458	-0.00897099	2.52198	-0.0456953	506.389	1.52073	533.965	1.6114
67.7542	0.190496	3.58382	-0.0109025	3.4484	-0.0129876	3.62767	-0.00910579	3.15647	-0.00997996	2.72973	-0.00897921	2.53565	-0.0457204	508.222	1.52642	535.886	1.61762
67.9846	0.191134	3.5716	-0.0109003	3.44573	-0.0129926	3.63047	-0.00910199	3.16696	-0.00998303	2.73369	-0.00898329	2.55069	-0.0457354	510.048	1.53209	537.806	1.62383
68.2146	0.191771	3.55903	-0.010897	3.44243	-0.0129996	3.63226	-0.00909879	3.17836	-0.00998347	2.73559	-0.00898704	2.56522	-0.0457407	511.869	1.53774	539.725	1.63001
68.4439	0.192408	3.54795	-0.0108928	3.43854	-0.0130085	3.63399	-0.00909616	3.18881	-0.0099814	2.73461	-0.00899048	2.57832	-0.0457277	513.683	1.5434	541.636	1.63618
68.6724	0.193044	3.53922	-0.0108875	3.43591	-0.0130174	3.63566	-0.00909407	3.19742	-0.00997693	2.73178	-0.00899362	2.59005	-0.0456881	515.489	1.54904	543.539	1.64231
68.8998	0.19368	3.53184	-0.0108814	3.4354	-0.0130245	3.63728	-0.00909251	3.20428	-0.00997017	2.7281	-0.00899646	2.60045	-0.0456321	517.291	1.55467	545.434	1.64841
69.1264	0.194315	3.52485	-0.0108743	3.436	-0.0130316	3.63793	-0.00909146	3.21035	-0.00996122	2.72453	-0.00899902	2.60958	-0.0455696	519.089	1.5603	547.323	1.6545
69.3527	0.194952	3.51914	-0.0108665	3.43584	-0.0130388	3.63675	-0.00909089	3.21749	-0.00995019	2.72287	-0.0090013	2.61748	-0.045501	520.883	1.56594	549.206	1.66057
69.5789	0.195589	3.51466	-0.0108578	3.43404	-0.0130441	3.63472	-0.00909079	3.22655	-0.00993719	2.72306	-0.00900332	2.62419	-0.0454266	522.672	1.57156	551.083	1.66662
69.8047	0.196223	3.50955	-0.0108484	3.4316	-0.0130496	3.63372	-0.00909113	3.23745	-0.00991865	2.72409	-0.00900509	2.63068	-0.0453467	524.457	1.57716	552.951	1.67266
70.0303	0.196854	3.50384	-0.0108364	3.42945	-0.013057	3.63368	-0.00909189	3.24918	-0.00989121	2.72594	-0.00900661	2.63785	-0.0452617	526.236	1.58277	554.808	1.67868
70.2559	0.197482	3.49846	-0.0108221	3.42758	-0.0130644	3.63275	-0.00909488	3.26079	-0.00985892	2.72856	-0.00900789	2.64475	-0.0451718	528.01	1.58837	556.656	1.68467
70.4809	0.198108	3.49251	-0.0108091	3.42597	-0.0130682	3.63006	-0.00910364	3.27317	-0.00982566	2.73191	-0.00900895	2.65049	-0.0450773	529.779	1.59397	558.499	1.69063
70.7047	0.198733	3.48509	-0.0107974	3.42372	-0.0130666	3.6266	-0.00911791	3.2872	-0.00979151	2.73506	-0.00901343	2.65511	-0.0449786	531.541	1.59959	560.337	1.69659
70.9272	0.199359	3.47628	-0.0107852	3.42085	-0.0130618	3.62332	-0.0091338	3.30188	-0.00975653	2.7371	-0.00902482	2.65865	-0.044885	533.3	1.60518	562.172	1.70253
71.1485	0.199986	3.46706	-0.0107725	3.41829	-0.0130557	3.6193	-0.00914939	3.31534	-0.0097208	2.73807	-0.00903918	2.66206	-0.0448055	535.055	1.61074	564.001	1.70847
71.369	0.200614	3.45928	-0.0107592	3.41605	-0.0130484	3.61366	-0.00916469	3.32762	-0.00968439	2.73892	-0.0090527	2.66626	-0.0447304	536.806	1.61627	565.825	1.71438
71.5887	0.201241	3.4538	-0.0107455	3.41501	-0.0130417	3.60648	-0.00917969	3.33968	-0.00964735	2.73967	-0.00906543	2.67031	-0.0446506	538.551	1.62176	567.646	1.72027
71.8085	0.201868	3.45051	-0.0107314	3.41513	-0.0130374	3.59875	-0.00919439	3.3506	-0.00960976	2.73941	-0.00907737	2.67328	-0.0445663	540.295	1.62723	569.465	1.72612
72.0287	0.202493	3.44933	-0.0107169	3.41453	-0.0130337	3.59141	-0.00920697	3.36043	-0.00957167	2.73909	-0.00908856	2.67523	-0.0444777	542.036	1.6327	571.279	1.73193
72.2483	0.203116	3.45017	-0.0107021	3.41325	-0.0130287	3.58445	-0.00921569	3.37101	-0.00953314	2.73872	-0.00909901	2.6762	-0.0443944	543.774	1.63817	573.086	1.73772
72.4671	0.203736	3.45293	-0.0106869	3.41222	-0.0130243	3.57877	-0.00922253	3.38231	-0.00949423	2.73738	-0.00910875	2.67623	-0.0443251	545.506	1.64364	574.887	1.74347
72.6852	0.204354	3.45754	-0.0106714	3.41054	-0.0130222	3.57432	-0.00922938	3.39246	-0.00945499	2.73512	-0.0091178	2.67627	-0.0442603	547.233	1.6491	576.68	1.74919
72.9025	0.204969	3.4639	-0.0106575	3.40731	-0.0130206	3.57013	-0.00923624	3.40059	-0.00941547	2.73198	-0.00912617	2.67814	-0.0441908	548.958	1.65454	578.468	1.75488
73.1188	0.205582	3.47193	-0.0106468	3.40261	-0.0130176	3.56621	-0.00924311	3.40679	-0.00937573	2.72891	-0.00913754	2.68176	-0.0441167	550.68	1.65997	580.252	1.76053
73.334	0.206191	3.48157	-0.0106376	3.3965	-0.0130151	3.56163	-0.00924996	3.41113	-0.00933581	2.72683	-0.0091554	2.68614	-0.0440476	552.398	1.6654	582.03	1.76616
73.5482	0.206797	3.49271	-0.0106278	3.38905	-0.0130131	3.55643	-0.00925681	3.41369	-0.00929576	2.72479	-0.00917582	2.69125	-0.0440014	554.111	1.67084	583.8	1.77176
73.7613	0.2074	3.50439	-0.0106176	3.38033	-0.0130079	3.55246	-0.00926364	3.41453	-0.00925562	2.72186	-0.00919501	2.69613	-0.0439771	555.816	1.67629	585.563	1.77733
73.9728	0.208	3.51473	-0.0106069	3.37041	-0.0129996	3.54967	-0.00927044	3.41375	-0.00921544	2.71901	-0.00920937	2.69897	-0.0439557	557.514	1.68175	587.32	1.78287
74.1832	0.208596	3.5238	-0.0105958	3.35934	-0.0129903	3.54619	-0.00927721	3.4114	-0.00917525	2.71715	-0.00921547	2.69986	-0.0439371	559.202	1.68722	589.068	1.78841
74.3932	0.209191	3.53346	-0.0105843	3.34718	-0.0129799	3.54114	-0.00928395	3.40847	-0.0091351	2.71531	-0.00921728	2.7007	-0.0439393	560.879	1.69266	590.809	1.79394
74.6025	0.209783	3.54366	-0.0105743	3.33399	-0.0129704	3.53551	-0.00929065	3.4059	-0.00909502	2.7126	-0.00921864	2.70149	-0.0439615	562.546	1.69809	592.543	1.79946
74.8114	0.210375	3.55257	-0.0105675	3.31983	-0.0129617	3.53115	-0.0092973	3.40276	-0.00905505	2.70997	-0.00921956	2.70133	-0.0439845	564.206	1.70349	594.27	1.80496
75.02	0.210966	3.56022	-0.010562	3.30476	-0.0129502	3.52892	-0.00930391	3.39817	-0.00901522	2.70831	-0.00922372	2.70025	-0.0439992	565.858	1.70887	595.992	1.81043
75.2281	0.211555	3.56758	-0.0105559	3.28974	-0.0129359	3.52873	-0.00931046	3.39311	-0.00897556	2.70669	-0.00923459	2.69829	-0.0440151	567.505	1.71424	597.713	1.81588
75.4356	0.212142	3.57374	-0.0105492	3.2757	-0.0129227	3.52957	-0.00931695	3.38851	-0.00893611	2.7042	-0.00924825	2.6955	-0.0440411	569.146	1.71959	599.431	1.82131
75.6422	0.212724	3.57782	-0.010542	3.26169	-0.0129124	3.5305	-0.00932157	3.38436	-0.00889689	2.70086	-0.00926091	2.69192	-0.0440859	570.783	1.72492	601.144	1.82672
75.8479	0.213303	3.58085	-0.0105361	3.24773	-0.0129048	3.53242	-0.00932255	3.38065	-0.00885793	2.69763	-0.0092726	2.68757	-0.0441578	572.41	1.73025	602.85	1.83211
76.0521	0.213878	3.58375	-0.0105351	3.23473	-0.0128998	3.53619	-0.00932189	3.37645	-0.00881927	2.69634	-0.009287	2.68251	-0.0442373	574.03	1.73556	604.552	1.83747
76.2546	0.214451	3.58654	-0.0105406	3.22176	-0.0128974	3.54082	-0.00932147	3.37086	-0.00878091	2.6969	-0.00930762	2.67676	-0.0443058	575.641	1.74085	606.25	1.84279
76.4565	0.215021	3.59014	-0.0105505	3.20884	-0.0128973	3.54445	-0.00932129	3.36397	-0.00874289	2.6974	-0.00933416	2.67128	-0.0443636	577.245	1.74611	607.942	1.84808
76.6583	0.215591	3.59449	-0.010561	3.19687	-0.0128996	3.5462	-0.00932134	3.35673	-0.00870523	2.69695	-0.00936635	2.66696	-0.0444204	578.84	1.75135	609.627	1.85334
76.8597	0.216161	3.59867	-0.0105702	3.18493	-0.0129041	3.54616	-0.00932159	3.351	-0.00866795	2.69557	-0.00940027	2.66285	-0.0444852	580.429	1.75656	611.304	1.85856
77.0607	0.216729	3.60265	-0.0105763	3.1721	-0.0129088	3.5444	-0.00932206	3.34763	-0.00863106	2.69331	-0.00943216	2.65803	-0.0445485	582.014	1.76174	612.973	1.86378
77.2611	0.217294	3.60646	-0.0105777	3.15936	-0.012912	3.54192	-0.00932272	3.3456	-0.0085946	2.69022	-0.00946208	2.65254	-0.0446011	583.593	1.7669	614.637	1.86898
77.4606	0.217857	3.61101	-0.0105763	3.14853	-0.0129155	3.53965	-0.00932356	3.34304	-0.00855856	2.68633	-0.0094901	2.64642	-0.0446436	585.169	1.77203	616.296	1.87416
77.6592	0.218417	3.61626	-0.0105742	3.14136	-0.0129211	3.53759	-0.00932459	3.33907	-0.00852298	2.68259	-0.00951626	2.63969	-0.0446763	586.738	1.77711	617.948	1.87929
77.8566	0.218973	3.62035	-0.0105713	3.1377	-0.0129288	3.53663	-0.00932578	3.33374	-0.00848786	2.6799	-0.00954062	2.63239	-0.0447087	588.296	1.78214	619.593	1.88437
78.0528	0.219526	3.62242	-0.0105676	3.13466	-0.0129384	3.53675	-0.00932714	3.32712	-0.00845322	2.67733	-0.00956323	2.62547	-0.0447498	589.844	1.78712	621.231	1.8894
78.2476	0.220078	3.62256	-0.0105633	3.13132	-0.0129499	3.53697	-0.00932864	3.31928	-0.00841907	2.67394	-0.00958416	2.61981	-0.0447993	591.386	1.79205	622.864	1.89442
78.4412	0.220628	3.62084	-0.0105584	3.1286	-0.0129613	3.53729	-0.00933029	3.31119	-0.00838543	2.66978	-0.00960345	2.61447	-0.0448568	592.922	1.79695	624.493	1.89943
78.6343	0.221178	3.61827	-0.0105528	3.12556	-0.0129689	3.53772	-0.00933208	3.30377	-0.00835229	2.6658	-0.00962115	2.60853	-0.0449128	594.449	1.80184	626.116	1.90441
78.827	0.221728	3.61579	-0.0105466	3.12131	-0.0129712	3.53914	-0.009334	3.29609	-0.00831968	2.66291	-0.00963733	2.60201	-0.044958	595.971	1.80673	627.733	1.90938
79.0191	0.222278	3.61339	-0.0105399	3.11682	-0.0129702	3.54153	-0.00933604	3.28726	-0.00828761	2.66014	-0.00965202	2.59494	-0.0449931	597.487	1.81161	629.341	1.91432
79.2106	0.222827	3.61109	-0.0105326	3.11393	-0.0129678	3.54392	-0.00933819	3.27826	-0.00825607	2.65751	-0.00966527	2.58827	-0.0450184	598.998	1.81647	630.941	1.91924
79.4012	0.223373	3.60888	-0.0105249	3.11256	-0.0129641	3.54631	-0.00934045	3.27	-0.00822508	2.6559	-0.00967715	2.58382	-0.0450342	600.501	1.82131	632.537	1.92416
79.5908	0.223918	3.60766	-0.0105185	3.11174	-0.0129591	3.54779	-0.00934281	3.26155	-0.00819464	2.65438	-0.00968769	2.58239	-0.045041	601.995	1.82611	634.127	1.92908
79.7792	0.224461	3.6074	-0.0105153	3.11146	-0.012953	3.54748	-0.00934526	3.25293	-0.00816476	2.65294	-0.00969695	2.58295	-0.0450392	603.482	1.83087	635.712	1.93399
79.9664	0.225002	3.60713	-0.010515	3.11077	-0.0129457	3.54547	-0.00934963	3.24507	-0.00813544	2.65248	-0.00970497	2.58358	-0.0450291	604.963	1.83561	637.29	1.93889
80.1526	0.225541	3.60687	-0.0105176	3.10969	-0.0129374	3.54183	-0.00935763	3.23702	-0.00810668	2.65206	-0.00971179	2.58338	-0.0450112	606.44	1.84033	638.86	1.94378
80.339	0.226077	3.60662	-0.0105211	3.11006	-0.0129298	3.53663	-0.00936729	3.2279	-0.0080785	2.65167	-0.00971747	2.58238	-0.0449857	607.913	1.84503	640.425	1.94865
80.5267	0.226609	3.60728	-0.0105255	3.11183	-0.0129249	3.52995	-0.0093767	3.21776	-0.00805089	2.65313	-0.00972204	2.58062	-0.044953	609.381	1.84972	641.983	1.9535
80.7145	0.227137	3.60881	-0.0105325	3.11401	-0.0129224	3.52277	-0.00938587	3.20573	-0.0080275	2.65637	-0.00972556	2.57812	-0.0449135	610.844	1.85439	643.534	1.95837
80.9017	0.227662	3.60935	-0.0105402	3.11659	-0.0129224	3.51603	-0.00939479	3.19102	-0.0080118	2.65948	-0.00972805	2.57493	-0.0448675	612.3	1.85903	645.078	1.96326
81.0881	0.228187	3.60895	-0.0105468	3.11863	-0.0129246	3.50971	-0.00940347	3.17556	-0.00799984	2.66154	-0.00972958	2.57108	-0.0448245	613.747	1.86365	646.616	1.96816
81.2734	0.228711	3.60855	-0.0105541	3.11925	-0.0129272	3.50471	-0.00941191	3.16123	-0.00798783	2.66261	-0.00973017	2.5666	-0.0448025	615.185	1.86825	648.145	1.97305
81.4576	0.229234	3.60816	-0.0105639	3.11851	-0.0129264	3.5019	-0.00942012	3.14799	-0.00797577	2.66273	-0.00972986	2.56244	-0.0448007	616.615	1.87282	649.666	1.97792
81.641	0.229755	3.60778	-0.0105742	3.11737	-0.0129226	3.50118	-0.00942808	3.13672	-0.00796368	2.66194	-0.0097287	2.55948	-0.0447999	618.037	1.87738	651.183	1.98275
81.8237	0.230274	3.6065	-0.0105833	3.11677	-0.0129193	3.50154	-0.00943582	3.12734	-0.00795157	2.66028	-0.00972672	2.55678	-0.0447911	619.45	1.88191	652.696	1.98754
82.0055	0.230791	3.60435	-0.0105911	3.11578	-0.0129185	3.50204	-0.00944333	3.11887	-0.00793946	2.65869	-0.0097276	2.55342	-0.0447746	620.856	1.88644	654.207	1.9923
82.1868	0.231306	3.6032	-0.0105977	3.1135	-0.0129181	3.50266	-0.00944879	3.11219	-0.007931	2.65809	-0.00973487	2.54942	-0.0447507	622.257	1.89094	655.714	1.99703
82.3681	0.231818	3.603	-0.0106031	3.10999	-0.0129146	3.50249	-0.00945228	3.10722	-0.00792969	2.65753	-0.00974459	2.54573	-0.0447198	623.653	1.89542	657.216	2.00175
82.5496	0.232329	3.60281	-0.0106074	3.10621	-0.0129081	3.50156	-0.00945754	3.10209	-0.00793156	2.65609	-0.009753	2.54325	-0.0446913	625.043	1.89989	658.712	2.00647
82.7307	0.23284	3.60353	-0.0106125	3.10309	-0.0129005	3.50173	-0.00946447	3.09588	-0.00793284	2.65473	-0.00976015	2.54193	-0.0446743	626.429	1.90434	660.203	2.01118
82.9109	0.23335	3.60604	-0.0106219	3.09971	-0.0128919	3.50386	-0.00947118	3.08956	-0.00793355	2.65434	-0.0097661	2.54172	-0.0446682	627.81	1.90876	661.687	2.01591
83.0901	0.233859	3.61026	-0.0106355	3.09606	-0.0128841	3.50786	-0.00947767	3.08405	-0.00793372	2.6549	-0.00977089	2.54167	-0.0446726	629.186	1.91314	663.161	2.02065
83.2681	0.234366	3.61518	-0.0106494	3.09399	-0.012879	3.51365	-0.00948394	3.07932	-0.00793337	2.65635	-0.00977456	2.54084	-0.044678	630.555	1.91752	664.626	2.02541
83.4449	0.234867	3.61988	-0.0106618	3.09435	-0.0128746	3.52115	-0.00949	3.07626	-0.00793253	2.65866	-0.00977716	2.53929	-0.0446751	631.918	1.92188	666.083	2.03019
83.6203	0.235364	3.62527	-0.0106727	3.09611	-0.0128691	3.52935	-0.00949586	3.0748	-0.0079312	2.66179	-0.00977873	2.53794	-0.0446735	633.271	1.92623	667.531	2.03494
83.7945	0.235856	3.63221	-0.0106822	3.0983	-0.0128644	3.53732	-0.0095015	3.07303	-0.00792943	2.66479	-0.00977932	2.53863	-0.0446822	634.617	1.93057	668.97	2.03968
83.9679	0.236344	3.63973	-0.0106903	3.1009	-0.0128621	3.54506	-0.00950695	3.07099	-0.00792722	2.66676	-0.00977896	2.54125	-0.0446916	635.956	1.93488	670.404	2.04439
84.1399	0.236829	3.64689	-0.0106971	3.10298	-0.0128624	3.55165	-0.00951219	3.0696	-0.00792461	2.66772	-0.00978135	2.54481	-0.0446926	637.288	1.93917	671.831	2.04909
84.3104	0.237309	3.65459	-0.0107027	3.10456	-0.0128649	3.55715	-0.00951724	3.06791	-0.00792524	2.66773	-0.00979	2.54835	-0.0446856	638.612	1.94345	673.248	2.05378
84.48	0.237786	3.66373	-0.010707	3.10749	-0.0128697	3.56341	-0.0095221	3.06503	-0.00793263	2.66683	-0.00979735	2.55006	-0.0446618	639.931	1.94772	674.656	2.05844
84.6491	0.23826	3.67423	-0.0107102	3.1126	-0.0128747	3.57039	-0.00952677	3.06101	-0.00794282	2.66506	-0.00979616	2.55091	-0.0446128	641.242	1.95202	676.056	2.06309
84.8173	0.238731	3.68602	-0.0107122	3.11981	-0.0128782	3.57715	-0.00953126	3.05592	-0.00795206	2.66337	-0.00979045	2.55277	-0.0445581	642.546	1.95635	677.449	2.06772
84.9847	0.239198	3.69904	-0.0107132	3.1281	-0.0128821	3.58369	-0.00953556	3.0507	-0.00796036	2.66267	-0.00978406	2.55469	-0.044516	643.842	1.96068	678.838	2.07233
85.1511	0.239663	3.71321	-0.010715	3.13651	-0.0128881	3.59001	-0.00953969	3.04629	-0.0079714	2.66291	-0.00977702	2.55483	-0.0444771	645.134	1.96499	680.22	2.0769
85.3163	0.240126	3.72848	-0.0107212	3.14503	-0.0128944	3.59612	-0.00954364	3.04174	-0.0079887	2.66497	-0.00976938	2.55327	-0.0444412	646.422	1.96929	681.594	2.08146
85.4803	0.240587	3.74478	-0.0107315	3.15272	-0.012899	3.60202	-0.00954743	3.03614	-0.00800832	2.66876	-0.00976116	2.55282	-0.0444173	647.706	1.97359	682.961	2.08602
85.643	0.241045	3.76114	-0.0107423	3.15871	-0.0129021	3.60863	-0.00955105	3.02956	-0.00802651	2.67238	-0.00975241	2.55434	-0.0443866	648.984	1.97786	684.32	2.09056
85.8046	0.241501	3.77572	-0.0107516	3.16398	-0.0129037	3.61681	-0.00955451	3.02204	-0.0080433	2.67493	-0.00974314	2.55684	-0.0443405	650.255	1.9821	685.671	2.09511
85.9653	0.241953	3.78859	-0.0107594	3.17037	-0.0129057	3.62558	-0.00955781	3.01454	-0.00805874	2.67737	-0.00972975	2.56027	-0.0442979	651.518	1.98631	687.015	2.09965
86.1252	0.242402	3.80162	-0.0107659	3.17783	-0.0129081	3.63308	-0.00956277	3.00798	-0.00807653	2.68059	-0.00970515	2.56458	-0.0442677	652.775	1.99047	688.355	2.10415
86.2843	0.242847	3.8148	-0.010771	3.18449	-0.0129091	3.63846	-0.00957297	3.0014	-0.00810017	2.68458	-0.00966985	2.56974	-0.0442494	654.026	1.99458	689.691	2.10864
86.443	0.24329	3.82811	-0.0107749	3.18946	-0.0129105	3.64271	-0.00958816	2.99391	-0.00812575	2.68929	-0.00963162	2.5757	-0.0442426	655.27	1.99867	691.022	2.11313
86.6008	0.243729	3.84335	-0.0107776	3.19281	-0.0129123	3.64769	-0.00960447	2.98647	-0.00814953	2.69377	-0.00959429	2.58242	-0.0442558	656.508	2.00276	692.35	2.1176
86.7571	0.244166	3.85952	-0.010781	3.19552	-0.0129108	3.65428	-0.00962002	2.97999	-0.00817155	2.69712	-0.00955784	2.58895	-0.0442882	657.742	2.00685	693.673	2.12204
86.9119	0.2446	3.87472	-0.0107868	3.19852	-0.0129062	3.66241	-0.00963481	2.97261	-0.00819551	2.69938	-0.00952227	2.59439	-0.0443207	658.969	2.01093	694.991	2.12646
87.0651	0.245031	3.88992	-0.0107931	3.2018	-0.0129023	3.67109	-0.00964888	2.96347	-0.00822495	2.70061	-0.00948758	2.59968	-0.0443441	660.189	2.01502	696.301	2.13088
87.217	0.24546	3.90508	-0.010798	3.20626	-0.0129009	3.67846	-0.00966224	2.95448	-0.00825232	2.70083	-0.00945376	2.60665	-0.0443588	661.402	2.01912	697.604	2.13531
87.3679	0.245888	3.91837	-0.0108017	3.21275	-0.0129018	3.68366	-0.00967491	2.94564	-0.00827039	2.70011	-0.00942081	2.61521	-0.0443652	662.608	2.02321	698.899	2.13975
87.5176	0.246316	3.92987	-0.0108042	3.22026	-0.012905	3.68679	-0.0096869	2.93603	-0.0082832	2.69847	-0.00938873	2.62348	-0.0443637	663.81	2.0273	700.181	2.14419
87.6669	0.246744	3.94145	-0.0108055	3.22783	-0.0129085	3.68793	-0.00969824	2.92571	-0.0082946	2.69597	-0.00935749	2.63054	-0.0443545	665.009	2.0314	701.453	2.14861
87.8166	0.247171	3.95312	-0.0108056	3.23637	-0.0129105	3.68807	-0.00970893	2.91471	-0.00830465	2.69263	-0.00933075	2.63644	-0.0443381	666.203	2.03551	702.717	2.153
87.9666	0.247598	3.96393	-0.0108047	3.24582	-0.0129111	3.68818	-0.00971901	2.90399	-0.00831703	2.68941	-0.00931197	2.64122	-0.0443147	667.392	2.0396	703.973	2.15737
88.1164	0.248023	3.97392	-0.0108027	3.25431	-0.0129084	3.68824	-0.00972847	2.89444	-0.00833527	2.68814	-0.00929719	2.64584	-0.0442938	668.576	2.04367	705.222	2.16172
88.2658	0.248445	3.9822	-0.0107998	3.26188	-0.0129027	3.68827	-0.00973735	2.88604	-0.00835182	2.68781	-0.0092826	2.65122	-0.0442844	669.754	2.04773	706.462	2.16606
88.4144	0.248864	3.98884	-0.0107959	3.26946	-0.0128978	3.68736	-0.00974566	2.87874	-0.00835945	2.68565	-0.0092682	2.6573	-0.0442769	670.928	2.05177	707.695	2.17039
88.5617	0.24928	3.99482	-0.0107912	3.27706	-0.0128953	3.68463	-0.00975342	2.87159	-0.00836218	2.68175	-0.00925401	2.66407	-0.0442622	672.095	2.0558	708.922	2.1747
88.7076	0.249692	3.99924	-0.0107855	3.28558	-0.0128935	3.68107	-0.00976064	2.86458	-0.00836387	2.67709	-0.00924002	2.67147	-0.0442496	673.252	2.05984	710.145	2.17898
88.8519	0.250102	4.00217	-0.0107791	3.29496	-0.0128904	3.67856	-0.00976734	2.85863	-0.00836456	2.67171	-0.00922625	2.67948	-0.0442573	674.4	2.06387	711.363	2.18321
88.9951	0.250509	4.00549	-0.0107719	3.30333	-0.0128879	3.67795	-0.00977353	2.8528	-0.00836428	2.66657	-0.00921269	2.68716	-0.0442844	675.544	2.06786	712.575	2.18742
89.1374	0.250914	4.00919	-0.010764	3.31074	-0.0128878	3.67916	-0.00977924	2.84616	-0.00836309	2.66256	-0.00919935	2.69359	-0.0443118	676.682	2.07184	713.78	2.19161
89.2783	0.251316	4.01142	-0.0107553	3.31813	-0.0128882	3.68121	-0.00978447	2.83876	-0.00836467	2.65872	-0.00918988	2.69883	-0.0443395	677.815	2.07581	714.978	2.19577
89.4178	0.251716	4.01133	-0.0107461	3.32459	-0.0128873	3.68223	-0.00978924	2.83155	-0.00837254	2.65415	-0.00918776	2.70291	-0.0443766	678.941	2.07975	716.166	2.1999
89.5564	0.252112	4.00902	-0.0107362	3.33013	-0.0128869	3.68227	-0.00979357	2.82544	-0.00838276	2.6498	-0.00918903	2.7059	-0.0444134	680.061	2.08366	717.347	2.20403
89.6942	0.252504	4.0046	-0.0107257	3.33664	-0.012887	3.68228	-0.00979566	2.81948	-0.00839524	2.64656	-0.00918989	2.70783	-0.04445	681.172	2.08757	718.521	2.20813
89.8306	0.252893	3.99906	-0.0107147	3.34404	-0.0128858	3.68226	-0.00979377	2.81367	-0.00841351	2.64348	-0.00919038	2.70966	-0.0444955	682.276	2.09146	719.687	2.21222
89.9656	0.253279	3.99429	-0.0107032	3.35139	-0.0128851	3.68221	-0.0097899	2.80982	-0.00843364	2.63964	-0.00919049	2.7123	-0.0445403	683.375	2.09534	720.84	2.21628
90.0994	0.253662	3.99117	-0.0106913	3.36051	-0.0128868	3.68214	-0.00978596	2.80786	-0.00845191	2.63509	-0.00919025	2.71572	-0.0445753	684.465	2.09922	721.983	2.22031
90.2324	0.254043	3.98871	-0.0106789	3.37222	-0.0128907	3.68295	-0.00978197	2.8068	-0.00846837	2.62986	-0.00918967	2.71987	-0.0446009	685.544	2.10307	723.118	2.22431
90.3641	0.254421	3.98507	-0.010666	3.38366	-0.0128967	3.68552	-0.00977791	2.80659	-0.00848308	2.62397	-0.00918877	2.72472	-0.0446175	686.613	2.10691	724.246	2.22826
90.4944	0.254796	3.98031	-0.0106528	3.39392	-0.0129048	3.68886	-0.00977382	2.8072	-0.00849611	2.61748	-0.00918757	2.73024	-0.0446254	687.676	2.11073	725.368	2.23219
90.624	0.255167	3.97538	-0.0106393	3.40487	-0.012913	3.69111	-0.00976968	2.80951	-0.00851117	2.61041	-0.00918607	2.73547	-0.0446341	688.733	2.11454	726.483	2.2361
90.7532	0.255535	3.96939	-0.0106254	3.41646	-0.0129177	3.69231	-0.0097655	2.81343	-0.00853178	2.60278	-0.00918429	2.73953	-0.0446528	689.784	2.11834	727.593	2.24
90.8818	0.255899	3.96239	-0.010613	3.42775	-0.0129171	3.69342	-0.00976129	2.81799	-0.00855405	2.59464	-0.00918225	2.74336	-0.0446717	690.828	2.12211	728.696	2.2439
91.0098	0.25626	3.95626	-0.0106039	3.43873	-0.0129116	3.69445	-0.00975706	2.82315	-0.00857424	2.58692	-0.00917996	2.74788	-0.0446819	691.863	2.12587	729.795	2.24778
91.1371	0.256617	3.95096	-0.0105962	3.44851	-0.0129032	3.6963	-0.00975281	2.82798	-0.00859606	2.58053	-0.00917743	2.75306	-0.0446836	692.891	2.1296	730.889	2.25165
91.2635	0.256971	3.94463	-0.010588	3.45621	-0.0128937	3.69985	-0.00974854	2.83247	-0.00862307	2.5745	-0.00917467	2.75978	-0.0446773	693.909	2.13329	731.979	2.2555
91.3889	0.257324	3.93734	-0.010581	3.46282	-0.0128834	3.70411	-0.00974427	2.83846	-0.00865136	2.56791	-0.0091717	2.76796	-0.0446632	694.918	2.13697	733.063	2.25935
91.5134	0.257675	3.93094	-0.0105772	3.4693	-0.0128722	3.70723	-0.00973999	2.84588	-0.00867722	2.56079	-0.00916854	2.7757	-0.0446418	695.918	2.14063	734.14	2.26319
91.6368	0.258024	3.92542	-0.0105744	3.47474	-0.0128583	3.70925	-0.0097357	2.85285	-0.00870073	2.55408	-0.00916518	2.78212	-0.0446134	696.911	2.14428	735.209	2.26701
91.7591	0.25837	3.9189	-0.010571	3.47917	-0.0128419	3.71204	-0.00973142	2.85937	-0.00872196	2.54868	-0.00916164	2.78816	-0.0445874	697.896	2.14793	736.273	2.2708
91.8802	0.258712	3.91054	-0.0105668	3.48354	-0.0128267	3.71556	-0.00972715	2.86636	-0.008741	2.54363	-0.00915794	2.79476	-0.0445819	698.875	2.15157	737.333	2.27456
92.001	0.25905	3.90042	-0.010562	3.48696	-0.0128128	3.71796	-0.00972289	2.87289	-0.00875792	2.53893	-0.00915409	2.80097	-0.0445961	699.848	2.15518	738.391	2.2783
92.123	0.259384	3.88862	-0.0105566	3.48853	-0.0127982	3.71836	-0.00971682	2.87898	-0.00877279	2.53546	-0.00915009	2.80589	-0.0446109	700.815	2.15877	739.443	2.28203
92.2457	0.259713	3.87615	-0.0105506	3.48925	-0.012783	3.71778	-0.00970721	2.88645	-0.00878569	2.53226	-0.00914595	2.80958	-0.0446171	701.775	2.16233	740.488	2.28575
92.3681	0.26004	3.86486	-0.0105458	3.49007	-0.0127672	3.71807	-0.00969421	2.89524	-0.00879306	2.52843	-0.00914169	2.81208	-0.0446152	702.727	2.16587	741.526	2.28946
92.4901	0.260364	3.85471	-0.010544	3.49007	-0.0127509	3.7192	-0.009678	2.90438	-0.00879148	2.52399	-0.00913731	2.81344	-0.0446053	703.672	2.16938	742.557	2.29315
92.6114	0.260688	3.84476	-0.0105434	3.48838	-0.0127341	3.7193	-0.00966054	2.91474	-0.00878498	2.51896	-0.00913283	2.81371	-0.0445971	704.608	2.17284	743.578	2.29681
92.7313	0.26101	3.835	-0.0105419	3.48598	-0.0127187	3.71843	-0.00964374	2.92628	-0.00878108	2.51339	-0.00912825	2.81202	-0.0445996	705.537	2.17626	744.591	2.30046
92.8503	0.26133	3.82543	-0.0105397	3.48382	-0.0127064	3.71753	-0.00962756	2.93709	-0.00878329	2.5073	-0.00912358	2.80756	-0.0446031	706.461	2.17964	745.596	2.30408
92.9686	0.261646	3.81606	-0.0105367	3.48097	-0.0126971	3.7166	-0.00961201	2.9463	-0.00879137	2.50071	-0.00911883	2.80136	-0.0446077	707.38	2.18301	746.593	2.30769
93.0862	0.261959	3.80598	-0.0105331	3.47657	-0.0126907	3.71657	-0.00959708	2.95397	-0.00880503	2.49367	-0.00911401	2.79441	-0.0446224	708.292	2.18638	747.581	2.31128
93.2026	0.26227	3.79432	-0.0105288	3.47067	-0.0126872	3.71738	-0.00958274	2.96015	-0.00882039	2.48618	-0.00910913	2.78765	-0.0446376	709.198	2.18974	748.561	2.31483
93.3173	0.262578	3.78114	-0.0105258	3.46427	-0.0126844	3.71719	-0.00956899	2.9649	-0.00883372	2.4792	-0.00910419	2.78292	-0.0446533	710.099	2.19309	749.53	2.31834
93.4308	0.262881	3.76746	-0.0105257	3.45829	-0.0126807	3.71513	-0.00955582	2.96828	-0.00884508	2.47361	-0.00909919	2.78013	-0.0446786	710.994	2.19643	750.49	2.32181
93.5432	0.263178	3.7542	-0.0105266	3.45183	-0.0126777	3.71127	-0.00954321	2.97126	-0.00885456	2.46845	-0.00909416	2.77737	-0.0447039	711.883	2.19973	751.44	2.32525
93.6546	0.263473	3.74137	-0.0105267	3.44399	-0.0126757	3.70661	-0.00953115	2.97567	-0.00886586	2.46279	-0.00908909	2.77373	-0.0447292	712.767	2.20299	752.384	2.32866
93.7649	0.263767	3.72896	-0.0105278	3.43575	-0.0126725	3.7021	-0.00951963	2.98236	-0.00888255	2.45667	-0.00908399	2.76926	-0.0447635	713.647	2.20623	753.323	2.33203
93.874	0.264059	3.71606	-0.0105335	3.42805	-0.0126702	3.69775	-0.00951045	2.99123	-0.00890072	2.45011	-0.00907887	2.76399	-0.0448066	714.521	2.20943	754.252	2.33537
93.9819	0.264351	3.70177	-0.0105436	3.42179	-0.0126706	3.69445	-0.00950535	3.00125	-0.00891666	2.44404	-0.00907373	2.75797	-0.0448669	715.386	2.2126	755.173	2.33867
94.0885	0.264643	3.6871	-0.0105543	3.41872	-0.0126716	3.69307	-0.00950234	3.01055	-0.00893044	2.44027	-0.00906858	2.75215	-0.0449529	716.243	2.21573	756.089	2.34192
94.1937	0.264935	3.67389	-0.0105636	3.4178	-0.0126696	3.69263	-0.00949949	3.01823	-0.00894215	2.4387	-0.00906342	2.74834	-0.0450542	717.097	2.21883	756.997	2.34512
94.2976	0.265223	3.66209	-0.0105736	3.41712	-0.0126648	3.69217	-0.00949682	3.02528	-0.00895186	2.43743	-0.00905826	2.74737	-0.0451428	717.947	2.2219	757.898	2.34827
94.4001	0.265506	3.64983	-0.0105859	3.41758	-0.012659	3.69169	-0.00949248	3.03262	-0.00895966	2.43552	-0.00905311	2.74912	-0.0452008	718.794	2.22495	758.791	2.35141
94.5015	0.265787	3.63714	-0.0105987	3.41913	-0.0126524	3.69028	-0.00948475	3.03933	-0.00896562	2.43301	-0.00904796	2.75256	-0.0452297	719.636	2.22796	759.675	2.35454
94.6021	0.266065	3.62497	-0.01061	3.42081	-0.012645	3.68799	-0.00947559	3.04542	-0.0089698	2.43083	-0.00904283	2.75578	-0.0452396	720.473	2.23095	760.55	2.35766
94.7016	0.26634	3.6133	-0.0106199	3.42352	-0.0126368	3.68576	-0.00946689	3.05273	-0.00897229	2.4308	-0.00903771	2.75789	-0.0452497	721.305	2.23392	761.415	2.36076
94.7994	0.266613	3.60212	-0.0106285	3.42813	-0.0126297	3.6836	-0.00945865	3.06213	-0.00896952	2.43281	-0.00903262	2.75894	-0.0452691	722.13	2.2369	762.273	2.36385
94.8956	0.266884	3.59051	-0.0106359	3.43455	-0.0126255	3.68241	-0.00945086	3.0735	-0.00895807	2.43588	-0.0090312	2.75896	-0.0452972	722.949	2.23985	763.124	2.36693
94.9901	0.267152	3.57759	-0.010642	3.44269	-0.012624	3.68216	-0.00944349	3.08675	-0.00894197	2.43995	-0.00903693	2.758	-0.0453338	723.761	2.24276	763.967	2.36998
95.0829	0.267418	3.56344	-0.0106487	3.45247	-0.0126252	3.68098	-0.00943654	3.10088	-0.00892509	2.44497	-0.00904585	2.75701	-0.0453784	724.565	2.24564	764.805	2.37301
95.1741	0.267685	3.54811	-0.0106579	3.46382	-0.012627	3.67801	-0.00943	3.11401	-0.00891111	2.4509	-0.00905418	2.75692	-0.0454214	725.361	2.24848	765.637	2.37603
95.2636	0.26795	3.53258	-0.0106676	3.47573	-0.0126277	3.67423	-0.00942386	3.12526	-0.00890357	2.45678	-0.00906192	2.75676	-0.0454539	726.148	2.2513	766.465	2.37903
95.3517	0.268213	3.51779	-0.0106759	3.48727	-0.0126291	3.67059	-0.0094181	3.13561	-0.00889855	2.4617	-0.00906911	2.75563	-0.0454854	726.926	2.25408	767.287	2.38202
95.4384	0.268474	3.50372	-0.0106847	3.49844	-0.012633	3.66709	-0.00941271	3.14601	-0.0088923	2.46569	-0.00907576	2.75358	-0.0455158	727.697	2.25681	768.102	2.38498
95.5234	0.268732	3.49126	-0.0106977	3.50924	-0.0126393	3.66464	-0.00940769	3.15553	-0.00888489	2.46879	-0.00908188	2.75065	-0.045527	728.462	2.2595	768.91	2.3879
95.6073	0.268988	3.48036	-0.0107145	3.51969	-0.0126478	3.6632	-0.00940302	3.16329	-0.00887636	2.47012	-0.00908749	2.74687	-0.0455198	729.219	2.26215	769.711	2.39079
95.6905	0.269241	3.46914	-0.0107315	3.52886	-0.0126567	3.66181	-0.00939869	3.16936	-0.00886679	2.46886	-0.00909261	2.74229	-0.0455041	729.965	2.26474	770.504	2.39365
95.7726	0.269491	3.45762	-0.0107468	3.53591	-0.0126641	3.66139	-0.00939469	3.17562	-0.00885986	2.46602	-0.00909725	2.73694	-0.0454804	730.702	2.2673	771.289	2.39647
95.8538	0.269738	3.44673	-0.0107603	3.54092	-0.0126701	3.66189	-0.00939101	3.18389	-0.00886275	2.4635	-0.00910143	2.73179	-0.0454488	731.433	2.26982	772.065	2.39925
95.9343	0.269982	3.43555	-0.0107723	3.54487	-0.0126747	3.66144	-0.00938764	3.19315	-0.00887503	2.46219	-0.00910517	2.72863	-0.0454191	732.159	2.27232	772.833	2.40199
96.0131	0.270223	3.42319	-0.0107827	3.54964	-0.012678	3.6601	-0.00938457	3.20246	-0.008889	2.46205	-0.00910849	2.72831	-0.0454001	732.876	2.27482	773.59	2.40469
96.0903	0.27046	3.41063	-0.0107915	3.55518	-0.01268	3.6588	-0.00938179	3.21178	-0.00890092	2.46394	-0.00911139	2.7307	-0.0453915	733.584	2.27731	774.338	2.40736
96.1663	0.270694	3.3997	-0.010799	3.56055	-0.0126826	3.65756	-0.00937929	3.22112	-0.00891088	2.46776	-0.00911389	2.73476	-0.0453928	734.283	2.27978	775.076	2.40998
96.241	0.270926	3.39036	-0.010805	3.56575	-0.0126876	3.65728	-0.00937705	3.22956	-0.00891896	2.47161	-0.00911601	2.73952	-0.0453945	734.975	2.28223	775.804	2.41257
96.3144	0.271155	3.38162	-0.0108098	3.57077	-0.0126949	3.65883	-0.00937326	3.23621	-0.00892521	2.47457	-0.00911776	2.74493	-0.0453965	735.66	2.28466	776.523	2.41513
96.3865	0.271382	3.37437	-0.0108132	3.57654	-0.0127044	3.66122	-0.00936616	3.24114	-0.00892973	2.47758	-0.00911916	2.75005	-0.0454171	736.34	2.28706	777.237	2.41767
96.4576	0.271605	3.36948	-0.0108154	3.58392	-0.0127159	3.66258	-0.00935589	3.24443	-0.00893257	2.48156	-0.00912022	2.75398	-0.0454554	737.012	2.28944	777.945	2.42019
96.5281	0.271824	3.36594	-0.0108164	3.59193	-0.0127294	3.66297	-0.00934444	3.24615	-0.00893382	2.48646	-0.00912095	2.75677	-0.0454924	737.678	2.29179	778.643	2.42273
96.598	0.272037	3.36277	-0.0108163	3.59871	-0.0127448	3.66424	-0.0093355	3.24635	-0.00893353	2.49314	-0.00912137	2.75846	-0.0455281	738.336	2.29412	779.33	2.42526
96.6671	0.272248	3.36088	-0.0108151	3.60339	-0.0127602	3.66726	-0.00932897	3.24512	-0.00893178	2.50243	-0.0091215	2.7591	-0.0455717	738.986	2.29643	780.009	2.42777
96.7356	0.272457	3.36112	-0.0108129	3.60607	-0.0127736	3.67105	-0.00932293	3.2425	-0.00892862	2.51421	-0.00912133	2.75873	-0.0456136	739.628	2.29872	780.678	2.43028
96.8032	0.272667	3.3634	-0.0108116	3.60774	-0.0127871	3.67375	-0.00931738	3.23947	-0.00892414	2.52835	-0.00912089	2.75649	-0.0456449	740.262	2.301	781.336	2.43278
96.8701	0.272877	3.36672	-0.0108128	3.61027	-0.0128025	3.6754	-0.00931228	3.23788	-0.00891837	2.54475	-0.00912019	2.75064	-0.0456658	740.889	2.30324	781.984	2.43528
96.9361	0.273086	3.36921	-0.0108148	3.61451	-0.0128195	3.67787	-0.00930763	3.23858	-0.0089114	2.56237	-0.00911924	2.74134	-0.045686	741.511	2.30544	782.623	2.43777
97.0013	0.273294	3.37089	-0.0108155	3.61949	-0.0128382	3.68203	-0.00930342	3.24055	-0.00890327	2.57933	-0.0091217	2.73057	-0.0457146	742.126	2.30762	783.254	2.44024
97.0656	0.273501	3.37364	-0.0108152	3.62335	-0.0128566	3.68689	-0.00929962	3.24191	-0.00889404	2.59473	-0.00913105	2.72023	-0.0457421	742.73	2.30976	783.879	2.44269
97.129	0.273706	3.3783	-0.0108138	3.62613	-0.0128711	3.69151	-0.00929622	3.24179	-0.00888378	2.60862	-0.00914335	2.71122	-0.0457593	743.326	2.31186	784.498	2.4451
97.1915	0.27391	3.3848	-0.0108113	3.62878	-0.0128818	3.6968	-0.00929139	3.24024	-0.00887253	2.62105	-0.00915481	2.7035	-0.0457668	743.911	2.31394	785.107	2.44745
97.253	0.274112	3.39304	-0.0108079	3.62949	-0.0128907	3.70364	-0.00928338	3.23733	-0.00886035	2.63207	-0.00916546	2.69791	-0.0457649	744.486	2.316	785.706	2.44974
97.3135	0.274309	3.40203	-0.0108036	3.62652	-0.0128979	3.71104	-0.00927415	3.23403	-0.00884729	2.64265	-0.00917532	2.69438	-0.0457541	745.051	2.31803	786.296	2.452
97.3731	0.2745	3.40991	-0.0108002	3.62094	-0.0129053	3.71807	-0.00926558	3.23127	-0.00883705	2.6537	-0.00918442	2.691	-0.0457347	745.606	2.32003	786.879	2.45427
97.4317	0.274687	3.41581	-0.0107996	3.6147	-0.0129147	3.72473	-0.00925765	3.22812	-0.00883315	2.66429	-0.00919278	2.68686	-0.0457162	746.151	2.32201	787.454	2.45655
97.4892	0.274872	3.4198	-0.0107997	3.60964	-0.0129259	3.73012	-0.00925035	3.2246	-0.00883533	2.6735	-0.00920043	2.6829	-0.0457169	746.685	2.32397	788.021	2.45881
97.5457	0.275055	3.42197	-0.0107987	3.60664	-0.0129389	3.73338	-0.00924364	3.22255	-0.00884695	2.68231	-0.00921104	2.68002	-0.0457359	747.211	2.32591	788.579	2.46104
97.6012	0.275236	3.42331	-0.0107967	3.6047	-0.0129536	3.73551	-0.00923753	3.22192	-0.0088676	2.69255	-0.0092281	2.67728	-0.0457541	747.732	2.32784	789.13	2.46324
97.6557	0.275416	3.42475	-0.0107938	3.60195	-0.0129681	3.73747	-0.00923197	3.22172	-0.00888958	2.70505	-0.00924767	2.67467	-0.0457535	748.248	2.32974	789.672	2.46542
97.7091	0.275593	3.42539	-0.0107899	3.59843	-0.0129787	3.73835	-0.00922696	3.22194	-0.00890917	2.7197	-0.00926599	2.67401	-0.0457256	748.762	2.33163	790.206	2.4676
97.7615	0.275768	3.42526	-0.0107851	3.59599	-0.0129857	3.73729	-0.00922248	3.22165	-0.00892646	2.73639	-0.0092831	2.67522	-0.0456808	749.27	2.3335	790.731	2.46975
97.8128	0.275941	3.4253	-0.0107795	3.5946	-0.0129927	3.73528	-0.0092185	3.22087	-0.00894516	2.75412	-0.00929903	2.67638	-0.045629	749.775	2.33534	791.247	2.47188
97.8634	0.276113	3.42551	-0.010773	3.59238	-0.0130016	3.73419	-0.00921501	3.22144	-0.00896885	2.7719	-0.00931381	2.6766	-0.0455706	750.272	2.33716	791.754	2.474
97.9136	0.276284	3.42587	-0.0107659	3.58938	-0.0130124	3.7349	-0.009212	3.22332	-0.00899364	2.78972	-0.00932748	2.67591	-0.045515	750.761	2.33897	792.252	2.47608
97.9631	0.276453	3.42639	-0.0107579	3.58745	-0.0130248	3.7364	-0.00920944	3.22461	-0.00901581	2.80755	-0.00934007	2.67435	-0.0454712	751.243	2.34076	792.743	2.47811
98.0115	0.276619	3.42795	-0.0107494	3.58655	-0.0130371	3.73685	-0.00920549	3.22443	-0.00903547	2.8263	-0.00935163	2.67288	-0.0454296	751.72	2.34251	793.228	2.48011
98.0587	0.276781	3.43053	-0.0107401	3.58481	-0.0130474	3.73537	-0.0091984	3.22284	-0.00905269	2.8459	-0.00936219	2.6733	-0.0453812	752.191	2.34421	793.705	2.48209
98.1048	0.276939	3.43315	-0.0107303	3.58137	-0.0130576	3.73206	-0.00919013	3.21991	-0.00907121	2.86448	-0.00937177	2.67554	-0.0453262	752.656	2.34586	794.173	2.48405
98.1498	0.277094	3.43582	-0.0107198	3.57629	-0.0130694	3.727	-0.00918257	3.2157	-0.0090946	2.88114	-0.00938041	2.6777	-0.0452649	753.116	2.34749	794.631	2.48597
98.1937	0.277244	3.43853	-0.0107107	3.56966	-0.0130829	3.72117	-0.00917568	3.21026	-0.00911899	2.89597	-0.00938814	2.67887	-0.0451978	753.569	2.34908	795.079	2.48784
98.2365	0.27739	3.44219	-0.0107065	3.56245	-0.013098	3.71553	-0.00916946	3.20458	-0.00914066	2.90902	-0.009395	2.67999	-0.0451251	754.016	2.35062	795.518	2.48967
98.2781	0.277532	3.44766	-0.0107069	3.55653	-0.0131126	3.70916	-0.00916386	3.19956	-0.0091597	2.92036	-0.00940102	2.68199	-0.0450472	754.456	2.35215	795.949	2.49148
98.3187	0.277674	3.45395	-0.0107081	3.55184	-0.0131233	3.70211	-0.00915888	3.19429	-0.00917623	2.93096	-0.00940622	2.68391	-0.0449642	754.889	2.35365	796.373	2.49325
98.3582	0.277816	3.4601	-0.0107083	3.54651	-0.0131283	3.69623	-0.00915449	3.18786	-0.00919396	2.94176	-0.00941065	2.68483	-0.0448767	755.31	2.35512	796.79	2.495
98.3966	0.277952	3.46612	-0.0107075	3.53966	-0.0131297	3.69238	-0.00915067	3.18124	-0.00921648	2.95182	-0.00941432	2.68481	-0.0447938	755.724	2.35656	797.196	2.49673
98.434	0.278083	3.47201	-0.0107095	3.53137	-0.0131294	3.69139	-0.00914739	3.17536	-0.00923992	2.96117	-0.00941726	2.68389	-0.0447338	756.131	2.35796	797.594	2.49842
98.4703	0.278208	3.47776	-0.0107176	3.52171	-0.0131276	3.69406	-0.00914464	3.16928	-0.00926056	2.97074	-0.00941951	2.6821	-0.0447048	756.529	2.35932	797.986	2.50009
98.5055	0.278329	3.48246	-0.010728	3.51074	-0.0131262	3.69838	-0.00914058	3.16301	-0.0092785	2.98051	-0.0094211	2.67857	-0.0446963	756.917	2.36066	798.372	2.50175
98.5397	0.278446	3.48617	-0.010737	3.49945	-0.0131269	3.70248	-0.00913345	3.15748	-0.0092975	2.99138	-0.00942205	2.67248	-0.0446894	757.296	2.36199	798.751	2.50339
98.5729	0.27856	3.48982	-0.0107446	3.48876	-0.0131296	3.70727	-0.0091252	3.15175	-0.00932113	3.00328	-0.00942238	2.66575	-0.0446747	757.669	2.36333	799.122	2.50502
98.6051	0.278672	3.49341	-0.0107509	3.47776	-0.0131343	3.7127	-0.00911771	3.14584	-0.00934917	3.01526	-0.00942213	2.66025	-0.0446526	758.035	2.36468	799.482	2.50662
98.6363	0.27878	3.49695	-0.0107558	3.46556	-0.0131409	3.71784	-0.00911097	3.13976	-0.00938139	3.02728	-0.00942132	2.65593	-0.0446236	758.394	2.36599	799.832	2.50821
98.6665	0.278885	3.49953	-0.0107577	3.45222	-0.0131492	3.72269	-0.00910494	3.1317	-0.00941394	3.03844	-0.00941997	2.65274	-0.044597	758.746	2.36726	800.174	2.50977
98.6957	0.278986	3.50117	-0.0107549	3.4378	-0.0131575	3.72636	-0.00909959	3.12176	-0.00944678	3.04784	-0.00941811	2.64972	-0.0445819	759.091	2.3685	800.51	2.5113
98.724	0.279086	3.50375	-0.0107493	3.42327	-0.0131619	3.72888	-0.00909491	3.11093	-0.00948351	3.05647	-0.00941576	2.64596	-0.0445686	759.428	2.36974	800.837	2.51279
98.7513	0.279183	3.50722	-0.010743	3.41048	-0.0131628	3.73214	-0.00909087	3.09927	-0.00952027	3.06526	-0.00941296	2.6415	-0.044548	759.754	2.37097	801.154	2.51425
98.7777	0.279278	3.51062	-0.0107359	3.40027	-0.0131638	3.73699	-0.00908744	3.08682	-0.00955338	3.07328	-0.00940971	2.63545	-0.0445205	760.071	2.37219	801.462	2.51565
98.8032	0.279371	3.51396	-0.0107281	3.39254	-0.0131668	3.74338	-0.00908461	3.07455	-0.00958299	3.07965	-0.00940604	2.62699	-0.0444772	760.382	2.37336	801.761	2.51701
98.8278	0.279462	3.51633	-0.0107196	3.38628	-0.0131718	3.75122	-0.00908234	3.06336	-0.0096092	3.08443	-0.00940198	2.61713	-0.0444098	760.686	2.37449	802.055	2.51836
98.8515	0.279548	3.51776	-0.0107106	3.38052	-0.0131785	3.75954	-0.00908062	3.05322	-0.00963214	3.0886	-0.00939754	2.60777	-0.0443376	760.984	2.3756	802.342	2.51968
98.8743	0.279631	3.51921	-0.0107009	3.37524	-0.0131852	3.76648	-0.00907943	3.045	-0.00965193	3.0931	-0.00939274	2.59981	-0.0442791	761.275	2.37669	802.623	2.52095
98.8963	0.279712	3.51976	-0.0106907	3.36952	-0.0131882	3.7712	-0.00907873	3.03863	-0.00966869	3.09699	-0.00938762	2.59228	-0.0442246	761.559	2.37774	802.897	2.52217
98.9171	0.279789	3.51854	-0.01068	3.36339	-0.0131857	3.77377	-0.00907852	3.03222	-0.00968254	3.09938	-0.00938217	2.58517	-0.044165	761.836	2.37877	803.16	2.52334
98.9364	0.279863	3.51654	-0.0106688	3.35777	-0.01318	3.77429	-0.00907877	3.02485	-0.00969358	3.09943	-0.00937643	2.57938	-0.0441004	762.107	2.37977	803.414	2.52445
98.9545	0.279936	3.51561	-0.0106571	3.35174	-0.0131728	3.77285	-0.00907946	3.01659	-0.00970193	3.09633	-0.00937042	2.57486	-0.0440404	762.371	2.38074	803.661	2.52551
98.9719	0.280007	3.51572	-0.0106432	3.34441	-0.0131626	3.77044	-0.00908239	3.00747	-0.0097077	3.09204	-0.00936414	2.57156	-0.0439938	762.629	2.38167	803.904	2.52654
98.9886	0.280078	3.51499	-0.0106254	3.33676	-0.0131475	3.76894	-0.00908928	2.99754	-0.00971099	3.08843	-0.00935762	2.56851	-0.043951	762.88	2.38258	804.143	2.52755
99.0047	0.280147	3.51346	-0.0106055	3.33063	-0.0131297	3.7683	-0.00909996	2.98776	-0.00971191	3.08458	-0.00935088	2.5648	-0.0439027	763.123	2.38346	804.374	2.52857
99.02	0.280215	3.51299	-0.0105875	3.32687	-0.0131111	3.76758	-0.00911424	2.97904	-0.00971056	3.08049	-0.00934392	2.56138	-0.0438494	763.354	2.38434	804.598	2.52958
99.0347	0.280283	3.51444	-0.0105731	3.32446	-0.0130918	3.76678	-0.00913014	2.97135	-0.00971068	3.07618	-0.00934041	2.56004	-0.0438002	763.573	2.38524	804.817	2.53057
99.0487	0.280348	3.51773	-0.0105603	3.32245	-0.0130736	3.76591	-0.00914576	2.96555	-0.00971585	3.06984	-0.00934385	2.56071	-0.0437643	763.785	2.38613	805.028	2.53156
99.0621	0.280411	3.52278	-0.0105472	3.32082	-0.0130565	3.76587	-0.00916108	2.96157	-0.00972221	3.06156	-0.00935029	2.56148	-0.0437319	763.991	2.38699	805.23	2.53252
99.0748	0.280469	3.52859	-0.0105338	3.31955	-0.0130387	3.76664	-0.0091761	2.95752	-0.00972605	3.05327	-0.00935958	2.56143	-0.0436939	764.192	2.38783	805.426	2.53347
99.087	0.280523	3.53422	-0.0105202	3.31863	-0.013022	3.76636	-0.00919083	2.95339	-0.00972749	3.04587	-0.00937525	2.56059	-0.0436505	764.385	2.38866	805.616	2.53441
99.0985	0.280575	3.54057	-0.0105064	3.31804	-0.0130081	3.76507	-0.00920527	2.95012	-0.00972661	3.03934	-0.00939335	2.559	-0.0436111	764.569	2.38946	805.799	2.53533
99.1095	0.280628	3.54762	-0.0104924	3.31868	-0.0129971	3.76463	-0.00922122	2.94675	-0.00972717	3.03364	-0.00941012	2.55669	-0.0435846	764.746	2.39022	805.974	2.53623
99.1196	0.28068	3.5535	-0.0104782	3.3205	-0.012987	3.76593	-0.00924044	2.94329	-0.00973275	3.02784	-0.0094256	2.55462	-0.0435615	764.918	2.39096	806.14	2.53712
99.1284	0.28073	3.55825	-0.010464	3.32162	-0.0129758	3.76798	-0.00926094	2.94157	-0.00973948	3.02194	-0.00943984	2.55276	-0.0435325	765.085	2.39168	806.298	2.53799
99.1363	0.280779	3.56283	-0.0104495	3.32116	-0.0129637	3.76982	-0.00928083	2.94242	-0.00974366	3.01687	-0.00945651	2.54929	-0.0434888	765.247	2.39238	806.448	2.53884
99.1438	0.280826	3.56725	-0.010435	3.3201	-0.012949	3.77147	-0.0093001	2.94575	-0.00974539	3.01168	-0.00947913	2.54429	-0.043431	765.404	2.39307	806.591	2.53968
99.1505	0.280867	3.57242	-0.0104204	3.32029	-0.0129298	3.77203	-0.00931878	2.95142	-0.0097448	3.00638	-0.00950379	2.53874	-0.043378	765.554	2.39374	806.726	2.54049
99.1556	0.280902	3.57921	-0.0104058	3.32168	-0.0129065	3.77062	-0.00933686	2.95843	-0.0097456	3.00281	-0.00952672	2.53357	-0.0433388	765.694	2.39436	806.854	2.54126
99.1594	0.280931	3.58755	-0.010391	3.32238	-0.0128791	3.76734	-0.00935436	2.9649	-0.0097514	3.0018	-0.00954799	2.5306	-0.0433129	765.823	2.39498	806.974	2.54198
99.1621	0.280956	3.59644	-0.0103763	3.32243	-0.0128499	3.76228	-0.00937129	2.96991	-0.00975831	3.00233	-0.00956764	2.52973	-0.0432905	765.94	2.39559	807.088	2.54268
99.1638	0.280976	3.60404	-0.0103633	3.32368	-0.0128206	3.75641	-0.00938764	2.97354	-0.00976266	3.00252	-0.00958937	2.52905	-0.0432624	766.047	2.39616	807.194	2.54337
99.1645	0.280992	3.61039	-0.010354	3.32608	-0.0127913	3.75161	-0.00940344	2.97584	-0.00976453	3.00237	-0.0096167	2.52765	-0.0432381	766.142	2.3967	807.294	2.54404
99.1641	0.281005	3.61645	-0.0103462	3.32775	-0.0127638	3.74875	-0.00941869	2.97778	-0.00976404	3.00282	-0.00964573	2.52555	-0.0432264	766.228	2.39721	807.388	2.5447
99.162	0.281013	3.62132	-0.0103381	3.32781	-0.0127382	3.74774	-0.0094334	2.98028	-0.0097613	3.00292	-0.00967271	2.5228	-0.0432177	766.304	2.39771	807.474	2.54534
99.1588	0.281018	3.62413	-0.0103297	3.32633	-0.0127125	3.7476	-0.00944758	2.98331	-0.0097564	3.0027	-0.00969771	2.52032	-0.0432029	766.37	2.39821	807.55	2.54594
99.1549	0.281019	3.62498	-0.0103211	3.32337	-0.0126885	3.74645	-0.00946124	2.98686	-0.00974943	3.00216	-0.00972078	2.51993	-0.0431821	766.427	2.39871	807.619	2.54653
99.1499	0.281017	3.62485	-0.0103123	3.31902	-0.0126682	3.74345	-0.00947439	2.98997	-0.00974051	2.9995	-0.00974199	2.52337	-0.0431557	766.476	2.3992	807.681	2.5471
99.1439	0.281012	3.62653	-0.0103032	3.31423	-0.0126512	3.73867	-0.00948704	2.99267	-0.00972971	2.99572	-0.00976139	2.53046	-0.0431148	766.516	2.39964	807.732	2.54765
99.1373	0.281004	3.63174	-0.010294	3.31087	-0.0126375	3.73401	-0.00949919	2.99589	-0.00971714	2.99271	-0.00977906	2.53831	-0.043051	766.547	2.40004	807.773	2.54819
99.1299	0.280993	3.63943	-0.0102846	3.30886	-0.0126251	3.73221	-0.00951086	2.99869	-0.00970652	2.99041	-0.00979504	2.54505	-0.0429745	766.571	2.4004	807.806	2.54869
99.1211	0.280979	3.64766	-0.0102768	3.30724	-0.0126122	3.73224	-0.00952205	3.00016	-0.00970507	2.98882	-0.0098094	2.55164	-0.042904	766.588	2.4007	807.829	2.54914
99.1112	0.280964	3.65548	-0.0102725	3.30599	-0.0125988	3.73218	-0.00953279	3.00038	-0.00971238	2.98699	-0.00982218	2.5599	-0.0428486	766.597	2.40098	807.844	2.54955
99.1002	0.280947	3.66381	-0.0102696	3.3042	-0.0125831	3.73297	-0.00954307	2.99939	-0.00972079	2.98401	-0.00983345	2.57065	-0.0427984	766.6	2.40124	807.852	2.54994
99.0881	0.280926	3.67354	-0.0102681	3.30097	-0.0125634	3.73546	-0.00955472	2.99724	-0.00972659	2.98086	-0.00984327	2.58379	-0.0427443	766.596	2.40148	807.851	2.5503
99.0751	0.280902	3.6846	-0.0102698	3.29636	-0.0125398	3.73959	-0.00956951	2.994	-0.0097299	2.97937	-0.00985168	2.59918	-0.0426863	766.586	2.40169	807.84	2.55064
99.0611	0.280877	3.69601	-0.0102726	3.29137	-0.0125145	3.74527	-0.00958545	2.9897	-0.00973081	2.97946	-0.00985874	2.61582	-0.0426249	766.567	2.40187	807.821	2.55095
99.0462	0.280848	3.70682	-0.0102748	3.28782	-0.0124894	3.75153	-0.00960066	2.9844	-0.00972944	2.98015	-0.0098645	2.63272	-0.0425601	766.538	2.40203	807.792	2.55124
99.0304	0.280814	3.71797	-0.0102763	3.28566	-0.0124643	3.75743	-0.00961515	2.97816	-0.00972953	2.98234	-0.00986901	2.64984	-0.0425013	766.497	2.40217	807.754	2.55151
99.0139	0.280772	3.73034	-0.0102772	3.283	-0.0124395	3.76297	-0.00962895	2.97191	-0.00973464	2.98595	-0.00987232	2.66627	-0.0424573	766.443	2.4023	807.709	2.55174
98.9967	0.280726	3.74387	-0.0102775	3.27897	-0.0124148	3.76816	-0.00964207	2.96659	-0.00974093	2.99	-0.00987813	2.68199	-0.0424277	766.378	2.40243	807.656	2.55192
98.9788	0.280678	3.75849	-0.0102772	3.27363	-0.0123903	3.77392	-0.00965453	2.96125	-0.00974469	2.99539	-0.00988995	2.69796	-0.0424117	766.303	2.40255	807.595	2.55205
98.9602	0.280628	3.77323	-0.0102763	3.26703	-0.0123642	3.78023	-0.00966634	2.95498	-0.00974602	3.00296	-0.00990752	2.71322	-0.0423998	766.217	2.40264	807.527	2.55215
98.941	0.280576	3.78716	-0.010275	3.25924	-0.0123348	3.78614	-0.00967752	2.94874	-0.00974503	3.01169	-0.00993058	2.72688	-0.0423825	766.122	2.40269	807.453	2.55222
98.9213	0.280522	3.8003	-0.0102731	3.25032	-0.012304	3.79258	-0.00968809	2.94344	-0.00974182	3.02063	-0.00995521	2.73992	-0.0423512	766.017	2.40272	807.373	2.55226
98.9011	0.280467	3.81177	-0.0102708	3.24123	-0.0122757	3.79951	-0.00969806	2.93906	-0.00974014	3.03066	-0.00997768	2.75416	-0.0422972	765.906	2.4027	807.287	2.55224
98.8804	0.280408	3.82162	-0.010268	3.23382	-0.0122514	3.8051	-0.00970745	2.93554	-0.00974356	3.04263	-0.00999807	2.76954	-0.0422308	765.79	2.40266	807.195	2.55219
98.859	0.280346	3.83082	-0.0102647	3.22802	-0.0122312	3.80846	-0.00971628	2.93196	-0.00974821	3.05554	-0.0100165	2.78509	-0.0421617	765.668	2.40259	807.098	2.55211
98.8364	0.280281	3.8394	-0.0102611	3.22194	-0.0122147	3.80972	-0.00972456	2.9274	-0.00975403	3.06752	-0.0100329	2.80077	-0.04209	765.539	2.40248	806.996	2.55201
98.8132	0.280211	3.84738	-0.0102571	3.2156	-0.012202	3.80985	-0.0097323	2.92191	-0.00976462	3.07768	-0.0100474	2.81567	-0.0420159	765.402	2.40235	806.889	2.55188
98.7894	0.280135	3.85386	-0.0102527	3.21084	-0.0121928	3.80983	-0.00973954	2.91554	-0.00977611	3.08609	-0.0100602	2.8298	-0.0419397	765.259	2.40216	806.778	2.55173
98.7642	0.280054	3.85798	-0.0102479	3.20759	-0.0121869	3.80875	-0.00974627	2.90833	-0.00978481	3.09281	-0.0100712	2.84409	-0.0418705	765.111	2.40195	806.663	2.55154
98.7375	0.279969	3.85986	-0.0102428	3.20398	-0.0121825	3.80574	-0.00975251	2.90123	-0.00979083	3.09793	-0.0100805	2.85761	-0.0418264	764.961	2.40171	806.543	2.55132
98.7097	0.279881	3.85958	-0.0102375	3.1991	-0.0121758	3.8009	-0.00975828	2.89516	-0.00979793	3.1015	-0.0100883	2.86947	-0.0418062	764.805	2.40145	806.413	2.55107
98.6812	0.27979	3.85723	-0.0102336	3.19394	-0.0121669	3.7943	-0.0097636	2.88917	-0.00980968	3.10358	-0.0100944	2.88064	-0.0417909	764.639	2.40118	806.276	2.5508
98.6517	0.279696	3.85292	-0.0102331	3.19032	-0.0121578	3.78603	-0.00976848	2.88235	-0.00982225	3.10515	-0.0100991	2.89296	-0.0417801	764.463	2.40088	806.132	2.55049
98.6213	0.279599	3.84764	-0.0102338	3.18819	-0.0121466	3.77708	-0.00977293	2.87475	-0.00983193	3.10713	-0.0101024	2.90729	-0.0417828	764.28	2.40056	805.981	2.55016
98.5905	0.279499	3.84235	-0.010234	3.18658	-0.0121335	3.7684	-0.00977696	2.86639	-0.00983885	3.10952	-0.0101042	2.9226	-0.0417893	764.093	2.4002	805.821	2.54981
98.5588	0.279396	3.83613	-0.0102337	3.18545	-0.0121203	3.75998	-0.0097806	2.85734	-0.00984312	3.11229	-0.0101048	2.93793	-0.0417994	763.896	2.39982	805.653	2.54946
98.5261	0.279288	3.82814	-0.0102329	3.18479	-0.0121071	3.75183	-0.00978386	2.84761	-0.00984484	3.11542	-0.0101041	2.95417	-0.0418312	763.69	2.3994	805.478	2.54909
98.4923	0.279176	3.81845	-0.0102316	3.1855	-0.0120939	3.74394	-0.00978674	2.83726	-0.00984413	3.1198	-0.0101023	2.97219	-0.0418837	763.475	2.39895	805.295	2.54871
98.4576	0.279063	3.80715	-0.0102298	3.18751	-0.0120808	3.7363	-0.00978927	2.82632	-0.00984474	3.12447	-0.0100992	2.99097	-0.0419377	763.251	2.39846	805.103	2.54832
98.422	0.278947	3.79523	-0.0102276	3.18985	-0.0120694	3.728	-0.00979145	2.81483	-0.00985389	3.12758	-0.0100951	3.00865	-0.0419841	763.018	2.39794	804.902	2.54793
98.3857	0.278829	3.78363	-0.010225	3.19251	-0.0120599	3.71908	-0.0097933	2.80281	-0.0098712	3.13011	-0.0100899	3.02524	-0.042023	762.779	2.39737	804.691	2.54752
98.3486	0.278707	3.77236	-0.0102219	3.19456	-0.0120484	3.7114	-0.00979665	2.79122	-0.00988902	3.13299	-0.0100838	3.04171	-0.0420548	762.532	2.39677	804.471	2.54707
98.3108	0.27858	3.76232	-0.0102185	3.19602	-0.0120332	3.70581	-0.00980143	2.78188	-0.00990366	3.13621	-0.0100803	3.05712	-0.0420889	762.277	2.39614	804.238	2.54659
98.2729	0.278448	3.75438	-0.0102148	3.19874	-0.0120164	3.70133	-0.00980394	2.77559	-0.00991525	3.13884	-0.0100831	3.06968	-0.0421343	762.013	2.39544	803.995	2.54606
98.2351	0.278313	3.74846	-0.0102107	3.20357	-0.0120016	3.69609	-0.00980609	2.77224	-0.00992392	3.13999	-0.0100882	3.07859	-0.0421812	761.742	2.3947	803.743	2.5455
98.1972	0.278177	3.74356	-0.0102081	3.21042	-0.0119888	3.69012	-0.00981154	2.77079	-0.00992977	3.13972	-0.0100918	3.08492	-0.0422297	761.466	2.39392	803.486	2.5449
98.1584	0.27804	3.73873	-0.0102087	3.21919	-0.0119743	3.68528	-0.00981832	2.76934	-0.00993293	3.13809	-0.0100941	3.0906	-0.0422977	761.186	2.39312	803.221	2.54427
98.1182	0.277902	3.73489	-0.0102107	3.22888	-0.0119582	3.68154	-0.00982454	2.76789	-0.0099335	3.13608	-0.0100951	3.09564	-0.0423844	760.903	2.3923	802.948	2.54362
98.0762	0.277761	3.7329	-0.0102139	3.23762	-0.0119423	3.67793	-0.00983022	2.76826	-0.00993161	3.13462	-0.0100984	3.09916	-0.0424797	760.616	2.39146	802.667	2.54296
98.0329	0.27762	3.73269	-0.0102201	3.24453	-0.0119249	3.67445	-0.00983538	2.77038	-0.00992736	3.13368	-0.0101113	3.10213	-0.0425833	760.325	2.39062	802.379	2.54228
97.9888	0.277476	3.73418	-0.0102291	3.25059	-0.0119041	3.6702	-0.00984003	2.77233	-0.0099245	3.13324	-0.0101333	3.10457	-0.0426855	760.026	2.38977	802.084	2.54157
97.9436	0.277329	3.73729	-0.0102409	3.25675	-0.0118803	3.6652	-0.0098442	2.77323	-0.00992662	3.13237	-0.0101567	3.10559	-0.0427772	759.718	2.38891	801.783	2.54084
97.8971	0.277178	3.74105	-0.0102535	3.26299	-0.0118553	3.66041	-0.0098479	2.7731	-0.00993348	3.13109	-0.0101779	3.10526	-0.0428588	759.401	2.38805	801.477	2.54009
97.8493	0.277026	3.74451	-0.010265	3.27022	-0.0118329	3.65581	-0.00985115	2.77201	-0.00994854	3.13033	-0.0101968	3.10454	-0.0429306	759.077	2.38719	801.163	2.53932
97.8003	0.276871	3.74767	-0.0102754	3.27839	-0.0118148	3.65233	-0.00985397	2.76998	-0.00997141	3.12824	-0.0102172	3.10436	-0.0429839	758.746	2.38633	800.84	2.53852
97.7503	0.276715	3.74964	-0.0102849	3.28563	-0.0118008	3.64991	-0.00985636	2.76707	-0.00999444	3.12397	-0.0102427	3.1047	-0.0430194	758.409	2.38547	800.507	2.53771
97.6989	0.276556	3.74956	-0.0102933	3.29196	-0.0117908	3.6476	-0.00985835	2.76331	-0.010014	3.11945	-0.0102694	3.10644	-0.0430651	758.066	2.38458	800.163	2.53688
97.6459	0.276396	3.74751	-0.0103008	3.29834	-0.0117846	3.6463	-0.00985995	2.75875	-0.0100301	3.11469	-0.0102935	3.10953	-0.0431298	757.718	2.38367	799.809	2.53604
97.5919	0.276235	3.7445	-0.0103074	3.30476	-0.0117821	3.64598	-0.00986118	2.75342	-0.0100431	3.1088	-0.0103152	3.11207	-0.0431943	757.363	2.38273	799.447	2.53519
97.5368	0.276075	3.74239	-0.0103131	3.3112	-0.011783	3.64568	-0.00986205	2.74737	-0.0100529	3.10182	-0.0103344	3.11319	-0.0432586	756.999	2.38178	799.078	2.53431
97.4804	0.275913	3.74114	-0.010318	3.31675	-0.0117873	3.64631	-0.00986258	2.74153	-0.0100597	3.09382	-0.0103514	3.11385	-0.0433316	756.624	2.38082	798.701	2.53341
97.4229	0.275748	3.7398	-0.010322	3.32054	-0.0117929	3.64874	-0.00986278	2.73682	-0.0100637	3.08484	-0.0103662	3.11498	-0.0434039	756.24	2.37983	798.317	2.53247
97.364	0.275582	3.7393	-0.0103253	3.32263	-0.011798	3.65289	-0.00986266	2.73319	-0.0100649	3.07494	-0.0103788	3.11566	-0.0434754	755.847	2.37881	797.928	2.53151
97.3034	0.275414	3.7396	-0.0103278	3.3231	-0.0118026	3.65777	-0.00986225	2.73061	-0.0100635	3.06416	-0.0103895	3.11498	-0.0435551	755.445	2.37777	797.531	2.53051
97.2416	0.275245	3.73974	-0.0103296	3.32293	-0.0118068	3.66153	-0.00986154	2.72902	-0.0100596	3.05256	-0.0103981	3.11301	-0.0436337	755.037	2.37674	797.127	2.52947
97.1795	0.275074	3.74066	-0.0103307	3.32305	-0.0118123	3.66329	-0.00986057	2.7293	-0.0100569	3.04109	-0.0104048	3.1098	-0.0437109	754.621	2.3757	796.715	2.52843
97.1171	0.274901	3.7423	-0.0103312	3.32255	-0.0118209	3.66405	-0.00985933	2.73136	-0.0100627	3.03158	-0.0104098	3.10542	-0.043805	754.2	2.37463	796.294	2.52734
97.0538	0.274725	3.74283	-0.010331	3.32053	-0.0118306	3.66568	-0.00985784	2.7333	-0.0100767	3.02486	-0.010413	3.099	-0.0439152	753.773	2.37354	795.863	2.52621
96.9893	0.274545	3.74228	-0.0103302	3.31708	-0.0118378	3.66814	-0.00985612	2.73422	-0.0100911	3.02082	-0.0104145	3.08973	-0.0440225	753.341	2.37245	795.418	2.52504
96.9238	0.274362	3.74252	-0.0103288	3.31316	-0.0118425	3.66957	-0.00985417	2.73416	-0.0101022	3.01844	-0.0104145	3.07866	-0.0441178	752.906	2.37136	794.965	2.52385
96.8573	0.274178	3.74444	-0.0103269	3.30971	-0.0118468	3.6691	-0.00985201	2.73316	-0.0101103	3.01582	-0.0104129	3.06679	-0.0442015	752.465	2.37025	794.502	2.52264
96.79	0.273993	3.74795	-0.0103244	3.3058	-0.0118486	3.66772	-0.00984965	2.73127	-0.010119	3.01298	-0.0104098	3.05415	-0.044274	752.016	2.36911	794.029	2.5214
96.7215	0.273807	3.75208	-0.0103215	3.30145	-0.0118465	3.6673	-0.00984709	2.72943	-0.0101321	3.01084	-0.0104054	3.04171	-0.0443357	751.558	2.36793	793.544	2.52015
96.6517	0.273616	3.75497	-0.010318	3.2976	-0.0118404	3.66779	-0.00984436	2.72765	-0.0101455	3.00937	-0.0103996	3.03129	-0.0443963	751.091	2.36672	793.052	2.51887
96.581	0.273419	3.75667	-0.0103142	3.29424	-0.0118325	3.66734	-0.00984146	2.72409	-0.0101558	3.00854	-0.0103926	3.02282	-0.0444647	750.617	2.36552	792.551	2.51755
96.5099	0.273217	3.75906	-0.0103098	3.29225	-0.0118264	3.66507	-0.0098384	2.71885	-0.0101629	3.00742	-0.0103843	3.01439	-0.0445406	750.135	2.36431	792.04	2.51621
96.4381	0.273011	3.763	-0.0103051	3.29157	-0.011824	3.66198	-0.00983701	2.71383	-0.0101671	3.00603	-0.0103786	3.0042	-0.0446235	749.648	2.36308	791.519	2.51484
96.3651	0.2728	3.76753	-0.0103	3.29034	-0.0118231	3.65902	-0.00983904	2.70992	-0.0101684	3.00527	-0.0103789	2.99141	-0.044704	749.155	2.36184	790.986	2.51346
96.2904	0.272585	3.7717	-0.0102945	3.28765	-0.0118202	3.65618	-0.00984253	2.70709	-0.0101669	3.00423	-0.0103814	2.97706	-0.0447821	748.656	2.36059	790.445	2.51207
96.2144	0.272367	3.77552	-0.0102887	3.2845	-0.0118153	3.65437	-0.00984557	2.70528	-0.0101629	3.00199	-0.0103822	2.96306	-0.0448669	748.147	2.35933	789.897	2.51067
96.1371	0.272146	3.779	-0.0102826	3.28272	-0.0118121	3.65445	-0.0098482	2.70356	-0.0101564	2.99861	-0.0103778	2.95032	-0.0449489	747.629	2.35806	789.345	2.50924
96.0586	0.271925	3.78306	-0.0102762	3.28226	-0.0118124	3.65727	-0.00985223	2.701	-0.0101475	2.99415	-0.0103649	2.93878	-0.0450192	747.101	2.35674	788.788	2.50779
95.9792	0.271702	3.78859	-0.0102695	3.28305	-0.0118142	3.66269	-0.00985944	2.69855	-0.0101364	2.98957	-0.0103474	2.92933	-0.0450781	746.564	2.35539	788.225	2.50633
95.8988	0.271477	3.79552	-0.0102643	3.28688	-0.0118138	3.66787	-0.00986786	2.69712	-0.010123	2.98579	-0.0103292	2.92279	-0.0451352	746.02	2.35401	787.654	2.50486
95.8177	0.27125	3.80287	-0.0102625	3.29359	-0.0118113	3.6719	-0.0098756	2.69576	-0.0101077	2.98186	-0.0103104	2.91904	-0.0452086	745.469	2.35259	787.072	2.50335
95.7359	0.27102	3.80879	-0.010262	3.30124	-0.0118105	3.67573	-0.00988268	2.69356	-0.010094	2.9769	-0.0102945	2.91705	-0.0453068	744.913	2.35117	786.478	2.50181
95.6535	0.270788	3.81334	-0.0102628	3.30796	-0.011813	3.67846	-0.00988913	2.69146	-0.0100856	2.97184	-0.0102853	2.91584	-0.0454286	744.349	2.34972	785.874	2.50024
95.5707	0.270552	3.81748	-0.0102685	3.31286	-0.0118188	3.67923	-0.00989497	2.69037	-0.0100787	2.96763	-0.0102823	2.91538	-0.0455637	743.776	2.34825	785.259	2.49865
95.4875	0.270311	3.82032	-0.0102788	3.31603	-0.0118277	3.67904	-0.00990022	2.68935	-0.0100694	2.9633	-0.0102853	2.91563	-0.0456931	743.193	2.34675	784.638	2.49704
95.4037	0.270069	3.821	-0.01029	3.31845	-0.0118395	3.67973	-0.0099049	2.68838	-0.010058	2.95888	-0.0102905	2.91656	-0.045808	742.599	2.34524	784.013	2.4954
95.3186	0.269827	3.82052	-0.0103001	3.32106	-0.0118542	3.68128	-0.00990903	2.68838	-0.0100445	2.95619	-0.010294	2.91723	-0.0459088	741.998	2.34373	783.384	2.49372
95.2321	0.269585	3.81985	-0.0103092	3.32385	-0.0118696	3.68183	-0.00991445	2.6884	-0.0100291	2.95516	-0.0102996	2.91765	-0.0460052	741.387	2.34224	782.751	2.49201
95.1442	0.269341	3.819	-0.0103172	3.3268	-0.0118841	3.6805	-0.00992292	2.68751	-0.0100118	2.9539	-0.0103108	2.91874	-0.0461154	740.766	2.34073	782.11	2.49026
95.0552	0.269097	3.81888	-0.0103244	3.32991	-0.0118994	3.67738	-0.00993248	2.68577	-0.00999269	2.9515	-0.0103237	2.92047	-0.0462388	740.135	2.33921	781.462	2.4885
94.9651	0.268851	3.81946	-0.0103306	3.33408	-0.0119173	3.67346	-0.00994125	2.68413	-0.00997194	2.94712	-0.0103346	2.92282	-0.0463655	739.495	2.33768	780.806	2.4867
94.8741	0.268604	3.81981	-0.0103377	3.33925	-0.0119377	3.67061	-0.00994926	2.68348	-0.00994961	2.93992	-0.0103436	2.92484	-0.0464953	738.844	2.33613	780.142	2.48488
94.7823	0.268357	3.82083	-0.0103476	3.34357	-0.0119604	3.66877	-0.00995654	2.68288	-0.00992579	2.93094	-0.0103508	2.92654	-0.0466189	738.183	2.33454	779.469	2.48304
94.6895	0.268107	3.82251	-0.0103582	3.34615	-0.0119835	3.667	-0.0099631	2.68142	-0.00990057	2.9212	-0.0103561	2.92886	-0.0467272	737.513	2.33294	778.788	2.48116
94.5955	0.267854	3.82298	-0.0103696	3.34705	-0.0120033	3.6662	-0.00996897	2.67913	-0.00987403	2.91072	-0.0103598	2.93084	-0.0468208	736.836	2.33129	778.099	2.47921
94.5003	0.267598	3.82231	-0.0103834	3.34637	-0.01202	3.66633	-0.00997418	2.67605	-0.00984626	2.89955	-0.0103618	2.93159	-0.0469095	736.153	2.32958	777.4	2.47721
94.4038	0.267339	3.82145	-0.0103978	3.34416	-0.0120373	3.66645	-0.00997874	2.67313	-0.00982098	2.88773	-0.0103623	2.93116	-0.0470023	735.462	2.32784	776.693	2.47516
94.3057	0.267078	3.8195	-0.0104109	3.3414	-0.0120551	3.66655	-0.00998452	2.67219	-0.00980175	2.87621	-0.0103612	2.9296	-0.0470991	734.76	2.32606	775.978	2.47306
94.2063	0.266816	3.8156	-0.0104227	3.33903	-0.0120698	3.66663	-0.00999326	2.67405	-0.00978832	2.8659	-0.0103588	2.92698	-0.0472087	734.05	2.32423	775.255	2.47096
94.1056	0.266551	3.81075	-0.0104352	3.33614	-0.0120797	3.66761	-0.010003	2.67678	-0.00978046	2.85584	-0.0103549	2.92332	-0.0473304	733.334	2.32236	774.522	2.46883
94.0038	0.266283	3.80681	-0.01045	3.33273	-0.0120868	3.67035	-0.0100119	2.67849	-0.00977429	2.84513	-0.0103498	2.91869	-0.0474454	732.611	2.32045	773.777	2.46671
93.9015	0.266012	3.80467	-0.0104653	3.32975	-0.0120948	3.67386	-0.0100199	2.68107	-0.00976609	2.83381	-0.0103434	2.91313	-0.0475447	731.88	2.31852	773.022	2.4646
93.7991	0.265739	3.80424	-0.0104791	3.32627	-0.0121056	3.67721	-0.0100272	2.68538	-0.00975597	2.8219	-0.0103395	2.90759	-0.0476289	731.142	2.31658	772.258	2.4625
93.6963	0.265463	3.80454	-0.0104916	3.32141	-0.0121171	3.68038	-0.0100337	2.69043	-0.00974402	2.80945	-0.0103415	2.90299	-0.0476987	730.396	2.31462	771.486	2.46038
93.593	0.265186	3.80463	-0.0105028	3.31523	-0.0121276	3.68339	-0.0100394	2.69618	-0.00973032	2.7965	-0.0103493	2.8993	-0.0477545	729.641	2.31263	770.708	2.45824
93.4891	0.264906	3.80452	-0.0105127	3.3087	-0.012137	3.68624	-0.0100444	2.7026	-0.00971498	2.78398	-0.0103626	2.89738	-0.0477969	728.876	2.31062	769.921	2.45606
93.3846	0.264623	3.8033	-0.0105214	3.30367	-0.0121435	3.68803	-0.0100486	2.70966	-0.00969806	2.7728	-0.0103775	2.89717	-0.0478356	728.107	2.30859	769.127	2.45384
93.2788	0.264336	3.80102	-0.0105308	3.30008	-0.0121456	3.68788	-0.0100523	2.71731	-0.00967967	2.76201	-0.0103902	2.89768	-0.0478798	727.337	2.30654	768.325	2.45159
93.1714	0.264047	3.79956	-0.0105407	3.29604	-0.0121451	3.68588	-0.0100552	2.72644	-0.00965988	2.75068	-0.0104045	2.89888	-0.0479293	726.565	2.30447	767.516	2.44933
93.0627	0.263755	3.79979	-0.0105476	3.29159	-0.0121458	3.68212	-0.0100576	2.73697	-0.00963877	2.73886	-0.010424	2.89982	-0.0479836	725.785	2.30237	766.698	2.44705
92.9528	0.263458	3.80072	-0.0105516	3.28765	-0.0121495	3.67758	-0.0100593	2.74792	-0.00961641	2.72657	-0.0104447	2.89961	-0.0480335	724.993	2.30021	765.872	2.44476
92.8419	0.263156	3.80051	-0.0105545	3.28329	-0.0121561	3.67321	-0.0100605	2.75926	-0.00959289	2.71384	-0.010463	2.8992	-0.04807	724.192	2.29799	765.04	2.44246
92.7301	0.26285	3.7992	-0.0105565	3.27854	-0.0121654	3.66811	-0.0100612	2.77006	-0.00957192	2.70072	-0.0104788	2.89952	-0.0480937	723.385	2.29573	764.203	2.44013
92.6176	0.262538	3.79866	-0.0105576	3.27432	-0.0121755	3.66139	-0.0100613	2.77941	-0.00955706	2.68721	-0.0104924	2.89963	-0.0481051	722.574	2.29347	763.362	2.43778
92.5041	0.262222	3.79978	-0.0105596	3.26972	-0.0121846	3.65404	-0.0100627	2.78828	-0.0095444	2.67337	-0.0105039	2.89861	-0.0481046	721.755	2.29117	762.517	2.43541
92.3891	0.261902	3.80156	-0.0105643	3.26384	-0.0121925	3.64792	-0.0100672	2.79759	-0.00953022	2.66012	-0.0105131	2.89653	-0.0480929	720.929	2.28884	761.668	2.433
92.2724	0.261578	3.80307	-0.0105716	3.25582	-0.0121995	3.6439	-0.0100728	2.80641	-0.0095146	2.64837	-0.0105204	2.89342	-0.0480796	720.097	2.28649	760.815	2.43057
92.1542	0.26125	3.80522	-0.0105814	3.24487	-0.0122073	3.64097	-0.0100777	2.81475	-0.00949763	2.63805	-0.0105257	2.89025	-0.0480737	719.259	2.28412	759.958	2.4281
92.0346	0.260917	3.80891	-0.0105918	3.23202	-0.0122178	3.63818	-0.0100819	2.82353	-0.00947937	2.62912	-0.0105292	2.88794	-0.0480751	718.414	2.2817	759.096	2.4256
91.9138	0.260581	3.81314	-0.0106008	3.2192	-0.0122307	3.63643	-0.0100853	2.83272	-0.0094599	2.62062	-0.0105309	2.88554	-0.0480833	717.561	2.27923	758.228	2.42309
91.7921	0.260244	3.81698	-0.0106085	3.20823	-0.0122461	3.6366	-0.0100881	2.84229	-0.00943928	2.61162	-0.0105308	2.88214	-0.048089	716.698	2.27673	757.354	2.42055
91.6684	0.259905	3.82135	-0.0106151	3.19905	-0.0122618	3.63769	-0.0100902	2.85223	-0.00942124	2.60307	-0.0105291	2.87779	-0.0480832	715.827	2.27417	756.472	2.418
91.5419	0.259566	3.82714	-0.0106204	3.19068	-0.0122762	3.63784	-0.0100918	2.86341	-0.00940932	2.59585	-0.0105258	2.87254	-0.0480755	714.949	2.27157	755.58	2.41543
91.4138	0.259227	3.83427	-0.0106247	3.18401	-0.012291	3.63617	-0.0100927	2.87578	-0.00940327	2.58994	-0.0105211	2.86734	-0.048075	714.065	2.26896	754.68	2.41282
91.2856	0.258883	3.84178	-0.0106278	3.17986	-0.0123063	3.63368	-0.0100931	2.88835	-0.00940283	2.58526	-0.0105149	2.8631	-0.0480724	713.174	2.26633	753.771	2.41019
91.1569	0.258536	3.84782	-0.01063	3.17724	-0.0123183	3.63223	-0.0100929	2.90111	-0.00940412	2.58087	-0.0105074	2.85888	-0.0480587	712.276	2.2637	752.852	2.40756
91.0272	0.258185	3.85244	-0.0106311	3.17516	-0.0123271	3.63177	-0.0100922	2.91403	-0.00940342	2.57584	-0.0104986	2.85468	-0.0480343	711.374	2.26106	751.922	2.40492
90.8963	0.257832	3.85753	-0.0106312	3.17451	-0.0123348	3.63044	-0.010091	2.92619	-0.00940082	2.57112	-0.0104921	2.85141	-0.0479997	710.469	2.25839	750.987	2.40226
90.7644	0.257477	3.86396	-0.0106305	3.17524	-0.0123396	3.62737	-0.0100875	2.93578	-0.00940005	2.5676	-0.0104917	2.84813	-0.0479555	709.558	2.25568	750.045	2.39954
90.6316	0.257116	3.87168	-0.0106289	3.17545	-0.0123397	3.62355	-0.01008	2.94382	-0.00940466	2.56525	-0.0104933	2.84393	-0.0479111	708.639	2.25293	749.1	2.39678
90.498	0.256753	3.87972	-0.0106264	3.17518	-0.0123371	3.62084	-0.0100705	2.9531	-0.00941079	2.56401	-0.0104932	2.83885	-0.0478758	707.708	2.25014	748.148	2.394
90.364	0.256387	3.88622	-0.0106232	3.17535	-0.0123339	3.62009	-0.0100608	2.96356	-0.00941471	2.56292	-0.0104915	2.83293	-0.04784	706.767	2.2473	747.184	2.39119
90.2288	0.256018	3.89124	-0.0106192	3.17503	-0.01233	3.62123	-0.0100512	2.97331	-0.00941651	2.56198	-0.0104883	2.82622	-0.0477947	705.816	2.24442	746.21	2.38836
90.092	0.255647	3.89577	-0.0106145	3.17334	-0.0123255	3.62326	-0.0100414	2.98147	-0.0094163	2.56209	-0.0104837	2.81786	-0.0477405	704.856	2.24151	745.225	2.38552
89.9544	0.255275	3.8989	-0.0106091	3.17034	-0.0123204	3.62524	-0.0100334	2.98809	-0.00941415	2.5623	-0.0104776	2.80699	-0.0476867	703.889	2.23857	744.232	2.38267
89.8166	0.2549	3.9007	-0.0106031	3.16608	-0.0123166	3.62806	-0.0100289	2.99324	-0.00941379	2.56169	-0.0104702	2.79558	-0.0476426	702.917	2.23559	743.231	2.3798
89.678	0.25452	3.90212	-0.0105964	3.16062	-0.0123139	3.6317	-0.010026	2.99698	-0.00941879	2.56029	-0.0104616	2.78638	-0.0475987	701.939	2.23258	742.223	2.3769
89.5384	0.254139	3.90319	-0.0105892	3.15403	-0.0123088	3.6352	-0.0100228	2.99935	-0.00942891	2.55815	-0.0104517	2.77931	-0.0475549	700.957	2.22952	741.204	2.37397
89.3981	0.253758	3.90392	-0.0105814	3.14635	-0.0123013	3.63856	-0.0100192	3.00134	-0.00944392	2.5553	-0.0104407	2.77337	-0.0475206	699.966	2.22641	740.175	2.37102
89.2567	0.253376	3.90341	-0.0105731	3.13856	-0.0122952	3.6418	-0.0100153	3.00478	-0.00945995	2.55177	-0.0104287	2.76851	-0.0474861	698.967	2.22326	739.137	2.36806
89.1138	0.252991	3.90172	-0.0105643	3.13248	-0.0122905	3.64581	-0.0100111	3.01051	-0.0094733	2.54759	-0.0104156	2.76379	-0.0474423	697.961	2.22008	738.091	2.36507
88.9691	0.252603	3.90072	-0.010555	3.12896	-0.0122833	3.65148	-0.0100067	3.01751	-0.00948407	2.5428	-0.0104052	2.7583	-0.0473899	696.949	2.21687	737.037	2.36205
88.823	0.252212	3.90129	-0.0105453	3.12698	-0.0122721	3.65781	-0.010002	3.02482	-0.009496	2.53834	-0.010401	2.75297	-0.0473291	695.933	2.21363	735.972	2.35899
88.6755	0.251819	3.90336	-0.0105353	3.12557	-0.012257	3.66387	-0.00999711	3.03241	-0.00951267	2.53511	-0.0103991	2.74873	-0.0472604	694.911	2.21038	734.897	2.35592
88.5274	0.251424	3.90687	-0.0105248	3.1247	-0.0122382	3.66965	-0.00999014	3.03935	-0.00953023	2.53214	-0.0103958	2.74552	-0.0471933	693.882	2.20713	733.813	2.35284
88.379	0.251028	3.91175	-0.010514	3.12344	-0.0122176	3.67517	-0.00997941	3.04567	-0.00954497	2.52852	-0.0103911	2.74331	-0.0471461	692.845	2.20388	732.72	2.34974
88.2303	0.250632	3.91794	-0.0105029	3.1218	-0.0121991	3.68133	-0.00996691	3.05229	-0.00956064	2.5252	-0.0103852	2.74115	-0.0471178	691.801	2.20062	731.62	2.34659
88.0809	0.250233	3.92446	-0.0104915	3.12072	-0.0121844	3.68811	-0.00995454	3.0592	-0.00958084	2.52307	-0.0103816	2.73811	-0.0470896	690.751	2.19737	730.508	2.34339
87.9311	0.249834	3.93039	-0.0104798	3.11925	-0.0121733	3.69456	-0.00994232	3.06638	-0.00960169	2.52207	-0.0103839	2.73517	-0.0470613	689.695	2.19413	729.388	2.34013
87.7811	0.249431	3.93573	-0.0104678	3.11652	-0.0121639	3.7016	-0.00993024	3.0738	-0.00962316	2.52218	-0.0103883	2.73321	-0.0470422	688.633	2.19091	728.263	2.33681
87.6305	0.249026	3.93961	-0.0104557	3.11348	-0.0121542	3.71012	-0.00991832	3.08146	-0.00964884	2.52242	-0.0103911	2.73221	-0.0470228	687.566	2.1877	727.131	2.33346
87.4789	0.248617	3.94207	-0.0104433	3.11198	-0.0121462	3.71911	-0.00990656	3.08841	-0.00967487	2.52187	-0.0103921	2.73213	-0.0469939	686.493	2.18449	725.992	2.33006
87.3261	0.248207	3.94501	-0.0104307	3.11286	-0.0121416	3.72674	-0.00989496	3.09379	-0.00969758	2.52058	-0.0103953	2.73291	-0.0469561	685.413	2.18126	724.849	2.32666
87.1723	0.247796	3.9484	-0.010418	3.11601	-0.0121401	3.73215	-0.00988353	3.09764	-0.00971708	2.51858	-0.0104078	2.73453	-0.0469098	684.327	2.17801	723.699	2.32326
87.0177	0.247384	3.9513	-0.0104051	3.12134	-0.01214	3.73543	-0.00987226	3.10003	-0.00973351	2.5159	-0.0104291	2.73695	-0.0468553	683.231	2.17474	722.542	2.31985
86.8624	0.246971	3.95373	-0.0103921	3.12783	-0.0121374	3.73757	-0.00986118	3.10102	-0.00974697	2.51348	-0.0104515	2.74012	-0.0467931	682.126	2.17144	721.376	2.31642
86.7067	0.246558	3.95572	-0.010379	3.1336	-0.0121307	3.73954	-0.00985027	3.10068	-0.00975758	2.51313	-0.0104715	2.74311	-0.0467418	681.015	2.16811	720.204	2.31295
86.5507	0.246143	3.95727	-0.0103658	3.13869	-0.01212	3.74134	-0.00983954	3.09997	-0.00976545	2.51477	-0.010489	2.74501	-0.0467101	679.901	2.16475	719.026	2.30945
86.3942	0.245725	3.9575	-0.0103525	3.14402	-0.0121074	3.74388	-0.00982899	3.10073	-0.00977071	2.51649	-0.0105041	2.74677	-0.0466698	678.783	2.16135	717.842	2.30591
86.2366	0.245306	3.95554	-0.0103392	3.14867	-0.0120966	3.74805	-0.00981863	3.1038	-0.00977344	2.51736	-0.010517	2.74931	-0.0466122	677.66	2.15792	716.65	2.3023
86.0779	0.244884	3.95242	-0.0103277	3.15267	-0.0120893	3.75286	-0.00980846	3.10908	-0.00977378	2.51743	-0.0105276	2.75259	-0.0465473	676.535	2.15446	715.449	2.29864
85.9181	0.244462	3.95	-0.0103196	3.15694	-0.0120836	3.75645	-0.00979847	3.11557	-0.0097718	2.51674	-0.0105362	2.75658	-0.0464754	675.408	2.15098	714.242	2.29494
85.7575	0.244038	3.94917	-0.0103132	3.16148	-0.0120758	3.75797	-0.00978868	3.12229	-0.00976763	2.5153	-0.0105427	2.76124	-0.0463969	674.279	2.1475	713.027	2.29122
85.5959	0.243612	3.94986	-0.0103064	3.16627	-0.0120641	3.75749	-0.00977907	3.12922	-0.00976135	2.51317	-0.0105473	2.76654	-0.0463122	673.144	2.14401	711.803	2.28747
85.4321	0.243182	3.95291	-0.0102993	3.17038	-0.0120488	3.75512	-0.00976966	3.13544	-0.00975671	2.51036	-0.0105501	2.77154	-0.0462307	672.005	2.1405	710.569	2.2837
85.2656	0.242753	3.95822	-0.010292	3.17384	-0.0120318	3.75183	-0.00976044	3.14097	-0.00975729	2.50692	-0.0105511	2.77533	-0.0461615	670.861	2.13696	709.327	2.27991
85.0981	0.242324	3.96386	-0.0102844	3.17849	-0.0120168	3.74951	-0.00975142	3.14675	-0.00975921	2.50287	-0.0105503	2.77796	-0.0460949	669.713	2.13341	708.079	2.2761
84.9306	0.241892	3.96981	-0.0102784	3.18519	-0.0120038	3.74811	-0.00974259	3.15093	-0.00975877	2.49916	-0.010548	2.78039	-0.0460219	668.557	2.12986	706.826	2.27228
84.7624	0.241457	3.97697	-0.0102775	3.19293	-0.0119891	3.74576	-0.00973395	3.15178	-0.00975607	2.49668	-0.0105441	2.78353	-0.0459428	667.395	2.12631	705.569	2.26842
84.5935	0.241021	3.98436	-0.0102816	3.20075	-0.0119728	3.74251	-0.00972551	3.14942	-0.00975122	2.49447	-0.0105387	2.78645	-0.0458579	666.226	2.12274	704.308	2.26454
84.424	0.240581	3.99014	-0.0102868	3.20955	-0.0119567	3.74024	-0.00971726	3.14491	-0.00974795	2.49253	-0.0105318	2.78824	-0.0457676	665.053	2.11917	703.041	2.26064
84.2537	0.240139	3.99438	-0.0102911	3.22019	-0.011939	3.73979	-0.0097092	3.14017	-0.00974985	2.49266	-0.0105273	2.78985	-0.0456813	663.877	2.11558	701.767	2.25671
84.0821	0.239693	3.99806	-0.0102947	3.23257	-0.0119181	3.74111	-0.00970134	3.13612	-0.00975304	2.49569	-0.0105286	2.79221	-0.045608	662.697	2.11198	700.488	2.25275
83.9091	0.239245	4.00119	-0.0102976	3.24662	-0.011894	3.7441	-0.00969367	3.13275	-0.00975382	2.50057	-0.0105319	2.79437	-0.0455381	661.511	2.10836	699.205	2.24876
83.7348	0.238795	4.00471	-0.0102997	3.26224	-0.011867	3.7487	-0.00968619	3.13002	-0.0097523	2.50631	-0.010537	2.79542	-0.0454624	660.319	2.10472	697.92	2.24475
83.5589	0.238344	4.00859	-0.0103012	3.27844	-0.0118389	3.75392	-0.00967889	3.12881	-0.00974858	2.51377	-0.0105476	2.79632	-0.0453812	659.121	2.10106	696.633	2.24074
83.3811	0.237888	4.011	-0.010302	3.29426	-0.0118118	3.7579	-0.00967179	3.12907	-0.00974275	2.52289	-0.0105596	2.79799	-0.045295	657.92	2.09738	695.34	2.23668
83.2028	0.237429	4.01199	-0.0103022	3.31063	-0.0117856	3.75979	-0.0096667	3.12891	-0.00973492	2.53266	-0.0105732	2.79948	-0.0452039	656.715	2.0937	694.042	2.2326
83.0246	0.236966	4.01254	-0.0103037	3.3275	-0.011762	3.76058	-0.00966535	3.12743	-0.00972518	2.54304	-0.0105917	2.8008	-0.0451082	655.503	2.09002	692.739	2.2285
82.8463	0.2365	4.01266	-0.0103081	3.34392	-0.0117429	3.76214	-0.00966577	3.1256	-0.00971726	2.55309	-0.0106113	2.80287	-0.0450083	654.285	2.08635	691.427	2.22439
82.668	0.236031	4.01329	-0.0103135	3.36081	-0.011728	3.76535	-0.00966605	3.12436	-0.00971837	2.56191	-0.0106284	2.80474	-0.0449045	653.061	2.08267	690.108	2.22026
82.4896	0.23556	4.01441	-0.0103182	3.37904	-0.0117172	3.77014	-0.00966621	3.12368	-0.00972813	2.57044	-0.010643	2.8055	-0.0447969	651.831	2.07899	688.782	2.2161
82.3104	0.235084	4.01416	-0.010322	3.39853	-0.0117085	3.77552	-0.00966624	3.12444	-0.00973886	2.57869	-0.0106553	2.80612	-0.0446859	650.593	2.07531	687.451	2.21192
82.1301	0.234604	4.01261	-0.010325	3.4183	-0.0116982	3.77963	-0.00966615	3.12659	-0.00974687	2.58486	-0.0106652	2.80751	-0.0445809	649.347	2.0716	686.117	2.20772
81.948	0.234121	4.01072	-0.0103273	3.43741	-0.0116844	3.78162	-0.00966596	3.12823	-0.00975227	2.58992	-0.0106729	2.80873	-0.0444999	648.094	2.06787	684.781	2.20352
81.7641	0.233634	4.00852	-0.0103289	3.45678	-0.0116675	3.78249	-0.00966565	3.12848	-0.00975516	2.59574	-0.0106786	2.80886	-0.0444509	646.836	2.06412	683.444	2.19928
81.579	0.233144	4.00602	-0.0103299	3.47638	-0.0116493	3.78411	-0.00966707	3.12831	-0.00975566	2.60139	-0.0106821	2.80888	-0.0444328	645.573	2.06032	682.107	2.195
81.3936	0.232651	4.00324	-0.0103301	3.49527	-0.0116318	3.78644	-0.00967195	3.12865	-0.00975386	2.60594	-0.0106838	2.80969	-0.044435	644.302	2.05651	680.766	2.19069
81.2085	0.232157	4.00109	-0.0103298	3.51346	-0.0116149	3.78763	-0.00967831	3.12856	-0.00974987	2.60944	-0.0106836	2.81035	-0.0444385	643.022	2.0527	679.421	2.18636
81.0236	0.23166	4.00047	-0.0103288	3.53096	-0.0115987	3.78773	-0.00968609	3.12806	-0.00974379	2.61284	-0.0106816	2.80995	-0.0444432	641.737	2.04888	678.072	2.18203
80.8381	0.23116	4.0004	-0.0103273	3.54871	-0.0115812	3.7886	-0.00969704	3.129	-0.00973572	2.61706	-0.0106779	2.80854	-0.0444581	640.444	2.04505	676.716	2.17769
80.6521	0.230656	3.99903	-0.0103252	3.56666	-0.0115608	3.79113	-0.0097092	3.13222	-0.00972574	2.62206	-0.0106726	2.80708	-0.0444737	639.145	2.04121	675.355	2.17335
80.4653	0.230148	3.99643	-0.0103226	3.58298	-0.0115394	3.79524	-0.00972066	3.13671	-0.00971031	2.62779	-0.0106657	2.80739	-0.0444808	637.84	2.03733	673.986	2.16901
80.2772	0.229639	3.99446	-0.0103213	3.59863	-0.0115189	3.80085	-0.00973146	3.14058	-0.00968604	2.63331	-0.0106574	2.8103	-0.0444799	636.529	2.03344	672.611	2.16467
80.0876	0.229127	3.99402	-0.0103232	3.61544	-0.0114993	3.8079	-0.00974161	3.14295	-0.00965697	2.63772	-0.0106513	2.81571	-0.0444711	635.212	2.02953	671.23	2.16031
79.8969	0.228612	3.99413	-0.0103261	3.63244	-0.0114806	3.8154	-0.00975113	3.14479	-0.009627	2.64105	-0.0106509	2.82349	-0.044455	633.889	2.0256	669.844	2.15595
79.7053	0.228091	3.99385	-0.0103302	3.64961	-0.0114609	3.82151	-0.00976004	3.14704	-0.00959618	2.64335	-0.0106525	2.83353	-0.0444318	632.557	2.02164	668.451	2.15158
79.5129	0.227566	3.9941	-0.0103371	3.66782	-0.0114384	3.82628	-0.00976835	3.14877	-0.00956458	2.64466	-0.0106523	2.84482	-0.0444019	631.217	2.01763	667.053	2.14721
79.3201	0.227039	3.99579	-0.0103449	3.68611	-0.0114134	3.83068	-0.00977609	3.14907	-0.00953226	2.64411	-0.0106503	2.85547	-0.0443746	629.87	2.0136	665.647	2.14282
79.1266	0.22651	3.99793	-0.0103517	3.70263	-0.0113877	3.8338	-0.00978327	3.14803	-0.00950294	2.64088	-0.0106466	2.86458	-0.0443591	628.517	2.00954	664.233	2.13843
78.9319	0.225979	3.99868	-0.0103576	3.71653	-0.011365	3.8357	-0.00979173	3.14659	-0.00948015	2.63691	-0.0106414	2.87313	-0.0443456	627.159	2.00545	662.812	2.13402
78.736	0.225445	3.99719	-0.0103626	3.72792	-0.0113471	3.83735	-0.00980323	3.14571	-0.00945998	2.63404	-0.0106346	2.88204	-0.0443251	625.793	2.00134	661.384	2.1296
78.539	0.224907	3.99356	-0.0103667	3.7378	-0.011332	3.83783	-0.0098158	3.14534	-0.00943871	2.63134	-0.0106264	2.89038	-0.0442978	624.419	1.9972	659.948	2.12517
78.3411	0.224365	3.98788	-0.01037	3.74714	-0.0113177	3.8372	-0.00982756	3.14548	-0.00942003	2.62878	-0.0106204	2.89816	-0.0442641	623.038	1.99304	658.503	2.12073
78.1424	0.223817	3.98116	-0.0103726	3.75596	-0.0113042	3.83734	-0.00984037	3.14518	-0.0094075	2.62728	-0.0106203	2.90722	-0.0442334	621.646	1.98888	657.049	2.11628
77.9422	0.223265	3.97437	-0.0103743	3.76426	-0.0112897	3.83911	-0.00985779	3.14356	-0.00939723	2.62589	-0.0106221	2.9175	-0.0442238	620.246	1.98474	655.587	2.11183
77.7404	0.222709	3.96659	-0.0103753	3.77207	-0.0112742	3.84154	-0.00987962	3.14158	-0.00938547	2.6246	-0.0106221	2.92712	-0.0442343	618.841	1.9806	654.118	2.10737
77.5381	0.22215	3.95789	-0.0103756	3.77939	-0.0112596	3.84367	-0.009902	3.14109	-0.00937232	2.62432	-0.0106203	2.93517	-0.044246	617.431	1.97646	652.642	2.1029
77.3365	0.221588	3.94922	-0.0103753	3.78533	-0.0112459	3.84554	-0.00992307	3.14202	-0.00936147	2.62318	-0.0106169	2.94264	-0.0442495	616.014	1.97229	651.156	2.09842
77.1359	0.221022	3.94058	-0.0103743	3.78904	-0.011233	3.84713	-0.00994285	3.14249	-0.00935649	2.61848	-0.0106119	2.95045	-0.0442545	614.589	1.96811	649.662	2.09392
76.9356	0.220452	3.93199	-0.0103727	3.79151	-0.0112209	3.84938	-0.00996139	3.1416	-0.00935348	2.60949	-0.0106054	2.95767	-0.0442698	613.154	1.96391	648.16	2.08938
76.735	0.21988	3.92345	-0.0103705	3.79371	-0.0112115	3.85316	-0.00997873	3.13941	-0.00934872	2.59821	-0.0105975	2.9634	-0.0442952	611.712	1.9597	646.65	2.0848
76.5338	0.219306	3.91588	-0.0103677	3.79474	-0.0112046	3.85841	-0.00999489	3.13599	-0.00934228	2.58748	-0.0105882	2.96771	-0.04433	610.264	1.95549	645.129	2.08022
76.3313	0.21873	3.90924	-0.0103663	3.79374	-0.0111983	3.86506	-0.0100099	3.1323	-0.00933426	2.5773	-0.0105776	2.97065	-0.0443647	608.811	1.95124	643.6	2.0756
76.1274	0.218151	3.90167	-0.0103697	3.7908	-0.0111943	3.87303	-0.0100257	3.12926	-0.00932472	2.56674	-0.0105658	2.97229	-0.0443994	607.349	1.94696	642.067	2.07094
75.9225	0.217572	3.89324	-0.0103778	3.786	-0.0111945	3.88135	-0.0100439	3.12595	-0.00931373	2.55582	-0.0105529	2.97266	-0.0444521	605.879	1.94267	640.526	2.06625
75.7166	0.216991	3.88579	-0.0103867	3.77942	-0.0111969	3.88909	-0.0100627	3.12146	-0.00930138	2.54457	-0.0105388	2.97184	-0.0445222	604.396	1.93837	638.976	2.06155
75.5099	0.21641	3.8793	-0.0103945	3.77117	-0.0111975	3.89718	-0.0100802	3.11676	-0.00928773	2.53211	-0.0105237	2.97078	-0.0445904	602.903	1.93407	637.415	2.05684
75.302	0.215827	3.87191	-0.0104013	3.7613	-0.0111967	3.90651	-0.0100964	3.11278	-0.0092765	2.51668	-0.0105076	2.97132	-0.0446478	601.4	1.92975	635.844	2.0521
75.0936	0.215241	3.86367	-0.010409	3.75082	-0.011198	3.917	-0.0101113	3.10949	-0.00927123	2.49933	-0.0104943	2.97338	-0.0446947	599.89	1.9254	634.264	2.04735
74.8849	0.214654	3.85553	-0.0104193	3.74067	-0.0112014	3.9277	-0.0101251	3.10777	-0.00926803	2.4829	-0.0104872	2.97508	-0.0447407	598.373	1.92104	632.677	2.04259
74.6758	0.214065	3.84658	-0.0104284	3.73085	-0.011203	3.93766	-0.0101377	3.10755	-0.00926316	2.46736	-0.0104861	2.97551	-0.0447948	596.853	1.91668	631.085	2.0378
74.4666	0.213476	3.83596	-0.0104328	3.72226	-0.0112031	3.94692	-0.0101492	3.10696	-0.00926036	2.45178	-0.010487	2.97474	-0.0448477	595.329	1.9123	629.489	2.033
74.257	0.212884	3.82466	-0.0104345	3.71577	-0.0112054	3.95549	-0.0101596	3.10509	-0.00926316	2.43617	-0.0104827	2.97282	-0.04489	593.798	1.90792	627.885	2.02818
74.0465	0.212292	3.81455	-0.0104354	3.71039	-0.0112096	3.96431	-0.010169	3.102	-0.00927134	2.42055	-0.0104734	2.9698	-0.0449224	592.261	1.90352	626.273	2.02336
73.8346	0.211701	3.80557	-0.0104355	3.70424	-0.0112121	3.97426	-0.0101773	3.09866	-0.00928463	2.40494	-0.0104629	2.96573	-0.0449451	590.72	1.89908	624.65	2.01853
73.6213	0.21111	3.79497	-0.0104349	3.69737	-0.0112111	3.98439	-0.0101847	3.096	-0.00930282	2.39026	-0.0104512	2.96065	-0.0449585	589.173	1.89459	623.017	2.01367
73.4069	0.210519	3.7819	-0.0104336	3.69164	-0.0112069	3.99284	-0.0101912	3.09307	-0.00932567	2.37739	-0.0104385	2.95463	-0.0449632	587.621	1.89007	621.376	2.0088
73.1914	0.209926	3.76831	-0.0104317	3.687	-0.0112013	3.99878	-0.0101967	3.0899	-0.00934931	2.36536	-0.0104284	2.94769	-0.0449593	586.061	1.88551	619.729	2.00393
72.9754	0.209332	3.75424	-0.0104291	3.68159	-0.011198	4.00321	-0.0102014	3.0874	-0.00937004	2.35324	-0.0104246	2.94082	-0.0449474	584.497	1.88093	618.075	1.99904
72.7588	0.208736	3.7388	-0.0104259	3.67453	-0.0111988	4.00712	-0.0102052	3.08554	-0.00939161	2.34013	-0.0104229	2.93581	-0.0449278	582.93	1.87631	616.412	1.99414
72.5421	0.20814	3.72299	-0.0104222	3.66591	-0.0112018	4.0096	-0.0102083	3.08431	-0.00941761	2.32517	-0.0104199	2.93352	-0.0449007	581.359	1.87166	614.737	1.98921
72.3254	0.207543	3.70866	-0.0104179	3.65672	-0.011203	4.01072	-0.0102105	3.08277	-0.00944782	2.31028	-0.010419	2.93292	-0.0448758	579.783	1.867	613.055	1.98428
72.1085	0.206944	3.69575	-0.0104131	3.6488	-0.0112009	4.01235	-0.0102121	3.08002	-0.00948203	2.2982	-0.010424	2.9321	-0.044862	578.2	1.86233	611.367	1.97934
71.891	0.206343	3.6824	-0.0104078	3.64211	-0.0111955	4.01539	-0.0102129	3.07611	-0.00951639	2.28882	-0.0104308	2.92927	-0.0448497	576.608	1.85764	609.672	1.97438
71.6727	0.20574	3.66773	-0.0104021	3.63569	-0.0111888	4.01977	-0.010213	3.07201	-0.00954721	2.28113	-0.0104358	2.9236	-0.0448389	575.007	1.85292	607.97	1.96941
71.4538	0.205137	3.6518	-0.0103959	3.62863	-0.0111828	4.02543	-0.0102125	3.06864	-0.00957462	2.27597	-0.010439	2.91612	-0.0448386	573.399	1.84819	606.26	1.96441
71.2347	0.204533	3.63561	-0.0103894	3.62004	-0.0111755	4.03139	-0.0102114	3.06507	-0.00959874	2.27323	-0.0104442	2.90693	-0.0448485	571.786	1.84344	604.544	1.95938
71.015	0.203928	3.62099	-0.0103824	3.61093	-0.011167	4.03582	-0.0102096	3.06039	-0.0096197	2.2719	-0.0104549	2.89519	-0.0448679	570.168	1.83864	602.823	1.95433
70.7952	0.203322	3.6079	-0.0103751	3.60222	-0.0111592	4.03786	-0.0102073	3.05466	-0.0096376	2.27192	-0.0104672	2.88286	-0.0448966	568.543	1.8338	601.097	1.94926
70.5761	0.202712	3.59536	-0.0103674	3.59482	-0.0111521	4.03854	-0.0102045	3.04884	-0.00965257	2.27232	-0.010481	2.87178	-0.044934	566.911	1.82894	599.366	1.94415
70.358	0.2021	3.58429	-0.0103594	3.58958	-0.0111474	4.03972	-0.0102012	3.04476	-0.00966836	2.27308	-0.0104999	2.86192	-0.0449707	565.274	1.82405	597.63	1.93903
70.1401	0.201486	3.57461	-0.0103512	3.58552	-0.011147	4.04139	-0.0101973	3.04236	-0.00968855	2.27511	-0.01052	2.85415	-0.0449975	563.632	1.81913	595.888	1.93389
69.9221	0.200872	3.56448	-0.0103444	3.58168	-0.0111487	4.04261	-0.010193	3.03972	-0.00970931	2.27833	-0.0105376	2.84837	-0.0450148	561.983	1.81418	594.138	1.92874
69.7035	0.200257	3.5539	-0.010341	3.57895	-0.0111507	4.04431	-0.0101883	3.03597	-0.00972694	2.28361	-0.0105528	2.84269	-0.0450322	560.327	1.80921	592.379	1.92358
69.4836	0.199638	3.54474	-0.010339	3.57729	-0.0111548	4.04739	-0.0101832	3.03206	-0.00974155	2.29085	-0.0105657	2.8362	-0.0450587	558.664	1.80424	590.615	1.9184
69.2625	0.199016	3.53693	-0.0103382	3.57574	-0.0111627	4.05177	-0.0101776	3.02891	-0.00975328	2.29815	-0.0105763	2.82894	-0.0450848	556.995	1.79926	588.845	1.91321
69.0403	0.198392	3.52953	-0.0103404	3.57431	-0.0111724	4.05648	-0.0101717	3.0265	-0.00976222	2.30457	-0.0105848	2.82095	-0.0451014	555.32	1.79428	587.069	1.90801
68.8175	0.197765	3.52342	-0.0103456	3.57299	-0.0111802	4.0597	-0.0101655	3.02479	-0.0097685	2.31106	-0.0105912	2.81227	-0.0451089	553.641	1.78927	585.29	1.90278
68.5937	0.197137	3.51947	-0.0103536	3.57178	-0.0111862	4.06055	-0.0101589	3.02375	-0.00977222	2.31852	-0.0105957	2.80294	-0.0451077	551.958	1.78425	583.507	1.89753
68.3682	0.196508	3.5176	-0.0103624	3.56975	-0.0111922	4.06007	-0.010152	3.02427	-0.00977713	2.32691	-0.0105982	2.7939	-0.0451072	550.269	1.7792	581.718	1.89226
68.141	0.195876	3.5177	-0.0103702	3.56695	-0.0111982	4.05921	-0.0101448	3.02628	-0.00978683	2.33708	-0.0105989	2.78606	-0.0451165	548.574	1.77414	579.924	1.88698
67.913	0.195241	3.51878	-0.010377	3.56433	-0.0112043	4.05709	-0.0101374	3.02789	-0.00979744	2.34895	-0.0105979	2.77939	-0.0451262	546.872	1.76904	578.125	1.8817
67.6845	0.194604	3.5199	-0.0103829	3.56097	-0.0112086	4.05376	-0.0101297	3.02821	-0.00980528	2.36153	-0.0105953	2.77382	-0.045127	545.165	1.76391	576.32	1.87639
67.4551	0.193965	3.52195	-0.0103878	3.55599	-0.0112093	4.05019	-0.0101218	3.02729	-0.00981045	2.37567	-0.010591	2.76842	-0.0451193	543.448	1.75878	574.507	1.87107
67.2245	0.193325	3.5249	-0.0103918	3.55039	-0.0112085	4.04548	-0.0101137	3.02518	-0.00981308	2.3913	-0.0105852	2.76226	-0.0451127	541.725	1.75365	572.689	1.86574
66.9931	0.192682	3.52779	-0.010395	3.54509	-0.0112081	4.03878	-0.0101053	3.02286	-0.00981327	2.40652	-0.0105817	2.75631	-0.0451253	539.995	1.74851	570.862	1.86039
66.7609	0.192036	3.53153	-0.0103974	3.5401	-0.0112079	4.03017	-0.010095	3.02215	-0.00981476	2.42042	-0.0105838	2.75145	-0.0451562	538.259	1.74333	569.027	1.85504
66.5275	0.191387	3.537	-0.010399	3.53541	-0.011208	4.02066	-0.010081	3.02389	-0.00982115	2.43304	-0.0105915	2.74675	-0.0451864	536.516	1.73813	567.186	1.84969
66.2935	0.190735	3.54411	-0.0103998	3.53101	-0.0112084	4.01121	-0.0100652	3.02707	-0.00982856	2.44534	-0.0106081	2.74128	-0.0452069	534.765	1.73292	565.337	1.84431
66.0586	0.19008	3.55278	-0.0104	3.52779	-0.0112109	4.00091	-0.0100496	3.03072	-0.00983331	2.45823	-0.0106331	2.7351	-0.0452271	533.008	1.7277	563.485	1.83892
65.8227	0.189423	3.56295	-0.0104012	3.52572	-0.0112173	3.98891	-0.0100342	3.03479	-0.00983551	2.47076	-0.0106626	2.72731	-0.0452651	531.242	1.72246	561.631	1.8335
65.5865	0.188763	3.57452	-0.0104054	3.52383	-0.0112272	3.97527	-0.010019	3.03838	-0.00983526	2.48203	-0.0107	2.71801	-0.0453294	529.467	1.71722	559.774	1.82808
65.3502	0.1881	3.58744	-0.0104105	3.52212	-0.0112407	3.96102	-0.010004	3.03966	-0.00983267	2.49298	-0.0107449	2.70999	-0.0454097	527.685	1.71196	557.913	1.82265
65.1133	0.187437	3.60163	-0.0104147	3.52058	-0.0112575	3.94708	-0.00998922	3.03782	-0.00982785	2.50454	-0.0107896	2.70412	-0.0454868	525.9	1.70669	556.045	1.81722
64.8758	0.186773	3.61611	-0.0104181	3.52012	-0.0112756	3.93346	-0.00997465	3.03484	-0.00982455	2.51575	-0.0108305	2.69849	-0.0455518	524.111	1.70141	554.171	1.81178
64.6378	0.186107	3.62994	-0.0104205	3.5216	-0.0112931	3.92108	-0.0099603	3.03257	-0.00982633	2.52662	-0.0108677	2.69219	-0.0456052	522.321	1.69612	552.291	1.80631
64.3993	0.18544	3.64314	-0.0104222	3.52493	-0.0113101	3.9108	-0.00994617	3.03008	-0.00982933	2.53898	-0.0109013	2.68525	-0.0456565	520.526	1.69082	550.404	1.80081
64.1597	0.184771	3.65572	-0.0104231	3.52913	-0.0113247	3.90254	-0.00993227	3.02648	-0.00982987	2.55275	-0.0109314	2.6777	-0.0457148	518.725	1.68548	548.509	1.7953
63.9191	0.1841	3.6677	-0.0104233	3.53323	-0.0113371	3.89621	-0.0099186	3.02272	-0.00982803	2.56602	-0.0109619	2.67049	-0.0457707	516.916	1.68013	546.608	1.78977
63.6772	0.183429	3.67818	-0.0104227	3.53815	-0.0113491	3.89175	-0.00990517	3.01973	-0.00982393	2.57791	-0.0109962	2.66544	-0.0458151	515.102	1.67476	544.698	1.78423
63.4341	0.182757	3.68631	-0.0104215	3.54476	-0.0113588	3.88908	-0.00989197	3.01656	-0.00981768	2.58937	-0.0110306	2.66336	-0.0458576	513.284	1.66936	542.78	1.7787
63.1904	0.182086	3.69308	-0.0104215	3.55298	-0.0113647	3.8872	-0.00987901	3.01232	-0.00980936	2.60131	-0.0110614	2.66322	-0.0459165	511.461	1.66395	540.855	1.77317
62.9466	0.181414	3.69948	-0.0104243	3.56182	-0.0113686	3.88518	-0.00986812	3.00796	-0.00979909	2.61371	-0.0110924	2.6631	-0.045991	509.632	1.65851	538.922	1.76761
62.7031	0.180739	3.70458	-0.0104282	3.57033	-0.0113725	3.88393	-0.00986102	3.00441	-0.00978694	2.62653	-0.0111271	2.66211	-0.0460711	507.799	1.65305	536.987	1.76204
62.4598	0.18006	3.70754	-0.0104312	3.57853	-0.0113746	3.88343	-0.00985576	3.00072	-0.00977302	2.64066	-0.0111617	2.66028	-0.0461567	505.961	1.64757	535.049	1.75645
62.2156	0.17938	3.70935	-0.0104334	3.58641	-0.011373	3.88181	-0.00985042	2.99599	-0.00976106	2.65784	-0.0111925	2.65764	-0.0462473	504.12	1.64205	533.109	1.75084
61.9699	0.178697	3.71098	-0.0104347	3.59399	-0.011368	3.87914	-0.00984502	2.99119	-0.00975463	2.67702	-0.0112198	2.65424	-0.0463428	502.276	1.63653	531.167	1.74519
61.7225	0.178011	3.71152	-0.0104353	3.60126	-0.0113615	3.87727	-0.00983957	2.98814	-0.00974985	2.69626	-0.0112435	2.65011	-0.0464335	500.428	1.63102	529.221	1.73952
61.4738	0.177324	3.71101	-0.0104351	3.60824	-0.0113555	3.87709	-0.00983407	2.98677	-0.00974301	2.71555	-0.0112675	2.64528	-0.0465198	498.574	1.62549	527.272	1.73383
61.2241	0.176633	3.71041	-0.0104343	3.61493	-0.0113498	3.87852	-0.00982854	2.98518	-0.00973785	2.73396	-0.0112954	2.6398	-0.0466108	496.711	1.61994	525.316	1.72813
60.9733	0.175939	3.70974	-0.0104327	3.62224	-0.0113446	3.88058	-0.00982297	2.98248	-0.00974158	2.75059	-0.011327	2.63278	-0.0467061	494.842	1.61437	523.355	1.72243
60.7216	0.175243	3.70989	-0.0104287	3.63015	-0.0113379	3.88143	-0.00981737	2.97872	-0.00975747	2.76642	-0.0113622	2.6243	-0.0468056	492.965	1.60875	521.391	1.71671
60.4701	0.174544	3.71084	-0.0104205	3.6368	-0.0113299	3.88019	-0.00981176	2.97394	-0.00978131	2.78237	-0.0113969	2.61625	-0.0468998	491.082	1.6031	519.424	1.71098
60.2191	0.173843	3.71164	-0.0104102	3.64224	-0.0113224	3.87697	-0.00980613	2.9682	-0.00980547	2.79752	-0.0114314	2.60862	-0.0469798	489.193	1.59744	517.452	1.70522
59.9683	0.173139	3.71321	-0.0103996	3.64833	-0.0113153	3.87185	-0.0098005	2.96246	-0.0098299	2.81098	-0.0114691	2.60049	-0.0470462	487.299	1.59175	515.475	1.69943
59.7177	0.172433	3.71551	-0.0103888	3.65595	-0.0113106	3.86492	-0.00979486	2.95671	-0.00985821	2.8228	-0.0115062	2.5928	-0.0470993	485.396	1.58605	513.494	1.69361
59.4667	0.171726	3.71669	-0.0103778	3.66503	-0.01131	3.85626	-0.00978923	2.95006	-0.00988656	2.83304	-0.0115392	2.58644	-0.0471399	483.49	1.58033	511.506	1.68775
59.2153	0.171018	3.71587	-0.0103666	3.67459	-0.0113132	3.84597	-0.00978362	2.94437	-0.00991127	2.84177	-0.0115681	2.58138	-0.0471774	481.582	1.5746	509.509	1.68185
58.9633	0.170307	3.71316	-0.0103552	3.68368	-0.0113183	3.83502	-0.00977801	2.94051	-0.0099325	2.84996	-0.0115968	2.57754	-0.0472211	479.67	1.56886	507.505	1.67593
58.7103	0.169593	3.70954	-0.0103437	3.69323	-0.0113233	3.8262	-0.0097706	2.93659	-0.00995036	2.85852	-0.0116288	2.57399	-0.0472615	477.753	1.56309	505.494	1.66999
58.4562	0.168876	3.70598	-0.0103321	3.7032	-0.0113301	3.82032	-0.00975966	2.93262	-0.00996498	2.86652	-0.011664	2.56978	-0.0472897	475.829	1.5573	503.477	1.66402
58.2013	0.168156	3.70246	-0.0103203	3.71267	-0.0113386	3.81454	-0.00974717	2.92951	-0.00997649	2.87307	-0.0117022	2.56588	-0.0473153	473.899	1.55148	501.452	1.658
57.9463	0.167432	3.6999	-0.0103085	3.72254	-0.0113469	3.80794	-0.00973684	2.92723	-0.00998502	2.87823	-0.0117397	2.56317	-0.0473475	471.963	1.54565	499.422	1.65194
57.6917	0.166705	3.69827	-0.0102966	3.73372	-0.0113569	3.80149	-0.00973042	2.92574	-0.00999069	2.88205	-0.0117763	2.56071	-0.0473768	470.019	1.53978	497.389	1.64584
57.4374	0.165976	3.69662	-0.0102846	3.74612	-0.0113701	3.79516	-0.00972593	2.92411	-0.0099936	2.88459	-0.0118195	2.55756	-0.0473942	468.067	1.53387	495.354	1.63971
57.183	0.165245	3.69585	-0.0102726	3.75968	-0.0113866	3.78989	-0.00972145	2.92142	-0.0099939	2.88589	-0.0118688	2.55377	-0.0473912	466.111	1.52793	493.314	1.63356
56.9279	0.164512	3.69684	-0.0102605	3.77344	-0.0114043	3.78654	-0.009717	2.91772	-0.00999167	2.88693	-0.0119167	2.54936	-0.0473686	464.152	1.52198	491.27	1.62739
56.6721	0.163776	3.69951	-0.0102484	3.78463	-0.0114196	3.78411	-0.00971258	2.91307	-0.00998705	2.88953	-0.0119631	2.54528	-0.0473455	462.19	1.51603	489.218	1.6212
56.4154	0.163039	3.7038	-0.0102345	3.79153	-0.0114324	3.78166	-0.00970819	2.90842	-0.00998013	2.89454	-0.0120118	2.54243	-0.047331	460.223	1.51009	487.159	1.61499
56.1575	0.162301	3.70961	-0.0102152	3.79524	-0.0114465	3.78011	-0.00970383	2.90468	-0.00997102	2.90184	-0.012059	2.53984	-0.0473249	458.251	1.50412	485.095	1.60875
55.8983	0.161563	3.7178	-0.010189	3.79862	-0.011462	3.77941	-0.00970134	2.90091	-0.00995983	2.91133	-0.0121009	2.5366	-0.0473175	456.273	1.49815	483.023	1.6025
55.638	0.160822	3.72916	-0.0101561	3.80351	-0.0114749	3.77771	-0.00970244	2.89711	-0.00994665	2.9229	-0.0121379	2.53273	-0.0473	454.292	1.49216	480.944	1.59624
55.377	0.160081	3.74354	-0.0101151	3.80892	-0.0114856	3.77505	-0.00970699	2.89511	-0.0099316	2.93555	-0.0121701	2.52828	-0.0472727	452.307	1.48616	478.859	1.58995
55.1156	0.15934	3.76171	-0.0100628	3.81391	-0.0114958	3.77239	-0.00971482	2.89393	-0.00991475	2.94829	-0.0121977	2.52417	-0.0472361	450.32	1.48014	476.765	1.58363
54.854	0.158599	3.7844	-0.00999777	3.81851	-0.0115037	3.76882	-0.00972397	2.8917	-0.00989621	2.96204	-0.0122209	2.52222	-0.0471906	448.33	1.47412	474.665	1.57729
54.5925	0.157857	3.81229	-0.00992073	3.82271	-0.0115076	3.76347	-0.00973256	2.8903	-0.00987607	2.97672	-0.0122397	2.52234	-0.0471367	446.337	1.46809	472.56	1.57093
54.3313	0.157115	3.84606	-0.00983225	3.82654	-0.0115096	3.75734	-0.00974059	2.8906	-0.00985442	2.99047	-0.0122544	2.52262	-0.0470748	444.343	1.46206	470.45	1.56454
54.0704	0.15637	3.88449	-0.00973291	3.83092	-0.0115115	3.75137	-0.00974808	2.89071	-0.00983134	3.00239	-0.0122652	2.52304	-0.0470053	442.35	1.45602	468.336	1.55814
53.8091	0.155622	3.92735	-0.00962146	3.83581	-0.0115115	3.74465	-0.00975505	2.88971	-0.00980692	3.01348	-0.0122722	2.52452	-0.0469285	440.354	1.44997	466.22	1.55174
53.5475	0.154871	3.97623	-0.00949489	3.84029	-0.0115096	3.73632	-0.00976152	2.88859	-0.00978488	3.02466	-0.0122756	2.52609	-0.046845	438.355	1.44392	464.1	1.54533
53.2855	0.154118	4.03173	-0.00935216	3.84436	-0.0115078	3.72827	-0.00976932	2.88824	-0.00976879	3.03501	-0.0122755	2.52684	-0.0467549	436.352	1.43785	461.976	1.53889
53.0225	0.153364	4.0935	-0.00919412	3.84804	-0.0115062	3.72323	-0.00978021	2.88773	-0.00975475	3.04455	-0.0122721	2.52681	-0.0466589	434.346	1.43176	459.849	1.53242
52.7581	0.152605	4.16122	-0.00901975	3.85226	-0.0115045	3.72017	-0.00979222	2.88615	-0.00973905	3.05422	-0.0122655	2.52602	-0.046557	432.335	1.42566	457.72	1.52593
52.4919	0.151842	4.23456	-0.00882811	3.85698	-0.0115012	3.71626	-0.00980347	2.88356	-0.00972177	3.06311	-0.0122595	2.52542	-0.0464499	430.32	1.41954	455.59	1.51943
52.224	0.151076	4.31412	-0.00862014	3.86127	-0.0114943	3.71063	-0.00981398	2.87999	-0.00970665	3.07031	-0.0122578	2.52592	-0.0463376	428.301	1.4134	453.457	1.51292
51.955	0.150308	4.40228	-0.00839494	3.86606	-0.0114841	3.70429	-0.00982378	2.87641	-0.00969725	3.0759	-0.0122565	2.52656	-0.0462116	426.276	1.40725	451.321	1.50641
51.6855	0.149541	4.50131	-0.00815163	3.87131	-0.0114708	3.69817	-0.0098347	2.87373	-0.00968968	3.07994	-0.0122519	2.52641	-0.0460633	424.244	1.4011	449.183	1.49988
51.4155	0.148773	4.61066	-0.00789125	3.87518	-0.0114544	3.69137	-0.00984852	2.87099	-0.00968388	3.08249	-0.0122442	2.52643	-0.0459031	422.204	1.39494	447.044	1.49331
51.1449	0.148003	4.72793	-0.00761297	3.87773	-0.0114351	3.683	-0.00986326	2.86731	-0.00968341	3.08363	-0.0122335	2.52751	-0.0457407	420.156	1.38879	444.903	1.48671
50.8736	0.147231	4.85268	-0.00731419	3.87992	-0.011415	3.67405	-0.00987705	2.86272	-0.0096844	3.0834	-0.0122201	2.5287	-0.0455763	418.102	1.38261	442.755	1.48008
50.6013	0.146458	4.98628	-0.00699428	3.88086	-0.0113958	3.66548	-0.00988993	2.85817	-0.00968679	3.08278	-0.0122039	2.52909	-0.0454193	416.045	1.37643	440.598	1.47341
50.3277	0.145683	5.12913	-0.00665262	3.8806	-0.0113757	3.65544	-0.00990191	2.85549	-0.00969415	3.0836	-0.0121852	2.5287	-0.0452877	413.985	1.37023	438.435	1.46673
50.053	0.144907	5.28069	-0.00628687	3.88101	-0.0113548	3.64219	-0.00991303	2.85551	-0.00970262	3.08672	-0.0121641	2.52758	-0.0451806	411.92	1.36402	436.269	1.46003
49.7766	0.14413	5.44134	-0.0058966	3.88298	-0.0113349	3.6268	-0.00992332	2.85812	-0.0097085	3.09113	-0.0121406	2.52575	-0.0450879	409.851	1.35781	434.101	1.45332
49.4985	0.143352	5.61236	-0.00548324	3.88643	-0.0113143	3.61028	-0.00993279	2.8632	-0.00971191	3.09584	-0.012115	2.52324	-0.0450182	407.78	1.35158	431.932	1.44661
49.2192	0.142573	5.79404	-0.00504639	3.8913	-0.0112929	3.59361	-0.00994147	2.86972	-0.00971293	3.10084	-0.0120873	2.521	-0.0449796	405.707	1.34532	429.76	1.43988
48.9389	0.141794	5.98574	-0.00458384	3.8966	-0.0112727	3.57864	-0.0099494	2.8758	-0.00971168	3.10521	-0.0120577	2.51994	-0.0449617	403.631	1.33903	427.585	1.43315
48.6582	0.141014	6.18684	-0.00409533	3.90142	-0.0112536	3.5662	-0.00995659	2.88054	-0.00970825	3.10806	-0.0120263	2.51817	-0.0449454	401.552	1.33272	425.404	1.42642
48.3779	0.140234	6.39765	-0.00358247	3.90666	-0.0112355	3.55621	-0.00996308	2.88399	-0.00970275	3.10853	-0.0119967	2.51392	-0.0449216	399.472	1.3264	423.218	1.4197
48.0975	0.139453	6.61937	-0.00304681	3.91323	-0.0112167	3.54858	-0.00996888	2.8862	-0.00969527	3.10582	-0.0119727	2.50819	-0.0448906	397.391	1.32008	421.029	1.41298
47.8161	0.13867	6.8513	-0.00248985	3.92105	-0.0111935	3.54228	-0.00997402	2.88723	-0.00968589	3.10099	-0.011954	2.50198	-0.0448528	395.309	1.31374	418.839	1.40624
47.5337	0.137886	7.09188	-0.00191124	3.93006	-0.0111626	3.53637	-0.00997852	2.88713	-0.00967473	3.09595	-0.011944	2.49531	-0.0448176	393.222	1.3074	416.645	1.39952
47.2507	0.1371	7.34139	-0.00130883	3.94021	-0.0111242	3.53173	-0.00998241	2.88595	-0.00966185	3.09253	-0.0119424	2.48729	-0.044794	391.13	1.30102	414.447	1.3928
46.9669	0.136313	7.60013	-0.000684248	3.95234	-0.0110805	3.52924	-0.00998571	2.88373	-0.00964735	3.09159	-0.0119414	2.478	-0.0447724	389.033	1.29462	412.245	1.38608
46.6819	0.135526	7.86836	-4.08714e-05	3.96818	-0.0110282	3.5288	-0.00998844	2.88052	-0.00963495	3.0921	-0.0119375	2.46931	-0.0447528	386.932	1.28821	410.036	1.37935
46.3953	0.134739	8.14721	0.000623501	3.98937	-0.0109605	3.5294	-0.00999063	2.87637	-0.00962823	3.09308	-0.0119308	2.46122	-0.0447533	384.826	1.28179	407.819	1.37262
46.1072	0.133952	8.43689	0.00131278	4.01749	-0.0108744	3.52919	-0.00999229	2.87132	-0.00962329	3.09453	-0.011925	2.45278	-0.044773	382.713	1.27536	405.596	1.36588
45.8186	0.133164	8.73571	0.00202703	4.05311	-0.0107726	3.52911	-0.00999527	2.86541	-0.00961642	3.09549	-0.0119238	2.44403	-0.0447929	380.598	1.26892	403.367	1.35914
45.5304	0.132374	9.04209	0.00276632	4.09588	-0.0106559	3.53188	-0.0100013	2.8587	-0.00960771	3.09601	-0.0119233	2.43498	-0.0448038	378.482	1.26244	401.135	1.35238
45.2427	0.131585	9.35631	0.00353064	4.14544	-0.0105214	3.53739	-0.0100085	2.85122	-0.00959725	3.09699	-0.0119198	2.42567	-0.0448062	376.367	1.25592	398.9	1.3456
44.9549	0.130795	9.67865	0.00431818	4.20236	-0.0103683	3.54458	-0.0100149	2.84392	-0.00958513	3.09752	-0.0119135	2.4161	-0.0448003	374.253	1.24939	396.661	1.33882
44.6666	0.130004	10.0084	0.00513082	4.26808	-0.0101955	3.55248	-0.0100206	2.83862	-0.00957142	3.09761	-0.0119081	2.4063	-0.0447957	372.139	1.24286	394.418	1.33202
44.3778	0.129211	10.345	0.00597031	4.34308	-0.0100006	3.56014	-0.0100256	2.83615	-0.00955622	3.09911	-0.0119073	2.39629	-0.0448014	370.025	1.23634	392.171	1.32521
44.0883	0.128417	10.6887	0.00683469	4.42596	-0.00978104	3.56755	-0.0100299	2.83549	-0.00954324	3.10194	-0.0119071	2.38699	-0.0448079	367.91	1.22981	389.92	1.31839
43.7977	0.127623	11.0406	0.00772385	4.51631	-0.00953625	3.57381	-0.0100335	2.83473	-0.00953605	3.10514	-0.011904	2.3784	-0.044806	365.795	1.22328	387.663	1.31155
43.506	0.126826	11.4011	0.00863768	4.61644	-0.00926757	3.57805	-0.0100366	2.83296	-0.00953075	3.10869	-0.0118981	2.36956	-0.044796	363.678	1.21675	385.4	1.30471
43.2136	0.126025	11.7693	0.00957423	4.72765	-0.00897267	3.58036	-0.010039	2.83114	-0.00952726	3.11166	-0.0118931	2.36142	-0.0447784	361.561	1.21021	383.129	1.29789
42.9208	0.125222	12.1455	0.0105316	4.84936	-0.00864751	3.58082	-0.0100408	2.83019	-0.00953281	3.11407	-0.0118927	2.35395	-0.0447535	359.441	1.20364	380.855	1.29108
42.6278	0.124418	12.5308	0.0115098	4.9819	-0.00829189	3.58042	-0.0100439	2.82916	-0.00954698	3.11685	-0.011893	2.34712	-0.0447215	357.317	1.19706	378.58	1.28427
42.3349	0.123612	12.9253	0.0125106	5.1265	-0.00790566	3.58101	-0.01005	2.82714	-0.00956211	3.11908	-0.0118903	2.34184	-0.044683	355.189	1.19047	376.303	1.27746
42.0425	0.122806	13.3283	0.0135339	5.28339	-0.00748689	3.58257	-0.0100554	2.82509	-0.00957449	3.11987	-0.0118884	2.33712	-0.0446381	353.06	1.18389	374.024	1.27064
41.7503	0.121999	13.739	0.0145777	5.45282	-0.00703556	3.58412	-0.0100564	2.82484	-0.00958424	3.12018	-0.0118909	2.33294	-0.0445873	350.93	1.1773	371.742	1.26381
41.4581	0.121193	14.1567	0.0156401	5.63588	-0.00655171	3.58658	-0.0100532	2.82812	-0.00958782	3.12187	-0.011894	2.3302	-0.0445307	348.799	1.17068	369.459	1.25696
41.1652	0.120387	14.5806	0.0167211	5.83182	-0.00603358	3.59173	-0.0100442	2.8366	-0.00957821	3.12486	-0.011894	2.32793	-0.0444688	346.668	1.16403	367.174	1.25009
40.8717	0.119579	15.0111	0.0178226	6.03896	-0.00548133	3.60218	-0.0100279	2.85187	-0.00955235	3.12729	-0.011891	2.32519	-0.0444108	344.533	1.15735	364.886	1.24321
40.5783	0.118769	15.4491	0.0189461	6.25754	-0.00489516	3.61951	-0.0100026	2.87544	-0.00950732	3.12825	-0.0118852	2.32202	-0.0443568	342.39	1.15065	362.595	1.23629
40.2851	0.117958	15.8949	0.0200915	6.48867	-0.00427348	3.64341	-0.00996533	2.90875	-0.00943672	3.12872	-0.0118767	2.31842	-0.0442883	340.241	1.14394	360.302	1.22933
39.9922	0.117144	16.3487	0.0212566	6.73341	-0.00361477	3.67448	-0.00991467	2.95316	-0.00933809	3.12964	-0.0118657	2.31534	-0.0442061	338.088	1.13722	358.006	1.22236
39.6998	0.116327	16.8105	0.0224415	6.99182	-0.00291764	3.71328	-0.00984945	3.00907	-0.00921274	3.13008	-0.0118522	2.31457	-0.04412	335.933	1.13049	355.708	1.21537
39.4078	0.115508	17.2786	0.0236439	7.26308	-0.00218262	3.75945	-0.00976675	3.07683	-0.00906195	3.13004	-0.0118364	2.31694	-0.044021	333.777	1.12375	353.404	1.20836
39.1157	0.114688	17.7514	0.0248603	7.54727	-0.00141205	3.81262	-0.00966376	3.15767	-0.00888334	3.13048	-0.0118183	2.32138	-0.0439008	331.617	1.11702	351.094	1.20134
38.8235	0.113869	18.2283	0.0260924	7.84538	-0.000606416	3.87425	-0.00953781	3.25186	-0.00867099	3.13044	-0.0117982	2.32598	-0.0437694	329.454	1.11028	348.78	1.1943
38.5314	0.11305	18.7086	0.0273439	8.15834	0.000235633	3.94756	-0.0093882	3.35874	-0.00842294	3.12905	-0.011776	2.32983	-0.0436275	327.29	1.10353	346.462	1.18725
38.2393	0.112231	19.1926	0.0286145	8.48701	0.00111352	4.0338	-0.00921247	3.47856	-0.00814098	3.12637	-0.011752	2.33294	-0.0434667	325.121	1.09674	344.141	1.18019
37.9473	0.111412	19.6815	0.029904	8.8304	0.00202666	4.13323	-0.00900463	3.61246	-0.00782321	3.12244	-0.0117262	2.33535	-0.0432969	322.949	1.08994	341.818	1.17311
37.6551	0.110593	20.1755	0.0312121	9.18664	0.00297629	4.24699	-0.00876264	3.76152	-0.00746421	3.11825	-0.0116987	2.33709	-0.0431278	320.774	1.08313	339.492	1.16601
37.3623	0.109776	20.6748	0.032535	9.55572	0.00396172	4.37528	-0.0084864	3.92767	-0.00706247	3.11472	-0.0116733	2.33818	-0.0429596	318.595	1.07631	337.162	1.1589
37.069	0.108958	21.1797	0.0338707	9.93855	0.00498226	4.51734	-0.00817583	4.11275	-0.00662025	3.1109	-0.0116536	2.33865	-0.0427923	316.412	1.06949	334.83	1.15175
36.7753	0.10814	21.6894	0.035221	10.336	0.00603905	4.67333	-0.00783274	4.31757	-0.00613609	3.10683	-0.0116356	2.33853	-0.0426262	314.228	1.0627	332.494	1.14458
36.4816	0.107322	22.2041	0.0365877	10.747	0.00713314	4.84433	-0.00745522	4.54289	-0.00560134	3.10433	-0.0116157	2.33784	-0.0424613	312.044	1.05593	330.155	1.13738
36.1882	0.106504	22.724	0.0379723	11.1688	0.00826548	5.03044	-0.00703967	4.78852	-0.0050078	3.10424	-0.0115903	2.33752	-0.0422977	309.862	1.04916	327.814	1.13016
35.8954	0.105685	23.2483	0.0393745	11.6006	0.00943515	5.23171	-0.0065845	5.05335	-0.00435496	3.10739	-0.0115524	2.33937	-0.0421355	307.684	1.04239	325.468	1.12292
35.6029	0.104865	23.7774	0.0407923	12.0441	0.0106394	5.44913	-0.00608642	5.33719	-0.00364601	3.11634	-0.011499	2.34422	-0.0419748	305.505	1.03564	323.119	1.11567
35.3105	0.104043	24.3123	0.0422254	12.5012	0.0118774	5.68269	-0.00554229	5.64166	-0.00288409	3.13358	-0.0114271	2.35283	-0.0418158	303.324	1.0289	320.77	1.10841
35.018	0.10322	24.8531	0.0436753	12.9717	0.01315	5.93237	-0.00495284	5.96833	-0.00207223	3.16055	-0.0113304	2.36686	-0.0416584	301.142	1.02217	318.421	1.10113
34.7253	0.102395	25.3982	0.0451419	13.4547	0.0144565	6.19997	-0.00431876	6.31772	-0.00120974	3.19954	-0.0112063	2.38787	-0.0415028	298.96	1.01544	316.075	1.09382
34.4319	0.101569	25.9449	0.0466247	13.9509	0.0157959	6.48718	-0.00363899	6.69033	-0.000292369	3.25362	-0.0110525	2.41828	-0.04134	296.772	1.00871	313.727	1.0865
34.1379	0.100743	26.4928	0.0481253	14.4611	0.017169	6.79379	-0.00291251	7.08571	0.000683893	3.32391	-0.0108632	2.4613	-0.0411521	294.58	1.00197	311.377	1.07918
33.8435	0.0999169	27.0431	0.0496432	14.9842	0.0185769	7.11865	-0.00213841	7.50249	0.00171919	3.40964	-0.0106364	2.51996	-0.0409314	292.385	0.995224	309.028	1.07188
33.5487	0.0990875	27.5969	0.0511763	15.5201	0.0200219	7.46065	-0.00131769	7.94024	0.00280995	3.51096	-0.010374	2.59537	-0.0406795	290.184	0.988478	306.682	1.06458
33.2531	0.0982561	28.1554	0.0527225	16.0685	0.0215049	7.81964	-0.000451345	8.40035	0.00395636	3.62802	-0.0100743	2.68763	-0.040398	287.977	0.981729	304.339	1.05727
32.9565	0.0974237	28.7178	0.0542813	16.6294	0.0230226	8.19635	0.000461445	8.88416	0.00515853	3.76092	-0.00973166	2.79957	-0.0400793	285.764	0.974966	301.998	1.04994
32.6598	0.0965903	29.2825	0.0558546	17.2026	0.0245722	8.59055	0.00142142	9.39198	0.00641653	3.91067	-0.00934117	2.93385	-0.0397072	283.547	0.968176	299.66	1.04261
32.3635	0.0957556	29.8498	0.0574419	17.7869	0.0261507	9.00111	0.00242926	9.9241	0.00773399	4.07821	-0.00889795	3.08939	-0.0392753	281.328	0.961368	297.321	1.03527
32.0676	0.0949198	30.4199	0.0590411	18.3813	0.0277591	9.42783	0.00348554	10.4808	0.00911435	4.26534	-0.00840108	3.2642	-0.0387865	279.106	0.954558	294.981	1.02793
31.7716	0.0940836	30.9931	0.0606501	18.9857	0.0294016	9.87142	0.00459077	11.0622	0.0105572	4.47377	-0.00785338	3.45909	-0.0382438	276.883	0.947744	292.641	1.02058
31.475	0.093247	31.5696	0.0622688	19.6009	0.0310808	10.3325	0.00574542	11.6677	0.0120584	4.70327	-0.00725394	3.67664	-0.037641	274.661	0.940924	290.302	1.01322
31.1778	0.0924099	32.1478	0.0638988	20.2278	0.0327953	10.8118	0.00694985	12.2956	0.0136176	4.95362	-0.00659829	3.9184	-0.0369721	272.437	0.934094	287.964	1.00587
30.8804	0.0915721	32.7261	0.0655399	20.8659	0.0345436	11.3098	0.00820257	12.9452	0.0152344	5.22641	-0.00588224	4.18489	-0.0362407	270.212	0.927245	285.627	0.998523
30.5822	0.0907337	33.3049	0.06719	21.5144	0.0363262	11.827	0.00950209	13.6169	0.0169085	5.52312	-0.00510182	4.47662	-0.0354411	267.987	0.920374	283.291	0.991177
30.283	0.0898955	33.8854	0.068849	22.173	0.0381419	12.363	0.0108488	14.3107	0.0186429	5.84426	-0.00425692	4.79492	-0.0345678	265.759	0.913489	280.954	0.983825
29.9836	0.0890573	34.4688	0.0705185	22.8424	0.0399891	12.9165	0.0122447	15.0269	0.0204371	6.19027	-0.00334754	5.14199	-0.0336251	263.528	0.906597	278.614	0.976475
29.6853	0.0882182	35.0554	0.0721982	23.5234	0.0418684	13.4871	0.0136937	15.7657	0.0222867	6.56156	-0.00236642	5.51897	-0.0326167	261.291	0.899696	276.272	0.969134
29.3881	0.0873771	35.6435	0.0738862	24.2156	0.0437784	14.0744	0.0151957	16.5272	0.0241912	6.95758	-0.00131034	5.92602	-0.0315375	259.051	0.892784	273.931	0.961799
29.0921	0.0865341	36.2315	0.0755822	24.9181	0.045716	14.6771	0.0167469	17.3097	0.0261536	7.37779	-0.000183581	6.36235	-0.0303823	256.808	0.885859	271.59	0.95445
28.7966	0.08569	36.8208	0.0772878	25.6304	0.0476798	15.295	0.0183456	18.1114	0.0281767	7.82438	0.00101334	6.82626	-0.0291557	254.564	0.87891	269.247	0.947077
28.5013	0.0848458	37.4135	0.079003	26.3525	0.0496704	15.9293	0.0199935	18.9335	0.0302634	8.29941	0.00228351	7.31703	-0.0278528	252.317	0.871945	266.898	0.939687
28.2056	0.0840013	38.0096	0.0807255	27.0823	0.0516886	16.5817	0.0216925	19.7772	0.0324124	8.80209	0.00362979	7.83574	-0.0264692	250.067	0.86498	264.545	0.932288
27.9092	0.0831564	38.6095	0.0824533	27.8188	0.0537346	17.2506	0.0234422	20.6423	0.0346226	9.33165	0.00505122	8.38522	-0.0250095	247.816	0.858013	262.189	0.924889
27.6116	0.082312	39.2133	0.0841847	28.5636	0.0558072	17.9346	0.0252426	21.5281	0.0368965	9.88823	0.00654682	8.96727	-0.0234786	245.561	0.851033	259.831	0.917495
27.3128	0.0814671	39.8201	0.0859196	29.3185	0.0579032	18.6344	0.0270931	22.4338	0.0392328	10.4719	0.00811918	9.5808	-0.0218719	243.303	0.844038	257.47	0.910106
27.0132	0.0806197	40.4304	0.0876597	30.0832	0.0600214	19.3494	0.0289936	23.3594	0.0416301	11.0829	0.00977076	10.2257	-0.0201761	241.044	0.837034	255.105	0.902709
26.7134	0.0797708	41.0441	0.0894051	30.8565	0.0621625	20.0792	0.0309419	24.3041	0.0440908	11.7211	0.0115001	10.9027	-0.0183966	238.786	0.830021	252.736	0.895294
26.4141	0.0789221	41.6606	0.0911538	31.6373	0.0643269	20.8242	0.0329357	25.267	0.0466134	12.3874	0.0133023	11.6115	-0.0165571	236.525	0.822996	250.366	0.887859
26.1152	0.0780728	42.28	0.0929057	32.4245	0.0665153	21.585	0.0349749	26.2492	0.0491928	13.0829	0.0151759	12.352	-0.0146618	234.263	0.815967	247.995	0.880414
25.8162	0.0772217	42.9016	0.0946628	33.2171	0.0687262	22.3619	0.0370592	27.2515	0.0518239	13.8063	0.0171198	13.1238	-0.0126969	232.001	0.808931	245.622	0.872938
25.5168	0.0763708	43.5239	0.0964249	34.015	0.0709585	23.1544	0.0391881	28.2741	0.0545057	14.5568	0.0191326	13.9267	-0.0106491	229.736	0.801878	243.246	0.865402
25.2168	0.0755207	44.1461	0.09819	34.819	0.0732127	23.9619	0.0413615	29.3167	0.0572407	15.3343	0.0212167	14.7595	-0.00851481	227.47	0.794805	240.867	0.857827
24.9162	0.0746705	44.7678	0.0999583	35.629	0.0754893	24.7848	0.0435788	30.3786	0.0600275	16.1386	0.0233706	15.6218	-0.00629988	225.202	0.78773	238.485	0.85024
24.6147	0.0738202	45.3892	0.101731	36.4449	0.0777869	25.6227	0.0458396	31.4586	0.0628612	16.9696	0.0255928	16.5153	-0.00400084	222.931	0.780659	236.101	0.842638
24.312	0.0729695	46.0106	0.103509	37.2673	0.0801024	26.4739	0.0481436	32.5569	0.0657406	17.8272	0.0278856	17.4403	-0.00161446	220.658	0.773572	233.712	0.835013
24.0087	0.0721167	46.6324	0.10529	38.0972	0.0824364	27.3372	0.0504903	33.6724	0.068672	18.7103	0.0302509	18.3965	0.000853151	218.383	0.766449	231.319	0.827354
23.705	0.0712598	47.2557	0.107073	38.9342	0.0847914	28.212	0.0528792	34.8043	0.0716575	19.617	0.0326906	19.3835	0.00340519	216.106	0.759298	228.925	0.81967
23.4012	0.0704	47.8808	0.108862	39.7773	0.0871678	29.0989	0.0553098	35.9525	0.0746919	20.5471	0.0352027	20.4007	0.00604464	213.825	0.752138	226.528	0.811978
23.0977	0.0695399	48.5071	0.110654	40.6253	0.0895641	29.9982	0.0577816	37.1171	0.0777737	21.5025	0.0377816	21.4477	0.00876514	211.543	0.744974	224.125	0.804287
22.7943	0.0686805	49.1338	0.112449	41.4781	0.0919773	30.9114	0.0602922	38.2981	0.0809016	22.4837	0.0404256	22.5248	0.0115697	209.257	0.737814	221.716	0.796612
22.4906	0.0678206	49.7604	0.114247	42.3375	0.0944061	31.8397	0.0628393	39.4945	0.0840743	23.4897	0.0431403	23.6326	0.0144609	206.968	0.730656	219.299	0.78897
22.1866	0.0669604	50.3872	0.116049	43.2042	0.096851	32.7823	0.0654226	40.7044	0.0872939	24.5193	0.0459309	24.7704	0.0174324	204.676	0.723498	216.875	0.781358
21.8821	0.0660996	51.0144	0.117854	44.0769	0.0993128	33.7379	0.0680416	41.9271	0.0905626	25.5733	0.048795	25.9375	0.0204777	202.379	0.716345	214.446	0.773754
21.5768	0.0652373	51.6405	0.119657	44.9547	0.10179	34.7048	0.0706977	43.1636	0.0938824	26.6522	0.0517303	27.1327	0.0235999	200.075	0.709197	212.014	0.766138
21.2707	0.0643735	52.2649	0.12146	45.8372	0.104281	35.6827	0.0733904	44.4147	0.0972516	27.7558	0.0547382	28.3552	0.0268197	197.769	0.702041	209.578	0.758508
20.964	0.0635091	52.89	0.123261	46.7245	0.106788	36.6718	0.0761154	45.6804	0.100665	28.8838	0.0578162	29.6063	0.0301482	195.463	0.694876	207.137	0.750874
20.6568	0.0626441	53.5177	0.125061	47.6163	0.109309	37.6726	0.0788706	46.9608	0.10412	30.0358	0.060962	30.8864	0.0335683	193.153	0.687708	204.693	0.743241
20.349	0.0617783	54.1473	0.126863	48.5134	0.111845	38.6854	0.0816556	48.2549	0.10762	31.2106	0.0641769	32.1948	0.0370727	190.837	0.680528	202.244	0.735618
20.0408	0.0609128	54.7773	0.128665	49.4156	0.114392	39.7105	0.0844701	49.5607	0.111163	32.4061	0.0674584	33.5308	0.0406726	188.516	0.673314	199.792	0.728011
19.7323	0.0600473	55.4079	0.130469	50.3227	0.116949	40.7482	0.0873137	50.8776	0.114743	33.622	0.0708041	34.8937	0.0443785	186.192	0.666075	197.337	0.720419
19.4234	0.0591818	56.0404	0.132276	51.2346	0.119517	41.7971	0.090188	52.2063	0.118359	34.86	0.0742189	36.2828	0.0481913	183.87	0.658829	194.878	0.712829
19.1141	0.0583163	56.6749	0.134084	52.151	0.122094	42.8555	0.0930941	53.547	0.122014	36.1205	0.0777074	37.6985	0.0520937	181.545	0.651583	192.415	0.705239
18.8039	0.0574488	57.3107	0.135889	53.0719	0.12468	43.9239	0.0960298	54.8988	0.125705	37.4032	0.0812667	39.1409	0.056078	179.217	0.644343	189.952	0.697649
18.4929	0.0565775	57.948	0.137692	53.9952	0.127277	45.0026	0.0989928	56.2617	0.129432	38.7078	0.0848903	40.6093	0.0601459	176.886	0.637108	187.488	0.690046
18.1813	0.0557026	58.5872	0.139493	54.9198	0.129886	46.092	0.101983	57.6347	0.133196	40.0338	0.0885755	42.1029	0.0642897	174.55	0.629866	185.022	0.68243
17.8694	0.0548249	59.2275	0.141292	55.8477	0.132503	47.1914	0.104997	59.018	0.136995	41.38	0.0923235	43.6202	0.0685205	172.211	0.622578	182.556	0.674809
17.5577	0.0539456	59.8682	0.143091	56.7796	0.135128	48.3003	0.108034	60.4125	0.140826	42.7442	0.0961314	45.1605	0.0728577	169.868	0.615209	180.09	0.66719
17.2463	0.0530646	60.5088	0.144891	57.7134	0.137761	49.419	0.111095	61.8183	0.144685	44.1269	0.0999966	46.7249	0.0772924	167.521	0.607795	177.621	0.659571
16.9356	0.052181	61.1485	0.146688	58.6483	0.140404	50.5479	0.114182	63.2342	0.148576	45.5298	0.10392	48.3136	0.0818071	165.171	0.600384	175.152	0.651942
16.6255	0.0512958	61.7877	0.148483	59.5859	0.143056	51.6862	0.117293	64.6587	0.152497	46.9514	0.107903	49.9249	0.0863939	162.819	0.592981	172.683	0.644301
16.3155	0.0504098	62.4268	0.150274	60.5281	0.145717	52.8325	0.120431	66.0916	0.156447	48.3915	0.111946	51.5572	0.0910361	160.466	0.585603	170.212	0.636647
16.0056	0.0495223	63.0651	0.152064	61.4746	0.148386	53.9862	0.123597	67.5341	0.160427	49.8506	0.116047	53.2116	0.0957269	158.111	0.578256	167.738	0.62897
15.696	0.048634	63.703	0.153854	62.4242	0.151063	55.1478	0.126788	68.9852	0.164436	51.3282	0.120198	54.8902	0.100469	155.755	0.570917	165.261	0.62126
15.3867	0.0477459	64.3398	0.15564	63.376	0.153747	56.3167	0.13	70.444	0.16847	52.8239	0.124395	56.5921	0.105264	153.397	0.563558	162.778	0.613516
15.0772	0.0468561	64.9741	0.157425	64.329	0.156437	57.4914	0.133231	71.9106	0.172526	54.3365	0.128633	58.3147	0.110133	151.037	0.556178	160.29	0.605758
14.7675	0.0459637	65.6062	0.159209	65.283	0.159134	58.6715	0.13648	73.3852	0.176607	55.8646	0.132915	60.0562	0.115085	148.676	0.548811	157.796	0.597992
14.4575	0.0450706	66.2376	0.160993	66.239	0.161839	59.8573	0.139746	74.8686	0.180713	57.4088	0.137242	61.816	0.120123	146.313	0.541464	155.3	0.590209
14.1468	0.0441777	66.8703	0.162775	67.1968	0.164552	61.0485	0.143026	76.3617	0.18484	58.9697	0.141615	63.5944	0.125246	143.947	0.534107	152.802	0.582407
13.8357	0.0432831	67.5055	0.164555	68.1563	0.167272	62.2446	0.146321	77.8637	0.188993	60.5468	0.146036	65.3915	0.130445	141.579	0.526729	150.301	0.574596
13.5253	0.0423869	68.1416	0.166336	69.1184	0.169996	63.4459	0.14963	79.3717	0.193168	62.1398	0.150504	67.2067	0.135713	139.212	0.519339	147.797	0.566783
13.2159	0.0414908	68.777	0.168117	70.0829	0.172724	64.6521	0.152954	80.8832	0.197366	63.7482	0.155018	69.0391	0.14104	136.846	0.511944	145.292	0.558975
12.9069	0.040594	69.412	0.169896	71.0489	0.175455	65.8617	0.156296	82.3984	0.201591	65.3717	0.159574	70.8882	0.146421	134.479	0.504542	142.785	0.551171
12.5983	0.0396963	70.0469	0.171673	72.0152	0.17819	67.0744	0.159655	83.9183	0.20585	67.0098	0.164174	72.7541	0.151837	132.11	0.497132	140.275	0.543351
12.29	0.0387997	70.6803	0.173446	72.9801	0.180927	68.2906	0.163032	85.4422	0.210137	68.6621	0.168815	74.6379	0.157273	129.738	0.489721	137.766	0.535495
11.9815	0.037904	71.3106	0.175217	73.9417	0.183667	69.5109	0.166428	86.9694	0.214442	70.3274	0.173495	76.539	0.162732	127.363	0.482307	135.258	0.527605
11.6729	0.0370083	71.9384	0.176984	74.9002	0.186409	70.7358	0.169835	88.5	0.218766	72.0044	0.178214	78.4546	0.168226	124.986	0.474888	132.748	0.519688
11.3643	0.0361115	72.5649	0.178747	75.8566	0.189152	71.9646	0.173251	90.0343	0.223109	73.6927	0.182973	80.3859	0.173757	122.606	0.467472	130.235	0.511754
11.0562	0.0352137	73.1904	0.180507	76.8129	0.191895	73.1971	0.176677	91.5725	0.227474	75.3922	0.187774	82.3359	0.179318	120.222	0.460057	127.721	0.503821
10.7491	0.0343167	73.8155	0.182261	77.7708	0.194636	74.4337	0.180115	93.1138	0.23186	77.1023	0.192613	84.3038	0.184903	117.832	0.452631	125.207	0.495904
10.444	0.0334223	74.4402	0.18401	78.7302	0.197374	75.6748	0.183565	94.6565	0.236265	78.823	0.197489	86.2876	0.190514	115.437	0.445194	122.692	0.487993
10.1415	0.0325302	75.0642	0.185757	79.6902	0.20011	76.9199	0.187026	96.2001	0.240691	80.5548	0.202401	88.2867	0.196172	113.039	0.437743	120.175	0.480077
9.84145	0.0316404	75.6877	0.187502	80.6498	0.202845	78.1686	0.190498	97.7457	0.245137	82.2982	0.207348	90.3002	0.201887	110.642	0.430277	117.656	0.472164
9.54324	0.0307545	76.311	0.189242	81.6081	0.205581	79.4214	0.193982	99.2945	0.249602	84.052	0.212326	92.3266	0.207644	108.245	0.422805	115.138	0.464252
9.24674	0.0298741	76.9327	0.190979	82.5642	0.208317	80.6768	0.197474	100.847	0.254083	85.815	0.217333	94.3632	0.213433	105.848	0.415325	112.622	0.456339
8.95216	0.0289998	77.5513	0.192715	83.5173	0.211054	81.9335	0.200974	102.403	0.258575	87.5877	0.222363	96.4095	0.219267	103.448	0.407834	110.105	0.448425
8.6597	0.0281322	78.1681	0.194449	84.4675	0.213788	83.193	0.204483	103.962	0.263079	89.3709	0.227414	98.4668	0.225147	101.045	0.400341	107.588	0.440498
8.36954	0.0272709	78.7845	0.19618	85.4159	0.21652	84.4567	0.208002	105.525	0.267592	91.164	0.232487	100.536	0.231065	98.6398	0.392854	105.07	0.432567
8.08188	0.0264165	79.3999	0.197907	86.3634	0.219249	85.7232	0.211529	107.093	0.272113	92.9669	0.237584	102.619	0.237015	96.2339	0.385369	102.554	0.42465
7.79652	0.0255713	80.0138	0.199629	87.311	0.221976	86.9902	0.215062	108.664	0.276644	94.7782	0.242706	104.714	0.242997	93.8301	0.377876	100.041	0.416752
7.51326	0.0247367	80.6256	0.20135	88.2586	0.224699	88.2574	0.218597	110.239	0.281186	96.5967	0.247854	106.819	0.249023	91.4324	0.370383	97.5331	0.40888
7.23265	0.023913	81.2366	0.203071	89.2063	0.22742	89.5254	0.222136	111.817	0.285732	98.4222	0.253026	108.933	0.255094	89.0447	0.362914	95.0356	0.401033
6.95522	0.0231005	81.848	0.204791	90.155	0.23014	90.7947	0.225677	113.397	0.290282	100.254	0.258216	111.054	0.261203	86.6671	0.355486	92.5507	0.393198
6.68146	0.0222987	82.4594	0.206509	91.1046	0.23286	92.065	0.229224	114.979	0.294838	102.093	0.263421	113.182	0.267342	84.2995	0.348104	90.0768	0.385373
6.41183	0.0215059	83.0701	0.208222	92.0542	0.23558	93.335	0.232778	116.563	0.299401	103.938	0.268648	115.318	0.273494	81.9439	0.340772	87.6156	0.377575
6.14605	0.0207217	83.6787	0.209933	93.0028	0.238297	94.6044	0.236336	118.149	0.303964	105.79	0.2739	117.462	0.279663	79.602	0.333495	85.1709	0.369828
5.88385	0.0199474	84.2845	0.211641	93.9505	0.241012	95.8747	0.239896	119.735	0.308527	107.649	0.279175	119.613	0.285877	77.2773	0.326279	82.7425	0.362146
5.62533	0.019185	84.8891	0.213345	94.8983	0.243723	97.1475	0.243456	121.322	0.313093	109.512	0.284471	121.771	0.292139	74.9731	0.319119	80.3302	0.354525
5.37021	0.0184349	85.4927	0.215044	95.846	0.24643	98.4231	0.247017	122.913	0.317661	111.379	0.28979	123.936	0.29843	72.6889	0.312009	77.9356	0.34696
5.11823	0.0176953	86.0949	0.216738	96.7929	0.249136	99.7021	0.250582	124.506	0.32223	113.249	0.295127	126.106	0.304753	70.4242	0.304955	75.5602	0.339457
4.86912	0.0169657	86.6951	0.21843	97.7389	0.251841	100.983	0.254151	126.099	0.326803	115.123	0.300483	128.281	0.31111	68.1803	0.297951	73.2055	0.33202
4.62264	0.0162472	87.2937	0.220119	98.6851	0.254541	102.264	0.257723	127.691	0.331384	117.002	0.30586	130.461	0.317483	65.9586	0.291003	70.873	0.324653
4.38	0.0155409	87.8912	0.221804	99.6313	0.257238	103.544	0.261299	129.283	0.335969	118.885	0.311264	132.649	0.323874	63.7602	0.284133	68.5638	0.31736
4.14238	0.014847	88.486	0.223484	100.577	0.259931	104.823	0.264879	130.874	0.340556	120.77	0.316693	134.842	0.330305	61.5863	0.277353	66.281	0.310146
3.90977	0.0141666	89.0778	0.225159	101.52	0.26262	106.101	0.268461	132.465	0.345146	122.656	0.32214	137.041	0.336767	59.4395	0.270666	64.0294	0.303013
3.68218	0.0135005	89.667	0.226831	102.462	0.265304	107.379	0.272043	134.055	0.349747	124.546	0.327602	139.244	0.343243	57.3246	0.264074	61.8097	0.295974
3.45925	0.0128489	90.2531	0.228501	103.404	0.267986	108.656	0.275625	135.644	0.354356	126.439	0.333082	141.453	0.349727	55.2422	0.25758	59.6208	0.289041
3.24064	0.0122099	90.8367	0.230167	104.344	0.270663	109.935	0.279208	137.231	0.35897	128.335	0.338575	143.664	0.356222	53.1892	0.251176	57.4654	0.282208
3.02636	0.0115808	91.4182	0.231828	105.285	0.273334	111.213	0.282792	138.816	0.363586	130.233	0.344081	145.879	0.362728	51.1645	0.244855	55.3459	0.275475
2.81643	0.0109618	91.9971	0.233483	106.224	0.275996	112.491	0.286375	140.4	0.368209	132.136	0.349601	148.095	0.369241	49.1706	0.23863	53.261	0.268855
2.61086	0.0103541	92.5739	0.235137	107.162	0.278651	113.767	0.289956	141.984	0.372836	134.041	0.355132	150.315	0.375762	47.21	0.232511	51.2094	0.262339
2.4104	0.00975761	93.1499	0.236789	108.099	0.281304	115.044	0.293534	143.569	0.377463	135.947	0.360669	152.538	0.382293	45.2813	0.22649	49.1916	0.255912
2.21574	0.00917342	93.7255	0.238442	109.035	0.283956	116.323	0.29711	145.152	0.382085	137.857	0.366209	154.767	0.388838	43.3831	0.220551	47.2062	0.249567
2.02646	0.00860245	94.3003	0.240091	109.971	0.286605	117.603	0.300685	146.735	0.386703	139.768	0.371755	156.998	0.395406	41.516	0.214696	45.2537	0.243314
1.8425	0.00804469	94.8736	0.241733	110.905	0.289251	118.883	0.304258	148.317	0.391318	141.681	0.377308	159.231	0.401992	39.6803	0.208945	43.3366	0.237167
1.66381	0.00750009	95.4449	0.243367	111.836	0.291896	120.162	0.30783	149.897	0.395935	143.595	0.38287	161.467	0.408579	37.8784	0.203308	41.4549	0.231125
1.48997	0.00696771	96.0139	0.244993	112.765	0.294536	121.439	0.311401	151.476	0.400551	145.511	0.388438	163.705	0.415169	36.1123	0.197776	39.611	0.22519
1.32093	0.00644661	96.5801	0.246614	113.693	0.29717	122.713	0.314972	153.054	0.405163	147.428	0.39401	165.946	0.421774	34.3803	0.192342	37.8048	0.219363
1.15629	0.0059368	97.1439	0.248231	114.62	0.299801	123.986	0.318542	154.632	0.40977	149.347	0.399589	168.188	0.428406	32.6808	0.187015	36.0328	0.213645
0.995656	0.00543829	97.7068	0.249841	115.545	0.30243	125.256	0.32211	156.208	0.414371	151.268	0.405173	170.432	0.435066	31.0141	0.181796	34.2954	0.208037
0.838999	0.00495107	98.2691	0.251446	116.469	0.30506	126.524	0.325673	157.782	0.418966	153.189	0.410758	172.678	0.441737	29.3803	0.176667	32.5944	0.202539
0.685937	0.00447511	98.8303	0.253048	117.391	0.307688	127.791	0.32923	159.356	0.423558	155.113	0.416348	174.928	0.448402	27.7814	0.17162	30.9299	0.197152
0.535734	0.0040113	99.3909	0.254649	118.311	0.310314	129.055	0.332785	160.931	0.428146	157.036	0.421944	177.185	0.455066	26.2193	0.166656	29.302	0.191877
0.388773	0.00356047	99.9521	0.256251	119.228	0.31294	130.318	0.336338	162.506	0.43273	158.959	0.427547	179.447	0.461731	24.692	0.161785	27.7088	0.186713
0.246514	0.00312158	100.514	0.257855	120.142	0.315565	131.579	0.339888	164.079	0.437312	160.882	0.433155	181.713	0.46839	23.1994	0.157027	26.1486	0.181661
0.109254	0.00269362	101.076	0.259456	121.053	0.318188	132.839	0.343435	165.651	0.441893	162.805	0.438767	183.979	0.475046	21.7434	0.152381	24.6231	0.176721
-0.0238209	0.00227654	101.636	0.261051	121.96	0.32081	134.096	0.346977	167.221	0.446471	164.726	0.444384	186.246	0.481712	20.322	0.147837	23.1343	0.171892
		102.194	0.262637	122.864	0.323431	135.349	0.350514	168.789	0.451049	166.646	0.450004	188.512	0.48838	18.935	0.143396	21.6819	0.167166
		102.751	0.264217	123.765	0.326048	136.601	0.354045	170.354	0.455626	168.565	0.455625	190.776	0.495034	17.584	0.139048	20.2676	0.162533
		103.307	0.265794	124.666	0.328661	137.851	0.357571	171.917	0.460199	170.483	0.461253	193.041	0.501687	16.2689	0.134785	18.891	0.158003
		103.861	0.267367	125.565	0.33127	139.101	0.361095	173.479	0.464763	172.399	0.466893	195.305	0.508352	14.9911	0.130615	17.5502	0.153576
		104.412	0.268936	126.463	0.333876	140.35	0.364619	175.04	0.469317	174.314	0.472542	197.569	0.515011	13.7502	0.126557	16.2447	0.149251
		104.961	0.2705	127.36	0.336476	141.599	0.368138	176.6	0.473868	176.228	0.478195	199.83	0.521649	12.5423	0.122619	14.9726	0.145047
		105.509	0.272056	128.256	0.33907	142.848	0.371651	178.159	0.47842	178.141	0.483849	202.089	0.528262	11.367	0.118791	13.7335	0.140962
		106.055	0.273608	129.149	0.341658	144.094	0.375158	179.717	0.482968	180.051	0.489507	204.348	0.534853	10.2259	0.115063	12.531	0.136987
		106.599	0.27516	130.041	0.344241	145.337	0.378661	181.275	0.487511	181.959	0.495166	206.605	0.541443	9.11674	0.111442	11.3663	0.133119
		107.142	0.276709	130.931	0.346819	146.578	0.38216	182.832	0.492049	183.864	0.500821	208.861	0.548054	8.03744	0.107937	10.239	0.12935
		107.684	0.278254	131.819	0.349391	147.817	0.385654	184.389	0.496578	185.766	0.506471	211.116	0.554688	6.98772	0.104537	9.14847	0.125668
		108.225	0.279793	132.705	0.351961	149.056	0.389145	185.944	0.501098	187.667	0.512117	213.368	0.561337	5.96731	0.101232	8.09426	0.122075
		108.765	0.281331	133.591	0.354528	150.294	0.392632	187.498	0.505611	189.568	0.517757	215.617	0.568003	4.97592	0.0980199	7.07577	0.11857
		109.303	0.282869	134.475	0.357094	151.531	0.396112	189.05	0.510118	191.469	0.523391	217.863	0.574697	4.01324	0.0949008	6.09061	0.11516
		109.841	0.284407	135.357	0.359654	152.768	0.399586	190.598	0.514614	193.368	0.52902	220.11	0.581421	3.08079	0.0918735	5.13465	0.111856
		110.376	0.285944	136.238	0.36221	154.005	0.403055	192.143	0.519098	195.266	0.534643	222.356	0.588167	2.18178	0.0889277	4.20571	0.108654
		110.91	0.28748	137.119	0.364761	155.242	0.40652	193.686	0.523579	197.163	0.540258	224.602	0.594927	1.31564	0.0860536	3.30351	0.105545
		111.441	0.289016	137.999	0.36731	156.477	0.409979	195.227	0.528059	199.059	0.545867	226.845	0.601694	0.47813	0.08326	2.42777	0.102519
		111.97	0.29055	138.88	0.369858	157.71	0.41343	196.766	0.532535	200.955	0.551473	229.084	0.608462	-0.333011	0.0805552	1.57818	0.0995841
		112.496	0.292082	139.761	0.372404	158.942	0.416877	198.302	0.537004	202.849	0.557073	231.319	0.615233			0.754426	0.096748
		113.023	0.293614	140.642	0.374946	160.173	0.420322	199.835	0.541468	204.741	0.562664	233.551	0.622009			-0.0420009	0.0940092
		113.55	0.295143	141.522	0.377483	161.402	0.423762	201.366	0.545925	206.632	0.568242	235.78	0.628775
		114.078	0.296668	142.4	0.380017	162.631	0.427196	202.893	0.550379	208.522	0.573812	238.007	0.635515
		114.606	0.29819	143.275	0.382547	163.859	0.430622	204.415	0.55483	210.412	0.579375	240.229	0.642233
		115.133	0.299711	144.146	0.385073	165.085	0.434041	205.933	0.559272	212.301	0.584933	242.445	0.648942
		115.658	0.301232	145.014	0.387597	166.31	0.437458	207.45	0.563707	214.19	0.590488	244.657	0.655645
		116.182	0.30275	145.878	0.390117	167.532	0.44087	208.966	0.568137	216.076	0.596039	246.863	0.662344
		116.705	0.304265	146.739	0.392633	168.752	0.444276	210.481	0.572562	217.96	0.601581	249.063	0.669052
		117.227	0.305775	147.597	0.395147	169.968	0.447678	211.995	0.576977	219.842	0.607112	251.258	0.67577
		117.747	0.307282	148.453	0.397658	171.181	0.451074	213.505	0.581383	221.719	0.612635	253.448	0.682493
		118.267	0.308786	149.308	0.400166	172.389	0.454466	215.013	0.585784	223.594	0.618149	255.634	0.689213
		118.787	0.310287	150.162	0.402672	173.595	0.457855	216.519	0.590178	225.465	0.623651	257.816	0.695932
		119.306	0.311782	151.017	0.405175	174.797	0.461241	218.023	0.594561	227.332	0.629145	259.994	0.702655
		119.823	0.313271	151.871	0.407674	175.995	0.464622	219.525	0.598934	229.197	0.63463	262.167	0.709364
		120.339	0.314755	152.723	0.410167	177.193	0.467998	221.023	0.6033	231.06	0.640107	264.333	0.716054
		120.853	0.316233	153.577	0.412656	178.392	0.471369	222.519	0.607663	232.922	0.645583	266.495	0.722737
		121.368	0.317706	154.431	0.415142	179.588	0.474735	224.012	0.612025	234.783	0.651055	268.652	0.729417
		121.883	0.319175	155.286	0.417623	180.781	0.478098	225.503	0.616387	236.64	0.656524	270.804	0.736087
		122.399	0.320641	156.142	0.4201	181.97	0.481456	226.991	0.620743	238.492	0.661987	272.95	0.742751
		122.913	0.322104	156.998	0.422575	183.16	0.484805	228.473	0.625091	240.341	0.667442	275.094	0.749419
		123.427	0.323562	157.852	0.425043	184.348	0.488146	229.953	0.629429	242.186	0.672892	277.236	0.756105
		123.94	0.325013	158.704	0.427506	185.535	0.49148	231.429	0.633761	244.027	0.678336	279.374	0.76281
		124.45	0.326457	159.553	0.429963	186.722	0.49481	232.902	0.638088	245.864	0.683773	281.508	0.769507
		124.959	0.327895	160.399	0.432416	187.908	0.498137	234.372	0.642404	247.697	0.689204	283.64	0.776174
		125.465	0.329328	161.242	0.434862	189.093	0.501461	235.84	0.646711	249.525	0.694628	285.767	0.782813
		125.972	0.330758	162.083	0.437301	190.277	0.504781	237.307	0.651011	251.35	0.700045	287.888	0.78943
		126.478	0.332183	162.921	0.439734	191.459	0.508093	238.772	0.655308	253.169	0.705456	290.001	0.796027
		126.984	0.333602	163.756	0.44216	192.639	0.511398	240.236	0.659605	254.984	0.71086	292.107	0.802617
		127.489	0.335014	164.587	0.444581	193.817	0.514697	241.696	0.663902	256.795	0.716256	294.207	0.809203
		127.994	0.336419	165.413	0.446997	194.991	0.517993	243.154	0.668195	258.603	0.721646	296.302	0.81577
		128.5	0.337819	166.237	0.449408	196.161	0.521287	244.607	0.672479	260.408	0.727029	298.392	0.822313
		129.007	0.339213	167.06	0.451814	197.326	0.524579	246.056	0.676754	262.211	0.7324	300.478	0.828844
		129.514	0.340601	167.882	0.454216	198.487	0.527867	247.499	0.681025	264.011	0.737754	302.56	0.835367
		130.019	0.341983	168.703	0.456614	199.646	0.531152	248.938	0.685291	265.806	0.743091	304.639	0.841884
		130.521	0.34336	169.523	0.459008	200.804	0.534432	250.373	0.689551	267.596	0.748417	306.715	0.848391
		131.022	0.34473	170.34	0.461399	201.959	0.537708	251.806	0.693809	269.383	0.753739	308.789	0.854862
		131.524	0.3461	171.152	0.463786	203.112	0.54098	253.237	0.698064	271.167	0.759054	310.858	0.861293
		132.026	0.347471	171.961	0.46617	204.263	0.544252	254.667	0.702313	272.946	0.764359	312.922	0.867698
		132.526	0.34884	172.768	0.468552	205.41	0.547524	256.095	0.706552	274.722	0.769652	314.982	0.874091
		133.022	0.350206	173.571	0.470932	206.554	0.550796	257.521	0.71078	276.493	0.774932	317.039	0.880473
		133.516	0.351569	174.371	0.473307	207.695	0.554067	258.943	0.715002	278.258	0.780195	319.093	0.886813
		134.007	0.352929	175.169	0.475677	208.833	0.557339	260.36	0.719217	280.018	0.78544	321.144	0.893079
		134.495	0.354285	175.965	0.478043	209.968	0.560611	261.774	0.723422	281.772	0.79067	323.191	0.899295
		134.981	0.355639	176.76	0.480408	211.1	0.563885	263.185	0.727615	283.52	0.795887	325.233	0.905494
		135.466	0.356992	177.553	0.482773	212.23	0.56716	264.592	0.731803	285.263	0.801092	327.267	0.91168
		135.949	0.358343	178.344	0.485136	213.358	0.570437	265.994	0.735983	287.002	0.806283	329.296	0.917856
		136.432	0.359691	179.134	0.487497	214.484	0.573717	267.393	0.740156	288.737	0.811463	331.321	0.924027
		136.913	0.361038	179.922	0.489852	215.608	0.576997	268.788	0.744326	290.469	0.816631	333.344	0.930176
		137.391	0.362384	180.708	0.492202	216.731	0.580277	270.179	0.748492	292.196	0.821783	335.363	0.9363
		137.868	0.363727	181.491	0.494548	217.852	0.583557	271.566	0.75265	293.918	0.826918	337.377	0.942411
		138.341	0.365066	182.274	0.496892	218.968	0.586836	272.949	0.756801	295.636	0.83204	339.385	0.948514
		138.813	0.366402	183.056	0.499233	220.08	0.590113	274.329	0.760948	297.349	0.83715	341.39	0.954602
		139.283	0.367738	183.837	0.501569	221.189	0.593387	275.706	0.765091	299.059	0.842252	343.39	0.96069
		139.754	0.369074	184.616	0.5039	222.293	0.59666	277.081	0.769226	300.766	0.847345	345.385	0.966797
		140.223	0.370409	185.392	0.506228	223.394	0.599932	278.452	0.773352	302.468	0.852425	347.374	0.972909
		140.692	0.371741	186.165	0.508552	224.493	0.603202	279.821	0.777475	304.165	0.85749	349.36	0.979001
		141.159	0.37307	186.934	0.51087	225.59	0.606468	281.185	0.781593	305.856	0.862545	351.341	0.985068
		141.624	0.374394	187.702	0.513183	226.686	0.609732	282.545	0.785706	307.542	0.867587	353.315	0.991115
		142.088	0.375713	188.468	0.515489	227.78	0.612994	283.9	0.789814	309.223	0.872616	355.284	0.997154
		142.55	0.37703	189.232	0.517787	228.871	0.616253	285.252	0.793914	310.902	0.877636	357.247	1.00318
		143.012	0.37834	189.994	0.520078	229.96	0.619511	286.601	0.79801	312.58	0.882646	359.205	1.00919
		143.473	0.379643	190.754	0.522363	231.049	0.622766	287.95	0.802103	314.255	0.887644	361.159	1.01518
		143.934	0.380941	191.512	0.524648	232.137	0.626021	289.298	0.806188	315.925	0.892634	363.11	1.02115
		144.394	0.382236	192.268	0.526929	233.221	0.629273	290.644	0.810261	317.592	0.897615	365.058	1.02708
		144.852	0.383524	193.025	0.529204	234.299	0.632519	291.986	0.814325	319.252	0.902583	367	1.033
		145.309	0.384804	193.78	0.531471	235.374	0.63576	293.322	0.818381	320.905	0.907536	368.939	1.0389
		145.762	0.386081	194.533	0.533731	236.446	0.638995	294.654	0.822425	322.552	0.912479	370.873	1.04479
		146.212	0.387358	195.287	0.535984	237.516	0.642222	295.981	0.826453	324.196	0.917409	372.803	1.05068
		146.659	0.388633	196.041	0.538231	238.584	0.645445	297.303	0.830467	325.837	0.922324	374.729	1.05656
		147.105	0.389905	196.793	0.540473	239.65	0.648666	298.62	0.834469	327.475	0.927223	376.651	1.06243
		147.549	0.391173	197.543	0.542709	240.714	0.651883	299.933	0.838461	329.11	0.932113	378.568	1.06829
		147.992	0.392438	198.29	0.544941	241.776	0.655096	301.243	0.842443	330.742	0.936999	380.477	1.07413
		148.434	0.393702	199.037	0.547169	242.836	0.658306	302.549	0.846422	332.371	0.941882	382.38	1.07993
		148.875	0.394966	199.783	0.549392	243.892	0.661512	303.851	0.850402	333.997	0.94676	384.279	1.08572
		149.315	0.396227	200.528	0.551613	244.946	0.664716	305.151	0.854374	335.618	0.951633	386.174	1.0915
		149.754	0.397482	201.274	0.553832	245.996	0.667918	306.447	0.858333	337.234	0.956496	388.065	1.09727
		150.192	0.398732	202.02	0.556045	247.043	0.67112	307.739	0.862279	338.844	0.961348	389.951	1.10303
		150.631	0.399977	202.765	0.558252	248.087	0.674319	309.029	0.866214	340.449	0.96619	391.832	1.10879
		151.071	0.401218	203.508	0.56045	249.128	0.677512	310.316	0.870141	342.048	0.971015	393.709	1.11454
		151.511	0.402452	204.249	0.562639	250.166	0.6807	311.6	0.874055	343.642	0.975826	395.582	1.12029
		151.952	0.40368	204.989	0.564822	251.2	0.683884	312.881	0.877957	345.233	0.980627	397.449	1.12603
		152.392	0.404906	205.727	0.567001	252.232	0.687067	314.16	0.88185	346.821	0.985426	399.312	1.13176
		152.832	0.406131	206.464	0.569176	253.261	0.690247	315.436	0.88574	348.403	0.990223	401.169	1.13747
		153.27	0.40735	207.199	0.571348	254.287	0.693422	316.709	0.889625	349.979	0.995012	403.022	1.14314
		153.708	0.408561	207.932	0.573515	255.31	0.696591	317.98	0.893499	351.548	0.999789	404.871	1.14881
		154.143	0.409768	208.665	0.575676	256.33	0.699755	319.248	0.897358	353.112	1.00455	406.715	1.15447
		154.576	0.410973	209.398	0.577833	257.347	0.702912	320.511	0.901207	354.669	1.00931	408.556	1.16012
		155.007	0.412173	210.131	0.579984	258.359	0.706062	321.77	0.905045	356.222	1.01406	410.392	1.16575
		155.435	0.413366	210.862	0.582131	259.367	0.709205	323.024	0.908874	357.771	1.01879	412.225	1.17137
		155.86	0.414557	211.588	0.584275	260.373	0.712343	324.275	0.912697	359.319	1.02351	414.052	1.17699
		156.283	0.415745	212.31	0.586416	261.378	0.715476	325.52	0.916515	360.867	1.02822	415.872	1.18261
		156.703	0.416929	213.028	0.588552	262.38	0.718603	326.76	0.920324	362.411	1.03292	417.686	1.18821
		157.121	0.418109	213.742	0.590683	263.381	0.721724	327.993	0.92412	363.954	1.03761	419.497	1.19379
		157.534	0.419284	214.455	0.592809	264.378	0.724839	329.222	0.927905	365.493	1.0423	421.303	1.19936
		157.944	0.420453	215.164	0.59493	265.373	0.727948	330.445	0.931682	367.027	1.04698	423.103	1.20492
		158.352	0.421616	215.873	0.59705	266.366	0.731046	331.663	0.935456	368.556	1.05165	424.899	1.21046
		158.758	0.422775	216.582	0.599169	267.355	0.734135	332.876	0.939226	370.081	1.05631	426.689	1.21599
		159.163	0.423928	217.292	0.601287	268.34	0.737217	334.085	0.942989	371.603	1.06095	428.476	1.22151
		159.566	0.425077	218.001	0.603405	269.323	0.740294	335.29	0.946746	373.124	1.06558	430.258	1.22704
		159.967	0.426223	218.709	0.605524	270.304	0.743366	336.49	0.950496	374.641	1.0702	432.036	1.23255
		160.368	0.427364	219.415	0.607643	271.282	0.746431	337.688	0.954236	376.154	1.0748	433.81	1.23804
		160.767	0.428499	220.121	0.609761	272.256	0.749491	338.88	0.957964	377.661	1.07939	435.578	1.24354
		161.166	0.429631	220.824	0.611875	273.226	0.752547	340.068	0.961679	379.163	1.08397	437.342	1.24902
		161.564	0.430759	221.524	0.613984	274.193	0.755599	341.251	0.965387	380.66	1.08854	439.101	1.25449
		161.96	0.431882	222.22	0.616086	275.156	0.758647	342.43	0.96909	382.153	1.0931	440.853	1.25996
		162.354	0.433002	222.914	0.61818	276.115	0.761688	343.603	0.972794	383.641	1.09765	442.6	1.2654
		162.747	0.43412	223.606	0.62027	277.069	0.76472	344.772	0.976497	385.125	1.1022	444.342	1.27085
		163.138	0.435234	224.297	0.622355	278.021	0.767745	345.939	0.980196	386.604	1.10675	446.079	1.2763
		163.529	0.436343	224.987	0.624434	278.971	0.770765	347.104	0.983889	388.077	1.11129	447.811	1.28173
		163.92	0.437447	225.675	0.62651	279.918	0.773779	348.264	0.987571	389.543	1.11582	449.536	1.28711
		164.31	0.438545	226.361	0.628583	280.863	0.776788	349.42	0.99124	391.005	1.12034	451.255	1.29246
		164.697	0.439636	227.045	0.630651	281.805	0.779788	350.571	0.994897	392.464	1.12485	452.968	1.2978
		165.085	0.440719	227.727	0.632712	282.746	0.782779	351.719	0.998545	393.921	1.12935	454.676	1.30314
		165.472	0.441794	228.407	0.634766	283.685	0.785762	352.864	1.00218	395.375	1.13384	456.379	1.30849
		165.859	0.442862	229.086	0.636816	284.619	0.788736	354.007	1.00581	396.828	1.13832	458.078	1.31383
		166.243	0.443925	229.762	0.638861	285.548	0.791699	355.146	1.00943	398.279	1.14279	459.77	1.31917
		166.623	0.444984	230.436	0.640901	286.472	0.794652	356.28	1.01303	399.727	1.14724	461.455	1.32449
		167.001	0.44604	231.11	0.642938	287.393	0.7976	357.41	1.01664	401.172	1.15169	463.135	1.32981
		167.378	0.44709	231.782	0.644972	288.312	0.800544	358.538	1.02024	402.615	1.15612	464.808	1.33513
		167.754	0.448137	232.449	0.647003	289.227	0.803481	359.664	1.02384	404.054	1.16054	466.477	1.34044
		168.128	0.449182	233.113	0.649032	290.139	0.806408	360.787	1.02744	405.49	1.16496	468.141	1.34575
		168.5	0.450225	233.774	0.651056	291.05	0.809326	361.907	1.03103	406.921	1.16935	469.8	1.35105
		168.871	0.451263	234.431	0.653075	291.958	0.812235	363.024	1.0346	408.348	1.17374	471.456	1.35633
		169.242	0.452297	235.085	0.65509	292.864	0.815137	364.137	1.03817	409.772	1.17811	473.107	1.36159
		169.613	0.45333	235.735	0.657098	293.767	0.818032	365.246	1.04172	411.192	1.18248	474.753	1.36685
		169.986	0.454362	236.381	0.659098	294.666	0.820923	366.353	1.04525	412.61	1.18683	476.395	1.3721
		170.36	0.455392	237.022	0.661091	295.563	0.823809	367.455	1.04876	414.024	1.19118	478.032	1.37737
		170.733	0.456416	237.656	0.663078	296.457	0.82669	368.552	1.05227	415.432	1.19552	479.663	1.38264
		171.104	0.457434	238.287	0.665059	297.35	0.829564	369.644	1.05577	416.834	1.19985	481.289	1.38791
		171.473	0.458444	238.915	0.667033	298.238	0.83243	370.729	1.05926	418.233	1.20416	482.911	1.39316
		171.842	0.459449	239.538	0.669	299.123	0.835289	371.809	1.06273	419.63	1.20846	484.529	1.39841
		172.21	0.46045	240.158	0.670963	300.002	0.83814	372.882	1.0662	421.024	1.21275	486.142	1.40365
		172.577	0.461449	240.773	0.67292	300.877	0.840982	373.95	1.06965	422.416	1.21703	487.751	1.40889
		172.942	0.462446	241.384	0.674871	301.748	0.843813	375.014	1.07309	423.806	1.22129	489.355	1.41412
		173.305	0.46344	241.992	0.676814	302.615	0.846637	376.072	1.07651	425.192	1.22554	490.954	1.41933
		173.664	0.464433	242.596	0.678749	303.477	0.849457	377.127	1.07992	426.575	1.22978	492.546	1.42453
		174.02	0.465423	243.195	0.680679	304.333	0.852272	378.177	1.08332	427.954	1.23401	494.132	1.42971
		174.373	0.466406	243.789	0.682602	305.184	0.85508	379.223	1.0867	429.328	1.23824	495.714	1.43487
		174.722	0.467382	244.377	0.684521	306.029	0.857879	380.265	1.09007	430.695	1.24246	497.29	1.44001
		175.069	0.468353	244.964	0.686435	306.869	0.860672	381.302	1.09343	432.057	1.24668	498.861	1.44515
		175.414	0.469318	245.549	0.68834	307.705	0.863458	382.338	1.09678	433.412	1.2509	500.425	1.45027
		175.758	0.470279	246.133	0.690235	308.537	0.866236	383.371	1.10011	434.762	1.25511	501.983	1.45537
		176.1	0.471234	246.717	0.692122	309.366	0.869007	384.403	1.10342	436.107	1.25931	503.537	1.46046
		176.438	0.472187	247.298	0.694002	310.191	0.871771	385.434	1.10671	437.445	1.2635	505.085	1.46555
		176.774	0.473138	247.879	0.695875	311.013	0.874528	386.462	1.10999	438.777	1.26768	506.627	1.47065
		177.107	0.474087	248.458	0.697743	311.831	0.877278	387.488	1.11326	440.104	1.27185	508.164	1.47577
		177.438	0.475032	249.034	0.699605	312.649	0.880021	388.512	1.11651	441.428	1.27601	509.696	1.48088
		177.768	0.475971	249.605	0.701457	313.467	0.882756	389.536	1.11975	442.748	1.28016	511.225	1.48595
		178.095	0.476905	250.174	0.703301	314.282	0.885478	390.557	1.12297	444.064	1.2843	512.752	1.49098
		178.42	0.477836	250.74	0.705139	315.094	0.888189	391.574	1.12618	445.375	1.28844	514.274	1.49598
		178.743	0.478765	251.305	0.706971	315.902	0.89089	392.589	1.12937	446.681	1.29258	515.792	1.50097
		179.066	0.479688	251.869	0.708796	316.706	0.893582	393.602	1.13256	447.982	1.2967	517.305	1.50596
		179.386	0.480606	252.434	0.710615	317.508	0.896267	394.611	1.13573	449.279	1.30082	518.812	1.51092
		179.704	0.481521	253	0.712428	318.307	0.898943	395.616	1.13888	450.573	1.30492	520.315	1.51586
		180.021	0.482431	253.565	0.714237	319.103	0.901612	396.616	1.14202	451.861	1.309	521.814	1.52078
		180.337	0.483337	254.126	0.716043	319.896	0.904274	397.611	1.14515	453.144	1.31307	523.307	1.52567
		180.651	0.484238	254.685	0.717844	320.686	0.906929	398.603	1.14827	454.423	1.31714	524.795	1.53054
		180.963	0.485132	255.24	0.719638	321.474	0.909574	399.592	1.15139	455.698	1.32118	526.279	1.53537
		181.275	0.48602	255.793	0.721426	322.259	0.912209	400.579	1.1545	456.968	1.32522	527.759	1.54018
		181.585	0.486901	256.343	0.723208	323.041	0.914838	401.564	1.1576	458.234	1.32924	529.234	1.54498
		181.894	0.487775	256.89	0.724982	323.82	0.917464	402.547	1.16069	459.496	1.33325	530.702	1.54976
		182.201	0.488647	257.435	0.72675	324.596	0.920083	403.526	1.16377	460.754	1.33724	532.165	1.55452
		182.507	0.489517	257.979	0.728511	325.368	0.922694	404.502	1.16684	462.008	1.34121	533.624	1.55928
		182.81	0.490384	258.522	0.730267	326.136	0.925294	405.473	1.1699	463.256	1.34517	535.077	1.56402
		183.109	0.491248	259.063	0.732018	326.9	0.927886	406.441	1.17294	464.497	1.34911	536.526	1.56873
		183.408	0.492108	259.601	0.733764	327.658	0.93047	407.407	1.17597	465.731	1.35306	537.969	1.57341
		183.705	0.492963	260.134	0.735501	328.413	0.93305	408.368	1.17899	466.961	1.35699	539.405	1.57811
		184.002	0.493813	260.664	0.73723	329.163	0.935623	409.325	1.18199	468.186	1.36091	540.835	1.58281
		184.3	0.494657	261.193	0.738951	329.909	0.93819	410.278	1.18498	469.406	1.36481	542.258	1.58752
		184.598	0.495495	261.718	0.740666	330.652	0.940752	411.227	1.18796	470.621	1.36871	543.677	1.59223
		184.896	0.496328	262.24	0.742373	331.394	0.943307	412.171	1.19092	471.831	1.37259	545.093	1.59694
		185.193	0.497157	262.756	0.744073	332.136	0.945852	413.111	1.19387	473.035	1.37646	546.502	1.60166
		185.487	0.497979	263.268	0.745765	332.875	0.94839	414.046	1.19681	474.233	1.38031	547.905	1.60638
		185.78	0.498793	263.776	0.74745	333.612	0.95092	414.976	1.19974	475.425	1.38415	549.302	1.61109
		186.072	0.499599	264.281	0.749128	334.345	0.95344	415.904	1.20266	476.614	1.38798	550.695	1.61579
		186.361	0.500402	264.784	0.750801	335.073	0.955947	416.829	1.20557	477.799	1.3918	552.085	1.62046
		186.648	0.501201	265.284	0.752466	335.799	0.958443	417.751	1.20846	478.979	1.39561	553.469	1.6251
		186.931	0.501997	265.78	0.754124	336.522	0.96093	418.669	1.21134	480.154	1.3994	554.848	1.62972
		187.213	0.502789	266.272	0.755776	337.242	0.963409	419.581	1.2142	481.326	1.40317	556.222	1.63434
		187.489	0.503576	266.758	0.75742	337.959	0.965878	420.487	1.21707	482.494	1.40693	557.593	1.63896
		187.761	0.50436	267.242	0.759056	338.674	0.968335	421.39	1.21992	483.656	1.41067	558.96	1.64357
		188.03	0.505142	267.725	0.760681	339.386	0.97078	422.289	1.22276	484.814	1.41441	560.323	1.64816
		188.298	0.505918	268.207	0.762295	340.096	0.973214	423.184	1.2256	485.968	1.41814	561.682	1.65275
		188.566	0.506688	268.687	0.763899	340.803	0.975637	424.074	1.22842	487.115	1.42186	563.036	1.65733
		188.835	0.50745	269.165	0.765495	341.506	0.978051	424.959	1.23124	488.257	1.42557	564.386	1.6619
		189.101	0.508207	269.638	0.767083	342.204	0.980455	425.841	1.23405	489.393	1.42926	565.731	1.66645
		189.365	0.508958	270.106	0.768663	342.897	0.982848	426.719	1.23685	490.524	1.43295	567.071	1.67098
		189.626	0.509702	270.57	0.770236	343.584	0.985228	427.595	1.23964	491.652	1.43663	568.405	1.67549
		189.886	0.510437	271.032	0.771802	344.265	0.987593	428.467	1.24242	492.777	1.44029	569.732	1.68
		190.147	0.511164	271.491	0.773364	344.942	0.989943	429.336	1.24519	493.896	1.44395	571.052	1.68448
		190.406	0.511887	271.95	0.774918	345.616	0.992281	430.202	1.24796	495.01	1.44759	572.365	1.68893
		190.664	0.512605	272.407	0.776461	346.288	0.994606	431.064	1.25072	496.119	1.45121	573.673	1.69338
		190.919	0.513315	272.861	0.777994	346.959	0.996919	431.923	1.25346	497.223	1.45482	574.977	1.69781
		191.171	0.514019	273.312	0.779518	347.626	0.999221	432.778	1.25619	498.321	1.45842	576.276	1.70221
		191.422	0.514719	273.76	0.781033	348.289	1.00151	433.63	1.25891	499.412	1.46201	577.569	1.70659
		191.671	0.515414	274.206	0.782542	348.947	1.00379	434.48	1.26161	500.498	1.46558	578.854	1.71096
		191.917	0.516104	274.651	0.784045	349.602	1.00607	435.324	1.2643	501.58	1.46915	580.131	1.71531
		192.161	0.51679	275.093	0.785542	350.252	1.00833	436.165	1.26696	502.656	1.4727	581.402	1.71963
		192.403	0.517472	275.533	0.787031	350.898	1.01059	437.001	1.26962	503.725	1.47624	582.665	1.72393
		192.644	0.51815	275.971	0.788512	351.539	1.01283	437.832	1.27228	504.79	1.47977	583.922	1.7282
		192.883	0.518821	276.408	0.789982	352.175	1.01506	438.658	1.27492	505.851	1.48328	585.176	1.73244
		193.121	0.519486	276.844	0.791442	352.807	1.01727	439.479	1.27755	506.907	1.48677	586.426	1.73664
		193.355	0.520146	277.278	0.792889	353.435	1.01947	440.296	1.28016	507.958	1.49025	587.67	1.74081
		193.586	0.5208	277.711	0.794326	354.059	1.02167	441.11	1.28276	509.003	1.49372	588.907	1.74494
		193.813	0.521445	278.141	0.795754	354.68	1.02386	441.919	1.28534	510.042	1.49718	590.139	1.74907
		194.039	0.522082	278.569	0.797175	355.298	1.02604	442.724	1.28792	511.076	1.50062	591.365	1.75318
		194.265	0.522716	278.993	0.798588	355.912	1.02821	443.524	1.29048	512.106	1.50405	592.584	1.75727
		194.493	0.523346	279.415	0.799991	356.522	1.03037	444.321	1.29304	513.132	1.50745	593.799	1.76133
		194.72	0.523969	279.833	0.801384	357.131	1.03252	445.112	1.29559	514.153	1.51083	595.008	1.76536
		194.945	0.524586	280.247	0.802766	357.738	1.03466	445.9	1.29812	515.168	1.51419	596.209	1.76937
		195.167	0.525201	280.659	0.804135	358.343	1.03679	446.684	1.30063	516.178	1.51755	597.402	1.77335
		195.386	0.525811	281.067	0.805492	358.948	1.03891	447.465	1.30313	517.185	1.52088	598.588	1.77732
		195.604	0.526417	281.473	0.806835	359.551	1.04102	448.243	1.30562	518.188	1.5242	599.765	1.78128
		195.819	0.527017	281.875	0.808165	360.15	1.04312	449.015	1.30809	519.187	1.52751	600.935	1.78521
		196.03	0.527613	282.273	0.809486	360.746	1.0452	449.784	1.31054	520.182	1.5308	602.1	1.78911
		196.238	0.528203	282.667	0.8108	361.34	1.04728	450.549	1.31298	521.173	1.53407	603.258	1.79298
		196.442	0.528787	283.057	0.812108	361.933	1.04933	451.312	1.31541	522.159	1.53733	604.409	1.79683
		196.643	0.529367	283.442	0.813407	362.523	1.05138	452.072	1.31783	523.141	1.54057	605.554	1.80068
		196.843	0.529944	283.823	0.814696	363.108	1.05342	452.827	1.32024	524.117	1.54379	606.693	1.80452
		197.042	0.530517	284.2	0.815979	363.689	1.05544	453.577	1.32264	525.086	1.54699	607.828	1.80835
		197.237	0.531087	284.572	0.817255	364.27	1.05746	454.323	1.32503	526.05	1.55018	608.957	1.81215
		197.428	0.531652	284.942	0.818525	364.849	1.05946	455.066	1.32741	527.009	1.55336	610.079	1.81594
		197.616	0.532215	285.31	0.819786	365.422	1.06145	455.804	1.32977	527.961	1.55652	611.196	1.81971
		197.802	0.532776	285.676	0.821039	365.993	1.06344	456.538	1.33213	528.907	1.55967	612.307	1.82344
		197.985	0.533336	286.041	0.822284	366.562	1.06541	457.266	1.33448	529.847	1.56279	613.414	1.82713
		198.167	0.533892	286.402	0.823523	367.13	1.06737	457.99	1.33681	530.782	1.5659	614.515	1.83081
		198.348	0.534439	286.762	0.824753	367.696	1.06932	458.709	1.33912	531.711	1.56899	615.609	1.83446
		198.528	0.534978	287.12	0.825975	368.259	1.07126	459.424	1.34142	532.635	1.57206	616.698	1.83809
		198.71	0.535511	287.477	0.827186	368.819	1.07319	460.137	1.34371	533.554	1.57511	617.781	1.84174
		198.89	0.536037	287.829	0.828385	369.376	1.0751	460.846	1.34599	534.469	1.57815	618.857	1.84538
		199.065	0.536556	288.178	0.829575	369.929	1.077	461.55	1.34826	535.379	1.58118	619.926	1.84902
		199.237	0.537067	288.523	0.830757	370.481	1.0789	462.248	1.35052	536.285	1.58418	620.991	1.85265
		199.406	0.537573	288.865	0.831931	371.031	1.08078	462.939	1.35277	537.187	1.58717	622.048	1.85626
		199.574	0.538075	289.205	0.833095	371.578	1.08265	463.626	1.35501	538.084	1.59014	623.1	1.85986
		199.741	0.538573	289.541	0.834249	372.122	1.0845	464.307	1.35723	538.976	1.5931	624.146	1.86343
		199.906	0.539066	289.873	0.835395	372.664	1.08634	464.981	1.35942	539.864	1.59605	625.185	1.867
		200.071	0.539554	290.202	0.836532	373.203	1.08817	465.649	1.3616	540.748	1.59898	626.219	1.87055
		200.236	0.540037	290.527	0.837659	373.739	1.08999	466.311	1.36377	541.627	1.60191	627.246	1.87409
		200.398	0.540514	290.847	0.838775	374.272	1.09179	466.964	1.36592	542.502	1.60483	628.267	1.87762
		200.558	0.540986	291.163	0.839883	374.804	1.09358	467.612	1.36807	543.373	1.60774	629.281	1.88113
		200.716	0.541452	291.476	0.840984	375.334	1.09536	468.254	1.37021	544.238	1.61063	630.288	1.88461
		200.872	0.541913	291.787	0.842077	375.861	1.09712	468.89	1.37234	545.095	1.61351	631.287	1.88806
		201.026	0.542366	292.096	0.843162	376.382	1.09886	469.52	1.37446	545.947	1.61638	632.28	1.89149
		201.177	0.542814	292.403	0.844237	376.898	1.10059	470.143	1.37655	546.796	1.61923	633.265	1.8949
		201.325	0.543257	292.707	0.845303	377.409	1.10231	470.761	1.37863	547.64	1.62206	634.243	1.89828
		201.473	0.543696	293.009	0.846359	377.917	1.10402	471.372	1.38069	548.477	1.62488	635.216	1.90165
		201.619	0.544131	293.308	0.847406	378.422	1.10571	471.978	1.38274	549.309	1.62769	636.183	1.90501
		201.765	0.544558	293.604	0.848443	378.924	1.10739	472.576	1.38477	550.135	1.63049	637.145	1.90834
		201.91	0.544978	293.899	0.849468	379.423	1.10906	473.168	1.38678	550.954	1.63327	638.099	1.91162
		202.057	0.545392	294.192	0.850482	379.918	1.11071	473.753	1.38878	551.765	1.63604	639.047	1.91488
		202.203	0.545803	294.48	0.851486	380.409	1.11236	474.334	1.39077	552.571	1.63879	639.986	1.91811
		202.346	0.546207	294.763	0.852483	380.895	1.11399	474.91	1.39274	553.37	1.64152	640.917	1.92131
		202.487	0.546603	295.042	0.853473	381.378	1.11561	475.482	1.39468	554.164	1.64424	641.839	1.9245
		202.624	0.546992	295.321	0.854455	381.859	1.11723	476.05	1.39661	554.954	1.64695	642.755	1.92768
		202.759	0.547374	295.6	0.855428	382.338	1.11883	476.613	1.39852	555.741	1.64965	643.664	1.93084
		202.89	0.547754	295.877	0.856393	382.815	1.12041	477.17	1.40042	556.523	1.65232	644.563	1.93396
		203.021	0.548131	296.153	0.857349	383.289	1.12199	477.72	1.40231	557.301	1.65498	645.454	1.93706
		203.15	0.548502	296.428	0.858294	383.761	1.12355	478.266	1.40418	558.075	1.65762	646.338	1.94015
		203.278	0.548871	296.701	0.859232	384.229	1.1251	478.808	1.40604	558.844	1.66025	647.217	1.94322
		203.406	0.549236	296.972	0.860161	384.694	1.12664	479.347	1.40787	559.608	1.66287	648.092	1.94627
		203.531	0.549595	297.239	0.861082	385.156	1.12816	479.88	1.40969	560.367	1.66546	648.962	1.94928
		203.652	0.549949	297.503	0.861992	385.613	1.12968	480.408	1.41149	561.122	1.66804	649.826	1.95226
		203.77	0.550298	297.766	0.862893	386.066	1.13118	480.929	1.41327	561.873	1.67061	650.685	1.95522
		203.885	0.550642	298.026	0.863784	386.515	1.13267	481.445	1.41504	562.618	1.67316	651.54	1.95815
		203.996	0.550984	298.285	0.864661	386.959	1.13415	481.955	1.4168	563.358	1.6757	652.393	1.96107
		204.104	0.551323	298.539	0.865526	387.397	1.13562	482.463	1.41855	564.092	1.67822	653.241	1.96398
		204.208	0.551658	298.79	0.866383	387.831	1.13707	482.967	1.42028	564.819	1.68072	654.086	1.96686
		204.31	0.551986	299.037	0.867233	388.26	1.13851	483.468	1.42199	565.541	1.68321	654.926	1.96974
		204.411	0.55231	299.281	0.868075	388.686	1.13993	483.965	1.42369	566.257	1.68568	655.761	1.97261
		204.513	0.55263	299.524	0.86891	389.11	1.14135	484.46	1.42537	566.966	1.68813	656.592	1.97547
		204.614	0.552947	299.765	0.869736	389.531	1.14275	484.951	1.42703	567.67	1.69057	657.416	1.9783
		204.713	0.553261	300.004	0.870553	389.947	1.14413	485.437	1.42868	568.367	1.69299	658.234	1.9811
		204.81	0.553572	300.24	0.87136	390.358	1.1455	485.92	1.43032	569.057	1.6954	659.047	1.98387
		204.905	0.553878	300.473	0.872158	390.763	1.14686	486.399	1.43193	569.742	1.6978	659.855	1.98661
		204.996	0.554181	300.703	0.872946	391.162	1.14821	486.871	1.43353	570.42	1.70017	660.659	1.98932
		205.084	0.554478	300.932	0.873724	391.557	1.14954	487.338	1.43512	571.092	1.70253	661.46	1.992
		205.169	0.554768	301.16	0.874491	391.948	1.15087	487.801	1.43668	571.757	1.70487	662.256	1.99468
		205.253	0.555051	301.387	0.875247	392.335	1.15218	488.263	1.43823	572.416	1.70719	663.048	1.99734
		205.334	0.555331	301.611	0.875992	392.718	1.15348	488.722	1.43976	573.07	1.7095	663.835	1.99999
		205.412	0.555607	301.831	0.876725	393.097	1.15477	489.176	1.44129	573.718	1.71179	664.616	2.00262
		205.486	0.555879	302.049	0.877447	393.471	1.15604	489.624	1.44281	574.36	1.71407	665.392	2.00524
		205.557	0.556144	302.264	0.878156	393.841	1.1573	490.067	1.44433	574.996	1.71632	666.162	2.00785
		205.626	0.556402	302.476	0.878854	394.206	1.15854	490.504	1.44582	575.626	1.71856	666.926	2.01045
		205.694	0.556654	302.686	0.87954	394.566	1.15977	490.937	1.4473	576.251	1.72078	667.686	2.01301
		205.76	0.556901	302.892	0.880214	394.922	1.16097	491.365	1.44877	576.869	1.72298	668.44	2.01555
		205.825	0.557145	303.094	0.880875	395.274	1.16217	491.789	1.45022	577.481	1.72516	669.187	2.01807
		205.888	0.557384	303.294	0.881523	395.622	1.16334	492.21	1.45166	578.087	1.72732	669.929	2.02057
		205.948	0.557619	303.49	0.882159	395.965	1.16451	492.627	1.45308	578.689	1.72946	670.662	2.02303
		206.005	0.557848	303.681	0.882782	396.303	1.16566	493.04	1.45449	579.286	1.73158	671.386	2.02547
		206.063	0.558069	303.868	0.883395	396.637	1.1668	493.449	1.45588	579.879	1.73368	672.102	2.02789
		206.12	0.558284	304.053	0.884	396.97	1.16793	493.854	1.45726	580.464	1.73576	672.81	2.03032
		206.178	0.558495	304.237	0.884599	397.3	1.16904	494.255	1.45862	581.045	1.73783	673.513	2.03274
		206.233	0.558702	304.42	0.885192	397.626	1.17014	494.651	1.45998	581.62	1.73988	674.211	2.03516
		206.285	0.558905	304.601	0.885777	397.947	1.17123	495.042	1.46133	582.192	1.74191	674.904	2.03754
		206.334	0.559101	304.781	0.886352	398.265	1.1723	495.431	1.46266	582.759	1.74393	675.59	2.0399
		206.38	0.55929	304.959	0.886918	398.579	1.17336	495.815	1.46397	583.32	1.74592	676.271	2.04224
		206.423	0.559472	305.136	0.887475	398.891	1.17441	496.194	1.46527	583.874	1.7479	676.947	2.04455
		206.463	0.559646	305.31	0.888021	399.198	1.17545	496.568	1.46655	584.422	1.74987	677.616	2.04683
		206.499	0.559813	305.483	0.888557	399.502	1.17648	496.938	1.46783	584.964	1.75182	678.278	2.04909
		206.533	0.559971	305.652	0.889082	399.803	1.1775	497.302	1.46908	585.501	1.75375	678.932	2.05132
		206.567	0.560118	305.818	0.889598	400.099	1.17851	497.661	1.47032	586.034	1.75566	679.578	2.05354
		206.6	0.560255	305.981	0.890106	400.392	1.17951	498.014	1.47154	586.561	1.75754	680.216	2.05572
		206.631	0.560382	306.142	0.890606	400.68	1.18049	498.361	1.47274	587.081	1.75941	680.848	2.05787
		206.66	0.5605	306.3	0.891092	400.964	1.18145	498.705	1.47392	587.596	1.76127	681.475	2.05997
		206.686	0.560609	306.454	0.891565	401.244	1.1824	499.045	1.47509	588.106	1.7631	682.096	2.06204
		206.71	0.56071	306.604	0.892029	401.52	1.18335	499.38	1.47624	588.61	1.76493	682.711	2.06407
		206.73	0.560806	306.752	0.892486	401.792	1.18427	499.711	1.47737	589.109	1.76673	683.319	2.06607
		206.748	0.560897	306.896	0.892935	402.062	1.18519	500.038	1.47848	589.601	1.76853	683.92	2.06805
		206.762	0.560985	307.036	0.893374	402.33	1.18609	500.359	1.47957	590.088	1.7703	684.514	2.07002
		206.772	0.56107	307.171	0.893803	402.594	1.18699	500.676	1.48065	590.569	1.77206	685.101	2.07196
		206.779	0.561149	307.301	0.894221	402.854	1.18787	500.985	1.48172	591.043	1.77381	685.68	2.07388
		206.785	0.561219	307.428	0.894633	403.108	1.18874	501.289	1.48277	591.511	1.77554	686.252	2.07577
		206.789	0.561282	307.553	0.895036	403.358	1.18959	501.588	1.48381	591.974	1.77726	686.816	2.07764
		206.791	0.561336	307.673	0.89543	403.605	1.19043	501.883	1.48484	592.431	1.77895	687.374	2.07947
		206.792	0.561384	307.787	0.895813	403.851	1.19125	502.174	1.48586	592.881	1.78062	687.924	2.0813
		206.792	0.561424	307.897	0.896187	404.095	1.19206	502.459	1.48686	593.324	1.78229	688.466	2.08314
		206.791	0.561458	308.004	0.896553	404.333	1.19285	502.738	1.48784	593.759	1.78394	689.002	2.085
		206.788	0.561485	308.106	0.896911	404.567	1.19363	503.01	1.48881	594.186	1.78557	689.53	2.08685
		206.784	0.561505	308.204	0.89726	404.799	1.1944	503.276	1.48977	594.607	1.78719	690.05	2.08868
		206.776	0.56152	308.3	0.897598	405.028	1.19516	503.537	1.49071	595.023	1.78879	690.563	2.09049
		206.767	0.561529	308.393	0.897927	405.254	1.19592	503.793	1.49165	595.434	1.79038	691.069	2.09229
		206.756	0.561532	308.483	0.898248	405.475	1.19666	504.047	1.49257	595.841	1.79196	691.568	2.09406
		206.742	0.56153	308.57	0.898562	405.689	1.19739	504.299	1.49349	596.242	1.79352	692.061	2.0958
		206.723	0.561523	308.653	0.89887	405.896	1.19812	504.547	1.49439	596.637	1.79507	692.547	2.0975
		206.7	0.561512	308.732	0.899168	406.096	1.19883	504.791	1.49528	597.025	1.7966	693.024	2.09918
		206.674	0.561495	308.805	0.899455	406.29	1.19953	505.03	1.49615	597.409	1.79811	693.493	2.10086
		206.648	0.561472	308.874	0.899732	406.479	1.20023	505.265	1.49701	597.787	1.7996	693.956	2.10252
		206.621	0.561442	308.939	0.899998	406.663	1.20091	505.495	1.49787	598.16	1.80108	694.411	2.10415
		206.594	0.561404	308.999	0.900254	406.842	1.20158	505.72	1.49872	598.528	1.80253	694.859	2.10574
		206.564	0.561359	309.055	0.9005	407.017	1.20223	505.939	1.49956	598.891	1.80397	695.301	2.10732
		206.531	0.561309	309.107	0.900739	407.188	1.20287	506.152	1.50037	599.25	1.80538	695.736	2.10888
		206.497	0.561257	309.155	0.900971	407.353	1.2035	506.36	1.50117	599.603	1.80678	696.165	2.11042
		206.462	0.5612	309.2	0.901195	407.514	1.20412	506.562	1.50196	599.951	1.80815	696.582	2.11196
		206.426	0.561135	309.24	0.90141	407.669	1.20473	506.759	1.50274	600.293	1.8095	696.99	2.11347
		206.39	0.561061	309.278	0.901616	407.818	1.20533	506.951	1.5035	600.63	1.81083	697.389	2.11497
		206.353	0.560978	309.311	0.901812	407.963	1.20591	507.138	1.50424	600.962	1.81215	697.783	2.11644
		206.316	0.560887	309.343	0.902002	408.104	1.20648	507.32	1.50497	601.288	1.81344	698.17	2.11789
		206.28	0.56079	309.372	0.902184	408.241	1.20704	507.496	1.50567	601.608	1.81472	698.55	2.11932
		206.243	0.560689	309.4	0.902358	408.375	1.20758	507.668	1.50636	601.922	1.81598	698.924	2.12075
		206.205	0.560583	309.425	0.902525	408.504	1.2081	507.836	1.50702	602.229	1.81722	699.291	2.12217
		206.164	0.560469	309.45	0.902686	408.627	1.20862	508	1.50767	602.529	1.81845	699.653	2.12358
		206.121	0.560349	309.472	0.902839	408.747	1.20911	508.158	1.50829	602.823	1.81967	700.01	2.12499
		206.079	0.560224	309.491	0.902983	408.865	1.20959	508.312	1.5089	603.11	1.82088	700.36	2.12639
		206.037	0.560092	309.507	0.903118	408.978	1.21005	508.46	1.50949	603.392	1.82206	700.704	2.12778
		205.995	0.559955	309.519	0.903242	409.087	1.21051	508.604	1.51007	603.67	1.82323	701.044	2.12915
		205.952	0.559813	309.528	0.903355	409.191	1.21095	508.741	1.51064	603.945	1.82439	701.377	2.13053
		205.908	0.559667	309.532	0.903458	409.291	1.21137	508.871	1.51118	604.216	1.82552	701.704	2.1319
		205.861	0.559516	309.534	0.903551	409.387	1.21179	508.995	1.51171	604.481	1.82664	702.025	2.13326
		205.813	0.559361	309.532	0.903634	409.478	1.21219	509.113	1.51222	604.739	1.82773	702.341	2.13463
		205.763	0.559203	309.526	0.903707	409.565	1.21258	509.226	1.51271	604.99	1.8288	702.65	2.13598
		205.711	0.559041	309.516	0.903772	409.648	1.21296	509.332	1.51319	605.234	1.82984	702.952	2.13733
		205.656	0.558876	309.503	0.903828	409.727	1.21332	509.432	1.51365	605.473	1.83087	703.245	2.13866
		205.599	0.558709	309.485	0.903876	409.8	1.21368	509.525	1.5141	605.706	1.83188	703.529	2.13995
		205.539	0.558537	309.462	0.903915	409.868	1.21403	509.613	1.51455	605.934	1.83287	703.805	2.1412
		205.478	0.558358	309.433	0.903945	409.933	1.21436	509.694	1.51498	606.155	1.83383	704.072	2.14241
		205.416	0.55817	309.398	0.903962	409.997	1.21468	509.77	1.5154	606.37	1.83479	704.33	2.14358
		205.352	0.557975	309.359	0.903967	410.059	1.21498	509.84	1.5158	606.578	1.83573	704.581	2.14474
		205.285	0.557776	309.317	0.903964	410.117	1.21528	509.905	1.51619	606.779	1.83665	704.823	2.14587
		205.214	0.557572	309.274	0.903955	410.171	1.21556	509.964	1.51655	606.974	1.83754	705.058	2.14699
		205.142	0.557361	309.23	0.903938	410.222	1.21582	510.019	1.51691	607.16	1.83842	705.287	2.14809
		205.066	0.557143	309.185	0.903911	410.268	1.21608	510.069	1.51726	607.339	1.83929	705.509	2.14917
		204.988	0.556919	309.138	0.903873	410.309	1.21632	510.113	1.51759	607.513	1.84013	705.723	2.15026
		204.908	0.556689	309.089	0.903829	410.345	1.21655	510.15	1.51791	607.68	1.84096	705.93	2.15131
		204.827	0.556455	309.036	0.903781	410.377	1.21676	510.183	1.51822	607.841	1.84176	706.129	2.15231
		204.745	0.556215	308.981	0.903729	410.405	1.21696	510.211	1.51852	607.995	1.84255	706.32	2.15326
		204.664	0.555972	308.923	0.903672	410.43	1.21715	510.236	1.51881	608.142	1.84332	706.504	2.1542
		204.584	0.555725	308.861	0.903606	410.451	1.21733	510.255	1.51909	608.284	1.84408	706.681	2.15513
		204.503	0.555474	308.796	0.90353	410.468	1.21749	510.27	1.51935	608.42	1.84481	706.848	2.15606
		204.421	0.555219	308.73	0.903445	410.479	1.21764	510.28	1.5196	608.552	1.84551	707.008	2.15697
		204.336	0.554957	308.663	0.90335	410.485	1.21778	510.287	1.51983	608.678	1.84618	707.161	2.15787
		204.247	0.554692	308.592	0.903246	410.487	1.21791	510.29	1.52005	608.8	1.84683	707.308	2.15875
		204.155	0.554425	308.519	0.903135	410.486	1.21803	510.287	1.52026	608.915	1.84746	707.448	2.1596
		204.059	0.554155	308.442	0.903016	410.482	1.21814	510.278	1.52045	609.025	1.84807	707.583	2.16045
		203.961	0.553878	308.365	0.902889	410.475	1.21824	510.262	1.52063	609.128	1.84865	707.711	2.16127
		203.859	0.553594	308.285	0.902756	410.465	1.21833	510.24	1.52081	609.225	1.84922	707.834	2.16204
		203.752	0.553303	308.202	0.902616	410.45	1.2184	510.213	1.52097	609.316	1.84976	707.95	2.16278
		203.643	0.553006	308.115	0.90247	410.432	1.21846	510.181	1.52111	609.403	1.85028	708.062	2.1635
		203.531	0.552703	308.026	0.902319	410.409	1.2185	510.145	1.52125	609.483	1.85078	708.167	2.1642
		203.417	0.552394	307.934	0.902162	410.383	1.21853	510.103	1.52138	609.556	1.85125	708.267	2.16488
		203.3	0.552081	307.84	0.902001	410.356	1.21854	510.055	1.5215	609.622	1.8517	708.358	2.16554
		203.179	0.551763	307.745	0.901833	410.326	1.21854	510.001	1.52161	609.681	1.85212	708.442	2.16618
		203.054	0.551442	307.649	0.901656	410.293	1.21853	509.941	1.5217	609.734	1.85253	708.521	2.1668
		202.927	0.551115	307.552	0.901467	410.257	1.2185	509.874	1.52178	609.783	1.85291	708.595	2.16743
		202.796	0.55078	307.453	0.901263	410.217	1.21846	509.803	1.52183	609.826	1.85327	708.663	2.16806
		202.663	0.550438	307.351	0.901049	410.171	1.21841	509.729	1.52186	609.863	1.8536	708.724	2.16868
		202.527	0.550091	307.246	0.900826	410.12	1.21834	509.649	1.52188	609.895	1.85392	708.775	2.1693
		202.39	0.549737	307.138	0.900596	410.066	1.21826	509.564	1.52189	609.924	1.85421	708.82	2.16991
		202.25	0.549376	307.025	0.900358	410.01	1.21817	509.476	1.52187	609.948	1.85449	708.859	2.17051
		202.108	0.549008	306.91	0.900113	409.952	1.21806	509.386	1.52184	609.966	1.85475	708.891	2.17109
		201.966	0.548633	306.792	0.899862	409.888	1.21795	509.294	1.5218	609.98	1.85499	708.915	2.17164
		201.821	0.548253	306.674	0.899603	409.821	1.21782	509.198	1.52174	609.988	1.85521	708.932	2.17215
		201.675	0.547868	306.557	0.899334	409.751	1.21769	509.097	1.52167	609.992	1.85541	708.942	2.17264
		201.525	0.547479	306.438	0.899053	409.677	1.21754	508.99	1.52158	609.99	1.8556	708.945	2.1731
		201.371	0.547086	306.316	0.89876	409.602	1.21737	508.877	1.52147	609.982	1.85577	708.942	2.17353
		201.213	0.546688	306.191	0.898456	409.526	1.2172	508.757	1.52135	609.966	1.85592	708.934	2.17393
		201.051	0.546282	306.063	0.898139	409.445	1.21701	508.631	1.52122	609.943	1.85605	708.92	2.17431
		200.886	0.545866	305.931	0.897812	409.358	1.21682	508.502	1.52107	609.915	1.85616	708.902	2.17465
		200.718	0.545444	305.795	0.897476	409.264	1.21661	508.371	1.52092	609.883	1.85625	708.876	2.17496
		200.548	0.54502	305.655	0.897132	409.166	1.21639	508.238	1.52075	609.846	1.85631	708.843	2.17526
		200.375	0.544594	305.512	0.896776	409.066	1.21616	508.099	1.52056	609.802	1.85636	708.803	2.17555
		200.199	0.544163	305.368	0.896408	408.961	1.21592	507.955	1.52035	609.75	1.85639	708.756	2.17581
		200.022	0.543726	305.222	0.896027	408.852	1.21567	507.806	1.52012	609.69	1.85641	708.702	2.17601
		199.839	0.543284	305.075	0.895635	408.737	1.2154	507.652	1.51987	609.623	1.8564	708.642	2.17617
		199.652	0.542837	304.926	0.895233	408.617	1.21512	507.494	1.5196	609.548	1.85638	708.575	2.1763
		199.461	0.542383	304.774	0.894822	408.491	1.21483	507.33	1.5193	609.466	1.85633	708.501	2.17637
		199.266	0.541923	304.62	0.894401	408.362	1.21452	507.16	1.51899	609.38	1.85625	708.42	2.17641
		199.071	0.541459	304.462	0.893968	408.23	1.2142	506.983	1.51866	609.29	1.85615	708.333	2.17642
		198.875	0.54099	304.302	0.893527	408.095	1.21387	506.801	1.51831	609.196	1.85603	708.239	2.17637
		198.68	0.540515	304.138	0.893078	407.956	1.21353	506.614	1.51795	609.099	1.85589	708.138	2.17626
		198.484	0.540032	303.973	0.892618	407.813	1.21318	506.423	1.51757	608.995	1.85574	708.03	2.17611
		198.287	0.539542	303.807	0.892147	407.668	1.21282	506.226	1.51718	608.886	1.85557	707.916	2.17592
		198.086	0.539045	303.637	0.891665	407.519	1.21245	506.024	1.51678	608.771	1.85538	707.795	2.1757
		197.883	0.538543	303.465	0.891173	407.367	1.21206	505.818	1.51635	608.649	1.85518	707.667	2.17545
		197.679	0.538036	303.292	0.890673	407.212	1.21166	505.608	1.5159	608.521	1.85497	707.535	2.17516
		197.472	0.537523	303.116	0.890165	407.053	1.21125	505.393	1.51543	608.386	1.85473	707.396	2.17483
		197.264	0.537001	302.938	0.889649	406.888	1.21083	505.172	1.51496	608.244	1.85446	707.249	2.17449
		197.054	0.536471	302.756	0.889128	406.721	1.21041	504.945	1.51447	608.095	1.85417	707.095	2.17412
		196.84	0.535936	302.57	0.888599	406.549	1.20998	504.712	1.51395	607.938	1.85385	706.936	2.17374
		196.623	0.535396	302.38	0.88806	406.373	1.20954	504.473	1.51343	607.773	1.85352	706.77	2.17334
		196.404	0.534853	302.187	0.88751	406.193	1.2091	504.23	1.51289	607.6	1.85316	706.598	2.17293
		196.186	0.534304	301.989	0.88695	406.008	1.20865	503.982	1.51234	607.422	1.85278	706.422	2.17248
		195.967	0.533752	301.79	0.88638	405.818	1.20818	503.729	1.51177	607.236	1.85239	706.241	2.172
		195.746	0.533197	301.59	0.885802	405.621	1.20771	503.472	1.51119	607.046	1.85198	706.053	2.1715
		195.522	0.53264	301.389	0.88521	405.421	1.20722	503.21	1.51059	606.851	1.85155	705.858	2.17098
		195.295	0.532079	301.185	0.884605	405.219	1.20672	502.944	1.50998	606.651	1.85109	705.654	2.17043
		195.066	0.531514	300.977	0.883988	405.015	1.2062	502.673	1.50935	606.445	1.85061	705.444	2.16986
		194.836	0.530947	300.764	0.883361	404.806	1.20568	502.399	1.50871	606.233	1.8501	705.228	2.16925
		194.604	0.530376	300.548	0.882723	404.592	1.20514	502.12	1.50806	606.014	1.84958	705.006	2.16861
		194.37	0.529799	300.329	0.882076	404.374	1.20458	501.837	1.50739	605.79	1.84906	704.777	2.16793
		194.136	0.529213	300.108	0.881422	404.152	1.20402	501.55	1.5067	605.56	1.84852	704.541	2.16721
		193.9	0.528621	299.882	0.880761	403.925	1.20344	501.259	1.50599	605.323	1.84796	704.297	2.16648
		193.661	0.528023	299.653	0.880092	403.694	1.20285	500.964	1.50526	605.079	1.84738	704.048	2.16572
		193.422	0.52742	299.421	0.879412	403.459	1.20225	500.667	1.50452	604.829	1.84678	703.792	2.16492
		193.183	0.526812	299.185	0.878722	403.22	1.20163	500.367	1.50377	604.574	1.84617	703.53	2.16409
		192.943	0.526201	298.946	0.878022	402.977	1.201	500.061	1.503	604.312	1.84554	703.26	2.16325
		192.702	0.525587	298.704	0.877312	402.729	1.20036	499.751	1.50222	604.045	1.84488	702.982	2.16238
		192.457	0.524972	298.459	0.876595	402.476	1.1997	499.436	1.50142	603.772	1.84421	702.698	2.16148
		192.211	0.524354	298.211	0.875871	402.218	1.19903	499.117	1.50061	603.494	1.84351	702.409	2.16055
		191.962	0.523735	297.961	0.87514	401.957	1.19834	498.794	1.49979	603.21	1.8428	702.115	2.15961
		191.712	0.523109	297.709	0.874398	401.692	1.19765	498.469	1.49896	602.921	1.84207	701.817	2.15866
		191.461	0.522478	297.456	0.873646	401.422	1.19695	498.14	1.49811	602.629	1.84132	701.511	2.15768
		191.211	0.521841	297.201	0.872884	401.147	1.19623	497.807	1.49725	602.334	1.84055	701.197	2.15667
		190.962	0.521197	296.944	0.872113	400.869	1.19551	497.468	1.49637	602.033	1.83976	700.875	2.15561
		190.71	0.520544	296.684	0.871335	400.588	1.19477	497.125	1.49547	601.726	1.83895	700.546	2.1545
		190.457	0.519881	296.421	0.870549	400.305	1.19401	496.779	1.49456	601.412	1.83812	700.208	2.15336
		190.201	0.519209	296.153	0.869752	400.018	1.19325	496.429	1.49363	601.093	1.83728	699.862	2.1522
		189.944	0.518529	295.882	0.868944	399.727	1.19247	496.077	1.49269	600.766	1.83642	699.507	2.15103
		189.683	0.517842	295.606	0.868126	399.433	1.19168	495.722	1.49172	600.433	1.83554	699.145	2.14985
		189.42	0.517147	295.324	0.867299	399.135	1.19088	495.363	1.49074	600.093	1.83464	698.777	2.14866
		189.155	0.516444	295.04	0.866464	398.834	1.19007	495	1.48974	599.746	1.83373	698.401	2.14744
		188.891	0.515733	294.754	0.865622	398.528	1.18925	494.631	1.48873	599.392	1.83279	698.017	2.14621
		188.625	0.515015	294.465	0.864768	398.217	1.18841	494.258	1.4877	599.032	1.83183	697.627	2.14497
		188.359	0.514292	294.171	0.863904	397.903	1.18757	493.881	1.48667	598.666	1.83086	697.229	2.14371
		188.09	0.513565	293.874	0.863029	397.586	1.18671	493.497	1.48562	598.295	1.82987	696.823	2.14243
		187.818	0.512834	293.574	0.862146	397.265	1.18584	493.107	1.48457	597.918	1.82887	696.41	2.14113
		187.542	0.512098	293.274	0.861253	396.94	1.18496	492.712	1.4835	597.535	1.82786	695.989	2.13981
		187.263	0.511356	292.971	0.860349	396.612	1.18406	492.311	1.48242	597.146	1.82684	695.559	2.13849
		186.981	0.51061	292.663	0.859434	396.281	1.18315	491.906	1.48134	596.752	1.82579	695.122	2.13716
		186.695	0.509858	292.35	0.858513	395.948	1.18223	491.497	1.48023	596.352	1.82473	694.677	2.13583
		186.407	0.5091	292.032	0.857584	395.613	1.1813	491.084	1.47911	595.946	1.82364	694.226	2.1345
		186.116	0.508337	291.711	0.856646	395.277	1.18035	490.666	1.47797	595.535	1.82253	693.768	2.13314
		185.825	0.507567	291.385	0.855701	394.939	1.17939	490.241	1.47681	595.118	1.8214	693.303	2.13174
		185.533	0.506791	291.057	0.854749	394.598	1.17842	489.811	1.47565	594.697	1.82024	692.832	2.13031
		185.24	0.506008	290.725	0.853787	394.252	1.17743	489.375	1.47447	594.27	1.81907	692.355	2.12884
		184.948	0.50522	290.392	0.852814	393.901	1.17644	488.933	1.47327	593.838	1.81788	691.873	2.12733
		184.657	0.504429	290.056	0.851832	393.546	1.17543	488.485	1.47206	593.399	1.81667	691.383	2.1258
		184.364	0.503632	289.718	0.850842	393.186	1.17441	488.032	1.47083	592.954	1.81545	690.886	2.12425
		184.071	0.50283	289.376	0.849846	392.819	1.17338	487.575	1.46958	592.504	1.8142	690.381	2.12269
		183.778	0.502023	289.031	0.848842	392.446	1.17235	487.111	1.46831	592.05	1.81293	689.869	2.12111
		183.482	0.501211	288.681	0.84783	392.069	1.1713	486.641	1.46702	591.588	1.81163	689.349	2.11952
		183.185	0.500392	288.328	0.846807	391.687	1.17024	486.166	1.46573	591.12	1.81031	688.822	2.11789
		182.885	0.499568	287.972	0.845776	391.299	1.16917	485.685	1.46442	590.647	1.80896	688.288	2.11621
		182.584	0.49874	287.611	0.844738	390.907	1.16809	485.198	1.46309	590.167	1.80759	687.746	2.1145
		182.282	0.497907	287.245	0.843695	390.511	1.167	484.704	1.46175	589.68	1.8062	687.197	2.11275
		181.979	0.497068	286.877	0.842646	390.111	1.1659	484.205	1.4604	589.186	1.80479	686.642	2.11098
		181.675	0.496224	286.506	0.841593	389.708	1.16479	483.699	1.45903	588.686	1.80336	686.08	2.10919
		181.369	0.495375	286.133	0.84053	389.3	1.16366	483.187	1.45765	588.181	1.80191	685.512	2.10737
		181.059	0.494519	285.758	0.839454	388.89	1.16252	482.667	1.45626	587.67	1.80045	684.938	2.10553
		180.744	0.493658	285.378	0.838366	388.477	1.16138	482.142	1.45486	587.154	1.79897	684.357	2.10369
		180.429	0.492793	284.994	0.83727	388.062	1.16022	481.613	1.45343	586.634	1.79747	683.772	2.10182
		180.112	0.491924	284.606	0.836165	387.645	1.15905	481.081	1.45198	586.109	1.79595	683.18	2.09993
		179.795	0.491052	284.214	0.835051	387.227	1.15787	480.546	1.45051	585.58	1.79442	682.584	2.09801
		179.476	0.490175	283.819	0.833929	386.805	1.15669	480.007	1.44902	585.046	1.79287	681.981	2.09607
		179.153	0.489295	283.42	0.832801	386.379	1.15549	479.465	1.44751	584.504	1.7913	681.372	2.09412
		178.829	0.488417	283.018	0.831668	385.95	1.15428	478.919	1.44599	583.956	1.78971	680.756	2.09217
		178.505	0.487538	282.614	0.830529	385.516	1.15306	478.367	1.44447	583.401	1.78809	680.135	2.09021
		178.18	0.486655	282.21	0.829383	385.079	1.15183	477.809	1.44292	582.84	1.78646	679.507	2.08825
		177.853	0.485764	281.804	0.828227	384.637	1.15058	477.245	1.44136	582.275	1.78481	678.874	2.08629
		177.523	0.484867	281.398	0.827059	384.192	1.14932	476.676	1.43978	581.705	1.78313	678.236	2.08433
		177.19	0.483963	280.989	0.825881	383.745	1.14805	476.104	1.43818	581.128	1.78144	677.592	2.08238
		176.855	0.483052	280.577	0.824696	383.295	1.14677	475.528	1.43657	580.547	1.77973	676.943	2.08043
		176.518	0.482134	280.162	0.823503	382.84	1.14547	474.95	1.43494	579.962	1.778	676.286	2.07845
		176.178	0.481211	279.744	0.822301	382.383	1.14417	474.37	1.43329	579.373	1.77625	675.622	2.07646
		175.833	0.480284	279.322	0.821087	381.924	1.14285	473.785	1.43162	578.777	1.77448	674.953	2.07447
		175.485	0.479354	278.897	0.819863	381.463	1.14153	473.195	1.42992	578.174	1.7727	674.277	2.07246
		175.135	0.47842	278.468	0.818633	380.999	1.14018	472.6	1.4282	577.566	1.7709	673.593	2.07043
		174.785	0.47748	278.037	0.817395	380.531	1.13883	471.998	1.42646	576.953	1.76908	672.9	2.06836
		174.434	0.476535	277.603	0.816143	380.06	1.13746	471.391	1.4247	576.335	1.76725	672.198	2.06627
		174.081	0.475588	277.168	0.81488	379.583	1.13607	470.78	1.42293	575.714	1.7654	671.486	2.06416
		173.728	0.474637	276.729	0.813605	379.101	1.13467	470.165	1.42113	575.087	1.76353	670.765	2.06202
		173.376	0.473683	276.288	0.812321	378.616	1.13326	469.547	1.41931	574.455	1.76164	670.037	2.05984
		173.022	0.472726	275.845	0.81103	378.129	1.13183	468.927	1.41748	573.819	1.75973	669.304	2.05763
		172.666	0.471767	275.4	0.809733	377.638	1.13039	468.304	1.41563	573.177	1.75782	668.565	2.0554
		172.309	0.470806	274.952	0.808429	377.142	1.12894	467.678	1.41377	572.531	1.7559	667.82	2.05319
		171.951	0.469841	274.503	0.807117	376.643	1.12747	467.048	1.4119	571.877	1.75396	667.067	2.05099
		171.59	0.468875	274.055	0.805797	376.14	1.126	466.413	1.41002	571.217	1.75202	666.308	2.04877
		171.227	0.467905	273.606	0.80447	375.632	1.12451	465.774	1.40812	570.552	1.75005	665.545	2.04653
		170.86	0.466932	273.155	0.803137	375.121	1.12301	465.131	1.40621	569.881	1.74806	664.776	2.04427
		170.493	0.465954	272.699	0.801801	374.606	1.12151	464.483	1.40429	569.204	1.74605	664.001	2.04199
		170.124	0.464969	272.239	0.800461	374.088	1.11999	463.829	1.40235	568.521	1.74403	663.221	2.0397
		169.752	0.463977	271.776	0.799114	373.566	1.11847	463.169	1.4004	567.832	1.74198	662.435	2.0374
		169.38	0.462978	271.31	0.797761	373.039	1.11694	462.504	1.39843	567.137	1.73992	661.642	2.03509
		169.007	0.461975	270.843	0.7964	372.508	1.1154	461.834	1.39645	566.434	1.73785	660.843	2.03276
		168.635	0.460967	270.373	0.795033	371.973	1.11385	461.158	1.39444	565.726	1.73577	660.038	2.03042
		168.263	0.459955	269.9	0.793661	371.435	1.11229	460.479	1.39243	565.012	1.73368	659.23	2.02806
		167.892	0.458936	269.425	0.792282	370.893	1.11071	459.794	1.3904	564.292	1.73156	658.418	2.0257
		167.52	0.457911	268.949	0.790897	370.345	1.10912	459.106	1.38836	563.567	1.72942	657.601	2.02332
		167.146	0.456884	268.473	0.789501	369.792	1.10752	458.413	1.38631	562.837	1.72726	656.778	2.02092
		166.772	0.455854	267.996	0.788096	369.233	1.10591	457.715	1.38423	562.1	1.72508	655.948	2.01851
		166.396	0.454817	267.519	0.78668	368.668	1.10429	457.014	1.38214	561.358	1.72289	655.113	2.0161
		166.019	0.453774	267.04	0.785254	368.098	1.10265	456.309	1.38004	560.612	1.72069	654.271	2.01369
		165.641	0.452726	266.558	0.783815	367.523	1.101	455.599	1.37793	559.863	1.71847	653.424	2.01126
		165.263	0.451672	266.072	0.782367	366.943	1.09935	454.884	1.3758	559.109	1.71624	652.572	2.0088
		164.883	0.450612	265.582	0.780912	366.358	1.09767	454.162	1.37364	558.351	1.714	651.713	2.00632
		164.5	0.449547	265.091	0.77945	365.77	1.09599	453.434	1.37148	557.586	1.71173	650.847	2.00384
		164.115	0.448477	264.6	0.777981	365.179	1.09429	452.7	1.36929	556.817	1.70945	649.973	2.00135
		163.728	0.447398	264.106	0.776505	364.585	1.09259	451.961	1.3671	556.041	1.70716	649.093	1.99885
		163.341	0.446311	263.61	0.77502	363.987	1.09087	451.217	1.3649	555.256	1.70485	648.206	1.99633
		162.955	0.445218	263.111	0.773529	363.386	1.08914	450.469	1.36268	554.466	1.70253	647.31	1.9938
		162.57	0.444118	262.609	0.772031	362.782	1.0874	449.717	1.36044	553.672	1.70019	646.405	1.9913
		162.184	0.443013	262.101	0.770525	362.176	1.08564	448.957	1.35819	552.871	1.69783	645.493	1.98881
		161.796	0.441899	261.588	0.769011	361.566	1.08388	448.193	1.35593	552.066	1.69545	644.575	1.98631
		161.407	0.440776	261.068	0.767489	360.953	1.0821	447.424	1.35366	551.255	1.69305	643.651	1.9838
		161.016	0.439646	260.545	0.765961	360.338	1.08032	446.652	1.35136	550.442	1.69063	642.724	1.98129
		160.623	0.43851	260.019	0.764425	359.722	1.07852	445.877	1.34906	549.623	1.68819	641.792	1.97876
		160.228	0.437368	259.487	0.762878	359.104	1.07671	445.1	1.34673	548.798	1.68575	640.857	1.97619
		159.83	0.436219	258.953	0.761319	358.485	1.07489	444.32	1.34439	547.965	1.68328	639.916	1.97357
		159.431	0.435064	258.416	0.759748	357.861	1.07306	443.534	1.34204	547.126	1.68081	638.972	1.97091
		159.031	0.433904	257.879	0.758168	357.235	1.07122	442.745	1.33967	546.281	1.67832	638.022	1.96822
		158.629	0.432737	257.34	0.756579	356.606	1.06937	441.952	1.33729	545.43	1.67582	637.063	1.96552
		158.226	0.431565	256.798	0.754983	355.975	1.06751	441.155	1.33489	544.572	1.6733	636.096	1.96282
		157.825	0.43039	256.251	0.753377	355.341	1.06564	440.352	1.33248	543.707	1.67076	635.121	1.9601
		157.424	0.429212	255.7	0.751761	354.705	1.06376	439.545	1.33006	542.836	1.66821	634.139	1.95732
		157.019	0.428034	255.145	0.750139	354.065	1.06188	438.735	1.32762	541.96	1.66564	633.15	1.95449
		156.611	0.426853	254.585	0.748509	353.421	1.05998	437.92	1.32517	541.076	1.66305	632.154	1.95164
		156.199	0.425669	254.022	0.746869	352.774	1.05809	437.105	1.3227	540.186	1.66044	631.152	1.94877
		155.786	0.42448	253.454	0.745221	352.125	1.05618	436.288	1.32022	539.289	1.65781	630.142	1.94587
		155.373	0.423287	252.881	0.743564	351.475	1.05426	435.469	1.31773	538.385	1.65516	629.124	1.94293
		154.959	0.422093	252.304	0.741896	350.822	1.05233	434.646	1.31523	537.475	1.65249	628.098	1.93995
		154.542	0.420898	251.724	0.740218	350.165	1.05039	433.821	1.31273	536.559	1.6498	627.066	1.93694
		154.121	0.419703	251.14	0.738532	349.504	1.04844	432.992	1.31022	535.636	1.6471	626.029	1.9339
		153.696	0.418508	250.553	0.73684	348.838	1.04648	432.158	1.3077	534.707	1.64438	624.987	1.93085
		153.27	0.417311	249.961	0.735142	348.166	1.0445	431.321	1.30516	533.77	1.64165	623.939	1.92777
		152.842	0.41611	249.368	0.733436	347.489	1.04252	430.48	1.3026	532.828	1.6389	622.887	1.92467
		152.411	0.414907	248.772	0.731722	346.808	1.04053	429.633	1.30003	531.883	1.63614	621.829	1.92155
		151.978	0.413701	248.174	0.730001	346.122	1.03853	428.779	1.29743	530.934	1.63337	620.766	1.9184
		151.542	0.412493	247.573	0.72827	345.432	1.03652	427.921	1.29482	529.98	1.63058	619.695	1.91522
		151.105	0.411284	246.971	0.726529	344.739	1.0345	427.061	1.29219	529.022	1.62778	618.617	1.91204
		150.666	0.410077	246.367	0.724776	344.043	1.03247	426.197	1.28955	528.059	1.62496	617.531	1.90887
		150.226	0.408869	245.76	0.72301	343.346	1.03043	425.327	1.2869	527.092	1.62212	616.439	1.90571
		149.786	0.407656	245.152	0.721235	342.648	1.02838	424.453	1.28423	526.123	1.61927	615.34	1.90254
		149.345	0.406438	244.543	0.719453	341.948	1.02632	423.574	1.28155	525.15	1.6164	614.234	1.89937
		148.903	0.405213	243.933	0.717663	341.245	1.02425	422.689	1.27886	524.172	1.61351	613.122	1.8962
		148.459	0.403983	243.321	0.715865	340.539	1.02216	421.798	1.27616	523.188	1.6106	612.003	1.89302
		148.015	0.402748	242.706	0.714056	339.828	1.02007	420.901	1.27345	522.2	1.60768	610.879	1.8898
		147.568	0.401507	242.088	0.712237	339.112	1.01796	419.999	1.27072	521.21	1.60475	609.748	1.88656
		147.117	0.400262	241.469	0.710413	338.391	1.01584	419.092	1.26798	520.215	1.6018	608.611	1.88329
		146.662	0.399011	240.848	0.708584	337.666	1.01371	418.181	1.26522	519.215	1.59882	607.469	1.87999
		146.207	0.397756	240.225	0.706747	336.941	1.01156	417.265	1.26245	518.208	1.59581	606.324	1.87667
		145.752	0.396497	239.6	0.7049	336.214	1.00941	416.347	1.25967	517.197	1.59279	605.173	1.87334
		145.295	0.395236	238.972	0.703043	335.484	1.00724	415.425	1.25688	516.18	1.58975	604.017	1.86999
		144.838	0.393971	238.344	0.701177	334.752	1.00507	414.501	1.25408	515.16	1.5867	602.853	1.86661
		144.382	0.392704	237.715	0.699305	334.017	1.00288	413.574	1.25126	514.135	1.58363	601.683	1.86322
		143.925	0.391434	237.084	0.697428	333.278	1.00068	412.645	1.24843	513.105	1.58055	600.509	1.85981
		143.467	0.390162	236.452	0.695543	332.535	0.998479	411.712	1.24559	512.067	1.57745	599.331	1.85637
		143.009	0.388887	235.816	0.693649	331.786	0.996267	410.774	1.24272	511.024	1.57434	598.146	1.85288
		142.552	0.387609	235.177	0.691745	331.035	0.994044	409.831	1.23984	509.977	1.57121	596.954	1.84937
		142.092	0.386325	234.535	0.689831	330.283	0.991811	408.883	1.23695	508.93	1.56807	595.756	1.84586
		141.63	0.385035	233.89	0.68791	329.53	0.989566	407.931	1.23405	507.882	1.56491	594.551	1.84231
		141.165	0.38374	233.243	0.685983	328.774	0.987308	406.976	1.23114	506.829	1.56174	593.34	1.83873
		140.7	0.382442	232.596	0.684053	328.016	0.985038	406.019	1.22822	505.771	1.55854	592.124	1.83512
		140.233	0.381141	231.948	0.68212	327.253	0.982757	405.06	1.22529	504.706	1.55533	590.904	1.8315
		139.765	0.379834	231.298	0.680184	326.49	0.980463	404.096	1.22234	503.636	1.5521	589.678	1.82788
		139.299	0.378521	230.648	0.678248	325.725	0.978159	403.127	1.21939	502.56	1.54885	588.444	1.82424
		138.834	0.377202	229.995	0.676308	324.959	0.975844	402.153	1.21643	501.479	1.54559	587.204	1.82057
		138.367	0.375876	229.339	0.674362	324.19	0.973518	401.173	1.21347	500.391	1.54231	585.957	1.81689
		137.898	0.374545	228.678	0.672411	323.418	0.971182	400.189	1.21049	499.299	1.53901	584.704	1.81319
		137.426	0.373209	228.013	0.670454	322.642	0.968836	399.202	1.20749	498.202	1.5357	583.446	1.80947
		136.952	0.371867	227.344	0.66849	321.866	0.96648	398.213	1.20448	497.101	1.53237	582.181	1.80571
		136.476	0.370521	226.672	0.66652	321.088	0.964115	397.222	1.20145	495.997	1.52903	580.91	1.8019
		135.997	0.369172	225.997	0.664545	320.305	0.961741	396.228	1.1984	494.889	1.52567	579.633	1.79805
		135.515	0.36782	225.319	0.662566	319.519	0.959357	395.228	1.19534	493.775	1.52229	578.351	1.79419
		135.032	0.366463	224.638	0.660581	318.729	0.956965	394.224	1.19227	492.656	1.5189	577.065	1.7903
		134.549	0.365101	223.956	0.658591	317.937	0.954564	393.215	1.1892	491.532	1.51549	575.775	1.78638
		134.066	0.363734	223.272	0.656595	317.14	0.952155	392.2	1.18612	490.404	1.51207	574.48	1.78244
		133.583	0.362365	222.588	0.654594	316.337	0.949736	391.18	1.18304	489.272	1.50863	573.179	1.77848
		133.099	0.360993	221.902	0.652586	315.529	0.947307	390.154	1.17996	488.134	1.50517	571.872	1.77451
		132.611	0.359616	221.215	0.650572	314.718	0.944868	389.124	1.17686	486.991	1.5017	570.559	1.77051
		132.12	0.358234	220.526	0.648552	313.905	0.94242	388.09	1.17376	485.844	1.49821	569.238	1.7665
		131.627	0.356848	219.833	0.646522	313.091	0.939963	387.052	1.17063	484.691	1.4947	567.908	1.76247
		131.132	0.35546	219.138	0.644485	312.275	0.937497	386.01	1.1675	483.53	1.49118	566.571	1.75845
		130.635	0.354071	218.439	0.642442	311.459	0.935023	384.964	1.16435	482.364	1.48765	565.227	1.75445
		130.137	0.352682	217.739	0.640393	310.64	0.932541	383.914	1.1612	481.191	1.4841	563.878	1.75047
		129.636	0.351294	217.036	0.63834	309.816	0.930051	382.858	1.15804	480.014	1.48055	562.522	1.74648
		129.134	0.349903	216.332	0.636282	308.989	0.927554	381.8	1.15487	478.832	1.47698	561.162	1.74248
		128.631	0.348509	215.627	0.634218	308.157	0.92505	380.739	1.15169	477.644	1.4734	559.797	1.73846
		128.128	0.347115	214.922	0.632146	307.321	0.922537	379.674	1.1485	476.45	1.4698	558.426	1.73443
		127.627	0.345718	214.214	0.630066	306.481	0.920014	378.607	1.14531	475.254	1.46618	557.052	1.73039
		127.124	0.344318	213.502	0.62798	305.638	0.917482	377.537	1.14211	474.056	1.46255	555.674	1.72632
		126.621	0.342914	212.789	0.625891	304.793	0.914938	376.464	1.1389	472.856	1.4589	554.291	1.72222
		126.117	0.341507	212.073	0.6238	303.944	0.912385	375.389	1.13568	471.652	1.45524	552.902	1.71809
		125.61	0.3401	211.356	0.621706	303.091	0.909822	374.309	1.13247	470.446	1.45156	551.507	1.71393
		125.1	0.33869	210.637	0.619607	302.236	0.907249	373.227	1.12925	469.235	1.44786	550.109	1.70973
		124.588	0.337277	209.914	0.617503	301.379	0.904661	372.142	1.12602	468.02	1.44415	548.707	1.70549
		124.074	0.33586	209.19	0.615395	300.518	0.902061	371.053	1.12279	466.802	1.44042	547.302	1.70124
		123.559	0.33444	208.464	0.613282	299.654	0.899452	369.961	1.11954	465.579	1.43668	545.893	1.69698
		123.044	0.333019	207.737	0.611162	298.787	0.896834	368.864	1.11629	464.353	1.43291	544.479	1.6927
		122.528	0.331597	207.007	0.609033	297.916	0.894206	367.764	1.11303	463.122	1.42912	543.059	1.68839
		122.009	0.330171	206.272	0.606897	297.04	0.891569	366.659	1.10976	461.887	1.42532	541.632	1.68405
		121.488	0.328741	205.535	0.604756	296.162	0.888922	365.55	1.10648	460.646	1.4215	540.198	1.67967
		120.964	0.327309	204.796	0.602611	295.282	0.886265	364.438	1.1032	459.399	1.41766	538.755	1.67525
		120.437	0.325876	204.054	0.600464	294.4	0.883599	363.324	1.09992	458.148	1.41382	537.306	1.67081
		119.908	0.324442	203.31	0.598314	293.515	0.880923	362.207	1.09662	456.891	1.40995	535.852	1.66634
		119.376	0.323004	202.564	0.596159	292.626	0.878234	361.086	1.0933	455.629	1.40607	534.391	1.66184
		118.845	0.321563	201.816	0.594001	291.733	0.875534	359.963	1.08999	454.36	1.40218	532.923	1.65733
		118.314	0.320119	201.067	0.591839	290.835	0.872824	358.835	1.08666	453.088	1.39826	531.448	1.65282
		117.784	0.318673	200.316	0.589671	289.931	0.870107	357.702	1.08332	451.812	1.39433	529.967	1.6483
		117.254	0.317222	199.562	0.587496	289.021	0.867382	356.562	1.07998	450.53	1.39038	528.483	1.64374
		116.722	0.315766	198.808	0.585314	288.105	0.864649	355.417	1.07662	449.243	1.38641	526.993	1.63913
		116.19	0.314305	198.054	0.583127	287.184	0.861911	354.267	1.07325	447.951	1.38244	525.497	1.6345
		115.658	0.312837	197.298	0.580937	286.259	0.859166	353.111	1.06987	446.655	1.37846	523.996	1.62984
		115.126	0.311361	196.539	0.578742	285.33	0.856414	351.949	1.06649	445.354	1.37446	522.488	1.62519
		114.595	0.309881	195.778	0.576541	284.397	0.853654	350.785	1.06309	444.049	1.37045	520.976	1.62052
		114.062	0.308396	195.015	0.574331	283.461	0.850885	349.618	1.05968	442.739	1.36643	519.46	1.61583
		113.528	0.306908	194.249	0.572115	282.523	0.848106	348.448	1.05626	441.423	1.36238	517.938	1.61112
		112.993	0.305415	193.483	0.569892	281.581	0.845318	347.274	1.05283	440.102	1.35832	516.412	1.60639
		112.457	0.303919	192.716	0.567662	280.636	0.84252	346.098	1.04938	438.776	1.35425	514.88	1.60166
		111.919	0.302421	191.947	0.565425	279.688	0.839711	344.918	1.04591	437.445	1.35015	513.342	1.59691
		111.38	0.30092	191.175	0.563181	278.739	0.836891	343.734	1.04244	436.112	1.34605	511.8	1.59214
		110.839	0.299415	190.401	0.56093	277.786	0.83406	342.548	1.03896	434.775	1.34193	510.252	1.58734
		110.297	0.297905	189.623	0.558672	276.829	0.831221	341.359	1.03547	433.435	1.3378	508.699	1.58251
		109.753	0.296389	188.843	0.556409	275.869	0.828374	340.167	1.03198	432.091	1.33365	507.141	1.57767
		109.206	0.29487	188.059	0.554143	274.907	0.825518	338.973	1.02848	430.745	1.3295	505.577	1.57282
		108.658	0.293348	187.272	0.551872	273.941	0.822656	337.778	1.02498	429.398	1.32534	504.006	1.56797
		108.108	0.291826	186.481	0.549596	272.97	0.819786	336.58	1.02146	428.049	1.32117	502.429	1.56311
		107.555	0.290302	185.689	0.547318	271.995	0.81691	335.377	1.01793	426.697	1.31699	500.846	1.55823
		107.001	0.288778	184.895	0.545039	271.015	0.814023	334.171	1.01439	425.343	1.31281	499.258	1.55336
		106.446	0.287254	184.103	0.542758	270.031	0.811124	332.961	1.01084	423.985	1.3086	497.667	1.54851
		105.89	0.285729	183.311	0.540479	269.043	0.808214	331.747	1.00727	422.622	1.30438	496.072	1.54366
		105.334	0.284201	182.52	0.538198	268.053	0.805295	330.53	1.0037	421.257	1.30015	494.472	1.5388
		104.778	0.282664	181.73	0.535915	267.06	0.802366	329.31	1.00011	419.888	1.29589	492.866	1.53394
		104.221	0.281122	180.941	0.533628	266.065	0.799427	328.086	0.99651	418.514	1.29162	491.253	1.52907
		103.661	0.279577	180.153	0.531338	265.066	0.796477	326.858	0.992901	417.134	1.28734	489.634	1.52419
		103.101	0.27803	179.363	0.529045	264.064	0.793519	325.626	0.989277	415.747	1.28305	488.009	1.51929
		102.539	0.276477	178.572	0.526748	263.059	0.790553	324.391	0.985642	414.356	1.27875	486.379	1.51439
		101.978	0.27492	177.781	0.524449	262.051	0.787579	323.151	0.981996	412.962	1.27445	484.744	1.50946
		101.418	0.27336	176.989	0.522145	261.038	0.784597	321.907	0.978341	411.563	1.27014	483.105	1.50451
		100.86	0.271796	176.197	0.519838	260.021	0.781606	320.658	0.974676	410.161	1.26581	481.464	1.49953
		100.301	0.270229	175.405	0.517528	259.001	0.778606	319.407	0.970997	408.753	1.26148	479.822	1.49453
		99.7407	0.26866	174.611	0.515213	257.978	0.775596	318.152	0.967303	407.342	1.25715	478.175	1.4895
		99.1793	0.267089	173.817	0.512893	256.952	0.772576	316.894	0.963593	405.927	1.2528	476.523	1.48444
		98.6175	0.265515	173.021	0.510567	255.921	0.769546	315.633	0.959871	404.509	1.24844	474.869	1.47936
		98.0548	0.263942	172.222	0.508232	254.887	0.766508	314.369	0.956139	403.087	1.24407	473.213	1.47422
		97.49	0.262367	171.423	0.505889	253.85	0.763464	313.101	0.952392	401.661	1.2397	471.554	1.46905
		96.922	0.260789	170.623	0.503538	252.812	0.760416	311.829	0.948632	400.23	1.23531	469.891	1.46389
		96.3514	0.259208	169.824	0.50118	251.772	0.757362	310.552	0.944863	398.795	1.23092	468.222	1.45872
		95.7807	0.257625	169.023	0.498813	250.73	0.754299	309.271	0.941085	397.355	1.22652	466.545	1.45355
		95.2105	0.256041	168.221	0.496439	249.685	0.751228	307.985	0.937298	395.909	1.22212	464.863	1.44837
		94.6395	0.254453	167.417	0.494059	248.637	0.748147	306.695	0.933503	394.459	1.21771	463.176	1.44317
		94.0664	0.252861	166.611	0.49167	247.585	0.745057	305.401	0.929697	393.006	1.21328	461.485	1.43796
		93.491	0.251267	165.805	0.489275	246.531	0.741958	304.103	0.925879	391.548	1.20884	459.789	1.43274
		92.9148	0.249672	164.996	0.486876	245.476	0.73885	302.802	0.922056	390.087	1.20439	458.088	1.42752
		92.3394	0.248078	164.185	0.484473	244.42	0.735736	301.498	0.918229	388.624	1.19993	456.385	1.42229
		91.7652	0.246485	163.372	0.482064	243.362	0.732614	300.189	0.9144	387.16	1.19546	454.678	1.41703
		91.1928	0.244891	162.559	0.479647	242.303	0.729486	298.876	0.910565	385.694	1.19098	452.968	1.41175
		90.6217	0.243293	161.746	0.477225	241.243	0.72635	297.559	0.90672	384.224	1.18648	451.254	1.40646
		90.0507	0.241691	160.931	0.474798	240.18	0.723208	296.238	0.902863	382.75	1.18198	449.537	1.40115
		89.4783	0.240088	160.117	0.472369	239.115	0.720061	294.914	0.898994	381.271	1.17746	447.816	1.39584
		88.9044	0.238482	159.302	0.469938	238.046	0.716908	293.586	0.895114	379.789	1.17294	446.089	1.39053
		88.3305	0.236874	158.485	0.467507	236.974	0.713746	292.254	0.891223	378.302	1.16841	444.359	1.3852
		87.758	0.235264	157.666	0.465074	235.9	0.710575	290.919	0.887326	376.81	1.16386	442.625	1.37986
		87.1864	0.233649	156.844	0.462638	234.821	0.707394	289.579	0.883422	375.313	1.15931	440.887	1.37453
		86.6146	0.23203	156.02	0.460199	233.74	0.704206	288.235	0.879513	373.811	1.15474	439.143	1.36921
		86.0403	0.230408	155.195	0.457754	232.656	0.701012	286.888	0.875599	372.304	1.15016	437.396	1.36391
		85.4624	0.228784	154.372	0.455302	231.571	0.697811	285.538	0.871676	370.792	1.14557	435.646	1.3586
		84.8816	0.22716	153.549	0.452844	230.483	0.694604	284.188	0.867741	369.277	1.14098	433.891	1.35328
		84.2985	0.225532	152.724	0.450377	229.391	0.69139	282.835	0.863795	367.758	1.13638	432.132	1.34794
		83.7139	0.223901	151.896	0.447901	228.297	0.688169	281.478	0.859843	366.235	1.13177	430.368	1.34259
		83.1283	0.222269	151.065	0.445417	227.201	0.68494	280.117	0.855884	364.71	1.12715	428.599	1.33723
		82.5424	0.220636	150.23	0.442928	226.104	0.681705	278.754	0.851919	363.183	1.12252	426.825	1.33184
		81.9568	0.219003	149.392	0.440434	225.004	0.678461	277.387	0.847953	361.652	1.11787	425.047	1.32644
		81.3719	0.217368	148.552	0.437936	223.902	0.675211	276.018	0.843985	360.117	1.11321	423.262	1.32103
		80.7875	0.21573	147.709	0.435435	222.796	0.671957	274.645	0.840013	358.577	1.10855	421.474	1.31561
		80.2022	0.214089	146.865	0.432931	221.686	0.668698	273.269	0.836032	357.033	1.10388	419.681	1.31019
		79.6149	0.212444	146.018	0.43042	220.574	0.665434	271.888	0.83204	355.485	1.0992	417.886	1.30477
		79.0252	0.210795	145.172	0.427904	219.458	0.662162	270.503	0.828037	353.934	1.09452	416.087	1.29931
		78.4338	0.209143	144.324	0.425383	218.337	0.658882	269.114	0.824029	352.378	1.08983	414.284	1.29382
		77.8415	0.207489	143.475	0.422859	217.214	0.655594	267.723	0.820014	350.818	1.08512	412.477	1.28831
		77.2488	0.205835	142.625	0.420332	216.09	0.652302	266.329	0.815991	349.255	1.0804	410.666	1.28276
		76.6562	0.204179	141.773	0.417803	214.964	0.649008	264.932	0.81196	347.686	1.07567	408.853	1.27718
		76.0644	0.202523	140.919	0.41527	213.838	0.645709	263.532	0.807924	346.115	1.07092	407.038	1.27156
		75.473	0.200865	140.065	0.412732	212.709	0.642403	262.129	0.803885	344.539	1.06617	405.22	1.26594
		74.8807	0.199202	139.209	0.410189	211.578	0.639091	260.722	0.79984	342.958	1.06141	403.397	1.26032
		74.2872	0.197533	138.353	0.407645	210.444	0.635771	259.312	0.795784	341.371	1.05665	401.57	1.25471
		73.6932	0.195861	137.496	0.4051	209.306	0.632445	257.9	0.791716	339.781	1.05188	399.738	1.24912
		73.0992	0.194186	136.638	0.402551	208.166	0.629111	256.485	0.787636	338.187	1.0471	397.903	1.24351
		72.5058	0.192512	135.777	0.399995	207.021	0.625772	255.071	0.783548	336.59	1.04232	396.065	1.23789
		71.9118	0.190837	134.915	0.397434	205.872	0.622429	253.655	0.779453	334.989	1.03753	394.224	1.23225
		71.3149	0.189159	134.049	0.394868	204.721	0.619082	252.237	0.775349	333.384	1.03272	392.379	1.22659
		70.716	0.187479	133.181	0.392296	203.571	0.61573	250.817	0.771235	331.773	1.02791	390.528	1.22091
		70.1165	0.185797	132.312	0.389719	202.42	0.612374	249.397	0.767116	330.158	1.02309	388.672	1.21519
		69.5162	0.184109	131.441	0.387139	201.269	0.609015	247.974	0.762994	328.536	1.01826	386.81	1.20945
		68.9139	0.182418	130.57	0.384559	200.116	0.605655	246.551	0.758863	326.91	1.01342	384.945	1.2037
		68.3093	0.180723	129.698	0.381973	198.962	0.602291	245.127	0.754727	325.28	1.00857	383.078	1.19795
		67.7031	0.179028	128.826	0.379381	197.807	0.598923	243.701	0.750584	323.648	1.00371	381.209	1.19219
		67.096	0.177331	127.956	0.376783	196.65	0.595555	242.271	0.746432	322.014	0.998833	379.335	1.18642
		66.4877	0.175632	127.083	0.374181	195.491	0.592186	240.837	0.742272	320.377	0.993946	377.459	1.18063
		65.8778	0.173929	126.207	0.371579	194.331	0.588812	239.401	0.738108	318.736	0.989046	375.578	1.17483
		65.2681	0.172224	125.33	0.368977	193.172	0.585432	237.962	0.73394	317.088	0.984139	373.695	1.16901
		64.659	0.170513	124.45	0.366371	192.014	0.582046	236.521	0.729766	315.434	0.979226	371.807	1.16318
		64.0502	0.168798	123.568	0.36376	190.859	0.578657	235.08	0.725583	313.772	0.974304	369.915	1.15733
		63.4432	0.167079	122.683	0.361144	189.704	0.575263	233.64	0.721387	312.106	0.969376	368.019	1.15147
		62.8394	0.165357	121.796	0.358525	188.548	0.571862	232.2	0.71718	310.435	0.964442	366.122	1.14563
		62.2383	0.163632	120.907	0.355902	187.39	0.568453	230.759	0.712966	308.761	0.9595	364.223	1.1398
		61.6387	0.161906	120.016	0.353277	186.231	0.565036	229.317	0.708746	307.082	0.954552	362.321	1.13398
		61.0391	0.160176	119.123	0.350647	185.072	0.561612	227.871	0.70452	305.399	0.949599	360.414	1.12816
		60.4393	0.158442	118.229	0.348011	183.913	0.558181	226.423	0.700294	303.71	0.94464	358.503	1.12233
		59.8398	0.156706	117.334	0.345372	182.753	0.554744	224.973	0.696063	302.014	0.939674	356.586	1.11646
		59.2402	0.154972	116.437	0.342733	181.592	0.551303	223.52	0.691821	300.314	0.934704	354.661	1.11055
		58.6404	0.15324	115.538	0.340094	180.429	0.547857	222.062	0.68757	298.612	0.929728	352.73	1.10458
		58.0408	0.151507	114.638	0.337454	179.267	0.5444	220.601	0.683309	296.908	0.924746	350.794	1.09858
		57.442	0.149769	113.736	0.334812	178.104	0.540935	219.138	0.679036	295.201	0.919761	348.854	1.09255
		56.8446	0.14803	112.831	0.332168	176.938	0.537463	217.673	0.674753	293.492	0.91477	346.912	1.08651
		56.249	0.146288	111.925	0.329519	175.768	0.533988	216.207	0.67046	291.78	0.909774	344.968	1.08046
		55.6549	0.144545	111.017	0.326866	174.596	0.530508	214.739	0.666154	290.067	0.904775	343.022	1.0744
		55.0601	0.142801	110.108	0.32421	173.422	0.527025	213.271	0.661837	288.353	0.89977	341.072	1.06833
		54.4624	0.141057	109.2	0.321552	172.246	0.523537	211.801	0.657512	286.637	0.894757	339.118	1.06225
		53.8615	0.13931	108.292	0.318894	171.069	0.520045	210.327	0.653182	284.918	0.889735	337.16	1.05618
		53.2583	0.137561	107.384	0.316232	169.889	0.516548	208.851	0.648843	283.197	0.884704	335.197	1.05009
		52.6534	0.135812	106.475	0.313565	168.708	0.513047	207.374	0.644492	281.471	0.879667	333.228	1.04401
		52.0466	0.134063	105.565	0.310893	167.525	0.509542	205.897	0.640127	279.741	0.874621	331.254	1.03792
		51.4376	0.132316	104.654	0.308219	166.341	0.50603	204.419	0.635749	278.007	0.869564	329.276	1.03183
		50.827	0.130567	103.742	0.305543	165.157	0.502511	202.939	0.631363	276.27	0.864491	327.293	1.02574
		50.2147	0.128817	102.829	0.302866	163.974	0.49899	201.458	0.626974	274.53	0.8594	325.306	1.01966
		49.6014	0.127068	101.916	0.300185	162.79	0.495468	199.976	0.622585	272.788	0.854296	323.314	1.01357
		48.9884	0.125319	101.005	0.2975	161.606	0.491944	198.49	0.618197	271.042	0.849182	321.318	1.00749
		48.3747	0.123569	100.094	0.29481	160.422	0.488418	197.001	0.613808	269.295	0.844059	319.316	1.0014
		47.759	0.121817	99.1842	0.292114	159.239	0.484884	195.51	0.609414	267.546	0.838929	317.308	0.995308
		47.1429	0.120063	98.2732	0.289413	158.055	0.481342	194.018	0.605013	265.796	0.833789	315.294	0.989201
		46.527	0.118306	97.3615	0.286711	156.869	0.477792	192.524	0.600605	264.045	0.828643	313.275	0.983079
		45.9092	0.116546	96.4499	0.284007	155.68	0.47424	191.029	0.596191	262.293	0.82349	311.252	0.976949
		45.2883	0.114783	95.5384	0.281301	154.489	0.470687	189.532	0.591768	260.539	0.81833	309.225	0.970809
		44.666	0.113019	94.6269	0.278594	153.297	0.467132	188.031	0.587339	258.783	0.813163	307.194	0.964655
		44.0438	0.111252	93.7155	0.275886	152.104	0.463575	186.527	0.582902	257.026	0.807992	305.16	0.958494
		43.4224	0.109481	92.8032	0.273178	150.91	0.460015	185.021	0.578457	255.267	0.802815	303.123	0.952323
		42.8023	0.107708	91.8899	0.270467	149.715	0.456449	183.514	0.574003	253.503	0.797632	301.083	0.946139
		42.1831	0.105935	90.9757	0.267752	148.52	0.45288	182.005	0.569545	251.738	0.792446	299.039	0.93995
		41.5636	0.104163	90.0607	0.265034	147.322	0.449309	180.494	0.565085	249.971	0.787255	296.99	0.933751
		40.9435	0.102388	89.1456	0.26231	146.124	0.445735	178.982	0.56062	248.202	0.782059	294.937	0.927541
		40.3224	0.100612	88.2315	0.259583	144.926	0.442155	177.47	0.556146	246.431	0.776861	292.88	0.921316
		39.6993	0.0988331	87.3183	0.256852	143.728	0.438571	175.956	0.551661	244.659	0.771659	290.818	0.915066
		39.0739	0.0970526	86.4049	0.254118	142.53	0.434985	174.441	0.547162	242.884	0.76645	288.753	0.908788
		38.4459	0.0952737	85.4913	0.251381	141.332	0.431395	172.925	0.542652	241.105	0.761233	286.685	0.902489
		37.8152	0.0934981	84.5776	0.248642	140.131	0.4278	171.411	0.538134	239.321	0.756005	284.613	0.896177
		37.1826	0.0917237	83.6637	0.2459	138.929	0.424201	169.897	0.533607	237.534	0.750764	282.538	0.889858
		36.5477	0.0899504	82.7505	0.243154	137.726	0.4206	168.385	0.529063	235.746	0.745514	280.457	0.883538
		35.9114	0.0881779	81.8379	0.240404	136.522	0.416995	166.872	0.524505	233.956	0.740255	278.372	0.877215
		35.2761	0.0864044	80.925	0.237649	135.316	0.413385	165.357	0.519937	232.162	0.734986	276.286	0.870877
		34.6423	0.0846298	80.0117	0.234889	134.106	0.40977	163.841	0.515365	230.366	0.729708	274.198	0.864512
		34.0089	0.0828557	79.099	0.232126	132.895	0.406154	162.325	0.510789	228.568	0.724424	272.108	0.858127
		33.3745	0.081084	78.1868	0.229359	131.682	0.402534	160.808	0.506207	226.768	0.719132	270.015	0.851739
		32.738	0.0793144	77.2741	0.226589	130.469	0.398909	159.29	0.501619	224.964	0.713829	267.921	0.845335
		32.0993	0.0775448	76.3609	0.223817	129.254	0.395278	157.77	0.497031	223.157	0.708514	265.828	0.838905
		31.4589	0.0757734	75.4472	0.221042	128.038	0.391641	156.247	0.492442	221.348	0.703189	263.731	0.832455
		30.8177	0.0740001	74.5331	0.218263	126.821	0.388001	154.723	0.487851	219.539	0.697857	261.63	0.825994
		30.1771	0.0722285	73.6194	0.215481	125.603	0.38436	153.198	0.483259	217.729	0.692514	259.527	0.819527
		29.5388	0.0704621	72.706	0.212698	124.383	0.380717	151.674	0.478665	215.917	0.687164	257.422	0.813051
		28.9031	0.0687006	71.7929	0.209912	123.161	0.377072	150.151	0.474067	214.103	0.681807	255.317	0.806565
		28.2715	0.0669435	70.8811	0.207123	121.936	0.373425	148.628	0.469467	212.285	0.676443	253.209	0.800076
		27.6445	0.0651925	69.9703	0.204329	120.71	0.369776	147.105	0.464865	210.463	0.671073	251.096	0.793579
		27.0215	0.0634489	69.0597	0.201532	119.481	0.366126	145.581	0.460258	208.638	0.665698	248.979	0.787065
		26.4029	0.0617159	68.1482	0.198735	118.25	0.362473	144.058	0.455647	206.81	0.660314	246.859	0.780521
		25.7892	0.0599947	67.2359	0.195939	117.019	0.358817	142.535	0.451034	204.98	0.654918	244.735	0.773947
		25.1808	0.0582829	66.3237	0.19314	115.787	0.355155	141.009	0.446416	203.149	0.649517	242.609	0.767358
		24.577	0.0565798	65.4115	0.190336	114.555	0.351488	139.481	0.441793	201.315	0.644112	240.479	0.760771
		23.9774	0.0548868	64.4994	0.187528	113.324	0.347816	137.951	0.43717	199.48	0.638701	238.348	0.754184
		23.3833	0.0532068	63.5872	0.184719	112.092	0.344138	136.418	0.432549	197.641	0.633282	236.214	0.747584
		22.7968	0.0515427	62.6742	0.181909	110.859	0.340456	134.885	0.427926	195.8	0.627855	234.079	0.740969
		22.2191	0.0498955	61.7592	0.179094	109.627	0.336768	133.35	0.423298	193.956	0.622416	231.942	0.734355
		21.6495	0.0482659	60.8425	0.176276	108.395	0.333076	131.814	0.418663	192.109	0.616968	229.801	0.727758
		21.0862	0.0466549	59.9249	0.173455	107.161	0.329381	130.277	0.414022	190.261	0.611514	227.656	0.721175
		20.5296	0.0450631	59.0065	0.170633	105.925	0.325685	128.738	0.409381	188.413	0.60605	225.506	0.714592
		19.9809	0.0434913	58.0873	0.16781	104.688	0.321989	127.198	0.404738	186.566	0.600577	223.352	0.708008
		19.4402	0.04194	57.1683	0.164986	103.447	0.318291	125.659	0.400093	184.718	0.595092	221.196	0.701428
		18.9095	0.0404082	56.2493	0.162162	102.205	0.314592	124.12	0.395442	182.869	0.589597	219.038	0.694849
		18.3898	0.0388945	55.3285	0.159339	100.961	0.310892	122.582	0.390782	181.018	0.584095	216.875	0.68826
		17.8794	0.0373997	54.4051	0.156513	99.7163	0.307189	121.046	0.386115	179.166	0.578587	214.707	0.681659
		17.3773	0.0359262	53.4811	0.153684	98.4713	0.303482	119.511	0.381447	177.314	0.57308	212.536	0.675052
		16.8837	0.0344764	52.5572	0.150855	97.2262	0.29977	117.976	0.376776	175.463	0.56757	210.364	0.668445
		16.3988	0.0330505	51.6326	0.148027	95.9804	0.296054	116.44	0.372102	173.613	0.562053	208.191	0.661846
		15.9217	0.031649	50.7073	0.145199	94.7343	0.292333	114.901	0.367425	171.761	0.55653	206.017	0.65526
		15.4516	0.0302721	49.7813	0.14237	93.4889	0.288609	113.359	0.362745	169.909	0.551004	203.842	0.648694
		14.9886	0.0289201	48.8547	0.13954	92.2456	0.28488	111.816	0.358061	168.056	0.545473	201.664	0.642152
		14.533	0.0275915	47.9283	0.136712	91.0044	0.281146	110.271	0.353374	166.202	0.539934	199.483	0.63563
		14.0857	0.0262863	47.0021	0.133885	89.7648	0.277404	108.726	0.348687	164.347	0.534387	197.301	0.629108
		13.6477	0.0250068	46.0751	0.131062	88.5259	0.273657	107.181	0.344003	162.493	0.528834	195.119	0.622572
		13.2181	0.0237531	45.1466	0.128243	87.2871	0.269907	105.637	0.339313	160.639	0.523275	192.937	0.61603
		12.797	0.0225251	44.2165	0.125424	86.0488	0.266153	104.092	0.334613	158.785	0.517711	190.751	0.60948
		12.3862	0.0213213	43.2867	0.122606	84.8112	0.262391	102.545	0.329904	156.931	0.512138	188.563	0.602918
		11.9857	0.0201416	42.36	0.119792	83.5735	0.258626	100.996	0.32519	155.076	0.50656	186.374	0.596352
		11.5945	0.018988	41.4379	0.116985	82.3353	0.254858	99.445	0.320473	153.222	0.500981	184.184	0.589788
		11.2126	0.0178606	40.5212	0.114186	81.0959	0.251087	97.8927	0.31575	151.368	0.495404	181.994	0.583224
		10.839	0.0167609	39.6106	0.111399	79.8547	0.247315	96.3405	0.311022	149.512	0.489827	179.802	0.576647
		10.4738	0.015689	38.7066	0.108625	78.612	0.24354	94.7881	0.306295	147.654	0.484243	177.61	0.570056
		10.1187	0.0146428	37.8089	0.105866	77.3702	0.239764	93.2343	0.301568	145.793	0.478649	175.419	0.563456
		9.77452	0.0136241	36.9173	0.103125	76.1302	0.235985	91.6798	0.296839	143.932	0.473045	173.229	0.556847
		9.44119	0.0126325	36.034	0.100403	74.8915	0.232205	90.1242	0.29211	142.07	0.467438	171.041	0.550198
		9.11762	0.0116643	35.1606	0.0977029	73.6533	0.228423	88.5664	0.287384	140.207	0.46183	168.853	0.5435
		8.80277	0.0107194	34.2947	0.0950253	72.415	0.224639	87.007	0.282663	138.343	0.456219	166.662	0.536787
		8.49658	0.00979948	33.435	0.0923721	71.1769	0.220852	85.4468	0.277943	136.478	0.450603	164.465	0.530077
		8.19806	0.00890253	32.583	0.0897448	69.9392	0.21706	83.8854	0.273222	134.612	0.444981	162.266	0.523376
		7.90716	0.00802844	31.7409	0.0871448	68.7004	0.213265	82.3226	0.268498	132.746	0.439354	160.064	0.516698
		7.62565	0.00718068	30.9101	0.0845735	67.4591	0.209468	80.7582	0.263767	130.878	0.433725	157.861	0.510041
		7.35431	0.00635893	30.0909	0.0820322	66.2155	0.205671	79.1927	0.259027	129.008	0.428091	155.657	0.503391
		7.09204	0.00555921	29.2835	0.0795219	64.9711	0.201873	77.6269	0.254279	127.136	0.422452	153.454	0.496746
		6.8378	0.00477952	28.4883	0.0770437	63.726	0.198074	76.0605	0.249529	125.264	0.416805	151.252	0.490112
		6.59148	0.00401974	27.7055	0.0745986	62.4799	0.194275	74.494	0.244778	123.394	0.411153	149.048	0.483476
		6.35297	0.00327973	26.9343	0.0721876	61.232	0.190475	72.9281	0.240022	121.524	0.405498	146.843	0.476818
		6.12217	0.00255936	26.1732	0.0698097	59.9818	0.186674	71.3634	0.235263	119.656	0.399838	144.639	0.470136
		5.89805	0.00185846	25.4217	0.0674639	58.7297	0.182872	69.8022	0.230506	117.788	0.394175	142.434	0.463428
		5.68053	0.00117869	24.6808	0.0651528	57.4771	0.179072	68.2468	0.225755	115.918	0.388511	140.226	0.456693
		5.47046	0.000523425	23.9527	0.0628792	56.226	0.175277	66.6975	0.221014	114.046	0.382845	138.016	0.449948
		5.2668	-0.000107767	23.2384	0.0606434	54.9795	0.17149	65.1538	0.216288	112.171	0.377173	135.807	0.443209
		5.06856	-0.000717143	22.5371	0.0584442	53.7385	0.167714	63.616	0.211581	110.294	0.371496	133.598	0.436472
		4.87569	-0.00130506	21.8472	0.0562786	52.503	0.163954	62.0853	0.206892	108.415	0.365815	131.389	0.429726
		4.68815	-0.00187189	21.1678	0.0541452	51.2741	0.160211	60.5628	0.202222	106.535	0.360132	129.18	0.422969
		4.50679	-0.002418	20.4992	0.0520467	50.0517	0.156489	59.0498	0.197578	104.653	0.354446	126.971	0.416208
		4.33335	-0.00294558	19.8424	0.049987	48.8358	0.15279	57.5471	0.192967	102.771	0.348758	124.762	0.409449
		4.16765	-0.00345492	19.1994	0.0479685	47.6273	0.149117	56.0569	0.188392	100.889	0.34307	122.556	0.402691
		4.00768	-0.00394452	18.5702	0.0459911	46.427	0.14547	54.5808	0.183856	99.0061	0.337377	120.35	0.39592
		3.85336	-0.00441657	17.9531	0.0440551	45.2367	0.141851	53.1187	0.179358	97.122	0.331673	118.145	0.389145
		3.7055	-0.00487138	17.3471	0.0421606	44.0589	0.138262	51.6707	0.174894	95.2376	0.325962	115.94	0.38238
		3.56306	-0.00530562	16.7532	0.0403074	42.8951	0.134707	50.2373	0.170466	93.3522	0.320248	113.737	0.375624
		3.42592	-0.00571976	16.1725	0.0384939	41.7458	0.131184	48.8204	0.166083	91.4648	0.314535	111.535	0.368873
		3.29491	-0.00611792	15.6041	0.0367182	40.6115	0.127692	47.4214	0.161753	89.5764	0.308815	109.333	0.362124
		3.16898	-0.00650041	15.0469	0.0349822	39.4917	0.124236	46.0409	0.157477	87.6879	0.303085	107.132	0.355365
		3.04802	-0.00686572	14.5011	0.0332877	38.3859	0.120819	44.6795	0.153253	85.7995	0.297346	104.93	0.348595
		2.93285	-0.00721607	13.9666	0.0316345	37.2956	0.117443	43.3368	0.149076	83.912	0.291605	102.729	0.34182
		2.82332	-0.00755358	13.4436	0.0300224	36.2212	0.114112	42.0131	0.144947	82.0271	0.285867	100.527	0.335038
		2.7193	-0.00787849	12.933	0.0284512	35.161	0.110825	40.71	0.140873	80.1466	0.280138	98.3244	0.328247
		2.61975	-0.00819104	12.4355	0.0269188	34.1156	0.107584	39.4277	0.136851	78.2721	0.274422	96.1248	0.321463
		2.52364	-0.00849146	11.9502	0.0254232	33.0871	0.104388	38.1665	0.132882	76.4052	0.268725	93.9305	0.314692
		2.43092	-0.00877998	11.4771	0.0239642	32.0767	0.10124	36.9269	0.128973	74.5473	0.263051	91.7445	0.307931
		2.34245	-0.00905685	11.017	0.0225398	31.0837	0.0981392	35.709	0.125123	72.6998	0.257405	89.5674	0.301194
		2.25994	-0.0093223	10.5688	0.0211499	30.1065	0.095086	34.5131	0.121335	70.8641	0.251791	87.4011	0.294498
		2.18322	-0.00957658	10.1324	0.0197962	29.1444	0.092079	33.3393	0.117608	69.0424	0.24621	85.248	0.287846
		2.1103	-0.00981992	9.70875	0.0184783	28.1976	0.0891191	32.1879	0.113949	67.2366	0.240661	83.1088	0.281233
		2.04106	-0.0100526	9.29762	0.0171961	27.2665	0.086209	31.0589	0.11036	65.447	0.235152	80.984	0.274656
		1.97634	-0.0102729	8.89888	0.0159473	26.3512	0.0833529	29.9517	0.106843	63.6736	0.229691	78.8751	0.268119
		1.916	-0.0104795	8.51237	0.0147299	25.4528	0.0805513	28.8662	0.103398	61.9174	0.224277	76.7833	0.261618
		1.8599	-0.0106746	8.13885	0.0135456	24.5734	0.0778008	27.8045	0.100021	60.1804	0.21891	74.71	0.255148
		1.80792	-0.0108602	7.77811	0.0123958	23.7138	0.0751001	26.7665	0.0967086	58.4652	0.213596	72.6564	0.248714
		1.75993	-0.0110366	7.42903	0.0112802	22.8731	0.0724514	25.7504	0.0934616	56.7724	0.208343	70.6244	0.242321
		1.71579	-0.0112041	7.09236	0.0102002	22.0504	0.0698569	24.7553	0.0902802	55.1019	0.203147	68.6161	0.235973
		1.6763	-0.0113628	6.76879	0.00915527	21.2466	0.0673149	23.7812	0.0871646	53.4534	0.198006	66.6314	0.229674
		1.64221	-0.011513	6.45807	0.00814126	20.4616	0.0648255	22.8291	0.084115	51.8256	0.192921	64.6702	0.223428
		1.6133	-0.0116549	6.15903	0.0071578	19.6946	0.0623907	21.8999	0.0811314	50.2202	0.187903	62.7336	0.217249
		1.58939	-0.0117888	5.86962	0.00620816	18.9453	0.0600087	20.9925	0.0782101	48.6396	0.182956	60.8232	0.211157
		1.57028	-0.0119148	5.58879	0.00529179	18.213	0.0576776	20.1069	0.0753478	47.0833	0.178083	58.9415	0.205164
		1.55578	-0.0120332	5.31736	0.00440631	17.4966	0.0553992	19.2429	0.0725445	45.5508	0.173281	57.089	0.19927
		1.5457	-0.0121443	5.057	0.00355123	16.7961	0.0531754	18.3988	0.069804	44.0435	0.168549	55.2646	0.193469
		1.53896	-0.0122463	4.8084	0.00272605	16.1116	0.0510041	17.5743	0.06713	42.5627	0.163887	53.4677	0.187744
		1.53449	-0.0123377	4.57127	0.00193209	15.443	0.0488832	16.7704	0.064522	41.1078	0.159298	51.699	0.182087
		1.53312	-0.012419	4.34535	0.00116876	14.7911	0.0468127	15.9878	0.0619798	39.678	0.154785	49.959	0.176511
		1.53563	-0.0124905	4.13038	0.000431828	14.1578	0.0447941	15.2274	0.0594993	38.2737	0.150355	48.2489	0.171026
		1.54183	-0.0125544	3.92516	-0.000280966	13.5427	0.042829	14.4879	0.0570766	36.8951	0.146007	46.5701	0.165625
		1.55067	-0.0126127	3.72858	-0.000969982	12.9448	0.0409151	13.7682	0.0547115	35.5425	0.141739	44.9218	0.1603
		1.5611	-0.0126638	3.54134	-0.00163559	12.3639	0.0390502	13.0682	0.0524038	34.2161	0.137543	43.3035	0.155062
		1.57395	-0.0127044	3.36414	-0.00227816	11.7998	0.0372341	12.3878	0.0501531	32.9159	0.133418	41.7154	0.149921
		1.58911	-0.0127349	3.19672	-0.00289626	11.2524	0.0354662	11.7266	0.0479593	31.6421	0.129367	40.1578	0.14487
		1.60555	-0.0127593	3.03789	-0.0034867	10.7205	0.0337463	11.0845	0.0458219	30.3957	0.1254	38.6307	0.139899
		1.62319	-0.0127797	2.88561	-0.00404831	10.2041	0.0320739	10.4614	0.0437406	29.1775	0.121518	37.1335	0.13502
		1.64107	-0.0127962	2.73976	-0.00458179	9.7046	0.0304486	9.85691	0.041715	27.9877	0.117723	35.6644	0.130242
		1.65824	-0.0128089	2.602	-0.00508784	9.22283	0.0288717	9.27089	0.0397481	26.8269	0.114011	34.2237	0.125565
		1.67562	-0.0128182	2.47304	-0.005569	8.75844	0.0273462	8.70308	0.0378431	25.695	0.110378	32.8134	0.120999
		1.69502	-0.012824	2.35262	-0.0060277	8.31112	0.0258733	8.15415	0.0359954	24.5911	0.106828	31.4352	0.116552
		1.71632	-0.0128265	2.23956	-0.00646266	7.87965	0.024452	7.62564	0.0342006	23.5139	0.103365	30.0901	0.112214
		1.73851	-0.0128259	2.13185	-0.00687265	7.46194	0.0230797	7.11716	0.0324583	22.4625	0.0999832	28.777	0.107967
		1.76244	-0.0128223	2.02843	-0.0072602	7.05689	0.021752	6.62652	0.0307713	21.4377	0.0966764	27.4949	0.103811
		1.78802	-0.0128141	1.92922	-0.00762773	6.66433	0.0204663	6.1525	0.0291464	20.4393	0.0934443	26.2436	0.0997544
		1.81332	-0.0127995	1.83414	-0.00797575	6.2841	0.019222	5.69483	0.0275859	19.4662	0.0902939	25.023	0.0957974
		1.83742	-0.0127807	1.74401	-0.00830477	5.91694	0.0180204	5.25417	0.0260849	18.5192	0.0872284	23.833	0.0919394
		1.86035	-0.0127598	1.66051	-0.0086153	5.56447	0.0168627	4.83202	0.024635	17.5998	0.0842435	22.6735	0.0881798
		1.88215	-0.0127368	1.58437	-0.00890785	5.22728	0.0157462	4.42798	0.0232318	16.7078	0.0813348	21.544	0.0845178
		1.90283	-0.0127119	1.51441	-0.00918109	4.90414	0.0146683	4.03983	0.0218782	15.841	0.0785056	20.4446	0.0809438
		1.92334	-0.0126852	1.44952	-0.00943378	4.59293	0.0136285	3.66726	0.020577	14.9992	0.075755	19.3749	0.0774483
		1.94548	-0.0126567	1.39046	-0.00966656	4.29342	0.012626	3.31177	0.0193235	14.183	0.0730788	18.3346	0.0740311
		1.97008	-0.0126266	1.33704	-0.0098819	4.00722	0.0116603	2.97297	0.0181133	13.3911	0.0704761	17.3245	0.0706923
		1.997	-0.012595	1.28815	-0.0100822	3.73494	0.0107306	2.64862	0.0169456	12.6223	0.0679428	16.3459	0.0674315
		2.02612	-0.012562	1.24363	-0.0102678	3.47532	0.00983632	2.33843	0.0158198	11.8765	0.0654746	15.3985	0.0642487
		2.0564	-0.0125258	1.20334	-0.0104393	3.22715	0.00897677	2.04297	0.0147349	11.1532	0.0630747	14.48	0.0611525
		2.08686	-0.0124848	1.16805	-0.0105953	2.9911	0.00815125	1.761	0.0136905	10.4523	0.0607461	13.5891	0.0581513
		2.11927	-0.0124429	1.13849	-0.0107345	2.76776	0.00735909	1.49219	0.0126856	9.77431	0.0584843	12.7255	0.0552347
		2.15535	-0.0124038	1.11443	-0.0108574	2.55589	0.0065996	1.23714	0.0117232	9.12076	0.0562886	11.8889	0.0523929
		2.19398	-0.0123656	1.09566	-0.0109647	2.35337	0.0058721	0.994583	0.0108097	8.49119	0.0541619	11.0797	0.0496252
		2.23411	-0.0123265	1.08197	-0.0110587	2.16001	0.0051759	0.763311	0.00994736	7.88427	0.0520995	10.2976	0.0469312
		2.27563	-0.0122865	1.07315	-0.0111419	1.97648	0.0045103	0.543961	0.00913129	7.2996	0.0501007	9.54025	0.0443102
		2.31845	-0.012244	1.06899	-0.0112144	1.80164	0.00387463	0.33805	0.00835293	6.73587	0.0481683	8.80833	0.0417707
		2.36156	-0.0121972	1.06839	-0.0112787	1.63437	0.00326819	0.146103	0.0076114	6.1918	0.0462977	8.10412	0.0393298
		2.40398	-0.0121482	1.06937	-0.0113367	1.4754	0.00269031	-0.0323012	0.00690945	5.66614	0.0444878	7.42803	0.0369857
		2.44571	-0.0120972	1.07186	-0.0113869	1.32635	0.00214029	-0.19849	0.00624603	5.15861	0.0427453	6.77856	0.034718
		2.48584	-0.0120424	1.07762	-0.0114259	1.18694	0.00161746	-0.354656	0.00562013	4.67164	0.0410687	6.15428	0.0325167
		2.52347	-0.011984	1.08741	-0.0114543	1.05505	0.00112115	-0.501993	0.00502706	4.20572	0.0394495	5.5547	0.0303809
		2.55868	-0.0119224	1.10013	-0.0114759	0.930495	0.000650667	-0.640744	0.00446233	3.75856	0.0378833	4.9784	0.0283098
		2.59154	-0.0118594	1.11473	-0.0114931	0.814892	0.000205357	-0.771148	0.00392526	3.32978	0.0363692	4.42494	0.0262936
		2.62212	-0.0117953	1.13112	-0.011504	0.707963	-0.000215447	-0.892531	0.0034188	2.92081	0.0349063	3.89476	0.0243318
		2.65141	-0.0117283	1.1492	-0.0115072	0.608524	-0.000612404	-1.00426	0.00294575	2.53211	0.033494	3.38737	0.0224422
		2.68125	-0.0116605	1.1698	-0.0115048	0.516346	-0.000986166	-1.10664	0.00250148	2.16225	0.0321313	2.90226	0.0206233
		2.71159	-0.0115918	1.19369	-0.0114988	0.430291	-0.00133738	-1.19998	0.00208153	1.80894	0.0308174	2.43895	0.0188649
		2.74146	-0.0115189	1.22071	-0.0114895	0.350176	-0.00166669	-1.2855	0.00168524	1.47091	0.0295514	1.99783	0.017166
		2.77178	-0.0114418	1.25069	-0.0114751	0.277643	-0.00197473	-1.36436	0.00131196	1.14782	0.0283362	1.57927	0.0155164
		2.80339	-0.0113629	1.28257	-0.0114523	0.212432	-0.00226212	-1.43677	0.000964703	0.839315	0.0271744	1.18272	0.0139067
		2.83531	-0.011282	1.31442	-0.0114196	0.153376	-0.00252949	-1.50296	0.000646311	0.545074	0.026061	0.806666	0.0123456
		2.86658	-0.0111996	1.3462	-0.0113793	0.101176	-0.00277744	-1.5622	0.000352195	0.265669	0.0249952	0.448776	0.0108417
		2.89811	-0.0111156	1.3788	-0.0113336	0.056495	-0.00300658	-1.61294	7.7942e-05	0.00163543	0.0239794	0.107691	0.00938493
		2.92985	-0.0110321	1.41123	-0.011281	0.01905	-0.00321751	-1.65457	-0.000177046	-0.248351	0.0230089	-0.216991	0.00796542
		2.96086	-0.010949	1.44348	-0.0112217	-0.0114378	-0.00341082	-1.68745	-0.000413361	-0.484659	0.0220789	-0.524757	0.00659208
		2.99205	-0.010863	1.47735	-0.0111598	-0.0361518	-0.00358708	-1.71284	-0.000627943	-0.706745	0.0211886	-0.815135	0.00528244
		3.02429	-0.010774	1.51363	-0.0110974	-0.0571409	-0.00374686	-1.73286	-0.000817887	-0.915011	0.0203372	-1.08951	0.00404409
		3.0575	-0.0106861	1.5522	-0.0110344	-0.0754573	-0.00389073	-1.74864	-0.000984082	-1.10986	0.0195238	-1.34923	0.00286603
		3.09071	-0.0106011	1.592	-0.0109709	-0.0911995	-0.00401924	-1.76035	-0.0011274	-1.29259	0.0187475	-1.59467	0.00173767
		3.12296	-0.010517	1.63203	-0.0109071	-0.103554	-0.00413294	-1.76815	-0.00124869	-1.46447	0.0180074	-1.82531	0.000657939
		3.15518	-0.0104321	1.67315	-0.010843	-0.111744	-0.00423235	-1.7713	-0.00134516	-1.6258	0.0173064	-2.04065	-0.000365125
		3.18824	-0.0103485	1.71619	-0.0107787	-0.116854	-0.004318	-1.76816	-0.00141779	-1.77689	0.016647	-2.24208	-0.00132389
		3.22118	-0.0102678	1.76011	-0.0107142	-0.119013	-0.0043904	-1.75812	-0.00147483	-1.91712	0.0160244	-2.43089	-0.00222934
		3.25214	-0.01019	1.80392	-0.0106479	-0.117437	-0.00445007	-1.74238	-0.00152054	-2.04592	0.0154341	-2.60657	-0.00309201
		3.28026	-0.0101152	1.84759	-0.0105761	-0.112289	-0.0044975	-1.72394	-0.00155538	-2.16458	0.0148787	-2.76858	-0.00390383
		3.30565	-0.0100432	1.89015	-0.0104993	-0.102818	-0.00453317	-1.70477	-0.00157614	-2.27341	0.014361	-2.91828	-0.00465712
		3.3293	-0.00997401	1.93163	-0.0104213	-0.0892219	-0.00455757	-1.68399	-0.00157977	-2.37183	0.0138762	-3.05607	-0.00536279
		3.35219	-0.00990756	1.97386	-0.0103423	-0.0735144	-0.00457115	-1.66079	-0.00157065	-2.46111	0.0134234	-3.18049	-0.00602225
		3.37432	-0.00984378	2.01766	-0.0102606	-0.0558024	-0.00457437	-1.63439	-0.00155299	-2.54247	0.0130051	-3.29203	-0.00662775
		3.39571	-0.00978263	2.06384	-0.0101781	-0.0352793	-0.00456768	-1.60403	-0.00152718	-2.61618	0.0126167	-3.39294	-0.00719015
		3.41636	-0.00972223	2.11316	-0.0100969	-0.0129978	-0.00455153	-1.57083	-0.00149359	-2.68249	0.0122537	-3.48541	-0.0077108
		3.4372	-0.00966079	2.16452	-0.0100169	0.010944	-0.00452633	-1.53496	-0.0014526	-2.74167	0.0119152	-3.57064	-0.00817279
		3.45911	-0.00959841	2.21689	-0.00993826	0.0382726	-0.0044925	-1.49563	-0.00140456	-2.79397	0.0116005	-3.64794	-0.00857822
		3.48111	-0.00953519	2.27015	-0.00986087	0.0688144	-0.00445045	-1.45397	-0.00134984	-2.83963	0.0113089	-3.71668	-0.00894737
		3.50136	-0.00947305	2.32423	-0.00978479	0.101489	-0.00440058	-1.41101	-0.00128512	-2.87799	0.0110396	-3.77715	-0.00929056
		3.519	-0.00941383	2.37813	-0.00971003	0.137995	-0.00434327	-1.36685	-0.00120727	-2.90842	0.010792	-3.82967	-0.0095995
		3.53413	-0.00935745	2.43088	-0.00963662	0.17904	-0.00427891	-1.32069	-0.00112058	-2.93123	0.0105654	-3.87452	-0.00986625
		3.54775	-0.00930384	2.48249	-0.00956457	0.221656	-0.00420787	-1.27173	-0.00102914	-2.94582	0.010359	-3.91199	-0.0101015
		3.56083	-0.00925294	2.53296	-0.00949388	0.263911	-0.00413049	-1.22198	-0.000933269	-2.95254	0.0101722	-3.94146	-0.0103155
		3.57246	-0.00920468	2.5832	-0.00942457	0.305781	-0.00404714	-1.17242	-0.000833238	-2.95355	0.010008	-3.96143	-0.010509
		3.5818	-0.00915899	2.63317	-0.00935482	0.347241	-0.00395815	-1.12036	-0.000729327	-2.94999	0.00986914	-3.97138	-0.0106826
		3.58892	-0.00911581	2.68193	-0.00928289	0.388269	-0.00386386	-1.06505	-0.000618164	-2.94116	0.00975103	-3.97265	-0.0108281
		3.59392	-0.00907505	2.72947	-0.00921078	0.428845	-0.00376457	-1.0076	-0.000496529	-2.9264	0.00964925	-3.96742	-0.0109372
		3.59688	-0.00903485	2.7749	-0.00913855	0.46986	-0.00366062	-0.948146	-0.000368635	-2.90687	0.0095632	-3.956	-0.0110116
		3.59881	-0.00899339	2.81826	-0.00906265	0.512166	-0.0035523	-0.886842	-0.000238522	-2.88281	0.00949226	-3.93775	-0.0110435
		3.60156	-0.00895258	2.86143	-0.00898331	0.554755	-0.0034399	-0.823826	-0.000106411	-2.85353	0.00943585	-3.91389	-0.0110348
		3.60601	-0.00891427	2.90528	-0.00890438	0.596663	-0.00332371	-0.760142	3.11259e-05	-2.81928	0.0093934	-3.88469	-0.0110054
		3.61117	-0.00887837	2.94882	-0.00882776	0.637879	-0.00320401	-0.695882	0.000177362	-2.7794	0.00936433	-3.8486	-0.0109745
		3.61518	-0.00884483	2.99203	-0.00875341	0.679305	-0.00308107	-0.630222	0.000328136	-2.73327	0.0093481	-3.80594	-0.0109513
		3.61809	-0.00881356	3.0358	-0.00868132	0.722712	-0.00295514	-0.563287	0.000479464	-2.6821	0.00934416	-3.75886	-0.0109263
		3.62086	-0.00878267	3.07914	-0.00861144	0.768883	-0.00282648	-0.494285	0.000631174	-2.62708	0.00935199	-3.70852	-0.0108907
		3.62348	-0.00875037	3.12204	-0.00854194	0.817655	-0.00269533	-0.424283	0.000783104	-2.56843	0.0093747	-3.65418	-0.0108447
		3.62687	-0.00871857	3.16446	-0.00847103	0.868866	-0.00256192	-0.356126	0.000935097	-2.50727	0.00941527	-3.59517	-0.0107891
		3.63191	-0.00868908	3.20457	-0.00839886	0.92145	-0.00242648	-0.289798	0.00109065	-2.44469	0.00946924	-3.53175	-0.0107241
		3.63852	-0.00866003	3.24152	-0.00832372	0.974387	-0.00228924	-0.223463	0.00125309	-2.38171	0.00953233	-3.46326	-0.0106504
[truncated: 467 more rows]
