# Supplementary material for: AI-assisted discovery of high-temperature dielectrics for energy storage
Source: Nat Commun. 2024 Jul 19;15:6107. doi: 10.1038/s41467-024-50413-x (PMC11271506; doi:10.1038/s41467-024-50413-x)
Supplement: Supplementary file 3 — Source Data [file 41467_2024_50413_MOESM3_ESM.zip › Source_data/Fig3/PanelA/dataA3__200C.xls]

## Sheet: Sheet1
E1	D1	E2	D2	E3	D3	E4	D4	E5	D5	E6	D6	E7	D7	E8	D8	E9	D9
0.162563	0.00046345	0.217352	0.000567848	0.24976	0.000660268	0.279805	0.000730701	0.0833946	-0.000859048	0.0639063	-0.00120525	0.0541893	-0.00113958	0.0600874	-0.00115453	0.0536287	-0.000962009
0.330361	0.000936326	0.444849	0.00116348	0.511788	0.00135666	0.57513	0.00150951	0.16296	-0.00171768	0.130236	-0.00241063	0.109476	-0.00227729	0.115515	-0.00229761	0.106536	-0.00191328
0.503004	0.00142029	0.681831	0.00178259	0.786203	0.00208946	0.886831	0.00233611	0.236971	-0.00256875	0.19882	-0.00360864	0.165758	-0.00342473	0.168244	-0.0034223	0.158703	-0.00285968
0.680115	0.00191693	0.927657	0.00242608	1.07402	0.00285892	1.21571	0.00321017	0.3056	-0.00340545	0.267681	-0.00479846	0.221127	-0.0045804	0.221967	-0.00453464	0.21011	-0.00380683
0.861329	0.0024252	1.18261	0.0030948	1.37527	0.00366775	1.56251	0.00413382	0.369013	-0.00423391	0.334927	-0.00597297	0.275566	-0.00573015	0.276589	-0.00564042	0.260742	-0.0047538
1.04629	0.00294665	1.44787	0.00378702	1.6891	0.00451599	1.92702	0.00510909	0.429189	-0.00506636	0.400564	-0.00712537	0.327253	-0.00687316	0.330206	-0.00673252	0.308769	-0.00569966
1.23466	0.00348272	1.72362	0.00450356	2.01555	0.00540111	2.30904	0.00613785	0.489836	-0.00590812	0.464598	-0.00825552	0.374443	-0.00801491	0.382809	-0.00780418	0.352447	-0.00664355
1.42611	0.00403226	2.00825	0.00524775	2.35558	0.00632066	2.70924	0.0072193	0.552689	-0.00675165	0.52885	-0.0093696	0.419099	-0.00914805	0.434391	-0.00885524	0.393734	-0.00757833
1.62123	0.00459417	2.30018	0.00602019	2.70917	0.00727477	3.12736	0.00835265	0.617591	-0.00758343	0.595061	-0.0104736	0.464914	-0.0102655	0.486761	-0.0098919	0.434508	-0.00849717
1.82057	0.00516734	2.60064	0.0068189	3.0763	0.00826609	3.56312	0.0095396	0.68439	-0.00839684	0.663083	-0.0115668	0.513606	-0.011367	0.539833	-0.0109201	0.472939	-0.00939987
2.02376	0.00575076	2.91167	0.00764198	3.45784	0.00929457	4.01715	0.0107792	0.752939	-0.00919188	0.732772	-0.012655	0.563192	-0.012452	0.589899	-0.0119266	0.509091	-0.0102863
2.23043	0.00634339	3.23252	0.0084901	3.8537	0.0103576	4.49001	0.0120705	0.823096	-0.00997492	0.802173	-0.0137374	0.61177	-0.0135202	0.637042	-0.0128987	0.544841	-0.0111625
2.44024	0.00694428	3.56155	0.00936641	4.26288	0.0114552	4.98227	0.0134151	0.894724	-0.010752	0.869421	-0.0148006	0.659338	-0.0145714	0.683157	-0.0138433	0.580173	-0.0120282
2.65375	0.00755249	3.89899	0.0102714	4.68531	0.0125898	5.49349	0.0148119	0.965877	-0.0115164	0.934543	-0.0158379	0.705893	-0.0156053	0.728243	-0.014767	0.615071	-0.0128767
2.8715	0.00816963	4.24505	0.0112029	5.12182	0.0137613	6.02238	0.0162572	1.03469	-0.0122616	0.997569	-0.0168496	0.753248	-0.0166215	0.772302	-0.0156698	0.649519	-0.0137079
3.0931	0.00879726	4.59903	0.0121588	5.57228	0.0149695	6.56854	0.0177501	1.10302	-0.0129876	1.06034	-0.0178357	0.803136	-0.01762	0.813522	-0.016558	0.685317	-0.0145217
3.31817	0.00943177	4.96023	0.0131373	6.03565	0.0162166	7.13252	0.0192922	1.17263	-0.0137009	1.12281	-0.0187965	0.853585	-0.0186068	0.850175	-0.0174442	0.724185	-0.0153245
3.54633	0.0100723	5.32801	0.0141388	6.51183	0.0175049	7.71391	0.0208848	1.24339	-0.0144141	1.18312	-0.019732	0.900895	-0.0195879	0.884236	-0.0183275	0.765952	-0.0161222
3.77724	0.0107229	5.70262	0.0151666	7.00071	0.0188338	8.31229	0.0225293	1.31519	-0.0151264	1.24312	-0.0206426	0.945159	-0.0205624	0.917599	-0.0191945	0.810452	-0.0169143
4.01145	0.0113852	6.08521	0.0162209	7.50127	0.0202003	8.92817	0.0242244	1.38611	-0.0158309	1.30457	-0.0215283	0.99009	-0.0215362	0.948447	-0.0200388	0.855709	-0.017694
4.24951	0.012058	6.47599	0.0172997	8.01342	0.0216039	9.56199	0.0259688	1.45247	-0.0165336	1.36554	-0.0223895	1.03743	-0.0225145	0.976862	-0.0208669	0.898022	-0.0184547
4.49102	0.0127401	6.87511	0.0184007	8.53707	0.0230443	10.2142	0.0277637	1.51262	-0.0172338	1.42417	-0.0232264	1.08703	-0.02349	1.00473	-0.0216914	0.937477	-0.0192029
4.73649	0.0134305	7.28274	0.0195221	9.07212	0.0245184	10.8842	0.0296077	1.56856	-0.0179247	1.48234	-0.0240392	1.13693	-0.0244491	1.03206	-0.0225179	0.977786	-0.0199446
4.98644	0.0141282	7.69722	0.0206642	9.61937	0.0260258	11.5707	0.0314995	1.62406	-0.0186124	1.53999	-0.0248344	1.18344	-0.0253854	1.05884	-0.0233455	1.02069	-0.0206795
5.24041	0.0148322	8.11784	0.0218303	10.1787	0.0275688	12.2731	0.0334401	1.67908	-0.0192962	1.59529	-0.0256248	1.22485	-0.0263052	1.08506	-0.0241608	1.06603	-0.0214008
5.498	0.0155416	8.54574	0.0230206	10.7499	0.0291468	12.9929	0.0354281	1.72997	-0.0199632	1.65009	-0.0264098	1.26316	-0.0272147	1.11255	-0.0249508	1.11365	-0.0220958
5.75879	0.0162578	8.98109	0.024233	11.3337	0.0307593	13.7303	0.0374621	1.77684	-0.0206069	1.70619	-0.0271762	1.30028	-0.0281135	1.14303	-0.0257223	1.16342	-0.0227649
6.0224	0.0169851	9.42317	0.0254653	11.9309	0.0324083	14.4839	0.0395432	1.82165	-0.0212342	1.76164	-0.0279177	1.3344	-0.0290011	1.17453	-0.0264815	1.21519	-0.0234213
6.28845	0.0177248	9.87215	0.026718	12.5411	0.0340932	15.2531	0.0416698	1.86445	-0.0218578	1.81462	-0.0286348	1.36382	-0.0298646	1.20334	-0.0272283	1.26701	-0.0240649
6.55658	0.0184755	10.3282	0.0279941	13.1633	0.0358107	16.0384	0.0438405	1.90527	-0.0224836	1.86519	-0.0293341	1.39053	-0.0306915	1.22776	-0.0279563	1.31702	-0.0246892
6.82733	0.0192362	10.7897	0.0292938	13.7972	0.0375603	16.8393	0.0460562	1.94417	-0.0231046	1.91339	-0.030022	1.41823	-0.0314889	1.24793	-0.0286654	1.36705	-0.025301
7.10216	0.0200056	11.2559	0.0306149	14.4426	0.0393441	17.6541	0.048318	1.983	-0.0237076	1.9611	-0.0306921	1.44687	-0.0322574	1.26585	-0.0293685	1.41888	-0.0259063
7.38152	0.0207826	11.728	0.0319577	15.0984	0.0411613	18.4826	0.0506267	2.02354	-0.0242867	2.0101	-0.0313381	1.47455	-0.0329911	1.28521	-0.0300652	1.47237	-0.026505
7.66495	0.0215662	12.2062	0.033325	15.7635	0.0430087	19.325	0.0529806	2.06387	-0.0248423	2.05849	-0.0319605	1.50312	-0.0336971	1.30776	-0.0307424	1.5256	-0.0270967
7.952	0.0223552	12.6898	0.0347169	16.4377	0.0448857	20.1819	0.0553754	2.10214	-0.0253748	2.10261	-0.0325597	1.53431	-0.0343824	1.33332	-0.031394	1.57669	-0.0276811
8.24132	0.0231488	13.178	0.0361311	17.1219	0.0467918	21.0525	0.057807	2.1384	-0.0258848	2.14079	-0.0331362	1.56798	-0.0350471	1.36174	-0.0320205	1.62752	-0.0282581
8.53163	0.0239459	13.6702	0.0375651	17.8158	0.0487239	21.9365	0.0602742	2.1709	-0.0263727	2.17325	-0.0336903	1.60217	-0.0356915	1.39288	-0.0326286	1.67986	-0.0288274
8.82443	0.0247481	14.1667	0.0390168	18.5192	0.0506815	22.8341	0.0627778	2.19796	-0.026839	2.20022	-0.0342224	1.63322	-0.0363221	1.42658	-0.033225	1.73177	-0.0293888
9.12113	0.0255595	14.6686	0.0404841	19.233	0.0526641	23.7449	0.0653191	2.21978	-0.0272843	2.22371	-0.0347332	1.6594	-0.0369454	1.4627	-0.0338033	1.78142	-0.0299357
9.42037	0.0263814	15.1761	0.0419647	19.9567	0.0546688	24.6674	0.067899	2.23657	-0.0277089	2.24748	-0.0352229	1.6809	-0.0375546	1.49928	-0.0343636	1.82885	-0.0304619
9.72085	0.0272127	15.6884	0.0434592	20.6894	0.0566951	25.601	0.0705159	2.24853	-0.0281135	2.27151	-0.035692	1.69973	-0.0381499	1.53446	-0.0349125	1.87411	-0.0309678
10.0222	0.028052	16.2057	0.0449681	21.4298	0.0587453	26.5463	0.0731681	2.25767	-0.0285047	2.29211	-0.0361346	1.71779	-0.0387375	1.56827	-0.03545	1.91908	-0.0314539
10.3241	0.0288983	16.7292	0.0464894	22.1771	0.0608214	27.5036	0.0758566	2.26593	-0.0288892	2.30762	-0.0365452	1.7351	-0.0393109	1.59892	-0.0359761	1.96552	-0.0319331
10.6263	0.0297503	17.259	0.0480234	22.9309	0.0629252	28.4732	0.0785798	2.27333	-0.0292668	2.32005	-0.036931	1.75168	-0.0398639	1.62651	-0.0364844	2.01333	-0.0324179
10.9293	0.0306071	17.7943	0.0495708	23.6922	0.0650562	29.4546	0.081336	2.28171	-0.0296375	2.33315	-0.0373055	1.76753	-0.0404031	1.65297	-0.036969	2.06241	-0.0329014
11.2347	0.0314676	18.3344	0.0511295	24.4617	0.067211	30.4464	0.0841263	2.29284	-0.0299948	2.34869	-0.0376749	1.78449	-0.0409349	1.6765	-0.0374366	2.11266	-0.0333767
11.5429	0.0323308	18.8793	0.0526974	25.2402	0.0693891	31.4481	0.0869489	2.30477	-0.0303391	2.36474	-0.038033	1.80431	-0.0414528	1.69722	-0.0378938	2.16215	-0.0338437
11.8526	0.0331983	19.4294	0.0542727	26.0273	0.0715924	32.4591	0.0898023	2.31384	-0.0306769	2.37763	-0.0383735	1.82503	-0.0419506	1.71884	-0.0383345	2.20725	-0.0343025
12.1626	0.0340716	19.9838	0.055856	26.8219	0.0738202	33.479	0.0926875	2.31833	-0.0310018	2.38567	-0.0387032	1.84297	-0.0424224	1.74313	-0.0387525	2.24811	-0.0347465
12.4734	0.0349471	20.5427	0.0574505	27.6239	0.0760694	34.5082	0.0956053	2.32027	-0.0313141	2.38907	-0.0390223	1.85641	-0.0428625	1.76994	-0.0391548	2.2885	-0.0351696
12.7856	0.0358237	21.1062	0.0590568	28.4331	0.0783367	35.5463	0.098554	2.32339	-0.0316203	2.38803	-0.0393181	1.86735	-0.0432781	1.79914	-0.0395542	2.33021	-0.0355788
13.0989	0.0367058	21.6738	0.0606727	29.2483	0.0806218	36.5927	0.10153	2.32763	-0.0319204	2.38455	-0.0395915	1.87953	-0.0436764	1.83059	-0.0399506	2.37315	-0.0359867
13.4129	0.0375947	22.2445	0.0622988	30.0695	0.0829268	37.6478	0.104533	2.33112	-0.0322144	2.38237	-0.0398559	1.89467	-0.0440575	1.86235	-0.0403374	2.4154	-0.0363995
13.7272	0.0384893	22.8187	0.0639382	30.8974	0.085251	38.7122	0.107567	2.33572	-0.032496	2.38325	-0.0401176	1.91265	-0.044422	1.89258	-0.0407145	2.45515	-0.0368102
14.0416	0.0393884	23.3965	0.0655912	31.7326	0.087594	39.7862	0.110631	2.34136	-0.0327653	2.38705	-0.0403703	1.9315	-0.0447702	1.92311	-0.0410758	2.49246	-0.0372121
14.3557	0.0402911	23.9773	0.0672556	32.5751	0.0899577	40.8693	0.113723	2.34436	-0.033029	2.39364	-0.0406077	1.94754	-0.0451025	1.95571	-0.0414215	2.52559	-0.0376053
14.6702	0.0411962	24.5612	0.0689294	33.4236	0.0923414	41.9599	0.116843	2.34304	-0.0332809	2.40289	-0.0408302	1.95908	-0.0454128	1.99028	-0.0417648	2.55469	-0.0379897
14.9865	0.0421028	25.1484	0.0706104	34.2772	0.094742	43.0577	0.119991	2.33939	-0.033521	2.41288	-0.0410384	1.9681	-0.0456956	2.02668	-0.0421115	2.58353	-0.0383654
15.3052	0.0430099	25.7383	0.0722994	35.1346	0.0971565	44.163	0.123163	2.33714	-0.0337624	2.42174	-0.0412326	1.97652	-0.0459581	2.06299	-0.0424551	2.61392	-0.0387324
15.6259	0.0439193	26.331	0.0739968	35.9959	0.0995844	45.2763	0.126362	2.33804	-0.0340048	2.42951	-0.0414133	1.98435	-0.0462072	2.09555	-0.0427888	2.64393	-0.0390906
15.9481	0.0448349	26.9277	0.0757007	36.8619	0.102028	46.3971	0.129585	2.34015	-0.0342416	2.43623	-0.0415872	1.99162	-0.0464433	2.1245	-0.0431129	2.66993	-0.0394402
16.2715	0.0457582	27.5286	0.0774116	37.7324	0.104489	47.5249	0.132831	2.34159	-0.0344727	2.44376	-0.041767	1.99835	-0.0466667	2.15177	-0.0434275	2.69026	-0.0397812
16.5948	0.0466878	28.1328	0.0791327	38.6064	0.106969	48.6601	0.136101	2.3424	-0.034692	2.45386	-0.0419524	2.00454	-0.0468715	2.17561	-0.0437326	2.70696	-0.0401136
16.9169	0.0476227	28.7397	0.0808644	39.4829	0.109469	49.8021	0.139392	2.34079	-0.0348933	2.46461	-0.0421302	2.00841	-0.0470519	2.19431	-0.0440284	2.7238	-0.0404438
17.2383	0.0485618	29.3485	0.0826019	40.361	0.111984	50.9505	0.142705	2.33686	-0.0350773	2.47414	-0.0422943	2.01005	-0.0472151	2.20991	-0.0443149	2.74074	-0.0407778
17.5605	0.0495038	29.9595	0.0843435	41.2406	0.114513	52.1058	0.146038	2.33253	-0.0352445	2.48432	-0.0424515	2.01318	-0.0473743	2.22614	-0.0445924	2.75416	-0.041109
17.8842	0.0504479	30.5738	0.0860922	42.1226	0.11706	53.2682	0.149392	2.32602	-0.0354018	2.49692	-0.0426082	2.01955	-0.047536	2.24297	-0.0448609	2.76236	-0.0414307
18.2081	0.0513929	31.1915	0.0878487	43.007	0.119623	54.4383	0.152761	2.3156	-0.0355559	2.51183	-0.042758	2.02901	-0.0476935	2.25853	-0.0451143	2.76739	-0.0417431
18.5318	0.0523379	31.812	0.0896109	43.8928	0.1222	55.6145	0.156144	2.30328	-0.035694	2.52711	-0.0428947	2.04142	-0.0478405	2.27469	-0.045353	2.773	-0.0420399
18.8569	0.0532821	32.4345	0.0913768	44.7801	0.124786	56.7945	0.159543	2.29277	-0.0358041	2.53912	-0.0430188	2.05663	-0.0479773	2.29321	-0.0455836	2.78098	-0.0423152
19.1838	0.0542245	33.0583	0.0931445	45.6696	0.127382	57.9779	0.162959	2.28582	-0.0358937	2.54616	-0.0431306	2.07271	-0.048098	2.31397	-0.0458064	2.78941	-0.0425761
19.5122	0.0551644	33.6837	0.0949149	46.5615	0.12999	59.1644	0.166392	2.28227	-0.0359698	2.54844	-0.0432307	2.08777	-0.0481968	2.33686	-0.0460214	2.79462	-0.0428291
19.8418	0.0561008	34.3118	0.0966911	47.4555	0.132608	60.3536	0.169844	2.28018	-0.0360329	2.54799	-0.0433257	2.10367	-0.0482808	2.35994	-0.0462288	2.79494	-0.0430744
20.172	0.0570331	34.9428	0.0984737	48.3526	0.135236	61.546	0.173315	2.27767	-0.0360899	2.54855	-0.043422	2.12216	-0.048357	2.38138	-0.0464287	2.7924	-0.0433121
20.5027	0.0579631	35.576	0.100261	49.2526	0.137871	62.7421	0.176804	2.27475	-0.0361474	2.55007	-0.0435133	2.14312	-0.0484256	2.40122	-0.0466212	2.79074	-0.0435424
20.8334	0.058895	36.2106	0.10205	50.1546	0.140516	63.9424	0.180307	2.27145	-0.0362051	2.54889	-0.0435933	2.16642	-0.0484869	2.41951	-0.0468065	2.78994	-0.0437652
21.1638	0.0598279	36.846	0.103843	51.0576	0.143171	65.1466	0.183822	2.2696	-0.0362632	2.54331	-0.0436625	2.19012	-0.0485411	2.43813	-0.0469784	2.78633	-0.0439807
21.4936	0.0607582	37.4815	0.105642	51.9616	0.145835	66.3532	0.18735	2.27096	-0.0363151	2.53534	-0.0437275	2.21236	-0.0485886	2.45702	-0.047131	2.78003	-0.044189
21.8235	0.0616878	38.1174	0.107448	52.8676	0.14851	67.5619	0.190893	2.27356	-0.0363549	2.52872	-0.0437948	2.23501	-0.0486294	2.47437	-0.047265	2.7748	-0.0443903
22.154	0.0626182	38.754	0.109259	53.7763	0.151196	68.7733	0.194452	2.27555	-0.0363765	2.5252	-0.0438643	2.25802	-0.048664	2.49201	-0.0473873	2.7724	-0.0445846
22.4839	0.0635486	39.3898	0.111073	54.6885	0.153892	69.987	0.198024	2.27875	-0.0363746	2.52466	-0.0439357	2.27772	-0.0486862	2.50993	-0.047511	2.77272	-0.044772
22.8119	0.064478	40.0241	0.11289	55.6042	0.156597	71.2026	0.201606	2.28493	-0.0363564	2.52516	-0.044009	2.29244	-0.0486965	2.52629	-0.0476423	2.77563	-0.0449528
23.1388	0.0654056	40.6583	0.114711	56.5232	0.159307	72.4206	0.205197	2.29213	-0.0363353	2.52302	-0.0440839	2.30418	-0.0487081	2.54294	-0.0477744	2.77921	-0.0451332
23.4652	0.0663306	41.2934	0.116532	57.4454	0.162018	73.6408	0.208797	2.29669	-0.0363177	2.51655	-0.0441541	2.31669	-0.0487208	2.55986	-0.0478944	2.78161	-0.0453195
23.7907	0.0672522	41.9308	0.118351	58.3698	0.164733	74.8627	0.212409	2.2987	-0.0362973	2.50594	-0.0442133	2.32993	-0.0487348	2.5734	-0.0479965	2.78289	-0.045505
24.1152	0.0681697	42.5706	0.120172	59.2962	0.167451	76.0878	0.216032	2.3019	-0.0362678	2.4932	-0.0442682	2.34022	-0.0487561	2.58187	-0.0480814	2.78127	-0.045683
24.4383	0.0690848	43.212	0.121994	60.2255	0.170173	77.3175	0.219665	2.30806	-0.0362361	2.48205	-0.0443317	2.34768	-0.0487782	2.58731	-0.0481496	2.77688	-0.0458539
24.7607	0.0700019	43.8553	0.123817	61.1577	0.172899	78.5513	0.223308	2.31523	-0.0362147	2.47425	-0.0444033	2.35606	-0.0487946	2.59164	-0.0482019	2.77348	-0.0460177
25.0821	0.0709225	44.5007	0.125641	62.0916	0.175631	79.7879	0.226958	2.31972	-0.0362097	2.46967	-0.0444699	2.36711	-0.048812	2.59492	-0.0482388	2.77283	-0.0461746
25.4013	0.0718431	45.1475	0.127468	63.0272	0.178366	81.0258	0.230613	2.31984	-0.0362204	2.46816	-0.0445255	2.38072	-0.0488365	2.59719	-0.0482611	2.77482	-0.0463248
25.7191	0.0727602	45.7958	0.129301	63.9645	0.1811	82.2649	0.234272	2.31759	-0.0362397	2.4696	-0.0445766	2.39675	-0.0488616	2.59667	-0.0482694	2.77934	-0.0464684
26.037	0.0736756	46.446	0.131136	64.9032	0.18383	83.5056	0.23794	2.31488	-0.0362546	2.47385	-0.0446298	2.41328	-0.0488745	2.59168	-0.0482642	2.78626	-0.0466055
26.3556	0.074591	47.0972	0.132973	65.8435	0.186558	84.7477	0.241616	2.31175	-0.0362652	2.48079	-0.044685	2.42845	-0.0488694	2.58241	-0.0482461	2.79367	-0.0467362
26.6746	0.0755056	47.7489	0.134808	66.7834	0.189285	85.9906	0.245296	2.31002	-0.0362781	2.48849	-0.0447483	2.44412	-0.0488472	2.57088	-0.0482158	2.79971	-0.0468609
26.9936	0.0764185	48.4003	0.136641	67.7221	0.192014	87.2351	0.248978	2.30964	-0.0362932	2.49327	-0.0448194	2.46207	-0.0488085	2.55899	-0.0481737	2.80446	-0.0469795
27.3123	0.0773289	49.0509	0.138472	68.6604	0.194748	88.4816	0.252664	2.30692	-0.0363166	2.49526	-0.0448851	2.48218	-0.0487604	2.54679	-0.0481268	2.80795	-0.0470922
27.6305	0.0782361	49.7001	0.140305	69.5984	0.197485	89.7307	0.256356	2.30197	-0.0363544	2.49638	-0.0449393	2.50252	-0.0487035	2.5343	-0.0480879	2.81024	-0.0471992
27.9469	0.0791392	50.3472	0.14214	70.5352	0.200226	90.982	0.260051	2.29851	-0.0364058	2.49669	-0.0449824	2.51944	-0.0486318	2.52153	-0.0480567	2.81137	-0.0473006
28.2613	0.0800376	50.9928	0.143976	71.4709	0.202973	92.2341	0.263747	2.29829	-0.0364702	2.49802	-0.045015	2.53126	-0.0485523	2.51034	-0.0480204	2.81322	-0.0473967
28.5753	0.0809333	51.637	0.14581	72.4055	0.205726	93.4859	0.267441	2.29937	-0.0365406	2.50034	-0.0450437	2.54	-0.0484782	2.50247	-0.0479728	2.81575	-0.0474874
28.8887	0.0818278	52.2785	0.147641	73.3381	0.208481	94.7369	0.271134	2.29987	-0.0366041	2.49996	-0.0450751	2.5476	-0.0484155	2.49778	-0.0479207	2.81529	-0.0475666
29.2002	0.082718	52.9168	0.14947	74.2689	0.211237	95.988	0.274825	2.29981	-0.0366546	2.497	-0.0451025	2.5541	-0.0483576	2.49615	-0.0478708	2.81199	-0.0476285
29.5105	0.0836031	53.5531	0.1513	75.1979	0.213992	97.2396	0.278514	2.29741	-0.0366864	2.49522	-0.0451263	2.56136	-0.0482916	2.49563	-0.0478167	2.80777	-0.04768
29.8203	0.0844875	54.1879	0.153132	76.1253	0.216749	98.4924	0.282203	2.29277	-0.0366937	2.49636	-0.0451528	2.57114	-0.0482116	2.49436	-0.0477523	2.80269	-0.0477279
30.1293	0.0853731	54.8206	0.154964	77.0519	0.219508	99.746	0.285895	2.28781	-0.0366841	2.4985	-0.0451756	2.58334	-0.0481246	2.49418	-0.0476781	2.7986	-0.0477723
30.4373	0.0862588	55.4507	0.156795	77.978	0.222266	100.999	0.289587	2.28073	-0.0366646	2.49976	-0.0451885	2.59602	-0.0480374	2.49686	-0.0475946	2.79546	-0.0478132
30.744	0.0871438	56.0777	0.158624	78.9025	0.225024	102.252	0.293279	2.27163	-0.0366356	2.50201	-0.0451919	2.60733	-0.04795	2.50228	-0.0475023	2.7896	-0.0478509
31.0491	0.0880272	56.7021	0.160457	79.8255	0.22778	103.504	0.296972	2.26242	-0.0365976	2.507	-0.0451925	2.61913	-0.0478625	2.51031	-0.0474016	2.77934	-0.0478854
31.3524	0.0889084	57.3251	0.162292	80.7482	0.230533	104.756	0.300665	2.2513	-0.036551	2.51462	-0.0452032	2.63321	-0.0477813	2.52082	-0.047293	2.76669	-0.0479168
31.6538	0.0897865	57.9471	0.164128	81.6713	0.233282	106.007	0.304358	2.23836	-0.0365026	2.52475	-0.0452234	2.64765	-0.047719	2.53371	-0.047177	2.75539	-0.0479452
31.9539	0.0906608	58.5677	0.165964	82.5949	0.236028	107.258	0.30805	2.22733	-0.036465	2.53726	-0.0452465	2.66059	-0.0476809	2.54885	-0.0470541	2.7454	-0.0479707
32.2534	0.0915307	59.1861	0.167797	83.5181	0.238768	108.509	0.311745	2.21994	-0.0364443	2.55204	-0.0452722	2.67209	-0.0476599	2.56613	-0.0469245	2.73485	-0.0479934
32.5519	0.092398	59.8029	0.169627	84.4409	0.241502	109.759	0.315444	2.21423	-0.0364397	2.56897	-0.0452941	2.68039	-0.0476362	2.58363	-0.0467888	2.7256	-0.0480135
32.8503	0.0932645	60.4193	0.171451	85.3634	0.244232	111.01	0.319145	2.20832	-0.0364506	2.58795	-0.045306	2.6838	-0.0475973	2.5977	-0.0466473	2.71759	-0.0480309
33.1491	0.0941295	61.0356	0.17327	86.2855	0.246962	112.26	0.322844	2.20403	-0.0364761	2.60706	-0.0453147	2.68436	-0.0475503	2.60847	-0.0465067	2.70896	-0.0480459
33.448	0.0949921	61.6513	0.175088	87.2082	0.249694	113.512	0.326541	2.2013	-0.0365094	2.62445	-0.0453266	2.68399	-0.0475081	2.61971	-0.0463735	2.70157	-0.0480585
33.7467	0.0958517	62.2658	0.176906	88.1315	0.252427	114.765	0.330237	2.19826	-0.0365437	2.64019	-0.0453352	2.68274	-0.0474769	2.63137	-0.0462412	2.69718	-0.0480625
34.0449	0.09671	62.8786	0.178721	89.0545	0.255159	116.018	0.333934	2.19672	-0.0365853	2.65434	-0.0453345	2.68245	-0.04745	2.64163	-0.0461098	2.69385	-0.0480455
34.3424	0.0975688	63.4891	0.180536	89.9763	0.25789	117.269	0.337633	2.19845	-0.0366338	2.66876	-0.0453246	2.68491	-0.0474209	2.65233	-0.0459857	2.68791	-0.0480086
34.6389	0.0984273	64.0977	0.18235	90.8961	0.260623	118.518	0.341333	2.20147	-0.0366763	2.68523	-0.0453062	2.68998	-0.047396	2.66527	-0.0458625	2.67949	-0.0479653
34.9342	0.0992847	64.7049	0.184163	91.814	0.263356	119.766	0.345031	2.20393	-0.0367066	2.70366	-0.0452858	2.69574	-0.0473878	2.68034	-0.0457338	2.67231	-0.0479222
35.2289	0.10014	65.3101	0.185974	92.7309	0.266088	121.012	0.348725	2.20766	-0.0367316	2.72394	-0.0452763	2.70034	-0.0473956	2.69742	-0.0456065	2.66816	-0.0478856
35.5236	0.100995	65.9138	0.187784	93.647	0.268816	122.257	0.352418	2.21259	-0.0367578	2.74416	-0.0452835	2.70564	-0.047406	2.71642	-0.045493	2.66508	-0.0478617
35.8182	0.101852	66.5163	0.189595	94.5614	0.27154	123.501	0.356107	2.21686	-0.036785	2.76249	-0.0453066	2.71341	-0.0474127	2.73723	-0.0453931	2.65941	-0.0478499
36.1132	0.102707	67.1171	0.191408	95.4741	0.274262	124.744	0.359793	2.22049	-0.0368197	2.7808	-0.0453387	2.72173	-0.0474093	2.75976	-0.0452936	2.65127	-0.0478497
36.4093	0.103557	67.7156	0.193217	96.3863	0.276983	125.985	0.363477	2.22351	-0.0368613	2.79909	-0.0453666	2.72694	-0.0473965	2.7839	-0.0451944	2.6444	-0.0478543
36.7051	0.104401	68.3115	0.195021	97.2979	0.279703	127.226	0.367158	2.22775	-0.036897	2.81369	-0.0453842	2.72736	-0.0473872	2.80957	-0.0451021	2.63875	-0.0478572
36.9996	0.105242	68.9051	0.196825	98.2081	0.282423	128.468	0.370832	2.23316	-0.0369206	2.82478	-0.0453919	2.72319	-0.0473749	2.83667	-0.0450101	2.63246	-0.0478583
37.2924	0.106083	69.497	0.198627	99.1161	0.285142	129.709	0.374497	2.23786	-0.036939	2.83428	-0.0453902	2.71645	-0.0473472	2.8633	-0.0449121	2.62555	-0.0478578
37.5834	0.106926	70.0865	0.200428	100.021	0.287854	130.947	0.378151	2.24189	-0.0369586	2.84047	-0.0453794	2.71088	-0.0473111	2.88583	-0.0448086	2.61627	-0.0478558
37.8733	0.107771	70.6741	0.202225	100.923	0.290559	132.184	0.381798	2.24527	-0.0369731	2.84165	-0.0453663	2.70826	-0.0472733	2.90261	-0.0446997	2.60289	-0.0478524
38.1627	0.108616	71.2604	0.204019	101.824	0.293258	133.418	0.385437	2.24983	-0.0369763	2.83986	-0.0453573	2.70664	-0.0472339	2.91568	-0.044586	2.58562	-0.0478475
38.4515	0.109461	71.8455	0.205811	102.722	0.295949	134.65	0.389073	2.25552	-0.0369689	2.83704	-0.045346	2.70235	-0.0471931	2.927	-0.0444677	2.56464	-0.0478349
38.7393	0.110305	72.4309	0.2076	103.619	0.298631	135.878	0.392705	2.26048	-0.0369574	2.83143	-0.0453324	2.69371	-0.0471508	2.93663	-0.0443514	2.54013	-0.0478087
39.0259	0.111147	73.0169	0.209386	104.516	0.301307	137.104	0.396336	2.26654	-0.0369486	2.82315	-0.045323	2.68272	-0.0471137	2.94465	-0.0442435	2.51408	-0.0477758
39.311	0.111987	73.6029	0.211171	105.412	0.303978	138.331	0.399965	2.27546	-0.0369358	2.81595	-0.0453175	2.67131	-0.0470877	2.95111	-0.0441374	2.49021	-0.0477429
39.5955	0.112823	74.1883	0.212952	106.307	0.306644	139.557	0.403589	2.28711	-0.0369131	2.8098	-0.0453159	2.6577	-0.0470661	2.95608	-0.0440268	2.46844	-0.0477099
39.8808	0.113655	74.7726	0.214728	107.201	0.309305	140.782	0.407207	2.29954	-0.0368808	2.80284	-0.045318	2.64199	-0.0470425	2.95961	-0.043912	2.4469	-0.047677
40.1676	0.114483	75.3553	0.216501	108.094	0.311959	142.004	0.41082	2.31091	-0.0368393	2.79693	-0.0453299	2.62791	-0.0470168	2.96358	-0.0437933	2.4256	-0.0476441
40.4554	0.115305	75.9358	0.218273	108.987	0.314605	143.223	0.414428	2.32124	-0.0367892	2.79202	-0.0453448	2.61723	-0.0469893	2.96978	-0.0436773	2.40272	-0.0476112
40.744	0.116122	76.5146	0.220046	109.88	0.317245	144.441	0.41803	2.32875	-0.0367372	2.78445	-0.0453437	2.60981	-0.0469601	2.97629	-0.0435704	2.37837	-0.0475785
41.0331	0.116935	77.0931	0.221817	110.77	0.319878	145.656	0.421628	2.33175	-0.0366961	2.77254	-0.0453336	2.6055	-0.0469292	2.98127	-0.0434658	2.35626	-0.0475459
41.3224	0.117749	77.6716	0.223588	111.659	0.322508	146.87	0.425221	2.33043	-0.0366716	2.75647	-0.0453275	2.60418	-0.0469031	2.9848	-0.0433637	2.3363	-0.0475135
41.6115	0.118565	78.2496	0.22536	112.547	0.325134	148.081	0.428806	2.32679	-0.036657	2.73645	-0.045319	2.60391	-0.0468815	2.98693	-0.0432703	2.31662	-0.0474812
41.9002	0.119382	78.8273	0.227127	113.434	0.327754	149.291	0.432383	2.32456	-0.0366389	2.71448	-0.0453017	2.60283	-0.0468581	2.98953	-0.043179	2.29722	-0.0474491
42.1892	0.1202	79.4053	0.22889	114.32	0.330369	150.498	0.435953	2.32369	-0.0366114	2.69249	-0.0452762	2.60279	-0.0468392	2.99258	-0.0430835	2.27629	-0.0474173
42.4791	0.121018	79.9828	0.23065	115.204	0.33298	151.702	0.439515	2.3223	-0.0365748	2.67048	-0.0452428	2.60374	-0.0468246	2.99243	-0.0429841	2.25392	-0.0473857
42.7695	0.121835	80.5595	0.23241	116.086	0.335586	152.903	0.443067	2.32042	-0.0365296	2.64849	-0.0452018	2.60383	-0.0468079	2.98921	-0.0428873	2.23201	-0.0473544
43.0601	0.12265	81.1346	0.234167	116.966	0.338183	154.104	0.446609	2.31806	-0.0364825	2.62654	-0.0451537	2.60309	-0.0467891	2.98489	-0.0428058	2.21056	-0.0473233
43.3498	0.123466	81.7088	0.235921	117.846	0.340772	155.303	0.450141	2.31708	-0.0364463	2.60464	-0.0450988	2.59975	-0.0467683	2.97951	-0.0427453	2.19138	-0.0472926
43.6374	0.124283	82.2823	0.237668	118.724	0.343359	156.502	0.453667	2.31921	-0.0364268	2.58281	-0.0450374	2.59211	-0.0467458	2.97312	-0.0426986	2.17439	-0.0472622
43.9227	0.125099	82.8546	0.239409	119.6	0.345945	157.698	0.457188	2.32432	-0.0364171	2.56289	-0.0449699	2.58217	-0.0467215	2.96577	-0.0426526	2.1577	-0.0472321
44.2065	0.125912	83.4262	0.241141	120.476	0.348526	158.892	0.460703	2.33228	-0.0364041	2.54662	-0.0448903	2.57187	-0.0466956	2.95933	-0.0426009	2.14131	-0.047196
44.4894	0.126725	83.9975	0.242866	121.352	0.351104	160.085	0.46421	2.34296	-0.0363879	2.53386	-0.0447929	2.55941	-0.0466681	2.95557	-0.0425438	2.12523	-0.047148
44.7712	0.127537	84.5669	0.244587	122.226	0.353681	161.276	0.467708	2.35441	-0.0363751	2.52447	-0.0446849	2.54309	-0.0466392	2.95438	-0.0424816	2.10946	-0.0471011
45.0526	0.128349	85.134	0.246306	123.098	0.356257	162.465	0.471199	2.36478	-0.036359	2.51832	-0.0445731	2.52308	-0.0466089	2.95384	-0.042421	2.094	-0.0470618
45.3352	0.129164	85.7002	0.248021	123.968	0.358829	163.653	0.474685	2.3741	-0.0363337	2.51526	-0.0444578	2.50139	-0.0465774	2.95029	-0.0423682	2.07885	-0.0470107
45.6195	0.12998	86.2659	0.249731	124.837	0.361396	164.837	0.478168	2.38242	-0.0362995	2.51336	-0.0443394	2.47992	-0.0465383	2.94388	-0.0423166	2.06401	-0.0469359
45.9042	0.130797	86.8306	0.251433	125.705	0.363954	166.018	0.481647	2.39157	-0.0362631	2.50894	-0.0442179	2.45686	-0.0464858	2.93834	-0.0422599	2.04948	-0.0468446
46.1883	0.131613	87.3937	0.253127	126.572	0.366505	167.197	0.485119	2.40333	-0.0362311	2.50211	-0.0440938	2.4305	-0.0464268	2.93547	-0.0422047	2.03527	-0.0467504
46.4714	0.132428	87.9548	0.254815	127.437	0.369054	168.374	0.488583	2.41576	-0.0361969	2.49479	-0.0439735	2.401	-0.046368	2.93515	-0.0421636	2.02138	-0.0466661
46.7532	0.133242	88.5134	0.256499	128.299	0.371603	169.549	0.492042	2.42701	-0.0361606	2.48521	-0.0438633	2.36854	-0.0463093	2.93546	-0.0421361	2.00779	-0.0465977
47.0337	0.134056	89.0691	0.25818	129.16	0.374151	170.722	0.495495	2.43892	-0.0361351	2.47166	-0.0437629	2.33326	-0.0462446	2.93275	-0.0421152	1.99452	-0.0465383
47.3134	0.134872	89.6224	0.259861	130.021	0.376696	171.891	0.498939	2.45328	-0.0361198	2.45613	-0.043672	2.29533	-0.0461678	2.92714	-0.0421008	1.97975	-0.0464812
47.5931	0.135686	90.1747	0.261541	130.879	0.37924	173.059	0.502373	2.46814	-0.0361018	2.44236	-0.0435839	2.25489	-0.0460922	2.92059	-0.0420925	1.96355	-0.0464263
47.8725	0.136497	90.7264	0.263217	131.736	0.38178	174.224	0.5058	2.47986	-0.0360811	2.43209	-0.0434986	2.2121	-0.0460305	2.91132	-0.04209	1.94964	-0.0463736
48.1522	0.137311	91.277	0.264887	132.592	0.384314	175.386	0.509219	2.48854	-0.0360642	2.42518	-0.0434223	2.16892	-0.0459757	2.89947	-0.0420932	1.93793	-0.0463231
48.4319	0.138129	91.8259	0.266555	133.445	0.386842	176.545	0.51263	2.49794	-0.036051	2.41967	-0.0433484	2.12902	-0.0459214	2.88878	-0.0421081	1.9247	-0.0462747
48.7105	0.138949	92.3728	0.268222	134.296	0.389367	177.701	0.516035	2.50803	-0.0360476	2.41371	-0.0432707	2.0923	-0.0458674	2.87922	-0.0421342	1.90822	-0.0462283
48.9887	0.139771	92.9173	0.269886	135.145	0.391889	178.856	0.519433	2.51694	-0.0360599	2.40913	-0.0431892	2.05685	-0.0458077	2.86892	-0.0421646	1.88865	-0.046184
49.2671	0.140594	93.4588	0.271548	135.992	0.394405	180.009	0.522824	2.52654	-0.0360809	2.40768	-0.0431042	2.02265	-0.0457361	2.85794	-0.0421991	1.86796	-0.0461417
49.5454	0.141417	93.997	0.27321	136.836	0.396917	181.159	0.526212	2.53678	-0.036104	2.40923	-0.0430161	1.98786	-0.0456595	2.8445	-0.0422312	1.84802	-0.0461076
49.8234	0.14224	94.5324	0.27487	137.675	0.399427	182.306	0.5296	2.54581	-0.0361352	2.41365	-0.0429249	1.95254	-0.0455846	2.82872	-0.042261	1.82702	-0.0460941
50.1008	0.143061	95.0664	0.276528	138.511	0.401935	183.45	0.532985	2.55368	-0.0361743	2.419	-0.042831	1.92037	-0.0455113	2.81253	-0.0422948	1.8032	-0.0461003
50.3773	0.14388	95.5996	0.278186	139.344	0.404439	184.59	0.536367	2.56043	-0.0362081	2.4216	-0.0427408	1.89306	-0.0454461	2.79596	-0.0423325	1.7767	-0.0461127
50.6537	0.144696	96.1314	0.279843	140.175	0.406937	185.726	0.539752	2.56611	-0.0362306	2.42157	-0.0426606	1.86862	-0.0453948	2.78086	-0.0423802	1.74768	-0.0461246
50.9306	0.145509	96.6613	0.281496	141.004	0.409429	186.859	0.543138	2.57075	-0.0362423	2.42266	-0.0425837	1.84513	-0.0453507	2.76899	-0.0424373	1.71808	-0.0461362
51.2068	0.146318	97.1898	0.283144	141.831	0.411915	187.99	0.546523	2.57439	-0.0362435	2.42481	-0.0425101	1.82257	-0.0453072	2.76023	-0.0424971	1.68977	-0.0461474
51.4812	0.147121	97.7184	0.284786	142.658	0.41439	189.119	0.549906	2.57527	-0.0362348	2.42616	-0.042446	1.80092	-0.0452579	2.75444	-0.0425595	1.66272	-0.0461581
51.7535	0.14792	98.2473	0.28642	143.483	0.416854	190.247	0.553288	2.57168	-0.0362166	2.42675	-0.0423848	1.78016	-0.0451905	2.75151	-0.0426242	1.6369	-0.0461685
52.0236	0.148713	98.7762	0.288046	144.307	0.419308	191.372	0.556669	2.56382	-0.0361956	2.42479	-0.0423199	1.75847	-0.0451058	2.75131	-0.0426911	1.61047	-0.0461785
52.2923	0.149499	99.3043	0.289665	145.131	0.421757	192.495	0.560046	2.55371	-0.0361784	2.4204	-0.0422518	1.73409	-0.0450174	2.75372	-0.0427474	1.58167	-0.0461881
52.5611	0.150281	99.8314	0.29128	145.957	0.424203	193.614	0.563415	2.54326	-0.0361647	2.4155	-0.0421805	1.70897	-0.0449317	2.75863	-0.0427809	1.55063	-0.0461973
52.8298	0.151063	100.357	0.292892	146.783	0.426646	194.73	0.566779	2.5325	-0.0361607	2.40831	-0.0421063	1.68679	-0.0448488	2.76593	-0.0428051	1.51747	-0.0462062
53.0963	0.151847	100.88	0.294501	147.606	0.429084	195.844	0.570143	2.52326	-0.0361724	2.39711	-0.0420293	1.66927	-0.0447687	2.77368	-0.042833	1.48414	-0.0462147
53.3596	0.152632	101.402	0.296106	148.427	0.431515	196.955	0.573505	2.5173	-0.036199	2.38209	-0.0419499	1.65441	-0.0446912	2.78006	-0.0428646	1.45249	-0.0462229
53.6204	0.153418	101.923	0.297713	149.246	0.433939	198.064	0.576864	2.51448	-0.03624	2.36525	-0.041868	1.64028	-0.04461	2.78511	-0.0428995	1.42247	-0.0462308
53.8804	0.154203	102.442	0.299321	150.063	0.43636	199.169	0.580222	2.51285	-0.0362882	2.35031	-0.0417841	1.62687	-0.0445254	2.78707	-0.0429314	1.39585	-0.0462383
54.1404	0.154986	102.961	0.30093	150.88	0.438778	200.272	0.583573	2.50875	-0.0363307	2.33901	-0.0416981	1.61236	-0.0444565	2.78608	-0.0429602	1.37433	-0.0462455
54.3999	0.155768	103.478	0.302537	151.694	0.44119	201.372	0.586918	2.50228	-0.0363677	2.32939	-0.0416103	1.5968	-0.0444091	2.78408	-0.0429925	1.35771	-0.0462523
54.659	0.156547	103.992	0.304142	152.506	0.443594	202.469	0.590259	2.49717	-0.0364057	2.31958	-0.0415209	1.58206	-0.0443696	2.78111	-0.0430216	1.34579	-0.0462589
54.9172	0.157324	104.504	0.305742	153.314	0.445992	203.565	0.593595	2.49519	-0.0364383	2.31141	-0.0414362	1.56813	-0.0443314	2.77722	-0.0430415	1.33837	-0.0462651
55.1743	0.158096	105.017	0.307336	154.12	0.448386	204.661	0.596926	2.4962	-0.0364658	2.30662	-0.0413626	1.55679	-0.0442882	2.77246	-0.0430525	1.33527	-0.0462774
55.4303	0.158866	105.528	0.308926	154.924	0.450776	205.756	0.600254	2.49826	-0.0365009	2.30507	-0.0412933	1.54795	-0.0442275	2.76867	-0.0430549	1.3363	-0.0463018
55.6858	0.159636	106.037	0.310513	155.726	0.453161	206.85	0.603578	2.4995	-0.0365496	2.30481	-0.0412219	1.53969	-0.0441502	2.76582	-0.0430492	1.34128	-0.0463377
55.9423	0.160403	106.546	0.312095	156.526	0.45554	207.941	0.606898	2.50178	-0.036605	2.30398	-0.0411484	1.53199	-0.0440698	2.76206	-0.043042	1.35004	-0.0463845
56.1996	0.161166	107.055	0.313674	157.324	0.457917	209.029	0.610216	2.50505	-0.0366541	2.30622	-0.0410731	1.52484	-0.0439927	2.75925	-0.0430397	1.3624	-0.0464356
56.4556	0.161928	107.563	0.31525	158.121	0.460292	210.116	0.613532	2.50562	-0.0366907	2.31321	-0.0409962	1.51822	-0.0439189	2.75915	-0.0430358	1.37639	-0.0464779
56.7101	0.162684	108.07	0.316823	158.917	0.462663	211.2	0.616841	2.50182	-0.0367155	2.32112	-0.0409177	1.5103	-0.0438483	2.76166	-0.043024	1.3901	-0.0465054
56.9647	0.163434	108.576	0.318393	159.712	0.465031	212.282	0.620142	2.49383	-0.0367351	2.32989	-0.0408378	1.50115	-0.0437809	2.76665	-0.0430047	1.40534	-0.0465252
57.2201	0.164183	109.08	0.319962	160.505	0.467397	213.361	0.623433	2.48184	-0.0367561	2.33948	-0.0407566	1.49444	-0.0437165	2.7722	-0.0429782	1.42204	-0.0465439
57.4761	0.164934	109.582	0.321528	161.298	0.469763	214.438	0.626718	2.46785	-0.0367721	2.34803	-0.0406681	1.49191	-0.0436552	2.77647	-0.0429449	1.43649	-0.0465615
57.7322	0.165684	110.081	0.323093	162.091	0.472127	215.514	0.629999	2.45377	-0.0367834	2.35557	-0.0405661	1.49336	-0.0435968	2.77951	-0.0429114	1.44696	-0.0465779
57.9884	0.166434	110.578	0.324656	162.88	0.474485	216.59	0.633277	2.43781	-0.0367964	2.36034	-0.0404578	1.49862	-0.0435476	2.78137	-0.0428841	1.45543	-0.0465934
58.2442	0.167182	111.074	0.326218	163.668	0.476837	217.666	0.636551	2.42006	-0.0368111	2.36245	-0.0403499	1.50753	-0.0435135	2.78391	-0.0428563	1.46378	-0.0466078
58.4996	0.167928	111.57	0.327778	164.453	0.479179	218.74	0.63982	2.40244	-0.0368336	2.36563	-0.0402423	1.51991	-0.0434876	2.7871	-0.042822	1.47202	-0.0466276
58.7542	0.168672	112.066	0.329339	165.236	0.481514	219.81	0.643083	2.38314	-0.0368637	2.36984	-0.0401353	1.53379	-0.0434633	2.78728	-0.0427813	1.48195	-0.0466588
59.0079	0.169412	112.561	0.330896	166.015	0.483843	220.876	0.646341	2.36225	-0.0368882	2.3714	-0.040029	1.54546	-0.0434405	2.78459	-0.0427345	1.49531	-0.0466945
59.2605	0.170148	113.056	0.332447	166.791	0.486168	221.938	0.649595	2.34168	-0.0369012	2.36862	-0.0399232	1.55501	-0.0434192	2.78277	-0.0426821	1.51193	-0.0467283
59.5117	0.17088	113.551	0.333997	167.565	0.488485	222.997	0.652841	2.31961	-0.0369031	2.36349	-0.0398246	1.56615	-0.0433993	2.78361	-0.0426242	1.52984	-0.0467601
59.7623	0.171607	114.043	0.335547	168.338	0.490797	224.055	0.656079	2.29614	-0.0368944	2.35794	-0.0397328	1.5788	-0.0433808	2.78517	-0.0425612	1.54716	-0.04679
60.0129	0.172332	114.535	0.337094	169.109	0.493106	225.113	0.659314	2.27498	-0.0368819	2.35017	-0.0396351	1.59107	-0.0433636	2.78379	-0.0424996	1.56571	-0.0468118
60.2625	0.173055	115.025	0.338639	169.88	0.495412	226.17	0.662548	2.25603	-0.036872	2.3403	-0.039538	1.60477	-0.0433541	2.77961	-0.0424522	1.58723	-0.0468194
60.5099	0.173774	115.514	0.340178	170.651	0.497714	227.226	0.665778	2.23561	-0.0368647	2.33024	-0.0394543	1.62165	-0.0433581	2.77457	-0.0424184	1.61156	-0.0468198
60.755	0.174487	116.002	0.341712	171.421	0.500009	228.279	0.669003	2.21379	-0.0368599	2.32	-0.0393772	1.63973	-0.0433689	2.7687	-0.0423848	1.63857	-0.0468196
60.9985	0.175194	116.489	0.343239	172.189	0.502298	229.328	0.672224	2.19247	-0.0368574	2.3096	-0.0392938	1.65894	-0.0433798	2.76204	-0.0423454	1.66811	-0.0468189
61.2412	0.175901	116.976	0.34476	172.956	0.504584	230.374	0.675437	2.17165	-0.0368572	2.29724	-0.0391981	1.68285	-0.0433907	2.75464	-0.0423002	1.69823	-0.0468177
61.482	0.176609	117.464	0.346278	173.72	0.506867	231.418	0.678642	2.15132	-0.0368528	2.28303	-0.0390971	1.71123	-0.0434016	2.74655	-0.0422434	1.72525	-0.0468159
61.7199	0.177318	117.953	0.347797	174.484	0.509146	232.461	0.681841	2.12968	-0.0368382	2.27068	-0.0389975	1.74022	-0.0434126	2.73778	-0.0421691	1.74928	-0.0468137
61.9555	0.178027	118.441	0.349312	175.246	0.511418	233.501	0.685037	2.10498	-0.0368137	2.26013	-0.038893	1.76797	-0.0434236	2.7302	-0.0420846	1.77224	-0.046811
62.1907	0.178735	118.928	0.350822	176.008	0.513684	234.54	0.688231	2.0792	-0.0367798	2.24948	-0.0387774	1.79631	-0.0434284	2.72558	-0.0420028	1.79415	-0.0468079
62.4261	0.179442	119.415	0.352322	176.768	0.515947	235.576	0.691426	2.05603	-0.036737	2.23877	-0.0386579	1.827	-0.043427	2.72379	-0.0419303	1.81685	-0.0468107
62.6614	0.180147	119.9	0.353814	177.526	0.518208	236.609	0.694621	2.03538	-0.0366919	2.22618	-0.0385472	1.85991	-0.0434326	2.72289	-0.0418666	1.84209	-0.0468191
62.8965	0.180849	120.385	0.355298	178.283	0.520465	237.64	0.697811	2.01536	-0.0366512	2.21181	-0.0384515	1.89309	-0.0434447	2.72104	-0.0418113	1.86794	-0.0468203
63.1312	0.181549	120.868	0.356775	179.04	0.522715	238.669	0.70099	1.99776	-0.0366083	2.19757	-0.0383639	1.92471	-0.0434567	2.71828	-0.041758	1.89252	-0.0468145
63.3651	0.182247	121.353	0.358243	179.796	0.524959	239.697	0.704158	1.98249	-0.0365633	2.18165	-0.0382777	1.95477	-0.0434751	2.71283	-0.0417001	1.91767	-0.0468085
63.5982	0.182946	121.839	0.359703	180.55	0.5272	240.723	0.707317	1.96585	-0.036529	2.16414	-0.0381993	1.98153	-0.0435057	2.70301	-0.041638	1.94336	-0.0468022
63.8303	0.183645	122.326	0.361159	181.302	0.52944	241.745	0.71047	1.94791	-0.036505	2.14693	-0.0381348	2.00509	-0.0435417	2.69083	-0.0415719	1.9659	-0.0467955
64.062	0.184343	122.813	0.362613	182.051	0.531675	242.762	0.713619	1.93237	-0.0364782	2.12822	-0.0380773	2.02919	-0.0435765	2.68003	-0.0415021	1.9836	-0.0467887
64.295	0.185041	123.3	0.364064	182.8	0.533903	243.776	0.716765	1.92096	-0.0364488	2.1081	-0.0380266	2.05379	-0.0436102	2.67238	-0.0414287	1.99666	-0.0467816
64.5289	0.185736	123.786	0.365509	183.548	0.536127	244.787	0.719905	1.91168	-0.0364232	2.09026	-0.0379887	2.07521	-0.0436427	2.66773	-0.0413521	2.00525	-0.0467743
64.7627	0.186429	124.27	0.366949	184.295	0.538347	245.795	0.723044	1.90084	-0.0364013	2.07645	-0.0379568	2.09358	-0.0436741	2.66598	-0.0412723	2.00956	-0.0467668
64.997	0.187119	124.754	0.368381	185.042	0.540566	246.799	0.72618	1.8867	-0.0363829	2.06649	-0.0379244	2.11082	-0.0437043	2.66517	-0.041196	2.0116	-0.0467591
65.2325	0.187805	125.238	0.369805	185.788	0.542781	247.801	0.729312	1.87122	-0.0363617	2.05841	-0.0378914	2.12516	-0.0437335	2.66346	-0.0411357	2.01327	-0.0467449
65.468	0.188489	125.721	0.371222	186.534	0.544992	248.8	0.732444	1.85811	-0.0363313	2.05034	-0.037858	2.13669	-0.0437616	2.66089	-0.0410908	2.01458	-0.0467182
65.7014	0.189175	126.201	0.372637	187.278	0.547201	249.794	0.735575	1.8491	-0.0362923	2.04228	-0.0378243	2.14736	-0.0437823	2.65569	-0.041048	2.01555	-0.0466859
65.9326	0.189859	126.681	0.37405	188.023	0.549402	250.785	0.738703	1.844	-0.036245	2.03423	-0.0377901	2.15718	-0.043796	2.64796	-0.041001	2.0162	-0.0466546
66.1633	0.190543	127.161	0.37546	188.768	0.551594	251.772	0.74183	1.84265	-0.0361899	2.0262	-0.0377557	2.16618	-0.0438155	2.64147	-0.0409499	2.01653	-0.0466242
66.3942	0.191226	127.64	0.376869	189.513	0.55378	252.754	0.744951	1.84309	-0.0361273	2.0182	-0.037721	2.17257	-0.0438406	2.63797	-0.040895	2.01656	-0.0465947
66.625	0.191906	128.118	0.378278	190.256	0.555961	253.73	0.748067	1.8416	-0.0360577	2.01024	-0.0376861	2.17647	-0.0438647	2.63734	-0.0408428	2.0163	-0.0465726
66.8556	0.192583	128.595	0.379685	190.994	0.558137	254.703	0.751178	1.83647	-0.0359877	2.0005	-0.037651	2.17979	-0.0438878	2.63763	-0.0407996	2.01577	-0.0465637
67.0858	0.193257	129.07	0.381092	191.729	0.560312	255.672	0.754282	1.82784	-0.0359237	1.98727	-0.0376158	2.18074	-0.04391	2.63519	-0.0407588	2.01679	-0.0465612
67.3152	0.193928	129.543	0.382499	192.462	0.562486	256.637	0.757383	1.81589	-0.0358593	1.9707	-0.0375806	2.17942	-0.0439249	2.62832	-0.0407138	2.02111	-0.0465522
67.5438	0.194597	130.013	0.383906	193.192	0.564657	257.597	0.76048	1.80076	-0.0357944	1.95278	-0.0375452	2.17956	-0.0439265	2.61903	-0.0406651	2.02857	-0.0465306
67.7714	0.195266	130.482	0.385311	193.92	0.566825	258.551	0.763571	1.78261	-0.0357356	1.9372	-0.0375099	2.1811	-0.0439154	2.61106	-0.0406127	2.03723	-0.0465033
67.9977	0.195934	130.949	0.386713	194.645	0.568992	259.502	0.766655	1.76341	-0.0356825	1.92387	-0.0374746	2.18034	-0.0438921	2.60437	-0.0405631	2.0452	-0.046477
68.2227	0.196602	131.413	0.38811	195.37	0.571155	260.45	0.769734	1.74503	-0.035635	1.90909	-0.0374393	2.17557	-0.0438573	2.59709	-0.0405228	2.05433	-0.0464516
68.4461	0.197268	131.874	0.389505	196.092	0.573314	261.396	0.772808	1.72745	-0.0355866	1.89293	-0.0374042	2.16697	-0.0438114	2.58925	-0.0404912	2.06455	-0.0464271
68.6678	0.197934	132.334	0.390897	196.811	0.575471	262.34	0.775878	1.71246	-0.0355374	1.87728	-0.0373691	2.15654	-0.043755	2.57908	-0.040468	2.074	-0.0464035
68.8877	0.1986	132.793	0.392284	197.527	0.577623	263.282	0.778942	1.69998	-0.0354938	1.86032	-0.0373405	2.14798	-0.0436885	2.56668	-0.0404467	2.08269	-0.0463808
69.1057	0.199262	133.25	0.393665	198.24	0.579771	264.221	0.781999	1.68808	-0.0354618	1.84213	-0.0373245	2.14304	-0.0436189	2.55579	-0.0404207	2.08884	-0.0463589
69.3215	0.199923	133.705	0.395043	198.951	0.581916	265.155	0.785047	1.67676	-0.0354474	1.8264	-0.0373078	2.14155	-0.0435526	2.54636	-0.0403903	2.09074	-0.0463378
69.5351	0.200585	134.158	0.39642	199.66	0.584056	266.084	0.788088	1.666	-0.0354371	1.81485	-0.0372779	2.14158	-0.0434958	2.53469	-0.040362	2.08858	-0.0463176
69.7465	0.201246	134.609	0.397794	200.367	0.586191	267.009	0.79112	1.6576	-0.0354245	1.80731	-0.0372417	2.13941	-0.0434546	2.52091	-0.0403486	2.08435	-0.0463045
69.9553	0.201906	135.057	0.399164	201.071	0.588322	267.931	0.794147	1.65328	-0.0354159	1.80362	-0.0372058	2.13514	-0.043422	2.50874	-0.0403492	2.08175	-0.0463045
70.1617	0.202566	135.503	0.40053	201.773	0.590449	268.849	0.797165	1.65105	-0.035405	1.80361	-0.0371639	2.13251	-0.0433912	2.49813	-0.040357	2.08074	-0.0463108
70.3655	0.203223	135.948	0.401889	202.474	0.592574	269.767	0.80017	1.6472	-0.0353917	1.80712	-0.03711	2.13325	-0.0433624	2.4872	-0.0403716	2.07942	-0.0463168
70.5666	0.203877	136.392	0.403244	203.173	0.594695	270.682	0.803165	1.63999	-0.0353826	1.81399	-0.037051	2.1354	-0.0433353	2.4778	-0.0403864	2.07963	-0.0463224
70.7649	0.204529	136.836	0.404598	203.871	0.596811	271.594	0.806154	1.63138	-0.0353775	1.82408	-0.0369935	2.13709	-0.04331	2.46985	-0.0403952	2.0831	-0.0463277
70.9613	0.205177	137.279	0.405953	204.567	0.598925	272.501	0.809137	1.62507	-0.0353762	1.83723	-0.0369375	2.14014	-0.0432864	2.46151	-0.040398	2.08789	-0.0463327
71.1566	0.205821	137.721	0.407307	205.261	0.601033	273.405	0.812115	1.62097	-0.0353785	1.8533	-0.0368766	2.14451	-0.0432645	2.45459	-0.0403953	2.09212	-0.0463373
71.3505	0.206461	138.161	0.40866	205.954	0.603134	274.306	0.815087	1.61717	-0.0353907	1.87214	-0.0368048	2.14648	-0.0432441	2.44906	-0.0403871	2.0958	-0.046348
71.544	0.207095	138.598	0.410009	206.644	0.605229	275.205	0.81805	1.61366	-0.0354122	1.89181	-0.0367227	2.14437	-0.0432253	2.44304	-0.0403738	2.09896	-0.0463708
71.7378	0.207725	139.033	0.411353	207.331	0.607321	276.101	0.821005	1.60862	-0.0354363	1.91043	-0.0366308	2.14016	-0.043208	2.43655	-0.0403557	2.10343	-0.0463988
71.9315	0.208349	139.466	0.412693	208.015	0.609411	276.995	0.823952	1.60031	-0.0354692	1.92803	-0.0365421	2.13575	-0.0431859	2.42782	-0.0403392	2.11097	-0.0464254
72.1252	0.208966	139.899	0.414028	208.697	0.611497	277.884	0.826888	1.59069	-0.0355169	1.94465	-0.0364694	2.13117	-0.0431527	2.41695	-0.0403306	2.11961	-0.0464444
72.3185	0.209578	140.332	0.415363	209.376	0.613576	278.771	0.829813	1.58346	-0.0355785	1.96211	-0.0364057	2.12823	-0.0431155	2.40766	-0.0403233	2.12749	-0.0464497
72.5113	0.210185	140.764	0.416699	210.053	0.615651	279.655	0.83273	1.58032	-0.0356535	1.98037	-0.0363443	2.12868	-0.0430806	2.40171	-0.0403109	2.13645	-0.0464545
72.7035	0.210793	141.193	0.418036	210.731	0.617723	280.537	0.83564	1.58111	-0.0357349	1.99756	-0.0362852	2.13057	-0.0430481	2.39896	-0.0402936	2.14824	-0.0464716
72.8948	0.211401	141.62	0.41937	211.406	0.619795	281.416	0.838541	1.58383	-0.035816	2.01371	-0.036222	2.13019	-0.0430179	2.39928	-0.0402653	2.16092	-0.046494
73.0852	0.212005	142.046	0.420703	212.078	0.621863	282.292	0.841438	1.58479	-0.0359031	2.02885	-0.0361486	2.12765	-0.0429899	2.40253	-0.0402203	2.17082	-0.0465216
73.2745	0.212606	142.47	0.422031	212.75	0.623928	283.163	0.844329	1.58405	-0.0360021	2.04483	-0.0360719	2.12667	-0.0429639	2.40858	-0.0401655	2.17803	-0.0465603
73.4625	0.2132	142.893	0.423354	213.42	0.625992	284.03	0.847212	1.58531	-0.0361188	2.06339	-0.0359984	2.12718	-0.0429338	2.4173	-0.0401079	2.18449	-0.046597
73.6492	0.213787	143.317	0.424672	214.086	0.628051	284.894	0.850087	1.58848	-0.0362585	2.08442	-0.035928	2.1255	-0.0428932	2.42857	-0.0400476	2.19022	-0.0466192
73.8344	0.214373	143.74	0.425982	214.749	0.630105	285.755	0.852955	1.58987	-0.0364139	2.10779	-0.0358607	2.12171	-0.0428491	2.44227	-0.0399847	2.19706	-0.04664
74.0179	0.214958	144.162	0.427287	215.41	0.632152	286.613	0.855813	1.58771	-0.0365777	2.13337	-0.0357965	2.11955	-0.0428143	2.45827	-0.0399194	2.20496	-0.0466721
74.1998	0.215543	144.583	0.428588	216.068	0.634192	287.468	0.85866	1.58218	-0.0367432	2.16104	-0.0357351	2.11894	-0.0427947	2.47466	-0.0398583	2.21204	-0.0467088
74.3798	0.216129	145.004	0.429884	216.724	0.636227	288.321	0.861499	1.57343	-0.0369038	2.18887	-0.0356766	2.11619	-0.0427834	2.48776	-0.0398075	2.22016	-0.0467498
74.5589	0.216718	145.424	0.431176	217.378	0.638256	289.171	0.864325	1.56159	-0.0370594	2.2132	-0.0356209	2.11139	-0.0427801	2.4959	-0.0397604	2.22925	-0.0468011
74.7377	0.217307	145.843	0.432467	218.031	0.640282	290.02	0.867139	1.54864	-0.0372103	2.23416	-0.0355743	2.10645	-0.0427906	2.49929	-0.0397104	2.23565	-0.046856
74.9152	0.217896	146.261	0.433754	218.682	0.642299	290.869	0.869947	1.53826	-0.0373628	2.2555	-0.0355427	2.09958	-0.0428081	2.49813	-0.039664	2.23764	-0.0469142
75.0913	0.218486	146.677	0.435039	219.327	0.644306	291.716	0.872752	1.53035	-0.0375166	2.27719	-0.0355255	2.08904	-0.0428259	2.49261	-0.0396275	2.23543	-0.0469819
75.2668	0.219077	147.091	0.436324	219.968	0.646306	292.563	0.87555	1.52117	-0.037659	2.29556	-0.0355221	2.07682	-0.0428377	2.48475	-0.0395942	2.22918	-0.0470585
75.4407	0.219671	147.503	0.437607	220.605	0.648302	293.407	0.878342	1.50899	-0.0377902	2.31074	-0.0355319	2.06663	-0.0428311	2.47829	-0.0395576	2.2209	-0.04715
75.6128	0.22027	147.915	0.438887	221.238	0.650292	294.249	0.881128	1.49575	-0.0379169	2.32466	-0.0355544	2.05839	-0.0428006	2.47497	-0.039518	2.2125	-0.0472557
75.7848	0.220872	148.327	0.440161	221.868	0.652281	295.088	0.883905	1.48515	-0.038033	2.33556	-0.0355825	2.0484	-0.0427535	2.47466	-0.039469	2.20399	-0.0473621
75.9576	0.221475	148.737	0.441427	222.494	0.654269	295.924	0.886672	1.47708	-0.0381387	2.34355	-0.0356035	2.03675	-0.0427032	2.47724	-0.0394113	2.19538	-0.0474627
76.1308	0.222073	149.145	0.44269	223.118	0.656253	296.758	0.889429	1.4678	-0.0382471	2.35056	-0.0356112	2.02714	-0.0426563	2.48077	-0.0393579	2.18669	-0.0475579
76.3044	0.222662	149.551	0.443952	223.741	0.658227	297.588	0.892177	1.45557	-0.0383642	2.35664	-0.0356126	2.02131	-0.0426127	2.48157	-0.0393086	2.17793	-0.0476476
76.4782	0.223244	149.955	0.44521	224.361	0.660192	298.416	0.894919	1.44235	-0.0384833	2.36363	-0.0356142	2.01728	-0.042566	2.47976	-0.039257	2.16729	-0.0477384
76.6519	0.223819	150.355	0.446464	224.98	0.662151	299.241	0.897653	1.42999	-0.0385977	2.37149	-0.0356161	2.01318	-0.0425036	2.47908	-0.0392033	2.15306	-0.0478364
76.8254	0.224393	150.753	0.447713	225.598	0.6641	300.061	0.90038	1.41848	-0.038714	2.37835	-0.0356182	2.01081	-0.04242	2.47949	-0.0391475	2.13721	-0.0479349
76.9985	0.224969	151.15	0.448957	226.216	0.666042	300.878	0.903098	1.40778	-0.0388319	2.38606	-0.0356143	2.01192	-0.0423226	2.47731	-0.0390899	2.12346	-0.0480276
77.1712	0.225544	151.548	0.450193	226.834	0.667976	301.692	0.905807	1.39607	-0.038945	2.3964	-0.0355981	2.01455	-0.0422246	2.47265	-0.0390306	2.11355	-0.0481208
77.3431	0.226119	151.948	0.451423	227.45	0.6699	302.501	0.908507	1.38339	-0.0390596	2.40924	-0.0355767	2.01499	-0.0421325	2.46926	-0.0389697	2.10551	-0.0482208
77.5143	0.226694	152.348	0.452653	228.064	0.671811	303.307	0.911196	1.37343	-0.0391819	2.42445	-0.0355566	2.01335	-0.0420462	2.46889	-0.0389073	2.09562	-0.0483271
77.6846	0.227267	152.748	0.453883	228.676	0.673714	304.11	0.913875	1.36789	-0.0393114	2.44011	-0.0355377	2.01153	-0.0419654	2.47141	-0.0388372	2.08218	-0.0484395
77.8538	0.227838	153.148	0.455111	229.286	0.675612	304.911	0.916544	1.36477	-0.0394478	2.45438	-0.03552	2.00772	-0.0418901	2.4767	-0.0387535	2.06535	-0.0485512
78.0218	0.228407	153.545	0.456338	229.893	0.677506	305.708	0.9192	1.36216	-0.0395905	2.46729	-0.0355035	2.00021	-0.04182	2.48463	-0.0386696	2.04529	-0.0486558
78.1886	0.228973	153.938	0.457561	230.498	0.679394	306.504	0.921845	1.36185	-0.0397328	2.47889	-0.0354882	1.99097	-0.041755	2.49508	-0.0385981	2.02216	-0.0487599
78.354	0.229536	154.329	0.458779	231.103	0.681277	307.296	0.924481	1.36373	-0.0398621	2.49104	-0.0354739	1.9819	-0.0416886	2.50793	-0.0385323	1.99612	-0.0488696
78.5179	0.230096	154.719	0.459993	231.707	0.683157	308.086	0.927108	1.36409	-0.0399786	2.50553	-0.0354544	1.973	-0.0416146	2.52306	-0.0384657	1.96732	-0.0489784
78.6802	0.230651	155.108	0.461203	232.309	0.685031	308.872	0.929725	1.36119	-0.0400956	2.52222	-0.0354236	1.96609	-0.0415334	2.53854	-0.0383984	1.93772	-0.0490798
78.8409	0.231204	155.496	0.46241	232.909	0.686897	309.653	0.932332	1.35515	-0.0402128	2.54102	-0.0353883	1.9629	-0.0414454	2.55253	-0.0383304	1.91101	-0.0491804
78.9998	0.231761	155.883	0.463612	233.506	0.688756	310.431	0.934929	1.34795	-0.0403238	2.56	-0.0353614	1.96327	-0.041351	2.5669	-0.0382618	1.88891	-0.0492864
79.1569	0.232319	156.269	0.464807	234.101	0.690604	311.205	0.937515	1.34144	-0.0404288	2.57732	-0.0353488	1.96704	-0.0412442	2.58162	-0.0381928	1.86941	-0.0493911
79.313	0.232874	156.652	0.466	234.694	0.692443	311.978	0.940089	1.33379	-0.0405217	2.59485	-0.0353437	1.97407	-0.0411257	2.59483	-0.0381234	1.8488	-0.0494883
79.4698	0.233423	157.033	0.467191	235.284	0.694278	312.747	0.942655	1.32326	-0.0406028	2.61437	-0.0353395	1.98239	-0.0410024	2.60661	-0.0380538	1.82716	-0.0495781
79.6272	0.233967	157.413	0.46838	235.87	0.696108	313.513	0.945214	1.30996	-0.0406915	2.63397	-0.0353359	1.99013	-0.0408746	2.61699	-0.0379839	1.80816	-0.0496608
79.7831	0.234512	157.791	0.469567	236.454	0.697932	314.278	0.947762	1.29404	-0.0407939	2.65181	-0.0353331	1.99912	-0.0407427	2.62603	-0.0379203	1.79353	-0.049743
79.9375	0.235059	158.167	0.470749	237.035	0.69975	315.041	0.950299	1.27744	-0.0408901	2.66795	-0.0353311	2.00929	-0.040607	2.63377	-0.0378689	1.78309	-0.0498308
80.092	0.235608	158.542	0.471926	237.616	0.701558	315.802	0.952825	1.26201	-0.0409741	2.68064	-0.0353297	2.01876	-0.040474	2.64027	-0.0378231	1.77667	-0.0499176
80.2475	0.236156	158.914	0.473096	238.195	0.703359	316.561	0.955342	1.24772	-0.0410589	2.69001	-0.0353226	2.02939	-0.0403502	2.64376	-0.0377762	1.7741	-0.0499972
80.4037	0.236697	159.281	0.47426	238.773	0.705156	317.317	0.957851	1.23635	-0.0411508	2.69983	-0.0353038	2.04109	-0.0402352	2.64437	-0.0377284	1.77522	-0.0500633
80.5605	0.237232	159.646	0.475416	239.349	0.70695	318.071	0.960351	1.22778	-0.0412494	2.71187	-0.0352801	2.05201	-0.0401225	2.64404	-0.0376861	1.77987	-0.0501102
80.7177	0.237763	160.01	0.476564	239.922	0.70874	318.822	0.962842	1.22009	-0.0413543	2.72604	-0.0352581	2.06398	-0.0400057	2.64099	-0.0376554	1.78606	-0.050145
80.8751	0.238293	160.372	0.477705	240.49	0.710523	319.571	0.965326	1.21505	-0.0414587	2.74041	-0.0352377	2.07694	-0.0398914	2.63353	-0.0376295	1.79011	-0.0501746
81.0325	0.238817	160.732	0.478843	241.056	0.712299	320.317	0.967802	1.21438	-0.04155	2.75314	-0.0352189	2.08902	-0.039786	2.62367	-0.0376082	1.79029	-0.050199
81.1899	0.239337	161.09	0.47998	241.617	0.714069	321.061	0.970265	1.21606	-0.0416286	2.76611	-0.0352016	2.10206	-0.0396892	2.61516	-0.0375977	1.78859	-0.0502186
81.347	0.239857	161.445	0.481116	242.176	0.715836	321.802	0.972716	1.21818	-0.0417077	2.78111	-0.0351857	2.11783	-0.0396007	2.60975	-0.0375912	1.7887	-0.0502334
81.5037	0.240374	161.798	0.482248	242.732	0.717601	322.542	0.975158	1.22072	-0.0417934	2.79804	-0.0351713	2.13618	-0.0395202	2.60732	-0.0375822	1.79056	-0.0502438
81.6599	0.24089	162.151	0.483377	243.286	0.719362	323.28	0.977594	1.22185	-0.0418855	2.81498	-0.0351582	2.15518	-0.0394475	2.60774	-0.0375708	1.79227	-0.0502499
81.8155	0.241404	162.503	0.4845	243.839	0.721119	324.015	0.980024	1.21981	-0.0419772	2.82828	-0.0351402	2.17296	-0.039376	2.60907	-0.0375571	1.79565	-0.0502518
81.9703	0.241915	162.852	0.485618	244.391	0.722869	324.746	0.982447	1.21474	-0.0420621	2.83629	-0.035111	2.18956	-0.0392993	2.60946	-0.0375476	1.80062	-0.0502497
82.1242	0.242422	163.198	0.486729	244.942	0.724609	325.475	0.984863	1.2086	-0.0421468	2.84104	-0.0350776	2.20502	-0.0392304	2.60895	-0.0375547	1.80348	-0.0502439
82.2771	0.242929	163.543	0.487833	245.49	0.726335	326.201	0.987273	1.20324	-0.0422375	2.84628	-0.0350465	2.22119	-0.0391817	2.60758	-0.0375778	1.80433	-0.0502345
82.4289	0.243439	163.887	0.488928	246.035	0.728047	326.925	0.989674	1.19683	-0.0423275	2.85382	-0.035024	2.23801	-0.039146	2.6072	-0.0376097	1.80687	-0.0502216
82.5795	0.243952	164.23	0.490015	246.577	0.729749	327.645	0.992066	1.18942	-0.0424042	2.86172	-0.0350096	2.25181	-0.0391102	2.60776	-0.03765	1.81285	-0.0502054
82.7297	0.244465	164.571	0.491095	247.118	0.731441	328.361	0.994452	1.18287	-0.0424617	2.86633	-0.0349904	2.26273	-0.0390616	2.60742	-0.0376921	1.82029	-0.0501861
82.8803	0.244977	164.911	0.49217	247.655	0.733127	329.075	0.99683	1.17715	-0.0425071	2.8678	-0.0349604	2.27448	-0.0390009	2.60802	-0.0377295	1.82731	-0.0501639
83.0311	0.245489	165.249	0.493238	248.19	0.734808	329.785	0.999203	1.17404	-0.0425473	2.86808	-0.0349199	2.28885	-0.0389413	2.60953	-0.0377624	1.83392	-0.0501388
83.1821	0.246001	165.585	0.494303	248.722	0.736482	330.493	1.00156	1.17525	-0.042576	2.86721	-0.0348759	2.3057	-0.0388953	2.60828	-0.0377908	1.84014	-0.050111
83.332	0.246516	165.919	0.495365	249.253	0.738152	331.197	1.00391	1.17877	-0.0425938	2.86525	-0.0348285	2.32491	-0.0388626	2.60257	-0.0378151	1.84597	-0.0500807
83.4808	0.247034	166.25	0.496423	249.781	0.739817	331.901	1.00625	1.18087	-0.0426138	2.86043	-0.0347716	2.34455	-0.0388299	2.59442	-0.0378416	1.84961	-0.0500544
83.6294	0.24755	166.579	0.497477	250.307	0.741478	332.603	1.00858	1.18162	-0.0426422	2.85288	-0.0347056	2.36276	-0.0387908	2.58756	-0.0378766	1.85115	-0.0500381
83.7776	0.248063	166.908	0.498529	250.829	0.743131	333.303	1.0109	1.18289	-0.0426722	2.84454	-0.0346311	2.37959	-0.0387458	2.58195	-0.0379133	1.85251	-0.0500189
83.9252	0.248572	167.236	0.499579	251.345	0.744777	334.001	1.01321	1.18464	-0.0426974	2.83545	-0.0345547	2.39327	-0.0387014	2.57573	-0.0379453	1.85186	-0.0499842
84.0713	0.249076	167.562	0.500625	251.859	0.746415	334.695	1.0155	1.18868	-0.0427244	2.82747	-0.034483	2.40392	-0.0386577	2.56893	-0.0379728	1.8493	-0.0499411
84.2148	0.249578	167.887	0.501663	252.369	0.748048	335.386	1.01779	1.19489	-0.0427594	2.82055	-0.0344158	2.41529	-0.0386084	2.56158	-0.0380023	1.84673	-0.0498963
84.3558	0.250078	168.212	0.502693	252.877	0.749675	336.073	1.02006	1.19955	-0.0428019	2.81285	-0.0343467	2.42734	-0.03856	2.55371	-0.03804	1.84415	-0.0498562
84.4951	0.250572	168.536	0.503713	253.381	0.751295	336.757	1.02232	1.20092	-0.0428453	2.80622	-0.0342695	2.43822	-0.0385125	2.54535	-0.0380854	1.84337	-0.0498271
84.6345	0.251063	168.859	0.504726	253.882	0.752914	337.438	1.02457	1.19913	-0.0428833	2.80243	-0.034191	2.44977	-0.0384597	2.53835	-0.0381446	1.84614	-0.049802
84.7747	0.251552	169.18	0.505737	254.381	0.754532	338.117	1.02681	1.19432	-0.0429159	2.80136	-0.0341175	2.46377	-0.0384082	2.53264	-0.0382169	1.85048	-0.0497746
84.9155	0.252041	169.5	0.506746	254.88	0.756148	338.794	1.02904	1.18663	-0.0429434	2.80289	-0.034049	2.48011	-0.0383642	2.52456	-0.0382889	1.85269	-0.049745
85.0569	0.252527	169.819	0.507754	255.377	0.757757	339.467	1.03126	1.17618	-0.0429723	2.80692	-0.0339853	2.49684	-0.0383276	2.51241	-0.0383544	1.85286	-0.0497133
85.1986	0.253012	170.135	0.508758	255.872	0.759356	340.137	1.03347	1.16494	-0.0430088	2.81151	-0.0339263	2.51032	-0.0382979	2.49818	-0.0384072	1.8529	-0.0496796
85.3405	0.253493	170.448	0.509759	256.365	0.760946	340.803	1.03567	1.15655	-0.0430463	2.81482	-0.0338718	2.51885	-0.038275	2.48379	-0.0384478	1.85281	-0.0496441
85.4825	0.253972	170.761	0.510755	256.855	0.76253	341.464	1.03786	1.15273	-0.0430721	2.8169	-0.0338216	2.52445	-0.0382585	2.46926	-0.0384893	1.85259	-0.0496068
85.6243	0.254447	171.072	0.511745	257.343	0.764104	342.12	1.04004	1.15146	-0.0430865	2.81781	-0.0337757	2.53088	-0.0382482	2.45462	-0.0385317	1.85226	-0.0495679
85.7651	0.254919	171.381	0.51273	257.827	0.765669	342.772	1.04221	1.15083	-0.0431028	2.81942	-0.0337275	2.53991	-0.0382439	2.43806	-0.0385686	1.85363	-0.0495274
85.9036	0.255387	171.687	0.513708	258.307	0.767223	343.419	1.04436	1.15261	-0.0431272	2.82167	-0.033671	2.55141	-0.0382452	2.41969	-0.0386001	1.85843	-0.0494919
86.041	0.255851	171.99	0.514678	258.785	0.768768	344.062	1.04649	1.15851	-0.0431592	2.82275	-0.0336127	2.56345	-0.038252	2.40142	-0.0386328	1.86471	-0.0494674
86.1779	0.256313	172.29	0.515643	259.261	0.770305	344.702	1.04861	1.16654	-0.0432049	2.8245	-0.0335593	2.57237	-0.0382576	2.38326	-0.038673	1.86876	-0.0494472
86.3142	0.256775	172.59	0.516604	259.735	0.771833	345.337	1.05071	1.17479	-0.0432699	2.82871	-0.0335104	2.57829	-0.0382559	2.36523	-0.0387139	1.87068	-0.0494247
86.4499	0.257234	172.889	0.517561	260.209	0.773353	345.969	1.0528	1.18323	-0.0433407	2.83345	-0.0334661	2.58498	-0.0382533	2.34551	-0.0387555	1.87237	-0.0494065
86.5849	0.25769	173.187	0.518516	260.68	0.774867	346.597	1.05489	1.19003	-0.0434043	2.83689	-0.033426	2.59238	-0.0382564	2.3224	-0.038804	1.87203	-0.049405
86.719	0.258146	173.485	0.519469	261.149	0.776374	347.222	1.05695	1.19345	-0.043461	2.84089	-0.0333901	2.59865	-0.0382648	2.29606	-0.0388591	1.86974	-0.0494195
86.8521	0.2586	173.781	0.520421	261.616	0.777872	347.843	1.059	1.19363	-0.0435047	2.84542	-0.0333583	2.60564	-0.038272	2.26846	-0.0389267	1.86922	-0.0494429
86.9852	0.259055	174.076	0.52137	262.08	0.779361	348.461	1.06104	1.19072	-0.0435359	2.84865	-0.0333303	2.61513	-0.0382654	2.24152	-0.0390064	1.8704	-0.0494812
87.1188	0.259511	174.37	0.522315	262.54	0.780842	349.077	1.06306	1.18665	-0.0435678	2.85062	-0.0333061	2.627	-0.0382392	2.21521	-0.0390847	1.86956	-0.0495337
87.2512	0.259961	174.662	0.523256	262.997	0.782316	349.69	1.06506	1.18512	-0.0436066	2.84958	-0.0332855	2.64114	-0.0382007	2.18954	-0.0391554	1.86499	-0.0495933
87.3804	0.260403	174.952	0.524193	263.451	0.783782	350.302	1.06704	1.18783	-0.0436457	2.84565	-0.033262	2.65743	-0.0381631	2.1627	-0.0392187	1.85686	-0.0496598
87.5073	0.260841	175.24	0.525126	263.9	0.785243	350.911	1.06902	1.19277	-0.0436724	2.8426	-0.0332294	2.67576	-0.0381327	2.13295	-0.0392749	1.84532	-0.0497263
87.6328	0.261277	175.525	0.526058	264.344	0.786698	351.518	1.07099	1.19622	-0.0436872	2.84038	-0.0331883	2.69422	-0.0381093	2.10225	-0.0393243	1.83053	-0.049793
87.7568	0.261713	175.808	0.526986	264.784	0.788147	352.12	1.07294	1.19642	-0.0437032	2.83535	-0.0331389	2.71097	-0.0380924	2.0743	-0.039367	1.81447	-0.0498723
87.8793	0.262142	176.088	0.527905	265.22	0.789589	352.718	1.07489	1.19353	-0.0437267	2.82761	-0.0330881	2.72606	-0.038082	2.04901	-0.0394034	1.80083	-0.0499636
88.0003	0.262563	176.366	0.528816	265.651	0.791022	353.313	1.07682	1.18948	-0.043751	2.81912	-0.033036	2.73956	-0.0380776	2.02267	-0.0394337	1.78952	-0.0500537
88.1197	0.262976	176.644	0.529718	266.079	0.792447	353.905	1.07875	1.18796	-0.0437698	2.80991	-0.0329762	2.75151	-0.0380728	1.99352	-0.0394581	1.77682	-0.0501362
88.2383	0.263386	176.919	0.530611	266.506	0.793861	354.493	1.08067	1.19067	-0.0437896	2.80184	-0.0329156	2.76198	-0.0380612	1.96354	-0.0394769	1.7628	-0.0502113
88.3569	0.263791	177.194	0.531496	266.93	0.795266	355.079	1.08257	1.19743	-0.0438103	2.79487	-0.0328543	2.77284	-0.0380431	1.93642	-0.0394902	1.75116	-0.0502856
88.4747	0.264195	177.468	0.532376	267.352	0.796664	355.66	1.08448	1.20625	-0.0438255	2.78713	-0.0327859	2.78405	-0.0380188	1.91387	-0.0394984	1.74363	-0.0503655
88.5905	0.264598	177.74	0.533249	267.771	0.798054	356.237	1.08637	1.21339	-0.0438418	2.78049	-0.0327172	2.79378	-0.0379887	1.89389	-0.0395015	1.74003	-0.0504442
88.7043	0.265002	178.01	0.534119	268.187	0.799435	356.809	1.08826	1.21892	-0.0438592	2.77672	-0.0326546	2.80207	-0.0379466	1.87278	-0.0394999	1.74019	-0.0505155
88.8171	0.265402	178.276	0.534987	268.599	0.800805	357.376	1.09015	1.22653	-0.0438649	2.77569	-0.032598	2.80718	-0.0378932	1.8506	-0.0394937	1.74395	-0.0505858
88.9305	0.265797	178.539	0.535852	269.008	0.802168	357.939	1.09202	1.23795	-0.043853	2.77547	-0.0325407	2.80743	-0.0378416	1.82923	-0.0394832	1.74934	-0.0506679
89.0454	0.266188	178.799	0.536713	269.412	0.803523	358.498	1.09389	1.25117	-0.0438308	2.77241	-0.0324765	2.80483	-0.0377981	1.80866	-0.0394748	1.75447	-0.0507674
89.1606	0.266577	179.057	0.537569	269.813	0.804871	359.055	1.09574	1.26249	-0.0438049	2.76663	-0.0324184	2.80314	-0.0377625	1.78887	-0.0394749	1.75934	-0.0508772
89.2752	0.266966	179.313	0.538421	270.21	0.806209	359.609	1.09758	1.27016	-0.0437757	2.76188	-0.0323726	2.80413	-0.0377343	1.76985	-0.0394767	1.76215	-0.0509841
89.3899	0.267352	179.567	0.539268	270.605	0.807538	360.16	1.09941	1.27432	-0.0437431	2.75812	-0.032326	2.8077	-0.0377134	1.75159	-0.0394801	1.76298	-0.0510817
89.5047	0.267737	179.821	0.540108	270.999	0.808859	360.707	1.10122	1.27515	-0.0437075	2.75168	-0.0322785	2.8119	-0.0376994	1.73224	-0.0394914	1.76374	-0.0511768
89.6185	0.268122	180.074	0.540941	271.391	0.810176	361.25	1.10303	1.27276	-0.043669	2.74087	-0.0322366	2.81308	-0.037692	1.71189	-0.0395039	1.76261	-0.0512819
89.7321	0.268509	180.328	0.541768	271.779	0.811488	361.788	1.10483	1.26731	-0.0436277	2.72771	-0.0322064	2.80956	-0.0376846	1.69422	-0.0395175	1.75786	-0.0513965
89.8464	0.268895	180.582	0.542586	272.164	0.812791	362.322	1.10661	1.25894	-0.0435902	2.71413	-0.0321939	2.80155	-0.0376709	1.68094	-0.0395386	1.74965	-0.0515139
89.9612	0.269278	180.834	0.543397	272.546	0.814087	362.851	1.10839	1.24778	-0.0435626	2.70015	-0.0321917	2.79105	-0.0376576	1.67006	-0.0395604	1.73997	-0.0516337
90.0764	0.269657	181.083	0.544199	272.923	0.815378	363.375	1.11015	1.23396	-0.0435382	2.68762	-0.0321934	2.78001	-0.0376446	1.65968	-0.0395766	1.73249	-0.0517557
90.1919	0.270032	181.33	0.544992	273.297	0.816663	363.896	1.1119	1.21761	-0.0435106	2.6765	-0.0321985	2.76665	-0.0376192	1.6516	-0.0395936	1.72896	-0.0518861
90.3075	0.270402	181.574	0.545775	273.668	0.81794	364.414	1.11363	1.19885	-0.0434862	2.6649	-0.0322071	2.74926	-0.0375821	1.64572	-0.0396179	1.72738	-0.0520243
90.4231	0.270769	181.815	0.546549	274.037	0.819208	364.93	1.11535	1.17782	-0.0434713	2.65288	-0.0322189	2.72803	-0.0375464	1.63833	-0.0396427	1.72587	-0.0521635
90.5387	0.271131	182.053	0.547313	274.404	0.820468	365.443	1.11706	1.15644	-0.0434655	2.64045	-0.0322274	2.70498	-0.0375184	1.62769	-0.0396617	1.72441	-0.0523037
90.654	0.271488	182.288	0.548067	274.769	0.821718	365.952	1.11875	1.13656	-0.043462	2.62946	-0.0322265	2.68382	-0.0374978	1.61576	-0.039675	1.72302	-0.0524445
90.769	0.271841	182.519	0.548812	275.132	0.822957	366.457	1.12044	1.11813	-0.0434544	2.62167	-0.032223	2.66449	-0.0374843	1.60623	-0.039683	1.7235	-0.0525859
90.8827	0.272188	182.749	0.549552	275.492	0.824184	366.959	1.12212	1.10111	-0.0434493	2.61696	-0.0322168	2.64512	-0.0374777	1.60083	-0.0396858	1.72758	-0.0527214
90.9942	0.272533	182.976	0.550285	275.847	0.825402	367.458	1.12379	1.08546	-0.0434529	2.61518	-0.0322019	2.62573	-0.0374776	1.59939	-0.0396837	1.7351	-0.0528447
91.1043	0.272878	183.202	0.551014	276.199	0.826615	367.953	1.12545	1.07113	-0.0434583	2.61622	-0.0321849	2.60452	-0.0374773	1.60172	-0.0396769	1.74591	-0.0529625
91.2139	0.27322	183.426	0.551739	276.548	0.827823	368.442	1.1271	1.05626	-0.0434594	2.61813	-0.0321722	2.5816	-0.0374707	1.60585	-0.0396655	1.75984	-0.0530815
91.3228	0.273556	183.648	0.552455	276.897	0.829028	368.927	1.12874	1.04089	-0.0434562	2.61726	-0.0321638	2.56069	-0.0374643	1.60989	-0.0396499	1.77677	-0.0531949
91.4302	0.273886	183.869	0.553166	277.243	0.830223	369.406	1.13037	1.02868	-0.0434489	2.61373	-0.0321531	2.54354	-0.0374644	1.61564	-0.0396302	1.79471	-0.0532967
91.5351	0.27421	184.089	0.553873	277.588	0.831408	369.883	1.132	1.01952	-0.043444	2.61127	-0.0321338	2.52999	-0.0374707	1.62485	-0.0396066	1.8118	-0.0533873
91.6375	0.274528	184.308	0.554576	277.931	0.832582	370.356	1.13361	1.01145	-0.0434478	2.61166	-0.0321127	2.51809	-0.0374894	1.63735	-0.0395793	1.82807	-0.0534671
91.7373	0.27484	184.526	0.555275	278.271	0.833749	370.827	1.1352	1.00445	-0.0434599	2.61477	-0.0320963	2.50597	-0.0375261	1.65117	-0.0395484	1.8417	-0.0535427
91.8356	0.275149	184.741	0.555968	278.608	0.834907	371.294	1.13679	0.998471	-0.0434798	2.61868	-0.0320842	2.49546	-0.0375674	1.66443	-0.0395142	1.85101	-0.0536269
91.9332	0.275458	184.954	0.556657	278.942	0.836056	371.758	1.13837	0.993475	-0.0435073	2.62152	-0.0320765	2.48831	-0.0376004	1.67896	-0.0394769	1.85797	-0.0537194
92.03	0.275772	185.165	0.557339	279.271	0.837195	372.218	1.13994	0.989424	-0.043542	2.62516	-0.0320664	2.48258	-0.0376317	1.69469	-0.0394366	1.86449	-0.0538069
92.126	0.276086	185.376	0.558015	279.596	0.838323	372.673	1.14149	0.988095	-0.0435836	2.63137	-0.0320416	2.47639	-0.0376678	1.70973	-0.0393935	1.86878	-0.0538833
92.2211	0.276395	185.584	0.558686	279.918	0.839439	373.124	1.14304	0.991184	-0.0436316	2.64003	-0.0320027	2.47158	-0.0377083	1.72591	-0.0393477	1.86911	-0.053949
92.3152	0.276699	185.791	0.559356	280.236	0.840547	373.571	1.14458	0.996683	-0.0436858	2.65102	-0.0319629	2.46992	-0.0377531	1.74498	-0.0392994	1.86748	-0.0540107
92.4084	0.277001	185.993	0.56002	280.551	0.841649	374.013	1.14611	1.00267	-0.0437459	2.66424	-0.0319287	2.47126	-0.0377956	1.76499	-0.0392488	1.86758	-0.0540813
92.5005	0.277298	186.193	0.560676	280.862	0.842745	374.452	1.14764	1.01093	-0.0438115	2.67958	-0.0318998	2.47547	-0.0378296	1.78406	-0.039196	1.87116	-0.0541538
92.5916	0.277589	186.392	0.561324	281.169	0.84383	374.888	1.14914	1.02316	-0.043876	2.69693	-0.0318762	2.48243	-0.0378616	1.80222	-0.0391412	1.87807	-0.0542092
92.6815	0.277877	186.588	0.561963	281.472	0.844899	375.32	1.15064	1.03919	-0.0439331	2.71618	-0.0318574	2.492	-0.0378981	1.81767	-0.0390844	1.88634	-0.0542419
92.7703	0.278163	186.782	0.562596	281.771	0.845957	375.75	1.15212	1.05703	-0.0439894	2.73723	-0.0318435	2.50226	-0.0379388	1.8287	-0.0390259	1.89409	-0.0542527
92.8579	0.278446	186.974	0.563227	282.066	0.847003	376.178	1.15359	1.07294	-0.0440511	2.75999	-0.0318341	2.50954	-0.0379836	1.8373	-0.0389658	1.90315	-0.0542491
92.9443	0.278725	187.164	0.563859	282.357	0.848039	376.602	1.15505	1.087	-0.044118	2.78436	-0.031829	2.51395	-0.0380322	1.84721	-0.0389042	1.91527	-0.0542442
93.0294	0.279003	187.351	0.564487	282.643	0.849065	377.023	1.15649	1.1029	-0.0441898	2.80843	-0.0318282	2.51925	-0.0380843	1.86017	-0.0388412	1.92848	-0.0542444
93.1132	0.279283	187.536	0.565107	282.924	0.850084	377.441	1.15794	1.12235	-0.0442662	2.83038	-0.0318314	2.52539	-0.0381398	1.87603	-0.0387769	1.94092	-0.0542432
93.1957	0.279565	187.718	0.565716	283.202	0.851095	377.855	1.15937	1.1452	-0.0443469	2.85209	-0.0318384	2.53052	-0.0381986	1.89464	-0.0387178	1.9526	-0.0542406
93.2769	0.279844	187.898	0.566314	283.478	0.852098	378.265	1.1608	1.16944	-0.0444317	2.87355	-0.031849	2.53649	-0.0382539	1.91407	-0.0386701	1.96356	-0.0542431
93.3568	0.280116	188.076	0.566903	283.752	0.853091	378.671	1.16223	1.19138	-0.0445203	2.89295	-0.0318632	2.54506	-0.0382997	1.93244	-0.0386269	1.9738	-0.0542504
93.4352	0.280382	188.25	0.567489	284.023	0.854075	379.072	1.16364	1.21109	-0.0446125	2.91034	-0.0318807	2.55613	-0.0383427	1.9516	-0.0385819	1.98335	-0.0542687
93.5123	0.280646	188.422	0.568072	284.291	0.855049	379.468	1.16504	1.23046	-0.0447016	2.9258	-0.031895	2.56956	-0.0383891	1.9733	-0.038535	1.99405	-0.0542973
93.588	0.28091	188.591	0.568653	284.558	0.856015	379.861	1.16642	1.24768	-0.0447688	2.94122	-0.0319	2.58524	-0.0384389	1.99741	-0.0384865	2.00765	-0.0543232
93.6622	0.281172	188.757	0.569231	284.822	0.856974	380.251	1.1678	1.261	-0.0448023	2.95658	-0.0319023	2.60126	-0.0384855	2.02199	-0.0384364	2.02219	-0.0543402
93.7351	0.281429	188.921	0.569806	285.085	0.857924	380.64	1.16916	1.27059	-0.0448099	2.97005	-0.0319084	2.61394	-0.0385164	2.04338	-0.038385	2.0358	-0.054355
93.8074	0.281681	189.082	0.570378	285.345	0.858862	381.027	1.17052	1.27841	-0.0448053	2.98352	-0.0319182	2.62343	-0.0385322	2.05987	-0.0383322	2.05034	-0.054374
93.8801	0.281928	189.243	0.570946	285.603	0.859786	381.41	1.17186	1.28816	-0.0448017	2.99878	-0.0319314	2.63347	-0.0385462	2.07167	-0.0382781	2.06573	-0.0543969
93.9521	0.282173	189.405	0.571509	285.859	0.860701	381.79	1.17319	1.30156	-0.0448053	3.01393	-0.0319416	2.64586	-0.0385648	2.08077	-0.038223	2.08013	-0.0544299
94.0224	0.282417	189.567	0.572067	286.112	0.861606	382.165	1.17451	1.31843	-0.0448097	3.02534	-0.0319425	2.66047	-0.0385815	2.09092	-0.0381669	2.09536	-0.0544725
94.0912	0.282659	189.729	0.572621	286.362	0.8625	382.538	1.17582	1.3386	-0.0448083	3.03316	-0.0319347	2.67719	-0.0385899	2.10387	-0.0381099	2.11138	-0.0545117
94.1584	0.282892	189.891	0.573169	286.609	0.86338	382.907	1.17712	1.36193	-0.0448078	3.04116	-0.0319184	2.69592	-0.0385968	2.11949	-0.0380521	2.12633	-0.0545412
94.2249	0.283118	190.05	0.573711	286.853	0.864245	383.27	1.17841	1.38824	-0.0448144	3.05113	-0.0319004	2.71655	-0.0386086	2.13583	-0.0379936	2.14024	-0.0545613
94.2925	0.283341	190.207	0.574248	287.094	0.865098	383.63	1.17969	1.41556	-0.0448216	3.06299	-0.0318807	2.73898	-0.038625	2.15104	-0.0379344	2.15314	-0.0545726
94.3611	0.283561	190.363	0.574778	287.332	0.865943	383.985	1.18097	1.44021	-0.0448228	3.07664	-0.0318469	2.76311	-0.0386458	2.16514	-0.0378684	2.16506	-0.0545753
94.4287	0.283775	190.517	0.575302	287.567	0.866783	384.337	1.18223	1.46227	-0.0448249	3.09018	-0.0317995	2.78883	-0.0386708	2.17636	-0.0377832	2.17603	-0.0545636
94.4945	0.283987	190.67	0.575819	287.798	0.867616	384.685	1.18349	1.48546	-0.0448339	3.09997	-0.0317518	2.81607	-0.0386935	2.18481	-0.0376797	2.18609	-0.0545316
94.5583	0.284198	190.824	0.576329	288.026	0.868443	385.028	1.18473	1.50971	-0.0448497	3.10616	-0.0317103	2.84291	-0.0387013	2.19242	-0.0375716	2.19345	-0.0544868
94.6204	0.284409	190.976	0.576832	288.249	0.869263	385.365	1.18596	1.53313	-0.0448655	3.11072	-0.0316746	2.86571	-0.0386948	2.19922	-0.0374591	2.19822	-0.0544359
94.6806	0.284619	191.128	0.577328	288.467	0.870075	385.697	1.18718	1.55575	-0.0448751	3.11371	-0.0316383	2.88464	-0.038681	2.20524	-0.0373362	2.20413	-0.0543856
94.7391	0.284828	191.279	0.577817	288.681	0.87088	386.024	1.18838	1.57757	-0.0448787	3.11702	-0.0315951	2.90346	-0.0386603	2.20869	-0.0372034	2.21294	-0.054336
94.7967	0.285036	191.428	0.578298	288.89	0.871675	386.347	1.18958	1.60042	-0.0448702	3.12244	-0.0315516	2.92398	-0.0386329	2.20967	-0.0370676	2.22453	-0.0542744
94.8542	0.285242	191.574	0.578771	289.093	0.872462	386.665	1.19075	1.62423	-0.0448438	3.12987	-0.0315143	2.9461	-0.0385991	2.21193	-0.0369418	2.23693	-0.0542077
94.9109	0.285447	191.718	0.579237	289.293	0.87324	386.979	1.19192	1.64531	-0.0448067	3.13921	-0.0314829	2.96973	-0.0385657	2.21722	-0.0368257	2.2483	-0.0541489
94.9657	0.285651	191.86	0.579694	289.489	0.874008	387.287	1.19306	1.66195	-0.0447721	3.15039	-0.0314571	2.99298	-0.0385389	2.2254	-0.0367125	2.25866	-0.0540913
95.0186	0.285853	191.998	0.580144	289.684	0.874766	387.592	1.19419	1.67614	-0.0447461	3.1633	-0.0314431	3.01401	-0.0385121	2.23633	-0.0366023	2.26625	-0.0540349
95.0698	0.286053	192.132	0.580585	289.876	0.875513	387.893	1.19531	1.68978	-0.0447221	3.17604	-0.0314404	3.03473	-0.0384791	2.24989	-0.0364951	2.26934	-0.0539862
95.1201	0.286251	192.265	0.581018	290.065	0.876251	388.191	1.19641	1.70288	-0.0446937	3.1868	-0.0314359	3.05693	-0.0384465	2.26596	-0.0363908	2.26997	-0.0539447
95.1704	0.286447	192.396	0.581446	290.249	0.876977	388.486	1.19749	1.71728	-0.0446674	3.19746	-0.0314295	3.07872	-0.0384142	2.28258	-0.0362894	2.27003	-0.0539102
95.2197	0.286641	192.526	0.58187	290.43	0.877693	388.776	1.19855	1.7347	-0.0446495	3.20984	-0.0314278	3.09647	-0.0383698	2.29791	-0.0361909	2.26956	-0.0538761
95.2673	0.286833	192.654	0.582288	290.608	0.878397	389.061	1.1996	1.75319	-0.0446397	3.22202	-0.0314305	3.10853	-0.0383136	2.31199	-0.0360952	2.27039	-0.0538362
95.3139	0.287023	192.781	0.582697	290.784	0.879092	389.344	1.20063	1.77087	-0.0446377	3.23221	-0.0314312	3.11694	-0.0382527	2.32487	-0.0360023	2.27429	-0.0537906
95.3614	0.28721	192.904	0.583097	290.96	0.879784	389.623	1.20165	1.78958	-0.044643	3.24228	-0.0314235	3.12548	-0.0381873	2.33657	-0.0359123	2.2811	-0.0537398
95.4097	0.287394	193.025	0.583491	291.132	0.880471	389.897	1.20266	1.80924	-0.0446553	3.25223	-0.0314142	3.13413	-0.0381176	2.34715	-0.035825	2.29071	-0.0536902
95.457	0.287576	193.144	0.583882	291.3	0.881147	390.167	1.20366	1.828	-0.0446744	3.26025	-0.031416	3.14107	-0.0380376	2.35845	-0.0357467	2.30116	-0.0536482
95.5032	0.287756	193.262	0.584268	291.465	0.881813	390.433	1.20464	1.84586	-0.0446999	3.26822	-0.0314347	3.14638	-0.0379477	2.37224	-0.0356834	2.30878	-0.0536136
95.5501	0.287933	193.379	0.58465	291.629	0.882472	390.696	1.20562	1.86285	-0.0447316	3.27795	-0.0314633	3.14829	-0.0378613	2.38659	-0.0356283	2.31369	-0.0535923
95.5986	0.288107	193.494	0.585027	291.791	0.883122	390.957	1.20658	1.8808	-0.044769	3.28754	-0.031495	3.14695	-0.0377844	2.39783	-0.0355684	2.31962	-0.0535838
95.6477	0.288278	193.607	0.5854	291.95	0.883766	391.212	1.20754	1.90147	-0.044812	3.29336	-0.0315296	3.14614	-0.0377106	2.40428	-0.0354913	2.32835	-0.0535749
95.6954	0.288447	193.719	0.585765	292.108	0.884406	391.464	1.20848	1.92291	-0.0448603	3.29376	-0.031567	3.14765	-0.0376332	2.40614	-0.0353978	2.33792	-0.0535593
95.7408	0.288612	193.83	0.586123	292.265	0.885042	391.713	1.20941	1.94144	-0.0449135	3.29079	-0.0316069	3.15137	-0.0375527	2.4036	-0.0353013	2.34467	-0.0535374
95.7841	0.288775	193.938	0.586479	292.422	0.885673	391.959	1.21033	1.95535	-0.0449778	3.28641	-0.0316493	3.1572	-0.0374692	2.39867	-0.0352085	2.3469	-0.0535093
95.8253	0.288935	194.044	0.586834	292.577	0.886299	392.202	1.21123	1.96482	-0.0450588	3.28068	-0.0316941	3.16505	-0.0373893	2.39509	-0.0351193	2.34661	-0.0534754
95.8653	0.289092	194.146	0.587187	292.73	0.886917	392.441	1.21212	1.97006	-0.0451496	3.27548	-0.0317409	3.17482	-0.0373254	2.39462	-0.0350335	2.34573	-0.053436
95.9051	0.289245	194.246	0.587534	292.88	0.887524	392.674	1.213	1.97303	-0.0452432	3.27079	-0.0317898	3.18642	-0.0372834	2.39711	-0.0349511	2.34428	-0.0533914
95.9436	0.289396	194.344	0.587878	293.028	0.88812	392.901	1.21387	1.97566	-0.0453332	3.26297	-0.0318406	3.19794	-0.0372559	2.40244	-0.0348721	2.34411	-0.0533418
95.9801	0.289542	194.441	0.588221	293.175	0.888705	393.124	1.21472	1.97796	-0.0454132	3.25036	-0.0318931	3.20575	-0.0372361	2.41049	-0.0347963	2.34697	-0.0532876
96.0146	0.289679	194.534	0.588561	293.319	0.889279	393.343	1.21556	1.98175	-0.0454899	3.23316	-0.0319473	3.20819	-0.0372236	2.42111	-0.0347174	2.35091	-0.0532288
96.0471	0.289811	194.625	0.588894	293.46	0.889842	393.56	1.21639	1.98877	-0.0455698	3.21341	-0.0319966	3.2055	-0.0372118	2.4342	-0.0346293	2.35226	-0.0531659
96.0777	0.289941	194.713	0.58922	293.599	0.890396	393.773	1.2172	1.99888	-0.0456526	3.19306	-0.032035	3.1997	-0.0371944	2.44964	-0.0345388	2.35113	-0.053099
96.1065	0.290068	194.799	0.589538	293.737	0.890944	393.983	1.218	2.01194	-0.0457381	3.17214	-0.0320691	3.19458	-0.0371842	2.46729	-0.0344523	2.35125	-0.0530284
96.1343	0.290192	194.884	0.589846	293.873	0.891485	394.189	1.21879	2.0278	-0.0458198	3.15252	-0.0321055	3.1919	-0.0371936	2.48706	-0.0343699	2.35439	-0.0529543
96.1622	0.290314	194.967	0.590148	294.006	0.892019	394.392	1.21957	2.04452	-0.0458851	3.13597	-0.0321441	3.19158	-0.0372091	2.50883	-0.0342914	2.35859	-0.0528833
96.1891	0.290433	195.048	0.590444	294.135	0.892547	394.591	1.22033	2.06022	-0.0459347	3.12237	-0.0321783	3.19351	-0.0372178	2.53068	-0.0342167	2.36018	-0.0528216
96.2143	0.290552	195.128	0.590737	294.26	0.893067	394.786	1.22108	2.07494	-0.0459755	3.1098	-0.032202	3.19759	-0.0372263	2.55077	-0.0341457	2.35745	-0.0527626
96.2377	0.290673	195.207	0.591027	294.379	0.893579	394.978	1.22182	2.0887	-0.0460079	3.09459	-0.0322219	3.20373	-0.0372409	2.56916	-0.0340783	2.35242	-0.0527061
96.2594	0.290794	195.283	0.591314	294.494	0.894084	395.167	1.22254	2.10335	-0.0460386	3.07507	-0.0322446	3.21182	-0.037255	2.58591	-0.0340208	2.34699	-0.0526585
96.2794	0.290912	195.358	0.591591	294.606	0.894582	395.352	1.22325	2.12065	-0.0460739	3.05326	-0.0322699	3.21996	-0.0372623	2.60288	-0.0339791	2.33938	-0.0526131
96.2979	0.291027	195.431	0.59186	294.718	0.895071	395.533	1.22394	2.13865	-0.0461135	3.03289	-0.0322976	3.22634	-0.037263	2.62005	-0.0339462	2.32788	-0.0525635
96.3148	0.291139	195.503	0.592121	294.828	0.895552	395.71	1.22463	2.15549	-0.0461573	3.01574	-0.0323276	3.23101	-0.0372576	2.63557	-0.0339155	2.31267	-0.0525163
96.3302	0.291247	195.573	0.592377	294.936	0.896025	395.883	1.2253	2.17301	-0.046205	3.00169	-0.0323598	3.23405	-0.0372524	2.65133	-0.0338869	2.29392	-0.0524777
96.3442	0.291353	195.642	0.592628	295.041	0.89649	396.053	1.22596	2.193	-0.0462627	2.9888	-0.0323941	3.23553	-0.037254	2.66729	-0.0338603	2.2718	-0.0524411
96.3568	0.291456	195.708	0.592875	295.144	0.896947	396.219	1.22661	2.21349	-0.0463426	2.9734	-0.032424	3.2337	-0.0372556	2.68162	-0.0338357	2.2483	-0.0524001
96.368	0.291556	195.774	0.593114	295.245	0.897395	396.381	1.22725	2.23265	-0.0464373	2.95563	-0.0324434	3.22689	-0.0372446	2.69618	-0.033813	2.22532	-0.0523549
96.378	0.291656	195.837	0.593343	295.345	0.897834	396.537	1.22787	2.25232	-0.0465272	2.93923	-0.0324589	3.21532	-0.0372153	2.71277	-0.0337922	2.20103	-0.0523058
96.3867	0.291755	195.899	0.593569	295.442	0.898265	396.688	1.22848	2.27246	-0.0466059	2.92415	-0.0324709	3.20104	-0.0371748	2.72946	-0.0337731	2.1737	-0.052253
96.3941	0.291848	195.959	0.593793	295.537	0.898688	396.832	1.22908	2.28941	-0.0466677	2.90673	-0.032473	3.18597	-0.0371362	2.74262	-0.0337621	2.14532	-0.052203
96.4005	0.291937	196.018	0.594014	295.629	0.899101	396.97	1.22967	2.30147	-0.0467131	2.88708	-0.0324657	3.16837	-0.0370995	2.75238	-0.0337652	2.11775	-0.052162
96.4057	0.292022	196.075	0.594228	295.72	0.899507	397.104	1.23024	2.30885	-0.0467555	2.86894	-0.0324494	3.14834	-0.0370584	2.76251	-0.0337816	2.09101	-0.0521298
96.4098	0.292105	196.131	0.594435	295.809	0.899903	397.235	1.23081	2.31356	-0.046795	2.85409	-0.032431	3.12966	-0.0370131	2.77479	-0.0338109	2.06506	-0.0521059
96.413	0.292185	196.185	0.594637	295.897	0.900291	397.363	1.23136	2.31932	-0.0468254	2.84058	-0.0324167	3.11226	-0.0369574	2.78731	-0.0338461	2.0381	-0.0520837
96.4151	0.292262	196.238	0.594834	295.982	0.90067	397.488	1.23191	2.32791	-0.0468532	2.82654	-0.0324064	3.09431	-0.0368919	2.79822	-0.0338806	2.00838	-0.0520568
96.4172	0.292337	196.289	0.595031	296.064	0.90104	397.609	1.23244	2.3392	-0.0468851	2.81384	-0.0324	3.07766	-0.0368298	2.80941	-0.0339143	1.97604	-0.0520255
96.4201	0.29241	196.338	0.595226	296.14	0.901402	397.728	1.23296	2.35305	-0.0469206	2.80424	-0.032391	3.06408	-0.0367709	2.82085	-0.0339474	1.94305	-0.05199
96.423	0.29248	196.386	0.595417	296.213	0.901755	397.843	1.23347	2.36752	-0.046966	2.7976	-0.0323731	3.05344	-0.0367088	2.82889	-0.0339798	1.91128	-0.0519504
96.4258	0.292547	196.433	0.595598	296.283	0.9021	397.955	1.23397	2.37896	-0.0470272	2.79201	-0.0323531	3.04564	-0.03665	2.83186	-0.0340052	1.87889	-0.0519071
96.4294	0.292612	196.478	0.595769	296.35	0.902436	398.063	1.23445	2.38566	-0.047097	2.78378	-0.0323375	3.03874	-0.0365946	2.83178	-0.0340174	1.84595	-0.0518602
96.433	0.292672	196.521	0.595928	296.414	0.902761	398.166	1.23492	2.38783	-0.0471686	2.77305	-0.0323261	3.0309	-0.0365296	2.83243	-0.0340235	1.81612	-0.0518099
96.4354	0.292725	196.561	0.596077	296.475	0.903073	398.263	1.23538	2.38748	-0.047242	2.76175	-0.0323123	3.02398	-0.0364557	2.83557	-0.03403	1.79113	-0.0517564
96.4369	0.292773	196.598	0.596218	296.532	0.903374	398.356	1.23582	2.38653	-0.047317	2.7499	-0.0322899	3.01794	-0.0363795	2.83929	-0.0340305	1.77078	-0.0517062
96.4375	0.292819	196.635	0.596356	296.586	0.903667	398.447	1.23625	2.385	-0.0473935	2.73937	-0.0322594	3.00913	-0.0363013	2.83992	-0.034019	1.75308	-0.0516655
96.4372	0.292864	196.67	0.596491	296.638	0.903953	398.535	1.23666	2.38292	-0.0474649	2.7319	-0.0322212	2.99768	-0.0362212	2.83761	-0.0340024	1.73612	-0.0516277
96.436	0.292907	196.704	0.596621	296.689	0.904228	398.62	1.23706	2.38032	-0.0475251	2.72558	-0.0321819	2.98552	-0.0361394	2.83611	-0.0339871	1.72169	-0.0515864
96.434	0.292948	196.736	0.596747	296.739	0.90449	398.699	1.23744	2.37903	-0.0475809	2.71854	-0.0321479	2.9727	-0.0360624	2.8372	-0.0339733	1.7097	-0.051548
96.4312	0.292988	196.768	0.596864	296.787	0.904743	398.773	1.23781	2.38082	-0.0476387	2.71081	-0.0321127	2.96107	-0.03599	2.84076	-0.0339607	1.69825	-0.0515251
96.4276	0.293026	196.798	0.596975	296.833	0.904989	398.841	1.23817	2.38373	-0.0476984	2.70244	-0.0320638	2.9524	-0.0359094	2.84668	-0.0339494	1.68912	-0.0515171
96.4233	0.293062	196.827	0.597083	296.874	0.905227	398.903	1.23852	2.38591	-0.0477536	2.69527	-0.0320018	2.94658	-0.0358148	2.85305	-0.0339393	1.68405	-0.0515107
96.4184	0.293097	196.853	0.597189	296.911	0.905459	398.959	1.23886	2.38737	-0.0477916	2.69107	-0.0319337	2.94167	-0.0357131	2.85802	-0.033924	1.68286	-0.0515058
96.4128	0.29313	196.876	0.597288	296.944	0.905683	399.011	1.23918	2.38634	-0.0478069	2.68972	-0.0318597	2.93583	-0.0356175	2.86346	-0.0338976	1.68357	-0.0515086
96.4066	0.293162	196.895	0.597378	296.975	0.905901	399.057	1.2395	2.38111	-0.0478069	2.6911	-0.0317866	2.93091	-0.0355341	2.87117	-0.0338667	1.68247	-0.0515126
96.399	0.293192	196.91	0.597459	297.005	0.90611	399.099	1.2398	2.37369	-0.0478047	2.69326	-0.031727	2.92687	-0.0354624	2.87921	-0.033838	1.67965	-0.0515113
96.389	0.293221	196.921	0.59753	297.033	0.906305	399.136	1.24009	2.36598	-0.0478069	2.69256	-0.0316804	2.92188	-0.035402	2.88395	-0.033805	1.67699	-0.0515049
96.3777	0.293248	196.928	0.597594	297.06	0.906483	399.168	1.24037	2.35801	-0.0478132	2.68911	-0.0316272	2.91779	-0.0353525	2.88552	-0.0337554	1.67448	-0.0514938
96.3661	0.293274	196.931	0.597649	297.082	0.906646	399.195	1.24064	2.35162	-0.0478234	2.68485	-0.0315616	2.91638	-0.0353134	2.88587	-0.0336962	1.67213	-0.0514781
96.3542	0.293299	196.931	0.597696	297.101	0.906793	399.216	1.24089	2.34854	-0.0478438	2.67981	-0.0314967	2.91572	-0.0352843	2.88324	-0.0336469	1.66811	-0.051458
96.342	0.293323	196.93	0.597736	297.117	0.906926	399.232	1.24113	2.34683	-0.0478801	2.67405	-0.0314327	2.91396	-0.0352586	2.87777	-0.0336008	1.66069	-0.0514337
96.3295	0.293345	196.929	0.597768	297.13	0.907045	399.244	1.24136	2.34462	-0.047919	2.66759	-0.0313631	2.91297	-0.0352233	2.8732	-0.0335451	1.65184	-0.0514118
96.3168	0.293366	196.925	0.597794	297.14	0.90715	399.253	1.24157	2.34193	-0.0479477	2.66047	-0.0312946	2.91453	-0.0351727	2.87132	-0.0334865	1.64344	-0.0513985
96.3039	0.293385	196.918	0.597812	297.147	0.907243	399.259	1.24178	2.33878	-0.0479729	2.65092	-0.0312336	2.91671	-0.0351138	2.872	-0.0334318	1.63548	-0.0513934
96.29	0.293404	196.908	0.597824	297.152	0.907322	399.261	1.24197	2.33701	-0.048001	2.63905	-0.0311735	2.91586	-0.0350596	2.87334	-0.0333806	1.62977	-0.0514026
96.2741	0.293422	196.894	0.59783	297.154	0.907389	399.26	1.24215	2.33838	-0.048032	2.62678	-0.0311079	2.91211	-0.0350101	2.87166	-0.0333266	1.6262	-0.0514253
96.2572	0.293438	196.878	0.597831	297.153	0.907445	399.256	1.24232	2.34093	-0.0480657	2.61414	-0.0310436	2.9074	-0.0349586	2.86711	-0.0332636	1.62287	-0.0514484
96.2395	0.293453	196.859	0.597825	297.15	0.907489	399.249	1.24247	2.3428	-0.0481019	2.60298	-0.0309867	2.90178	-0.0349118	2.86343	-0.0331985	1.61979	-0.0514718
96.22	0.293467	196.837	0.597814	297.144	0.907523	399.239	1.24262	2.34401	-0.0481341	2.59505	-0.0309372	2.8953	-0.0348693	2.86241	-0.0331376	1.61693	-0.051508
96.1999	0.293481	196.813	0.597798	297.136	0.907546	399.227	1.24276	2.3446	-0.0481562	2.58841	-0.0308946	2.88618	-0.0348185	2.86212	-0.0330809	1.61612	-0.0515566
96.1799	0.29349	196.786	0.597777	297.126	0.907559	399.211	1.24289	2.34458	-0.0481749	2.5812	-0.0308587	2.87455	-0.0347534	2.86072	-0.0330282	1.61725	-0.0516106
96.1593	0.293494	196.757	0.597751	297.11	0.90756	399.19	1.24301	2.34218	-0.0481967	2.57344	-0.0308293	2.86234	-0.034681	2.85824	-0.0329857	1.61843	-0.0516697
96.1372	0.293495	196.725	0.597721	297.089	0.907547	399.164	1.24312	2.33568	-0.0482214	2.56336	-0.0308061	2.84777	-0.0346081	2.85475	-0.0329595	1.62148	-0.0517336
96.1145	0.293493	196.69	0.597684	297.064	0.907523	399.132	1.24321	2.32527	-0.0482488	2.55107	-0.0307826	2.83097	-0.0345347	2.85211	-0.0329486	1.62811	-0.0518021
96.0913	0.293485	196.652	0.597638	297.033	0.907492	399.094	1.24329	2.31112	-0.0482789	2.5403	-0.0307588	2.81386	-0.0344672	2.85209	-0.0329526	1.63636	-0.0518686
96.0659	0.293473	196.612	0.597584	296.998	0.907452	399.052	1.24336	2.29343	-0.0483114	2.5328	-0.0307473	2.79465	-0.0344055	2.85457	-0.0329645	1.64433	-0.0519267
96.0375	0.293453	196.569	0.597521	296.958	0.907403	399.006	1.24341	2.27235	-0.0483462	2.52664	-0.0307476	2.77346	-0.034343	2.85764	-0.0329775	1.65202	-0.0519768
96.0062	0.293425	196.523	0.597454	296.914	0.907343	398.955	1.24345	2.24987	-0.048377	2.51994	-0.030753	2.75401	-0.0342861	2.85764	-0.0329979	1.65764	-0.0520192
95.973	0.293394	196.472	0.597381	296.866	0.907271	398.899	1.24348	2.22788	-0.0483974	2.51273	-0.0307631	2.73626	-0.0342348	2.8547	-0.0330317	1.66126	-0.0520542
95.94	0.293356	196.418	0.597301	296.815	0.907189	398.84	1.24351	2.20638	-0.0484143	2.50505	-0.0307778	2.71651	-0.0341823	2.85077	-0.0330657	1.66478	-0.0520821
95.9071	0.293309	196.361	0.597217	296.76	0.907099	398.777	1.24352	2.18538	-0.048434	2.49873	-0.0307968	2.69488	-0.0341289	2.8459	-0.0330871	1.6682	-0.0521031
95.8725	0.293254	196.305	0.597132	296.701	0.907001	398.711	1.24351	2.16486	-0.0484503	2.49554	-0.0308137	2.67509	-0.0340684	2.84193	-0.0331029	1.67152	-0.0521238
95.8355	0.293191	196.247	0.597045	296.64	0.906893	398.64	1.2435	2.14484	-0.0484568	2.49534	-0.0308221	2.65708	-0.034001	2.84066	-0.0331195	1.67293	-0.0521506
95.7962	0.293121	196.189	0.596958	296.576	0.90677	398.565	1.24346	2.1253	-0.0484602	2.498	-0.0308288	2.63716	-0.0339398	2.84196	-0.0331369	1.67252	-0.0521769
95.7547	0.293043	196.128	0.596866	296.508	0.906637	398.486	1.24342	2.10625	-0.0484608	2.50158	-0.0308465	2.61545	-0.0338909	2.84572	-0.0331551	1.67216	-0.0522026
95.7112	0.292959	196.063	0.596767	296.439	0.906497	398.404	1.24336	2.08586	-0.0484587	2.50423	-0.0308809	2.59384	-0.0338476	2.85183	-0.033174	1.67187	-0.0522341
95.6658	0.292869	195.997	0.596657	296.367	0.906347	398.319	1.24329	2.06241	-0.0484666	2.50598	-0.0309251	2.57055	-0.0338032	2.86018	-0.0331935	1.67164	-0.0522648
95.6185	0.292775	195.93	0.596537	296.293	0.906186	398.23	1.24321	2.03605	-0.048484	2.50506	-0.0309722	2.54386	-0.0337642	2.86886	-0.0332137	1.67147	-0.0522946
95.5697	0.29268	195.862	0.596408	296.217	0.906014	398.135	1.24312	2.00694	-0.0485043	2.50159	-0.031022	2.51574	-0.0337367	2.87421	-0.0332344	1.67135	-0.0523299
95.5192	0.292582	195.793	0.59627	296.139	0.905834	398.038	1.24302	1.97521	-0.0485273	2.49929	-0.0310682	2.48811	-0.0337202	2.87456	-0.0332557	1.67129	-0.0523642
95.4683	0.292479	195.723	0.596123	296.059	0.90565	397.937	1.24291	1.94101	-0.0485464	2.49814	-0.031098	2.46097	-0.0337143	2.87195	-0.0332774	1.67127	-0.052391
95.4178	0.29237	195.653	0.595969	295.977	0.90546	397.83	1.24278	1.90449	-0.0485556	2.49626	-0.0311123	2.43614	-0.0337122	2.86831	-0.0332995	1.6713	-0.0524171
95.3669	0.29226	195.583	0.595811	295.891	0.90526	397.72	1.24265	1.86759	-0.0485553	2.4955	-0.0311242	2.41535	-0.0337011	2.86369	-0.0333221	1.67138	-0.052455
95.3148	0.29215	195.511	0.59565	295.8	0.905052	397.606	1.24252	1.83219	-0.0485395	2.49581	-0.0311403	2.39846	-0.0336814	2.85996	-0.033345	1.66969	-0.0525042
95.2615	0.292038	195.437	0.595485	295.705	0.904837	397.487	1.24237	1.79642	-0.048509	2.49534	-0.0311541	2.38348	-0.0336662	2.85708	-0.0333682	1.66631	-0.0525516
95.2072	0.291922	195.359	0.595314	295.609	0.904615	397.366	1.24221	1.75854	-0.048477	2.49593	-0.0311592	2.36673	-0.0336615	2.8532	-0.0333917	1.66494	-0.0525972
95.1519	0.291802	195.28	0.595137	295.513	0.904386	397.241	1.24205	1.71866	-0.04845	2.49934	-0.0311624	2.34831	-0.0336669	2.85018	-0.0334154	1.6655	-0.0526473
95.0957	0.291676	195.198	0.594954	295.415	0.904151	397.113	1.24187	1.67874	-0.0484277	2.50546	-0.03117	2.33192	-0.0336757	2.8498	-0.0334394	1.66427	-0.0527016
95.0388	0.291544	195.115	0.594767	295.316	0.903908	396.983	1.24169	1.64243	-0.0484101	2.51234	-0.0311756	2.3175	-0.033675	2.85195	-0.0334636	1.66134	-0.0527664
94.9812	0.291411	195.03	0.594575	295.215	0.903652	396.85	1.24149	1.61143	-0.0483969	2.51632	-0.0311666	2.30316	-0.0336653	2.85651	-0.0334879	1.66041	-0.052841
94.923	0.291278	194.943	0.594378	295.114	0.903382	396.714	1.24128	1.58372	-0.0483816	2.51752	-0.0311437	2.2889	-0.0336533	2.86338	-0.0335123	1.66139	-0.0529123
94.8643	0.29114	194.854	0.594178	295.01	0.903099	396.574	1.24107	1.55737	-0.048358	2.51968	-0.03112	2.27475	-0.0336327	2.87063	-0.0335368	1.66238	-0.0529804
94.8052	0.290995	194.761	0.593974	294.904	0.902803	396.431	1.24084	1.53235	-0.0483328	2.52459	-0.031102	2.26253	-0.0335978	2.87462	-0.0335677	1.66338	-0.0530516
94.7457	0.290846	194.667	0.593767	294.794	0.902495	396.284	1.2406	1.50681	-0.0483124	2.5321	-0.0310895	2.25215	-0.0335553	2.87548	-0.033611	1.66259	-0.0531258
94.685	0.290695	194.572	0.593557	294.682	0.902179	396.135	1.24035	1.48081	-0.0483029	2.5421	-0.0310822	2.23993	-0.0335184	2.87517	-0.0336598	1.66007	-0.0532092
94.6223	0.290543	194.476	0.593344	294.567	0.901858	395.982	1.24009	1.45619	-0.0483103	2.55448	-0.0310736	2.22596	-0.0334868	2.87372	-0.0337075	1.65953	-0.0533075
94.5587	0.290389	194.379	0.593129	294.45	0.901529	395.825	1.23982	1.43111	-0.0483274	2.56731	-0.0310511	2.21395	-0.033454	2.87302	-0.033754	1.6627	-0.0534073
94.4952	0.290235	194.282	0.592913	294.33	0.901192	395.664	1.23953	1.40562	-0.0483412	2.57692	-0.031009	2.20564	-0.0334265	2.87301	-0.0337995	1.66942	-0.0534895
94.4309	0.29008	194.181	0.592694	294.207	0.900843	395.5	1.23924	1.38156	-0.0483455	2.58163	-0.0309546	2.19907	-0.0334103	2.87006	-0.0338439	1.67951	-0.0535549
94.3641	0.289925	194.076	0.592472	294.08	0.900482	395.332	1.23893	1.35709	-0.0483469	2.58347	-0.0308946	2.19235	-0.0333986	2.86429	-0.0338871	1.69103	-0.0536103
94.295	0.289769	193.968	0.592242	293.95	0.900112	395.162	1.23861	1.33225	-0.048352	2.58619	-0.0308295	2.18731	-0.033385	2.85763	-0.0339293	1.70207	-0.0536562
94.2256	0.289613	193.856	0.592001	293.814	0.899733	394.989	1.23827	1.3107	-0.0483606	2.59156	-0.0307659	2.18388	-0.0333694	2.85014	-0.0339641	1.71264	-0.053693
94.1559	0.289458	193.743	0.59175	293.675	0.899344	394.814	1.23792	1.29413	-0.0483725	2.59945	-0.0307037	2.17837	-0.0333458	2.84368	-0.0339854	1.72096	-0.053721
94.0842	0.289302	193.629	0.59149	293.533	0.898946	394.636	1.23756	1.28235	-0.0483876	2.60975	-0.0306366	2.17088	-0.0333145	2.84001	-0.0339939	1.72709	-0.0537468
94.0098	0.289146	193.512	0.591221	293.388	0.898539	394.453	1.23719	1.27516	-0.0483993	2.62234	-0.0305649	2.16512	-0.0332822	2.8372	-0.03399	1.73296	-0.0537769
93.9328	0.288989	193.394	0.590945	293.241	0.898124	394.266	1.2368	1.27237	-0.0484016	2.63712	-0.0304889	2.16102	-0.0332425	2.83342	-0.0339807	1.73675	-0.0537985
93.8544	0.288827	193.273	0.590662	293.092	0.897702	394.073	1.2364	1.27196	-0.0483948	2.65216	-0.0304151	2.15671	-0.033196	2.83051	-0.0339725	1.73854	-0.0538055
93.7756	0.288661	193.15	0.590371	292.939	0.897274	393.877	1.23599	1.27204	-0.0483793	2.66381	-0.0303498	2.15401	-0.0331492	2.83025	-0.0339653	1.74023	-0.0538112
93.6955	0.288489	193.026	0.590075	292.783	0.896837	393.676	1.23556	1.27257	-0.0483618	2.67039	-0.0302928	2.15466	-0.0330958	2.83254	-0.0339592	1.74184	-0.053822
93.6144	0.288311	192.9	0.589773	292.626	0.896391	393.469	1.23513	1.27173	-0.0483425	2.67212	-0.0302437	2.15852	-0.03303	2.83725	-0.0339603	1.74517	-0.0538439
93.5331	0.28813	192.771	0.589467	292.466	0.895935	393.259	1.23468	1.26775	-0.0483087	2.67102	-0.030196	2.16363	-0.0329522	2.84428	-0.0339748	1.75014	-0.0538829
93.4519	0.287944	192.64	0.589153	292.304	0.895471	393.046	1.23422	1.2626	-0.0482612	2.67083	-0.0301432	2.16813	-0.0328695	2.85352	-0.0339957	1.75486	-0.0539318
93.3717	0.287754	192.507	0.58883	292.141	0.895	392.831	1.23374	1.25996	-0.0482069	2.67334	-0.030092	2.17384	-0.0327947	2.86487	-0.0340164	1.75935	-0.0539774
93.2935	0.287564	192.373	0.588502	291.975	0.894519	392.613	1.23325	1.25971	-0.0481461	2.67842	-0.0300423	2.18071	-0.0327339	2.8764	-0.0340368	1.76179	-0.0540199
93.2163	0.287375	192.238	0.588171	291.806	0.894025	392.39	1.23274	1.25995	-0.0480856	2.68414	-0.0299878	2.18686	-0.0326866	2.88629	-0.034057	1.76228	-0.054072
93.1383	0.287185	192.103	0.587837	291.635	0.893518	392.163	1.23222	1.26064	-0.0480253	2.68866	-0.0299288	2.19414	-0.0326522	2.89641	-0.034077	1.76451	-0.0541396
93.0587	0.286993	191.968	0.587502	291.461	0.893006	391.931	1.23169	1.25997	-0.0479591	2.69383	-0.0298593	2.20431	-0.0326238	2.90856	-0.0340966	1.76842	-0.0542219
92.9778	0.286798	191.832	0.587166	291.282	0.892488	391.695	1.23114	1.25617	-0.0478935	2.69963	-0.0297796	2.21722	-0.0325886	2.92263	-0.0341161	1.7703	-0.0543119
92.8956	0.286597	191.693	0.586829	291.1	0.89196	391.455	1.23059	1.24938	-0.0478348	2.70239	-0.029703	2.23093	-0.0325407	2.93672	-0.0341352	1.76843	-0.0543965
92.8122	0.286391	191.551	0.586491	290.915	0.89142	391.213	1.23002	1.23975	-0.0477766	2.70225	-0.0296358	2.24178	-0.0324805	2.94899	-0.0341541	1.76477	-0.0544696
92.7279	0.28618	191.406	0.586153	290.727	0.89087	390.966	1.22944	1.2274	-0.0477126	2.70114	-0.0295776	2.24805	-0.0324087	2.95952	-0.0341663	1.76305	-0.0545315
92.6427	0.285967	191.258	0.585815	290.537	0.890311	390.714	1.22885	1.21427	-0.047643	2.69911	-0.0295281	2.24994	-0.0323321	2.96837	-0.0341659	1.76317	-0.0545828
92.5567	0.285756	191.107	0.585474	290.344	0.889743	390.457	1.22826	1.20223	-0.0475681	2.69801	-0.0294869	2.24765	-0.0322638	2.9756	-0.0341597	1.76143	-0.0546238
92.47	0.285542	190.954	0.585127	290.149	0.889168	390.194	1.22764	1.18943	-0.047501	2.69962	-0.0294537	2.24316	-0.0322097	2.98128	-0.0341543	1.75611	-0.0546548
92.3829	0.285328	190.796	0.584772	289.953	0.888586	389.928	1.22702	1.17591	-0.0474477	2.70381	-0.0294283	2.24021	-0.0321693	2.98729	-0.0341497	1.74735	-0.0546828
92.2953	0.285115	190.636	0.584408	289.754	0.887996	389.659	1.22638	1.16535	-0.0474012	2.70865	-0.0294039	2.24054	-0.032142	2.9936	-0.0341458	1.73532	-0.0547203
92.2074	0.284904	190.475	0.584037	289.551	0.887393	389.388	1.22573	1.15943	-0.0473677	2.71231	-0.0293679	2.24401	-0.0321273	2.99838	-0.0341363	1.72018	-0.054767
92.1192	0.284695	190.312	0.58366	289.345	0.886777	389.111	1.22507	1.15615	-0.0473404	2.71664	-0.0293209	2.24867	-0.0321246	3.00169	-0.0341151	1.70206	-0.0548098
92.03	0.284485	190.149	0.583276	289.137	0.88615	388.83	1.22439	1.15177	-0.0473062	2.72161	-0.029276	2.25264	-0.0321334	3.00359	-0.0340827	1.68113	-0.0548424
91.9391	0.284272	189.985	0.582885	288.928	0.885516	388.542	1.2237	1.14453	-0.0472656	2.72356	-0.0292394	2.25596	-0.0321532	3.00596	-0.0340398	1.65752	-0.0548653
91.8473	0.284057	189.819	0.582485	288.717	0.884875	388.249	1.223	1.13638	-0.0472189	2.72262	-0.0292046	2.25684	-0.0321836	3.00878	-0.0339866	1.63318	-0.0548789
91.755	0.28384	189.651	0.582075	288.502	0.884224	387.953	1.22228	1.12917	-0.0471727	2.72254	-0.0291589	2.25538	-0.0322176	3.0102	-0.0339239	1.6118	-0.0548835
91.6604	0.283619	189.483	0.581657	288.285	0.883564	387.653	1.22156	1.12287	-0.047127	2.72509	-0.0291027	2.25349	-0.0322425	3.01028	-0.0338583	1.59326	-0.0548796
91.5627	0.28339	189.314	0.581235	288.064	0.882896	387.35	1.22083	1.11745	-0.0470755	2.72836	-0.0290493	2.2512	-0.0322587	3.0091	-0.03379	1.57565	-0.0548675
91.4631	0.283159	189.145	0.580808	287.842	0.882222	387.042	1.22008	1.11288	-0.0470249	2.73048	-0.0290048	2.24853	-0.0322728	3.00669	-0.033713	1.56076	-0.054854
91.3636	0.282924	188.973	0.580373	287.618	0.881541	386.73	1.21932	1.10911	-0.0469751	2.73333	-0.0289626	2.2455	-0.0322848	3.00312	-0.0336339	1.5503	-0.0548517
91.2643	0.282684	188.799	0.579927	287.392	0.880856	386.414	1.21854	1.10432	-0.0469199	2.73867	-0.0289164	2.24393	-0.0323013	3.00026	-0.0335593	1.54227	-0.0548664
91.1635	0.282439	188.622	0.579472	287.165	0.880165	386.094	1.21775	1.09673	-0.0468659	2.7464	-0.0288663	2.24559	-0.0323283	2.99988	-0.0334827	1.53295	-0.0548912
91.0604	0.28219	188.442	0.579009	286.936	0.879463	385.772	1.21694	1.08828	-0.0468193	2.75641	-0.0288062	2.25032	-0.0323653	3.00189	-0.033398	1.5224	-0.0549128
90.9552	0.281939	188.261	0.578537	286.706	0.878748	385.445	1.21612	1.08265	-0.0467736	2.76858	-0.0287367	2.25799	-0.0324119	3.00617	-0.0333119	1.51431	-0.0549252
90.8481	0.281687	188.078	0.578059	286.473	0.878023	385.114	1.21527	1.07972	-0.0467162	2.78281	-0.0286645	2.26846	-0.0324675	3.01081	-0.0332309	1.5104	-0.0549349
90.7394	0.281432	187.893	0.577571	286.236	0.877289	384.779	1.21441	1.07575	-0.0466476	2.799	-0.0285898	2.2798	-0.0325319	3.01398	-0.0331549	1.51049	-0.0549485
90.629	0.281174	187.707	0.577074	285.996	0.876546	384.44	1.21354	1.07079	-0.046581	2.81705	-0.0285192	2.29013	-0.0326044	3.01755	-0.0330836	1.5144	-0.0549594
90.5174	0.28091	187.52	0.576569	285.753	0.875795	384.099	1.21265	1.0667	-0.0465164	2.83685	-0.0284588	2.29949	-0.0326784	3.02331	-0.033017	1.52016	-0.0549614
90.4045	0.280642	187.332	0.576061	285.507	0.875036	383.754	1.21175	1.06164	-0.0464411	2.85651	-0.0284082	2.30792	-0.0327474	3.03116	-0.0329486	1.52405	-0.0549612
90.2907	0.280373	187.144	0.575549	285.259	0.874266	383.408	1.21083	1.05383	-0.0463556	2.87237	-0.0283671	2.31544	-0.0328116	3.03919	-0.0328659	1.52433	-0.0549653
90.1768	0.280099	186.954	0.575035	285.009	0.873487	383.059	1.2099	1.0434	-0.0462732	2.88279	-0.0283351	2.3221	-0.0328711	3.04558	-0.0327696	1.52116	-0.0549607
90.0641	0.27982	186.762	0.57452	284.756	0.8727	382.706	1.20896	1.03229	-0.0462	2.88979	-0.0283119	2.32972	-0.032926	3.05038	-0.0326667	1.5147	-0.0549353
89.9515	0.279535	186.566	0.574003	284.5	0.871906	382.349	1.208	1.02417	-0.0461359	2.89714	-0.028297	2.33827	-0.0329702	3.05367	-0.0325576	1.5069	-0.0549026
89.8374	0.279245	186.367	0.573483	284.242	0.871104	381.987	1.20704	1.01892	-0.0460803	2.90664	-0.0282902	2.34589	-0.0329977	3.05731	-0.032449	1.50146	-0.0548756
89.7211	0.278951	186.168	0.572958	283.98	0.870295	381.623	1.20606	1.01278	-0.0460331	2.91819	-0.028291	2.35441	-0.0330093	3.0631	-0.0323473	1.50009	-0.0548541
89.6036	0.278653	185.967	0.572429	283.715	0.869482	381.256	1.20506	1.00581	-0.0460002	2.93168	-0.0282929	2.36561	-0.033012	3.07094	-0.0322523	1.50263	-0.0548378
89.4852	0.278352	185.764	0.571896	283.446	0.868664	380.886	1.20405	1.00167	-0.0459873	2.94701	-0.0282957	2.37754	-0.0330125	3.07893	-0.0321638	1.50889	-0.0548203
89.3651	0.278047	185.558	0.57136	283.174	0.867839	380.514	1.20303	1.00206	-0.0459873	2.9641	-0.0283122	2.38653	-0.0330109	3.08342	-0.0320816	1.51689	-0.0547953
89.2444	0.27774	185.35	0.570819	282.897	0.867007	380.14	1.202	1.00678	-0.0459933	2.98284	-0.0283416	2.39089	-0.0330135	3.08456	-0.0320055	1.52293	-0.0547694
89.1241	0.277431	185.139	0.570271	282.617	0.866162	379.763	1.20096	1.01382	-0.046005	3.00315	-0.0283707	2.39083	-0.0330266	3.08612	-0.031929	1.52527	-0.0547553
89.0044	0.277119	184.926	0.569718	282.336	0.865304	379.381	1.19991	1.02127	-0.0460159	3.02313	-0.0283996	2.38652	-0.0330433	3.08989	-0.0318395	1.52589	-0.0547526
88.8844	0.276804	184.712	0.569159	282.053	0.864434	378.995	1.19884	1.0309	-0.0460196	3.03914	-0.0284408	2.37997	-0.0330509	3.09578	-0.0317377	1.52667	-0.0547482
88.7633	0.276483	184.497	0.568597	281.768	0.863554	378.606	1.19776	1.04444	-0.0460228	3.05135	-0.0284938	2.37492	-0.0330433	3.10368	-0.0316369	1.5276	-0.054742
88.6422	0.276159	184.282	0.56803	281.481	0.862664	378.212	1.19666	1.05988	-0.0460317	3.06353	-0.0285454	2.37129	-0.0330213	3.11351	-0.0315434	1.53049	-0.0547469
88.5213	0.275835	184.066	0.567461	281.189	0.861767	377.812	1.19555	1.07531	-0.0460463	3.07749	-0.0285892	2.36723	-0.0329918	3.12516	-0.031457	1.53525	-0.0547623
88.3987	0.275511	183.847	0.566887	280.894	0.860863	377.407	1.19442	1.09073	-0.0460661	3.09131	-0.0286255	2.36275	-0.0329615	3.13855	-0.0313713	1.53817	-0.0547815
88.2739	0.275188	183.626	0.566307	280.596	0.859953	376.998	1.19329	1.10429	-0.0460847	3.10138	-0.0286484	2.35787	-0.0329304	3.15359	-0.0312798	1.53932	-0.0548042
88.147	0.274866	183.401	0.565721	280.294	0.85904	376.585	1.19215	1.11608	-0.0460957	3.10784	-0.0286521	2.35443	-0.0328987	3.1702	-0.0311829	1.54242	-0.054824
88.0183	0.274543	183.174	0.565128	279.988	0.85812	376.17	1.191	1.12796	-0.0460995	3.11265	-0.0286436	2.35238	-0.0328664	3.18828	-0.031081	1.54736	-0.0548347
87.8879	0.274214	182.945	0.564525	279.677	0.85719	375.751	1.18984	1.13811	-0.04609	3.11588	-0.0286299	2.34983	-0.0328335	3.20776	-0.0309807	1.55226	-0.0548429
87.756	0.273876	182.714	0.563915	279.362	0.85625	375.33	1.18866	1.1466	-0.0460615	3.1176	-0.0286113	2.34682	-0.0327938	3.22856	-0.0308884	1.55892	-0.0548551
87.6229	0.273532	182.482	0.563298	279.044	0.855299	374.903	1.18748	1.1553	-0.0460212	3.11606	-0.0285878	2.34336	-0.0327413	3.24878	-0.0308037	1.56907	-0.0548647
87.4887	0.273181	182.248	0.562671	278.724	0.854341	374.47	1.18628	1.16419	-0.0459823	3.11141	-0.0285536	2.3413	-0.0326829	3.26662	-0.0307265	1.58074	-0.054872
87.3535	0.272824	182.014	0.562035	278.4	0.853376	374.032	1.18507	1.17326	-0.045951	3.1074	-0.0285089	2.34057	-0.0326315	3.28217	-0.0306502	1.59204	-0.0548832
87.2177	0.272461	181.777	0.561392	278.073	0.852405	373.588	1.18386	1.18249	-0.0459272	3.10401	-0.0284608	2.3393	-0.0325934	3.2937	-0.0305685	1.60297	-0.054892
87.0803	0.272094	181.538	0.560743	277.743	0.851426	373.14	1.18264	1.19187	-0.0459041	3.09941	-0.028403	2.33752	-0.0325615	3.30137	-0.0304816	1.61172	-0.0548983
86.9408	0.271722	181.295	0.560084	277.408	0.85044	372.688	1.18141	1.19956	-0.0458691	3.09365	-0.028336	2.33525	-0.0325293	3.30715	-0.0303837	1.61658	-0.0549086
86.8002	0.271346	181.049	0.559414	277.068	0.849449	372.231	1.18016	1.20382	-0.0458228	3.0868	-0.0282729	2.33434	-0.0325032	3.31113	-0.0302752	1.6177	-0.0549165
86.6587	0.270968	180.8	0.558736	276.724	0.848454	371.769	1.17891	1.2048	-0.0457783	3.08071	-0.02822	2.33471	-0.0324893	3.31337	-0.0301694	1.61705	-0.0549156
86.5157	0.270587	180.548	0.558056	276.375	0.847452	371.304	1.17764	1.20263	-0.0457356	3.07536	-0.0281769	2.3345	-0.032487	3.31213	-0.0300725	1.61653	-0.0549064
86.3721	0.270203	180.294	0.557376	276.023	0.846442	370.836	1.17637	1.19746	-0.0456883	3.06891	-0.0281431	2.33374	-0.0324959	3.30757	-0.0299844	1.61614	-0.0548892
86.2282	0.269818	180.039	0.55669	275.665	0.845424	370.364	1.17508	1.19123	-0.0456431	3.06323	-0.0281183	2.33064	-0.0325091	3.30166	-0.0298983	1.61587	-0.0548707
86.0833	0.269432	179.782	0.555997	275.304	0.844401	369.889	1.17378	1.18763	-0.0456061	3.05828	-0.0281022	2.3253	-0.0325201	3.29445	-0.0298079	1.6157	-0.0548574
85.9374	0.269044	179.523	0.555298	274.941	0.843373	369.411	1.17246	1.18834	-0.0455708	3.05042	-0.0280943	2.32145	-0.0325354	3.28781	-0.0297199	1.61746	-0.0548426
85.7899	0.268657	179.261	0.554594	274.577	0.842341	368.929	1.17113	1.1932	-0.0455244	3.03797	-0.028088	2.31904	-0.0325546	3.28356	-0.0296405	1.62106	-0.0548265
85.6401	0.268266	178.997	0.553886	274.21	0.841305	368.444	1.16978	1.202	-0.0454675	3.02295	-0.028077	2.31618	-0.0325651	3.28158	-0.0295694	1.62278	-0.0548218
85.4883	0.267869	178.73	0.553172	273.841	0.840259	367.956	1.16843	1.21276	-0.0454132	3.0073	-0.0280676	2.3129	-0.0325671	3.28178	-0.0295064	1.62089	-0.0548279
85.3345	0.267465	178.46	0.552451	273.467	0.839204	367.465	1.16708	1.22176	-0.0453679	2.99106	-0.02806	2.30922	-0.0325736	3.28406	-0.0294449	1.61556	-0.0548319
85.1801	0.26706	178.19	0.551726	273.09	0.838141	366.969	1.16571	1.22906	-0.0453311	2.97609	-0.0280477	2.30697	-0.0325909	3.28833	-0.0293784	1.60693	-0.0548273
85.0261	0.266655	177.917	0.550998	272.71	0.837071	366.468	1.16433	1.23655	-0.0453088	2.96235	-0.0280372	2.3061	-0.032612	3.2927	-0.0293136	1.59517	-0.054821
84.8717	0.266246	177.643	0.550263	272.325	0.835992	365.964	1.16294	1.2442	-0.0453068	2.94617	-0.0280348	2.30474	-0.0326242	3.29351	-0.0292506	1.58222	-0.0548193
84.7162	0.265831	177.366	0.549519	271.935	0.834904	365.456	1.16154	1.25383	-0.0453179	2.92766	-0.0280338	2.30471	-0.0326151	3.29093	-0.0291829	1.56997	-0.0548158
84.5597	0.265416	177.088	0.548767	271.543	0.833808	364.944	1.16014	1.26532	-0.0453351	2.91059	-0.0280278	2.30777	-0.0325857	3.28693	-0.0291171	1.55658	-0.0548041
84.4025	0.265	176.808	0.548009	271.147	0.832703	364.428	1.15872	1.27678	-0.0453582	2.89671	-0.0280234	2.3138	-0.032556	3.28155	-0.0290533	1.54212	-0.0547846
84.2447	0.264583	176.528	0.547245	270.748	0.831588	363.906	1.15729	1.2882	-0.0453805	2.8859	-0.0280206	2.32264	-0.0325322	3.27488	-0.0289851	1.52846	-0.0547641
84.0866	0.264167	176.247	0.546477	270.346	0.830465	363.38	1.15585	1.29956	-0.0453958	2.87803	-0.0280128	2.33417	-0.0325077	3.26697	-0.028919	1.51377	-0.0547489
83.9282	0.263753	175.965	0.545705	269.944	0.829334	362.851	1.15439	1.31087	-0.0454107	2.873	-0.0280004	2.34646	-0.0324891	3.2597	-0.0288614	1.49629	-0.0547324
83.7698	0.263343	175.683	0.544931	269.539	0.828195	362.319	1.15292	1.32029	-0.0454315	2.87066	-0.0279836	2.35582	-0.0324823	3.25486	-0.0288056	1.47615	-0.0547022
83.6115	0.262931	175.398	0.544154	269.13	0.827045	361.783	1.15144	1.32791	-0.0454579	2.87092	-0.0279626	2.36057	-0.0324805	3.25235	-0.028739	1.45532	-0.0546524
83.4535	0.262516	175.11	0.543377	268.716	0.825881	361.243	1.14994	1.33741	-0.0454833	2.87366	-0.0279375	2.36271	-0.0324773	3.25207	-0.028662	1.43746	-0.0545904
83.2959	0.262097	174.819	0.542596	268.298	0.824707	360.699	1.14844	1.34871	-0.0455078	2.87696	-0.0279149	2.36598	-0.0324725	3.25211	-0.028588	1.42428	-0.0545293
83.1388	0.261677	174.526	0.541809	267.877	0.823523	360.151	1.14692	1.3599	-0.045544	2.87897	-0.0278947	2.37033	-0.0324601	3.25064	-0.028523	1.41558	-0.0544755
82.9823	0.261254	174.228	0.541013	267.452	0.822328	359.599	1.14538	1.3728	-0.0455976	2.87975	-0.0278705	2.37389	-0.0324404	3.24774	-0.0284668	1.41118	-0.0544224
82.8267	0.260829	173.929	0.54021	267.025	0.82112	359.045	1.14383	1.38912	-0.045668	2.87935	-0.0278488	2.37851	-0.0324262	3.24164	-0.0284191	1.41089	-0.0543701
82.6719	0.260404	173.629	0.539401	266.596	0.819897	358.485	1.14227	1.40689	-0.0457479	2.87783	-0.0278359	2.38595	-0.0324175	3.23251	-0.0283732	1.41273	-0.0543311
82.5172	0.259978	173.328	0.538587	266.166	0.818662	357.922	1.1407	1.42241	-0.0458305	2.87523	-0.0278251	2.39608	-0.0324013	3.22228	-0.0283228	1.41479	-0.0543113
82.3619	0.259552	173.026	0.537769	265.734	0.817415	357.354	1.13911	1.43576	-0.0459157	2.87341	-0.0278099	2.40878	-0.0323779	3.20921	-0.0282744	1.41887	-0.0543099
82.207	0.259124	172.725	0.536945	265.298	0.816156	356.783	1.13752	1.44882	-0.0460033	2.87236	-0.0277906	2.42391	-0.0323605	3.19343	-0.0282343	1.42668	-0.0543197
82.0536	0.258689	172.424	0.536113	264.859	0.814885	356.208	1.1359	1.46161	-0.0460867	2.87021	-0.0277611	2.43956	-0.0323549	3.17689	-0.0282022	1.43807	-0.0543276
81.9017	0.258247	172.123	0.535279	264.417	0.813603	355.63	1.13428	1.47593	-0.0461597	2.86883	-0.0277217	2.45204	-0.0323544	3.15964	-0.0281778	1.45286	-0.0543337
81.7515	0.257803	171.82	0.534441	263.972	0.812309	355.046	1.13264	1.49352	-0.0462291	2.87	-0.0276857	2.45968	-0.0323462	3.14353	-0.0281607	1.47089	-0.0543444
81.6029	0.257355	171.514	0.533597	263.523	0.811002	354.458	1.13099	1.51422	-0.0462948	2.8718	-0.0276592	2.46449	-0.0323242	3.12854	-0.0281507	1.49019	-0.0543531
81.4553	0.256899	171.207	0.532745	263.071	0.809685	353.868	1.12933	1.53605	-0.0463508	2.87239	-0.0276418	2.46841	-0.0322891	3.111	-0.0281412	1.50888	-0.0543535
81.3076	0.256438	170.897	0.531886	262.616	0.808358	353.275	1.12765	1.55715	-0.0464099	2.87363	-0.0276333	2.46965	-0.0322415	3.08923	-0.0281257	1.52877	-0.0543462
81.1602	0.255971	170.584	0.531021	262.157	0.807025	352.679	1.12596	1.57932	-0.0464784	2.87548	-0.0276331	2.46833	-0.0321883	3.06343	-0.0281046	1.55161	-0.0543313
81.0122	0.255499	170.268	0.530151	261.695	0.805683	352.079	1.12426	1.60432	-0.0465431	2.87612	-0.0276409	2.46819	-0.032136	3.03561	-0.0280782	1.57724	-0.0543092
80.8639	0.255024	169.951	0.529275	261.23	0.80433	351.476	1.12255	1.63199	-0.0466041	2.87559	-0.0276565	2.47099	-0.0320785	3.00953	-0.0280467	1.60553	-0.0542804
80.7161	0.254545	169.631	0.528392	260.764	0.802966	350.869	1.12082	1.66039	-0.0466616	2.87395	-0.0276793	2.47479	-0.0320159	2.98693	-0.0280103	1.63632	-0.0542513
80.5683	0.254064	169.31	0.527504	260.295	0.801598	350.258	1.11907	1.68583	-0.0467092	2.87123	-0.0277092	2.47772	-0.0319612	2.96769	-0.0279756	1.66767	-0.0542347
80.4195	0.25358	168.985	0.526614	259.822	0.800222	349.644	1.11732	1.7066	-0.0467537	2.86569	-0.0277393	2.48164	-0.0319205	2.95168	-0.027949	1.69771	-0.0542364
80.2701	0.253095	168.658	0.525717	259.346	0.79884	349.024	1.11555	1.72469	-0.0467953	2.85744	-0.0277571	2.48831	-0.0318932	2.93878	-0.02793	1.72646	-0.0542493
80.1201	0.252609	168.33	0.524814	258.866	0.797449	348.401	1.11378	1.74383	-0.0468212	2.84843	-0.0277568	2.49579	-0.0318786	2.92886	-0.0279121	1.75396	-0.0542603
79.9698	0.252123	167.999	0.523908	258.383	0.796046	347.775	1.112	1.76577	-0.0468259	2.83688	-0.0277454	2.50223	-0.03187	2.92	-0.0278825	1.78205	-0.054263
79.8193	0.251636	167.668	0.522999	257.896	0.794631	347.147	1.11021	1.78855	-0.0468166	2.82292	-0.0277297	2.50948	-0.0318608	2.90852	-0.0278419	1.81067	-0.0542578
79.6687	0.25115	167.336	0.522085	257.407	0.793205	346.516	1.10841	1.80849	-0.0468003	2.80848	-0.0277101	2.5175	-0.031851	2.89275	-0.0278033	1.83795	-0.0542452
79.5182	0.250662	167.003	0.521167	256.916	0.791771	345.882	1.10661	1.82388	-0.0467772	2.79359	-0.0276992	2.52261	-0.0318343	2.87287	-0.027773	1.86394	-0.0542253
79.368	0.250168	166.667	0.520246	256.421	0.79033	345.247	1.10479	1.83671	-0.0467541	2.77828	-0.0277094	2.52494	-0.0318047	2.85091	-0.0277508	1.88685	-0.0541986
79.2182	0.249669	166.332	0.519322	255.924	0.788884	344.609	1.10296	1.85072	-0.0467371	2.76079	-0.0277334	2.52643	-0.0317628	2.8306	-0.0277362	1.90679	-0.0541654
79.0679	0.249167	165.996	0.518395	255.424	0.787435	343.969	1.10113	1.86583	-0.0467199	2.74121	-0.0277643	2.52529	-0.0317092	2.81188	-0.027729	1.92568	-0.054126
78.9156	0.248661	165.662	0.517461	254.922	0.785983	343.326	1.09929	1.87836	-0.0466961	2.72328	-0.0278018	2.52165	-0.0316445	2.7929	-0.0277289	1.94355	-0.0540806
78.7606	0.24815	165.325	0.516518	254.417	0.784529	342.68	1.09744	1.88659	-0.0466659	2.70877	-0.0278392	2.51741	-0.0315754	2.77368	-0.0277291	1.96225	-0.0540297
78.604	0.247633	164.987	0.515567	253.909	0.783068	342.03	1.09558	1.89251	-0.0466234	2.69753	-0.0278701	2.51081	-0.0315086	2.75245	-0.0277235	1.98171	-0.0539735
78.447	0.247112	164.647	0.51461	253.397	0.781602	341.377	1.0937	1.89986	-0.0465755	2.68763	-0.0279012	2.50014	-0.0314378	2.7293	-0.0277185	2.00007	-0.0539122
78.2888	0.246587	164.306	0.513647	252.882	0.780135	340.722	1.09181	1.91036	-0.0465414	2.67538	-0.0279323	2.48558	-0.0313631	2.70615	-0.0277142	2.01918	-0.0538462
78.1288	0.246058	163.965	0.512681	252.364	0.778666	340.064	1.0899	1.92388	-0.0465142	2.6591	-0.0279572	2.46913	-0.0312912	2.68304	-0.0277041	2.0408	-0.0537757
77.9671	0.245528	163.623	0.51171	251.844	0.777193	339.403	1.08799	1.94026	-0.0464748	2.64078	-0.0279824	2.45452	-0.0312157	2.65997	-0.0276949	2.06298	-0.053701
77.8041	0.244995	163.281	0.510729	251.323	0.77571	338.738	1.08606	1.95938	-0.0464173	2.62234	-0.0280142	2.4435	-0.0311304	2.63697	-0.0276929	2.08386	-0.0536224
77.6399	0.244461	162.938	0.509737	250.8	0.774218	338.07	1.08412	1.98108	-0.0463488	2.602	-0.0280522	2.4359	-0.0310358	2.61588	-0.0276977	2.1053	-0.05354
77.4746	0.243927	162.594	0.508737	250.274	0.772719	337.397	1.08217	2.00525	-0.0462827	2.57985	-0.0280899	2.43161	-0.0309326	2.59843	-0.0277091	2.12725	-0.0534542
77.3087	0.243392	162.247	0.507729	249.745	0.771213	336.719	1.08022	2.03174	-0.0462251	2.55962	-0.0281209	2.43047	-0.0308211	2.5845	-0.0277268	2.14604	-0.0533714
77.1421	0.242858	161.901	0.506714	249.214	0.769704	336.038	1.07826	2.05862	-0.0461758	2.54306	-0.0281518	2.43235	-0.0307018	2.57394	-0.0277504	2.16179	-0.053298
76.9752	0.242324	161.553	0.505695	248.68	0.768189	335.353	1.07628	2.08403	-0.0461345	2.53003	-0.0281825	2.43531	-0.0305751	2.56661	-0.0277797	2.17825	-0.0532274
76.808	0.241792	161.204	0.504671	248.144	0.766666	334.665	1.0743	2.10983	-0.0461008	2.52038	-0.0282005	2.43748	-0.0304416	2.56239	-0.0278145	2.19536	-0.053153
76.6408	0.241262	160.854	0.503645	247.606	0.765134	333.973	1.07231	2.13778	-0.0460681	2.51217	-0.0281998	2.43889	-0.0303016	2.55932	-0.0278543	2.20945	-0.0530752
76.4737	0.240734	160.5	0.502614	247.065	0.763595	333.277	1.0703	2.16777	-0.0460364	2.50171	-0.0281813	2.43958	-0.0301619	2.55374	-0.0278991	2.22065	-0.0529942
76.306	0.240209	160.143	0.501576	246.523	0.76205	332.577	1.06829	2.19786	-0.0460184	2.48912	-0.0281459	2.43957	-0.0300289	2.54575	-0.0279421	2.23087	-0.0529101
76.136	0.239686	159.784	0.500528	245.978	0.760502	331.875	1.06627	2.2244	-0.0460071	2.47812	-0.0281005	2.4389	-0.0299025	2.53911	-0.0279772	2.24016	-0.0528233
75.9632	0.239165	159.424	0.499472	245.431	0.758951	331.17	1.06424	2.24751	-0.0459833	2.47047	-0.0280521	2.43941	-0.0297825	2.53375	-0.0280046	2.25036	-0.0527402
75.7877	0.23864	159.061	0.49841	244.882	0.757398	330.462	1.06219	2.27095	-0.0459475	2.46421	-0.0280007	2.44286	-0.0296687	2.52781	-0.0280246	2.26323	-0.0526672
75.6099	0.238109	158.697	0.497343	244.33	0.755838	329.749	1.06013	2.29649	-0.045913	2.45748	-0.0279465	2.44912	-0.0295673	2.52313	-0.0280439	2.27683	-0.05261
75.4301	0.237574	158.33	0.496272	243.777	0.754271	329.03	1.05806	2.32221	-0.0458861	2.45031	-0.0278898	2.45624	-0.0294841	2.51968	-0.0280688	2.2893	-0.0525745
75.2485	0.237034	157.962	0.495198	243.221	0.752699	328.305	1.05598	2.34444	-0.0458664	2.44091	-0.0278371	2.46057	-0.0294186	2.51557	-0.0280927	2.30249	-0.0525533
75.0653	0.236491	157.591	0.494123	242.663	0.751123	327.576	1.0539	2.3615	-0.0458537	2.42757	-0.0277944	2.46039	-0.0293635	2.51085	-0.0281093	2.31818	-0.0525397
74.8809	0.235945	157.219	0.493047	242.104	0.749543	326.844	1.0518	2.37542	-0.0458476	2.41048	-0.0277614	2.45773	-0.029306	2.50373	-0.0281252	2.33442	-0.0525269
74.6953	0.235398	156.843	0.491969	241.542	0.747955	326.108	1.04969	2.38994	-0.0458479	2.38981	-0.0277378	2.4545	-0.0292398	2.49433	-0.0281467	2.34754	-0.0525085
74.509	0.234848	156.465	0.490886	240.978	0.746358	325.37	1.04756	2.40683	-0.0458544	2.36756	-0.0277168	2.44892	-0.0291653	2.48637	-0.0281737	2.35768	-0.0524912
74.3221	0.234298	156.086	0.489795	240.412	0.744755	324.628	1.04543	2.42417	-0.0458667	2.34744	-0.0276921	2.43928	-0.0290831	2.48163	-0.0282058	2.36676	-0.0524813
74.1347	0.233748	155.706	0.488696	239.846	0.743148	323.885	1.04328	2.43829	-0.0458845	2.33118	-0.02767	2.42758	-0.0289935	2.47814	-0.0282428	2.37483	-0.0524785
73.9471	0.233198	155.325	0.487588	239.279	0.741537	323.138	1.04111	2.44932	-0.0459077	2.31684	-0.0276569	2.41756	-0.0289032	2.47404	-0.0282844	2.38372	-0.0524824
73.7595	0.232648	154.944	0.486474	238.71	0.739922	322.387	1.03893	2.45919	-0.0459359	2.30251	-0.0276523	2.40914	-0.0288187	2.46937	-0.0283241	2.39522	-0.0524927
73.5721	0.2321	154.561	0.485359	238.137	0.738301	321.634	1.03675	2.46794	-0.0459689	2.29004	-0.027656	2.40045	-0.0287335	2.46234	-0.0283555	2.40737	-0.0525155
73.3841	0.231551	154.178	0.484241	237.561	0.736672	320.88	1.03455	2.47743	-0.0460065	2.28116	-0.0276675	2.39151	-0.0286477	2.45306	-0.0283791	2.41652	-0.0525503
73.1939	0.231	153.795	0.483117	236.981	0.735034	320.122	1.03234	2.48762	-0.0460484	2.27572	-0.0276865	2.38235	-0.0285741	2.44345	-0.0283888	2.42279	-0.0525837
73.0009	0.230446	153.412	0.481984	236.398	0.733385	319.36	1.03012	2.49666	-0.0460945	2.27359	-0.0277126	2.37478	-0.0285122	2.43353	-0.0283852	2.42811	-0.0526096
72.8055	0.229888	153.027	0.480845	235.814	0.731726	318.594	1.02788	2.50457	-0.0461444	2.2728	-0.0277456	2.37057	-0.0284489	2.42515	-0.0283816	2.43252	-0.0526345
72.6078	0.229325	152.639	0.479701	235.228	0.730063	317.825	1.02564	2.51142	-0.0461917	2.26967	-0.0277787	2.36776	-0.0283843	2.41823	-0.0283842	2.43604	-0.0526648
72.4082	0.228756	152.249	0.47855	234.638	0.728393	317.053	1.02338	2.51904	-0.04623	2.26432	-0.0277993	2.36448	-0.0283313	2.4091	-0.0283928	2.43691	-0.052694
72.207	0.228186	151.858	0.47739	234.045	0.726716	316.278	1.02111	2.5274	-0.0462662	2.25864	-0.0278015	2.36075	-0.0282892	2.39787	-0.0284071	2.43342	-0.0527219
72.0044	0.227617	151.466	0.476218	233.449	0.725026	315.501	1.01884	2.53464	-0.0463064	2.25086	-0.0277863	2.35478	-0.0282452	2.38825	-0.0284206	2.42577	-0.052755
71.8007	0.227048	151.072	0.475038	232.851	0.723324	314.723	1.01656	2.54263	-0.0463506	2.23925	-0.0277606	2.34667	-0.0281992	2.3802	-0.0284205	2.41596	-0.0527804
71.5961	0.226476	150.675	0.473849	232.25	0.721612	313.945	1.01427	2.55131	-0.0463922	2.22581	-0.0277375	2.34015	-0.0281578	2.37184	-0.0284076	2.40772	-0.0527858
71.3908	0.225902	150.275	0.472654	231.648	0.719892	313.164	1.01197	2.55884	-0.0464249	2.21425	-0.0277171	2.33698	-0.0281207	2.36499	-0.028395	2.40098	-0.0527782
71.1852	0.225327	149.873	0.471455	231.043	0.718164	312.381	1.00966	2.56526	-0.0464555	2.20632	-0.0276929	2.337	-0.0280942	2.36142	-0.0283827	2.39207	-0.052771
70.9785	0.224751	149.468	0.470251	230.436	0.716424	311.594	1.00735	2.57061	-0.0464903	2.20186	-0.0276714	2.33828	-0.0280778	2.36099	-0.0283581	2.37927	-0.0527704
70.77	0.224175	149.061	0.469043	229.827	0.714672	310.802	1.00504	2.57494	-0.046529	2.19892	-0.0276524	2.33893	-0.0280648	2.36356	-0.0283153	2.36277	-0.0527763
70.56	0.223599	148.653	0.467827	229.215	0.71291	310.007	1.00271	2.57828	-0.0465716	2.19381	-0.0276297	2.3408	-0.0280614	2.36899	-0.0282553	2.34273	-0.0527881
70.3488	0.223025	148.245	0.466604	228.6	0.711141	309.208	1.00037	2.58067	-0.0466113	2.18482	-0.0276096	2.34383	-0.0280671	2.37535	-0.0281852	2.32115	-0.0527995
70.1367	0.222452	147.834	0.465381	227.982	0.709367	308.408	0.998018	2.58035	-0.0466358	2.17211	-0.0275985	2.34434	-0.0280752	2.37896	-0.0281181	2.30175	-0.0528041
69.9229	0.221881	147.422	0.464158	227.362	0.707589	307.606	0.995657	2.5756	-0.0466456	2.15769	-0.0275959	2.34064	-0.0280857	2.37994	-0.028054	2.28625	-0.0528084
69.7069	0.221313	147.006	0.462932	226.741	0.705807	306.801	0.99329	2.56664	-0.0466477	2.14526	-0.0276015	2.3329	-0.0280983	2.38022	-0.0279864	2.27269	-0.0528189
69.4898	0.220745	146.588	0.461702	226.119	0.704017	305.995	0.990918	2.55547	-0.0466361	2.13474	-0.0276148	2.32131	-0.0281131	2.37982	-0.0279219	2.25738	-0.0528288
69.2738	0.220175	146.167	0.460469	225.495	0.70222	305.187	0.988542	2.54581	-0.0466113	2.12426	-0.0276357	2.30786	-0.0281235	2.37878	-0.0278668	2.2404	-0.052832
69.059	0.219605	145.746	0.459235	224.87	0.700416	304.375	0.98616	2.53943	-0.0465804	2.11563	-0.0276636	2.29628	-0.0281297	2.37712	-0.0278143	2.22546	-0.0528224
68.8428	0.219031	145.323	0.458	224.242	0.69861	303.561	0.983768	2.53438	-0.0465436	2.1106	-0.027692	2.28648	-0.0281383	2.37668	-0.0277581	2.21432	-0.0527941
68.6237	0.218453	144.899	0.456766	223.613	0.696798	302.744	0.981368	2.52697	-0.0465012	2.10901	-0.0277082	2.27659	-0.0281428	2.37742	-0.0277048	2.20681	-0.0527608
68.4029	0.217871	144.475	0.455532	222.983	0.694979	301.926	0.978961	2.51551	-0.0464535	2.11072	-0.0277127	2.26844	-0.0281371	2.37746	-0.0276605	2.20097	-0.0527353
68.1817	0.217285	144.048	0.454293	222.353	0.693152	301.106	0.976545	2.50018	-0.0464071	2.11557	-0.0277186	2.26378	-0.0281215	2.37866	-0.027625	2.19311	-0.0527109
67.9602	0.216695	143.618	0.453049	221.721	0.69132	300.285	0.974118	2.48298	-0.0463682	2.12344	-0.0277321	2.26063	-0.0280966	2.38277	-0.0275978	2.1815	-0.0526876
67.7378	0.216097	143.185	0.451804	221.087	0.689483	299.46	0.971683	2.46763	-0.0463304	2.13236	-0.027753	2.25531	-0.0280691	2.38784	-0.0275787	2.16814	-0.0526782
67.5138	0.215496	142.749	0.45056	220.449	0.687645	298.635	0.96924	2.45406	-0.0462809	2.14047	-0.0277746	2.24612	-0.0280455	2.39022	-0.0275673	2.15493	-0.0526882
67.2894	0.214895	142.313	0.449318	219.808	0.685804	297.808	0.966789	2.43859	-0.0462203	2.14961	-0.0277905	2.23503	-0.0280256	2.38819	-0.0275569	2.14007	-0.0527105
67.0649	0.214295	141.877	0.448075	219.164	0.683957	296.979	0.96433	2.42131	-0.0461617	2.16154	-0.0278009	2.22396	-0.0280093	2.38376	-0.0275413	2.12363	-0.0527382
66.8395	0.213692	141.437	0.446832	218.516	0.682104	296.149	0.961861	2.40595	-0.0461115	2.17613	-0.0278061	2.21292	-0.0279964	2.38068	-0.0275269	2.10932	-0.0527648
66.6136	0.213087	140.994	0.44559	217.866	0.680245	295.316	0.959382	2.39424	-0.0460694	2.19325	-0.0278126	2.20372	-0.0279931	2.37888	-0.0275201	2.09708	-0.0527839
66.3864	0.212479	140.548	0.444345	217.214	0.678376	294.481	0.956897	2.38605	-0.046035	2.21277	-0.0278266	2.1963	-0.0280054	2.37649	-0.0275142	2.08319	-0.0528086
66.1582	0.211866	140.1	0.443099	216.56	0.676496	293.644	0.954404	2.38122	-0.046008	2.23275	-0.0278416	2.18696	-0.0280262	2.37537	-0.0275029	2.06593	-0.0528447
65.9303	0.211247	139.651	0.441852	215.905	0.674607	292.803	0.951902	2.3778	-0.0459882	2.25134	-0.0278448	2.17398	-0.0280488	2.37544	-0.0274926	2.04546	-0.0528793
65.7018	0.210622	139.2	0.440601	215.249	0.672704	291.957	0.949392	2.37212	-0.0459752	2.27041	-0.0278366	2.15753	-0.0280794	2.37486	-0.0274898	2.02376	-0.0529059
65.4722	0.209993	138.748	0.439346	214.593	0.670789	291.108	0.946873	2.36245	-0.0459625	2.29171	-0.027824	2.13959	-0.0281177	2.37545	-0.0274941	2.0027	-0.0529313
65.2417	0.209361	138.296	0.438085	213.937	0.668865	290.255	0.944343	2.34898	-0.0459437	2.31514	-0.0278009	2.12205	-0.0281506	2.37899	-0.0274988	1.98229	-0.0529681
65.0106	0.208725	137.844	0.436821	213.279	0.666937	289.4	0.941802	2.33189	-0.0459254	2.33876	-0.0277676	2.10311	-0.028172	2.38353	-0.0274976	1.96432	-0.0530158
64.7791	0.208087	137.389	0.435551	212.619	0.665006	288.54	0.939254	2.31317	-0.0459139	2.36074	-0.0277373	2.08103	-0.0281824	2.3872	-0.0274972	1.94872	-0.0530611
64.5475	0.207447	136.932	0.434275	211.956	0.66307	287.676	0.936699	2.29653	-0.0459154	2.38293	-0.02771	2.05596	-0.0281886	2.39004	-0.0275037	1.93175	-0.0530979
64.315	0.206807	136.473	0.432994	211.291	0.661132	286.809	0.934134	2.28189	-0.0459291	2.4053	-0.0276791	2.02987	-0.0282035	2.39027	-0.0275168	1.91351	-0.0531265
64.0802	0.206164	136.013	0.43171	210.623	0.65919	285.938	0.93156	2.26556	-0.045942	2.42602	-0.0276449	2.00646	-0.0282265	2.38801	-0.0275364	1.89587	-0.0531535
63.8433	0.205517	135.551	0.430421	209.954	0.657243	285.065	0.928977	2.24582	-0.045954	2.44694	-0.0276013	1.98745	-0.0282447	2.38518	-0.027562	1.87702	-0.0531854
63.6056	0.204868	135.089	0.429125	209.283	0.655289	284.188	0.926383	2.22283	-0.0459715	2.46986	-0.0275423	1.97085	-0.0282584	2.3818	-0.0275871	1.85703	-0.0532217
63.3674	0.204219	134.625	0.427819	208.611	0.653329	283.31	0.923776	2.19857	-0.0459943	2.49466	-0.0274687	1.95295	-0.0282739	2.3779	-0.0275989	1.83777	-0.0532688
63.1289	0.203565	134.16	0.426506	207.938	0.651361	282.428	0.921156	2.17492	-0.046022	2.52123	-0.0273811	1.93201	-0.0282912	2.37352	-0.0275982	1.81742	-0.0533259
62.8894	0.202904	133.693	0.425187	207.264	0.649391	281.544	0.918527	2.15008	-0.0460482	2.54947	-0.0272804	1.90818	-0.0283102	2.36866	-0.027598	1.79423	-0.0533801
62.6493	0.202238	133.224	0.423864	206.589	0.647421	280.656	0.915889	2.12231	-0.0460602	2.57748	-0.0271671	1.88341	-0.0283245	2.36337	-0.0275984	1.76836	-0.0534313
62.4105	0.201567	132.754	0.422538	205.912	0.645447	279.765	0.91324	2.09356	-0.0460586	2.60342	-0.0270482	1.8596	-0.0283343	2.35947	-0.027593	1.74175	-0.053486
62.1733	0.200892	132.282	0.421211	205.233	0.643469	278.87	0.910577	2.06574	-0.0460567	2.62916	-0.0269368	1.83491	-0.028346	2.35691	-0.0275883	1.71809	-0.0535377
61.9359	0.200214	131.811	0.419881	204.551	0.641489	277.971	0.907902	2.037	-0.0460608	2.65652	-0.0268325	1.80939	-0.0283597	2.35201	-0.0275908	1.69909	-0.0535801
61.6979	0.199534	131.339	0.418548	203.868	0.639507	277.068	0.905215	2.00561	-0.0460643	2.68356	-0.026729	1.78674	-0.0283815	2.34306	-0.0275936	1.68274	-0.0536135
61.4593	0.198849	130.868	0.417212	203.182	0.63752	276.161	0.902517	1.97351	-0.0460609	2.70848	-0.0266325	1.76867	-0.0284173	2.33206	-0.0275906	1.66715	-0.0536447
61.2205	0.198157	130.398	0.415873	202.494	0.635526	275.25	0.89981	1.94441	-0.0460573	2.73315	-0.0265492	1.75318	-0.0284666	2.32273	-0.0275819	1.65409	-0.05368
60.9816	0.197454	129.929	0.414529	201.803	0.633526	274.336	0.897095	1.92002	-0.0460534	2.75756	-0.0264723	1.73655	-0.0285287	2.31683	-0.0275678	1.64529	-0.0537193
60.7421	0.196746	129.458	0.41318	201.11	0.63152	273.42	0.894371	1.90195	-0.0460366	2.77988	-0.0263889	1.71885	-0.0285966	2.31421	-0.0275486	1.63876	-0.0537623
60.5003	0.196037	128.986	0.411824	200.416	0.629509	272.503	0.891634	1.89177	-0.0460013	2.80199	-0.0262994	1.70194	-0.0286637	2.31473	-0.0275182	1.6326	-0.0538024
60.2558	0.195331	128.514	0.410464	199.721	0.627494	271.583	0.888886	1.88915	-0.0459418	2.82571	-0.0262104	1.68582	-0.0287363	2.31644	-0.027477	1.6286	-0.0538336
60.0087	0.194627	128.041	0.409097	199.026	0.625474	270.661	0.886131	1.89376	-0.045853	2.85092	-0.0261157	1.67227	-0.0288205	2.31748	-0.0274383	1.62667	-0.053856
59.7596	0.193919	127.568	0.407724	198.326	0.62345	269.733	0.883367	1.90528	-0.0457425	2.87937	-0.0260093	1.66121	-0.0289092	2.31968	-0.0274083	1.62311	-0.0538701
59.5087	0.193208	127.096	0.406345	197.624	0.621424	268.801	0.880594	1.92521	-0.0456178	2.91449	-0.0258855	1.65071	-0.028996	2.32662	-0.0273803	1.61798	-0.0538763
59.2563	0.192499	126.623	0.40496	196.919	0.619391	267.866	0.877809	1.95499	-0.0454795	2.9578	-0.0257389	1.64258	-0.0290808	2.34171	-0.0273417	1.61499	-0.0538811
59.0028	0.191788	126.15	0.403566	196.214	0.617351	266.928	0.87501	1.99596	-0.0453222	3.00888	-0.0255769	1.64035	-0.0291635	2.3664	-0.0272865	1.61404	-0.053891
58.7484	0.191075	125.675	0.402163	195.508	0.615305	265.988	0.872199	2.05123	-0.045134	3.06735	-0.0254066	1.64557	-0.0292443	2.40024	-0.0272156	1.61142	-0.0538993
58.4935	0.190359	125.2	0.400757	194.799	0.613248	265.045	0.869378	2.12194	-0.0449102	3.13283	-0.0252223	1.65792	-0.0293168	2.44281	-0.0271297	1.6054	-0.0539
58.2382	0.189642	124.726	0.399346	194.086	0.611182	264.099	0.866548	2.20553	-0.0446526	3.20677	-0.0250121	1.6789	-0.029375	2.4955	-0.0270233	1.59793	-0.0538932
57.9829	0.188925	124.252	0.39793	193.371	0.609109	263.152	0.863707	2.29955	-0.0443629	3.29235	-0.024771	1.7099	-0.0294194	2.56144	-0.0268846	1.59273	-0.0538793
57.7278	0.188208	123.778	0.39651	192.654	0.607031	262.202	0.860856	2.40527	-0.0440364	3.3908	-0.0244943	1.75048	-0.0294442	2.6418	-0.0267026	1.59331	-0.0538523
57.4732	0.187489	123.303	0.395087	191.935	0.60495	261.25	0.857999	2.52389	-0.0436625	3.50328	-0.024171	1.80018	-0.0294378	2.73589	-0.026473	1.60305	-0.0538002
57.2192	0.186767	122.828	0.393663	191.214	0.602865	260.294	0.855137	2.65473	-0.0432434	3.6327	-0.0237974	1.85855	-0.029395	2.84483	-0.0262045	1.62336	-0.0537177
56.9652	0.186042	122.353	0.392239	190.489	0.600774	259.334	0.852272	2.79896	-0.0427943	3.78	-0.0233758	1.92697	-0.0293175	2.97149	-0.0258988	1.65376	-0.0536063
56.7105	0.185316	121.879	0.390815	189.762	0.598678	258.37	0.849401	2.95948	-0.0423295	3.94427	-0.0229024	2.00856	-0.0292069	3.1168	-0.0255455	1.69378	-0.0534673
56.4554	0.184588	121.403	0.389386	189.033	0.596577	257.404	0.846525	3.13905	-0.0418439	4.12461	-0.0223674	2.10449	-0.0290647	3.2798	-0.0251404	1.74478	-0.0532958
56.1993	0.183858	120.926	0.387952	188.301	0.594474	256.436	0.843644	3.33848	-0.0413134	4.32197	-0.0217738	2.21586	-0.0288862	3.46138	-0.0246863	1.80986	-0.053087
55.9415	0.183123	120.449	0.386514	187.565	0.592368	255.466	0.840756	3.55671	-0.0407343	4.53903	-0.0211313	2.3455	-0.0286604	3.66418	-0.0241794	1.89015	-0.0528427
55.6824	0.182385	119.972	0.385074	186.827	0.590258	254.493	0.837863	3.79454	-0.0401093	4.77655	-0.0204424	2.49433	-0.0283833	3.88891	-0.0236098	1.98674	-0.0525521
55.4222	0.181644	119.493	0.383631	186.087	0.588142	253.518	0.834963	4.05269	-0.0394282	5.03522	-0.0197035	2.66316	-0.028051	4.13619	-0.0229746	2.10244	-0.0521985
55.1613	0.180901	119.012	0.382181	185.343	0.586023	252.541	0.832056	4.33004	-0.0386878	5.3175	-0.018905	2.8546	-0.0276537	4.40845	-0.0222771	2.23993	-0.0517785
54.9	0.180157	118.529	0.380723	184.598	0.583901	251.561	0.829142	4.62728	-0.0378915	5.6239	-0.0180501	3.06929	-0.0271881	4.70614	-0.0215144	2.40178	-0.0512957
54.6384	0.179413	118.045	0.379259	183.851	0.581772	250.578	0.826222	4.94691	-0.0370424	5.95308	-0.0171422	3.30601	-0.0266515	5.02968	-0.0206838	2.59038	-0.050753
54.3761	0.178669	117.56	0.377792	183.102	0.579636	249.594	0.823292	5.28944	-0.0361374	6.30554	-0.016178	3.56539	-0.0260348	5.37946	-0.019789	2.80801	-0.0501537
54.1123	0.177926	117.074	0.376321	182.352	0.577496	248.607	0.820356	5.65536	-0.035167	6.68356	-0.015161	3.84983	-0.0253419	5.75399	-0.0188273	3.05322	-0.0494944
53.8482	0.177186	116.586	0.37485	181.601	0.575352	247.619	0.817412	6.04694	-0.0341288	7.08748	-0.0140881	4.15976	-0.0245834	6.15546	-0.01779	3.32274	-0.0487658
53.5851	0.176447	116.096	0.373379	180.847	0.5732	246.628	0.814459	6.4645	-0.0330267	7.51577	-0.0129565	4.4956	-0.0237563	6.58776	-0.0166686	3.61707	-0.0479653
53.3223	0.175712	115.603	0.371907	180.091	0.571041	245.635	0.811497	6.90649	-0.0318645	7.96879	-0.0117698	4.85952	-0.0228582	7.05093	-0.015468	3.93849	-0.047084
53.0582	0.17498	115.109	0.370431	179.333	0.568874	244.639	0.808528	7.37324	-0.0306459	8.44864	-0.0105252	5.25177	-0.0218866	7.54501	-0.0141926	4.29093	-0.0461075
52.7922	0.17425	114.613	0.36895	178.573	0.566697	243.641	0.80555	7.86686	-0.0293747	8.9555	-0.00921381	5.67073	-0.0208332	8.0718	-0.0128345	4.67634	-0.0450407
52.5245	0.173517	114.118	0.367465	177.812	0.56451	242.64	0.802563	8.38751	-0.0280479	9.48954	-0.00782712	6.11484	-0.0196897	8.63118	-0.011392	5.09291	-0.0438887
52.2557	0.17278	113.621	0.365978	177.049	0.562316	241.635	0.799567	8.93352	-0.0266567	10.0527	-0.00636343	6.58439	-0.0184487	9.2212	-0.00986402	5.54071	-0.0426435
51.9868	0.172039	113.123	0.36449	176.286	0.560116	240.628	0.796562	9.50326	-0.0251988	10.6431	-0.00482751	7.08145	-0.0171091	9.83996	-0.00825569	6.01974	-0.0413042
51.7191	0.171295	112.623	0.363001	175.521	0.55791	239.618	0.793548	10.0951	-0.0236723	11.2572	-0.00321764	7.60615	-0.0156765	10.4874	-0.00657838	6.53001	-0.0398698
51.4518	0.170549	112.122	0.361507	174.756	0.555697	238.604	0.790526	10.7094	-0.0220688	11.8953	-0.00152596	8.1586	-0.0141565	11.1653	-0.00482407	7.0733	-0.0383331
51.1843	0.169803	111.621	0.360007	173.991	0.553476	237.587	0.787494	11.3464	-0.0203871	12.5592	0.000255005	8.74069	-0.0125542	11.8753	-0.00297883	7.64945	-0.0367001
50.9169	0.169056	111.119	0.358503	173.226	0.551249	236.567	0.784452	12.0045	-0.0186322	13.2509	0.00212597	9.35238	-0.0108684	12.619	-0.00104206	8.25829	-0.0349892
50.6497	0.168309	110.613	0.356996	172.46	0.549018	235.546	0.781402	12.6838	-0.0168088	13.9702	0.00408121	9.99361	-0.00909817	13.396	0.000986712	8.90145	-0.0332054
50.3831	0.167564	110.104	0.355488	171.693	0.546785	234.523	0.778342	13.3848	-0.0149218	14.7154	0.00611519	10.6643	-0.0072551	14.204	0.00311417	9.57862	-0.0313347
50.1173	0.166818	109.592	0.353978	170.925	0.544545	233.499	0.775273	14.1057	-0.0129694	15.4845	0.00822252	11.3625	-0.00534416	15.0428	0.0053403	10.2877	-0.0293637
49.8516	0.166067	109.078	0.352462	170.155	0.542296	232.474	0.772198	14.8467	-0.01095	16.2775	0.0104043	12.0881	-0.00335117	15.9138	0.00765867	11.0265	-0.0272922
49.5844	0.165309	108.563	0.35094	169.382	0.540036	231.448	0.769117	15.6101	-0.00887481	17.0964	0.0126678	12.843	-0.00126266	16.8167	0.0100693	11.795	-0.0251267
49.3152	0.164546	108.046	0.349414	168.608	0.537765	230.42	0.76603	16.3957	-0.00674824	17.9409	0.0150137	13.6287	0.000915205	17.751	0.0125786	12.5965	-0.0228734
49.0443	0.163778	107.529	0.347884	167.834	0.535485	229.389	0.762936	17.2038	-0.00456193	18.8092	0.0174361	14.4449	0.00317012	18.7179	0.0151798	13.4343	-0.0205319
48.7729	0.163009	107.012	0.346353	167.058	0.533197	228.358	0.759837	18.0362	-0.00231427	19.6994	0.0199356	15.2913	0.00550288	19.7171	0.0178601	14.3077	-0.0180956
48.5022	0.162242	106.492	0.344822	166.281	0.5309	227.325	0.75673	18.8928	-1.00996e-05	20.6115	0.0225128	16.1677	0.00791417	20.7461	0.0206198	15.2163	-0.0155584
48.2316	0.161475	105.97	0.343292	165.501	0.528597	226.291	0.753614	19.7718	0.00235223	21.5472	0.0251556	17.0718	0.0103983	21.8027	0.0234654	16.1611	-0.0129208
47.9604	0.160707	105.446	0.341766	164.718	0.526289	225.256	0.750487	20.6713	0.00478057	22.5084	0.0278585	18.0035	0.0129559	22.8863	0.026403	17.1417	-0.0101898
47.6889	0.159936	104.92	0.340242	163.93	0.523975	224.219	0.74735	21.5915	0.00727601	23.4965	0.0306353	18.9641	0.0156004	23.9986	0.0294386	18.1553	-0.00736556
47.4174	0.159157	104.395	0.338715	163.14	0.521657	223.181	0.744207	22.5341	0.00983323	24.5113	0.033499	19.9553	0.0183381	25.1388	0.0325775	19.1997	-0.00444237
47.1461	0.158372	103.868	0.337184	162.348	0.519335	222.139	0.741061	23.499	0.0124471	25.5525	0.0364494	20.9765	0.0211622	26.3066	0.0358185	20.2744	-0.00141467
46.8744	0.157586	103.339	0.335646	161.555	0.517008	221.094	0.737913	24.4845	0.0151126	26.6196	0.03948	22.0253	0.0240664	27.5032	0.0391542	21.3804	0.00171008
46.6007	0.156804	102.807	0.334104	160.761	0.514674	220.046	0.734758	25.4885	0.0178312	27.7106	0.0425843	23.1015	0.027038	28.7281	0.0425771	22.5192	0.00491201
46.3255	0.156023	102.273	0.332559	159.964	0.512336	218.996	0.731591	26.5112	0.0206044	28.8251	0.045756	24.2046	0.0300711	29.9806	0.0460927	23.6917	0.00818465
46.0498	0.155241	101.738	0.331013	159.166	0.509995	217.944	0.728415	27.5544	0.0234271	29.9629	0.0489893	25.3323	0.0331729	31.2619	0.0497064	24.8973	0.0115471
45.7741	0.154459	101.202	0.329465	158.366	0.507647	216.888	0.725232	28.618	0.0263007	31.1219	0.0522847	26.4844	0.0363437	32.5715	0.0534041	26.135	0.0150111
45.4986	0.153676	100.666	0.327914	157.566	0.505293	215.829	0.722045	29.7001	0.0292266	32.3018	0.0556488	27.6604	0.0395838	33.9067	0.0571848	27.4042	0.0185627
45.2226	0.152889	100.13	0.326359	156.765	0.502934	214.766	0.718859	30.7989	0.0321997	33.5042	0.0590755	28.8583	0.0428996	35.267	0.0610603	28.7021	0.0221945
44.9455	0.1521	99.5954	0.324799	155.962	0.500575	213.701	0.715673	31.9125	0.035215	34.7289	0.0625524	30.0757	0.0462909	36.6536	0.065029	30.0283	0.025906
44.6677	0.151309	99.0609	0.323236	155.158	0.498216	212.632	0.712486	33.041	0.0382742	35.9754	0.0660804	31.3127	0.0497577	38.0659	0.0690831	31.3819	0.0296964
44.3894	0.150518	98.5263	0.321669	154.353	0.495858	211.56	0.709295	34.1864	0.0413913	37.2452	0.06966	32.5725	0.0533058	39.5014	0.0732149	32.7622	0.0335712
44.1109	0.149726	97.9921	0.320097	153.547	0.493497	210.483	0.706099	35.3486	0.0445797	38.5379	0.0732857	33.8584	0.0569347	40.9594	0.077417	34.1704	0.0375357
43.8326	0.148933	97.4581	0.318523	152.738	0.491134	209.405	0.702896	36.5257	0.0478398	39.8513	0.0769581	35.1699	0.0606372	42.4413	0.0816824	35.6076	0.0415948
43.5546	0.148136	96.9237	0.316946	151.925	0.488769	208.324	0.699687	37.7161	0.0511587	41.185	0.0806845	36.5045	0.0644068	43.9482	0.0860041	37.0747	0.0457532
43.2772	0.147339	96.3896	0.31537	151.111	0.486399	207.24	0.696475	38.9178	0.0545246	42.5404	0.0844714	37.8617	0.068243	45.4811	0.0903883	38.5709	0.0500151
43.0006	0.146543	95.8562	0.313793	150.296	0.484023	206.153	0.693261	40.1312	0.0579383	43.9172	0.088319	39.243	0.0721521	47.0393	0.0948469	40.0951	0.0543783
42.7252	0.145747	95.3231	0.312212	149.481	0.481645	205.065	0.690046	41.3582	0.0614009	45.3131	0.0922209	40.6477	0.0761332	48.6202	0.0993723	41.6484	0.0588341
42.4502	0.14495	94.7889	0.310626	148.665	0.479263	203.976	0.68683	42.6005	0.0649132	46.7258	0.0961773	42.0753	0.0801796	50.2213	0.103964	43.2299	0.0633805
42.1749	0.144153	94.2534	0.309036	147.848	0.476877	202.884	0.683612	43.86	0.0684759	48.1533	0.100188	43.527	0.0842907	51.8419	0.108639	44.8385	0.068022
41.8996	0.143358	93.7171	0.307444	147.03	0.474485	201.79	0.680388	45.1366	0.0720772	49.5955	0.104254	45.0022	0.0884724	53.4832	0.113397	46.4752	0.0727497
41.6237	0.142562	93.1806	0.305852	146.212	0.47209	200.693	0.677159	46.4281	0.0757055	51.0538	0.108381	46.4985	0.092724	55.1465	0.118222	48.139	0.0775492
41.3466	0.141764	92.6444	0.30426	145.392	0.469692	199.593	0.673924	47.7329	0.0793625	52.5279	0.112568	48.0135	0.0970446	56.8327	0.123107	49.8271	0.082419
41.0685	0.140965	92.1089	0.302662	144.57	0.467289	198.49	0.670687	49.0489	0.0830561	54.0177	0.11681	49.5466	0.101433	58.5411	0.128051	51.5368	0.0873639
40.7899	0.140165	91.5739	0.301059	143.748	0.464877	197.384	0.667449	50.3763	0.0867937	55.5246	0.121105	51.0994	0.105883	60.2708	0.133059	53.2673	0.0923823
40.5109	0.139366	91.0379	0.299453	142.926	0.462458	196.274	0.664208	51.7169	0.0905761	57.0482	0.12546	52.6712	0.110393	62.023	0.138124	55.0197	0.0974724
40.2319	0.138568	90.5006	0.297845	142.104	0.460036	195.163	0.660964	53.0707	0.0943979	58.5863	0.129875	54.2597	0.114963	63.7966	0.143238	56.7932	0.102639
39.9522	0.137768	89.9626	0.296234	141.28	0.457616	194.051	0.657718	54.4358	0.0982598	60.1386	0.13435	55.8645	0.119592	65.5892	0.148408	58.5869	0.10788
39.6713	0.136964	89.4236	0.294616	140.456	0.455198	192.936	0.654469	55.8103	0.102163	61.7066	0.138889	57.4887	0.124285	67.3981	0.153631	60.4037	0.113193
39.3903	0.136156	88.8831	0.292992	139.631	0.452779	191.819	0.651217	57.1944	0.106107	63.29	0.143485	59.1353	0.129042	69.2227	0.158907	62.2444	0.118577
39.1096	0.135349	88.3427	0.291363	138.806	0.450359	190.701	0.647962	58.5899	0.110095	64.8883	0.148126	60.8019	0.133856	71.0641	0.164241	64.1063	0.124029
38.8276	0.134546	87.803	0.289731	137.98	0.447939	189.582	0.644704	59.9968	0.114119	66.503	0.152811	62.4823	0.138718	72.9236	0.169632	65.9883	0.129554
38.5436	0.13374	87.2625	0.288097	137.152	0.445514	188.463	0.641443	61.4132	0.11818	68.1336	0.157534	64.1742	0.143629	74.8021	0.175078	67.8897	0.13515
38.2581	0.132932	86.7209	0.286464	136.324	0.443083	187.341	0.638179	62.8374	0.12228	69.7779	0.162289	65.881	0.148595	76.6988	0.180584	69.8096	0.140808
37.9715	0.13212	86.1788	0.284829	135.495	0.440646	186.217	0.634911	64.2676	0.126413	71.4355	0.167082	67.6058	0.153614	78.6129	0.186143	71.7471	0.146521
37.6839	0.131308	85.6368	0.283191	134.664	0.438205	185.092	0.631637	65.7041	0.130573	73.1079	0.171913	69.348	0.158686	80.5436	0.19174	73.6997	0.152285
37.3958	0.130494	85.0944	0.281547	133.832	0.43576	183.965	0.628355	67.1487	0.134756	74.7945	0.176783	71.1052	0.163816	82.4883	0.197381	75.6683	0.158108
37.1075	0.129681	84.5505	0.2799	132.999	0.433312	182.836	0.625067	68.6016	0.138962	76.4932	0.18169	72.875	0.169003	84.4464	0.203072	77.6558	0.163985
36.8192	0.128865	84.0045	0.278249	132.166	0.43086	181.706	0.621773	70.0609	0.143199	78.2018	0.18663	74.6551	0.17424	86.4172	0.208804	79.6631	0.169911
36.5303	0.128044	83.4573	0.276591	131.333	0.428402	180.574	0.618472	71.5269	0.147467	79.9182	0.191596	76.4452	0.179519	88.4	0.214577	81.6911	0.175875
36.2402	0.127216	82.9094	0.274927	130.499	0.425937	179.441	0.615165	73.0014	0.151763	81.6404	0.196587	78.2468	0.184834	90.396	0.220395	83.7368	0.181879
35.9492	0.126382	82.3603	0.273263	129.663	0.42347	178.306	0.611854	74.4844	0.156079	83.3683	0.201612	80.0612	0.190184	92.4047	0.226259	85.7958	0.187926
35.6568	0.125542	81.809	0.271596	128.825	0.421001	177.17	0.608542	75.9742	0.160418	85.1037	0.206669	81.8898	0.195574	94.4233	0.232159	87.869	0.194015
35.3624	0.124701	81.255	0.269927	127.986	0.418531	176.033	0.605226	77.469	0.164786	86.8481	0.211753	83.7319	0.201005	96.4515	0.238096	89.9594	0.200146
35.0664	0.123861	80.6992	0.268257	127.145	0.416058	174.896	0.601904	78.969	0.169186	88.6012	0.216864	85.5853	0.206476	98.4904	0.244074	92.0659	0.206322
34.7691	0.123022	80.142	0.266585	126.303	0.413581	173.758	0.598575	80.4761	0.173604	90.3611	0.222008	87.4477	0.211992	100.539	0.250092	94.1858	0.212542
34.4708	0.122181	79.584	0.264908	125.461	0.411103	172.616	0.595237	81.9904	0.178035	92.1293	0.227185	89.3186	0.217553	102.598	0.256142	96.3183	0.218799
34.1719	0.121339	79.026	0.263227	124.619	0.408624	171.471	0.59189	83.51	0.182495	93.9093	0.232389	91.1995	0.22315	104.667	0.262225	98.4627	0.225091
33.8728	0.120497	78.4683	0.261547	123.775	0.406141	170.325	0.588533	85.0334	0.186989	95.6987	0.237614	93.09	0.228778	106.747	0.268338	100.618	0.231429
33.5736	0.119656	77.9106	0.259867	122.929	0.403654	169.177	0.585168	86.5606	0.191506	97.4937	0.24286	94.9897	0.234428	108.836	0.274474	102.785	0.237824
33.2747	0.118814	77.3517	0.258184	122.08	0.401166	168.027	0.581794	88.0937	0.196034	99.294	0.248134	96.8999	0.240102	110.935	0.280628	104.964	0.244274
32.9764	0.117967	76.7912	0.256497	121.23	0.398677	166.875	0.578412	89.6327	0.200575	101.1	0.253435	98.8202	0.245806	113.045	0.286803	107.154	0.250771
32.679	0.117113	76.2297	0.254807	120.379	0.396184	165.721	0.575023	91.1759	0.205136	102.91	0.258758	100.748	0.251538	115.162	0.293014	109.353	0.257305
32.3826	0.116254	75.6678	0.253114	119.526	0.393687	164.566	0.571625	92.7216	0.209724	104.727	0.264102	102.682	0.257299	117.286	0.299251	111.561	0.263876
32.0875	0.115393	75.1052	0.251416	118.672	0.391186	163.409	0.56822	94.2701	0.214341	106.551	0.269474	104.621	0.263087	119.418	0.305508	113.781	0.270481
31.794	0.114533	74.5406	0.249717	117.815	0.38868	162.251	0.564811	95.8233	0.218981	108.381	0.274875	106.566	0.268897	121.558	0.311791	116.015	0.277113
31.5014	0.113674	73.9738	0.248015	116.956	0.386166	161.092	0.561401	97.3814	0.223631	110.219	0.280304	108.519	0.274728	123.705	0.318105	118.264	0.283778
31.2081	0.112812	73.4054	0.246307	116.095	0.38365	159.933	0.557992	98.9426	0.228281	112.065	0.28576	110.477	0.280585	125.86	0.324456	120.523	0.290485
30.9134	0.11195	72.836	0.244591	115.234	0.38113	158.771	0.554581	100.505	0.232932	113.916	0.291232	112.443	0.286469	128.023	0.330841	122.791	0.297233
30.6178	0.111084	72.2652	0.242874	114.373	0.378602	157.608	0.551167	102.068	0.237586	115.772	0.296712	114.415	0.292367	130.191	0.337253	125.064	0.304014
30.3216	0.110215	71.692	0.241158	113.513	0.376063	156.441	0.547749	103.631	0.242239	117.635	0.302209	116.393	0.298272	132.363	0.343686	127.343	0.31082
30.025	0.109345	71.1161	0.239441	112.654	0.373519	155.272	0.544326	105.196	0.246893	119.504	0.307722	118.376	0.304184	134.542	0.350131	129.628	0.317643
29.7284	0.108477	70.538	0.237719	111.796	0.370973	154.102	0.540904	106.764	0.251555	121.378	0.313246	120.364	0.310097	136.727	0.356588	131.919	0.324476
29.4321	0.107613	69.9586	0.235994	110.937	0.368422	152.93	0.537481	108.332	0.256227	123.254	0.318774	122.359	0.316019	138.914	0.363064	134.212	0.331318
29.1364	0.106751	69.3783	0.234265	110.078	0.365865	151.758	0.534058	109.9	0.26091	125.133	0.324308	124.358	0.321962	141.102	0.369557	136.509	0.338175
28.8405	0.105889	68.7979	0.232531	109.217	0.363304	150.585	0.530632	111.466	0.265606	127.016	0.329847	126.365	0.327925	143.29	0.37606	138.809	0.345051
28.543	0.105027	68.2169	0.230795	108.356	0.360736	149.411	0.527201	113.03	0.27031	128.902	0.335387	128.38	0.333903	145.475	0.382574	141.113	0.351954
28.2434	0.104164	67.6341	0.229059	107.494	0.358162	148.236	0.523766	114.593	0.275022	130.791	0.340935	130.402	0.339889	147.661	0.389103	143.42	0.358879
27.9419	0.103298	67.0493	0.227323	106.633	0.355583	147.061	0.520331	116.153	0.279746	132.681	0.346491	132.43	0.345882	149.848	0.395642	145.73	0.365821
27.6391	0.102431	66.463	0.225587	105.773	0.353002	145.887	0.516895	117.711	0.284481	134.575	0.352044	134.464	0.351884	152.039	0.402182	148.044	0.372779
27.336	0.101563	65.8761	0.223848	104.915	0.350421	144.712	0.513449	119.268	0.289229	136.472	0.357601	136.501	0.357888	154.232	0.408738	150.362	0.379756
27.0349	0.100695	65.2889	0.222105	104.056	0.347835	143.537	0.509994	120.827	0.293984	138.371	0.363168	138.542	0.363894	156.425	0.415314	152.683	0.386752
26.736	0.0998275	64.7022	0.22036	103.198	0.345246	142.36	0.506533	122.389	0.298743	140.269	0.36874	140.583	0.369909	158.617	0.42191	155.01	0.393766
26.4377	0.098962	64.1156	0.218614	102.34	0.342654	141.182	0.503066	123.951	0.3035	142.167	0.374319	142.624	0.37594	160.806	0.42853	157.341	0.400803
26.1383	0.0980988	63.5277	0.216867	101.484	0.340055	140.003	0.499591	125.512	0.308257	144.065	0.37991	144.667	0.381987	162.994	0.435175	159.673	0.407868
25.8373	0.0972363	62.9384	0.215115	100.627	0.33745	138.822	0.496105	127.073	0.313016	145.965	0.385514	146.711	0.388042	165.177	0.441836	162.003	0.414959
25.5351	0.0963702	62.3482	0.213358	99.7697	0.334843	137.64	0.492614	128.635	0.317771	147.865	0.391125	148.756	0.3941	167.356	0.448506	164.331	0.422074
25.2321	0.095499	61.7569	0.211598	98.9131	0.332233	136.458	0.489124	130.199	0.322526	149.762	0.396744	150.798	0.400155	169.532	0.455178	166.654	0.429224
24.9284	0.0946236	61.1632	0.209837	98.0569	0.329617	135.273	0.485628	131.764	0.327288	151.656	0.402378	152.836	0.406208	171.707	0.46186	168.975	0.436408
24.6237	0.0937452	60.5669	0.208073	97.2002	0.326996	134.086	0.482124	133.326	0.332058	153.55	0.408027	154.869	0.412264	173.882	0.468568	171.297	0.44361
24.3172	0.0928647	59.9688	0.206304	96.342	0.324373	132.897	0.478612	134.888	0.336838	155.444	0.413684	156.901	0.418332	176.052	0.475301	173.62	0.45083
24.0095	0.091983	59.3695	0.204529	95.4813	0.321748	131.705	0.475094	136.452	0.341629	157.335	0.419345	158.93	0.42441	178.22	0.482047	175.946	0.458065
23.7007	0.0911011	58.7695	0.202747	94.6182	0.319119	130.512	0.471569	138.016	0.346426	159.223	0.425003	160.955	0.430486	180.386	0.488803	178.276	0.465315
23.3913	0.0902173	58.1687	0.200958	93.7528	0.316484	129.318	0.468036	139.581	0.351224	161.104	0.430653	162.975	0.436555	182.551	0.49557	180.605	0.472584
23.0816	0.08933	57.5666	0.199164	92.885	0.313848	128.126	0.464501	141.144	0.356018	162.98	0.436296	164.993	0.44263	184.718	0.50234	182.934	0.479877
22.7719	0.0884428	56.965	0.197364	92.0158	0.311211	126.933	0.460967	142.705	0.360805	164.853	0.441933	167.009	0.448724	186.886	0.509107	185.263	0.487199
22.4616	0.0875589	56.3642	0.195558	91.1461	0.30857	125.743	0.457434	144.268	0.365579	166.723	0.44756	169.021	0.454829	189.053	0.515871	187.589	0.494548
22.1493	0.0866767	55.7631	0.193748	90.2767	0.305924	124.554	0.453902	145.831	0.370343	168.588	0.453177	171.029	0.460934	191.219	0.522637	189.912	0.501915
21.8352	0.0857917	55.1614	0.191936	89.4076	0.303278	123.366	0.45037	147.395	0.375099	170.446	0.458793	173.034	0.467039	193.385	0.529406	192.231	0.509293
21.5207	0.0849026	54.5596	0.19012	88.5387	0.30063	122.178	0.446839	148.956	0.379849	172.298	0.464408	175.039	0.473144	195.551	0.536177	194.546	0.516674
21.2052	0.0840102	53.9583	0.188301	87.67	0.297979	120.991	0.443308	150.515	0.384602	174.146	0.470016	177.043	0.479249	197.715	0.542956	196.86	0.524057
20.889	0.0831156	53.3572	0.186481	86.7994	0.295325	119.805	0.439776	152.068	0.389358	175.99	0.475626	179.044	0.485362	199.875	0.549737	199.173	0.531447
20.5735	0.0822198	52.7551	0.184658	85.9262	0.292667	118.618	0.43624	153.618	0.394115	177.829	0.48125	181.044	0.491489	202.031	0.556506	201.486	0.538844
20.2588	0.0813211	52.1516	0.182832	85.0513	0.290004	117.429	0.4327	155.165	0.398865	179.663	0.486884	183.042	0.497635	204.184	0.56327	203.8	0.546246
19.9452	0.0804181	51.5474	0.181005	84.1747	0.287336	116.238	0.429153	156.713	0.403613	181.493	0.492514	185.04	0.503795	206.335	0.570042	206.112	0.553659
19.6321	0.0795143	50.9431	0.179178	83.2965	0.284666	115.046	0.425598	158.264	0.408366	183.321	0.498141	187.035	0.509954	208.481	0.576827	208.42	0.561081
19.318	0.0786131	50.3393	0.177354	82.4165	0.281993	113.853	0.422035	159.817	0.413124	185.144	0.503773	189.025	0.516115	210.622	0.583625	210.724	0.568511
19.0014	0.0777128	49.7357	0.175531	81.534	0.279315	112.661	0.418464	161.371	0.417885	186.962	0.509418	191.011	0.522276	212.761	0.590422	213.024	0.575954
18.6817	0.0768091	49.131	0.173707	80.649	0.276633	111.468	0.414887	162.927	0.422636	188.779	0.515074	192.995	0.528433	214.897	0.597212	215.322	0.583409
18.3604	0.0759005	48.525	0.17188	79.7625	0.273947	110.274	0.411302	164.484	0.427367	190.593	0.520737	194.976	0.534584	217.029	0.604001	217.617	0.590874
18.0396	0.0749882	47.9182	0.170052	78.8753	0.271255	109.081	0.407708	166.039	0.432081	192.403	0.526401	196.954	0.540739	219.16	0.610788	219.908	0.598354
17.7197	0.0740731	47.3114	0.168226	77.9875	0.268556	107.887	0.404103	167.591	0.436787	194.21	0.532066	198.931	0.546896	221.29	0.617569	222.195	0.605842
17.3999	0.0731563	46.7041	0.1664	77.0982	0.265854	106.693	0.40049	169.143	0.441492	196.016	0.537733	200.904	0.55305	223.416	0.624335	224.482	0.613323
17.0806	0.0722387	46.0953	0.164571	76.2073	0.26315	105.5	0.39687	170.694	0.4462	197.82	0.543396	202.877	0.559201	225.536	0.631088	226.768	0.620798
16.7612	0.0713213	45.4854	0.162738	75.3158	0.26044	104.306	0.393243	172.242	0.450904	199.621	0.549064	204.849	0.56535	227.649	0.637828	229.049	0.628271
16.4411	0.0704049	44.8762	0.160903	74.4236	0.257725	103.113	0.389614	173.787	0.455601	201.417	0.554742	206.821	0.57149	229.755	0.644548	231.325	0.635741
16.1206	0.0694903	44.2671	0.159069	73.5308	0.255008	101.919	0.385982	175.328	0.460287	203.208	0.56042	208.793	0.57763	231.856	0.651251	233.598	0.643203
15.8	0.0685759	43.658	0.157234	72.6383	0.252289	100.725	0.382341	176.862	0.464964	204.992	0.56609	210.765	0.583775	233.953	0.657936	235.869	0.650661
15.4797	0.0676575	43.0485	0.155398	71.745	0.249565	99.5312	0.378694	178.389	0.46964	206.773	0.571761	212.732	0.589914	236.048	0.664603	238.138	0.658121
15.1599	0.0667335	42.4373	0.153562	70.8491	0.246838	98.3372	0.375045	179.908	0.474317	208.55	0.57744	214.694	0.596034	238.142	0.671267	240.405	0.665576
14.841	0.0658052	41.8243	0.151726	69.9508	0.244109	97.1426	0.371393	181.419	0.478991	210.324	0.583127	216.652	0.602136	240.232	0.677934	242.669	0.673025
14.5231	0.0648761	41.2101	0.149889	69.0501	0.241379	95.9468	0.367739	182.924	0.483657	212.097	0.588811	218.606	0.608228	242.316	0.684597	244.929	0.680468
14.2058	0.0639497	40.5953	0.148052	68.147	0.238646	94.7491	0.364081	184.425	0.488317	213.869	0.594485	220.557	0.614318	244.394	0.691249	247.184	0.687898
13.8874	0.0630242	39.9797	0.146219	67.2434	0.23591	93.55	0.360417	185.92	0.492974	215.641	0.600151	222.506	0.620405	246.469	0.697892	249.435	0.695314
13.5682	0.062098	39.3621	0.144389	66.3403	0.233171	92.3496	0.356748	187.408	0.497624	217.413	0.605805	224.451	0.626484	248.542	0.704538	251.685	0.702722
13.2496	0.061172	38.7423	0.142563	65.4366	0.230426	91.1475	0.353076	188.89	0.502267	219.185	0.611446	226.39	0.632556	250.613	0.711193	253.933	0.710123
12.9309	0.0602471	38.1209	0.140736	64.5324	0.227677	89.9439	0.3494	190.366	0.506907	220.952	0.617084	228.322	0.638622	252.68	0.717856	256.179	0.717514
12.6116	0.0593241	37.4986	0.138908	63.6277	0.224926	88.74	0.34572	191.835	0.511539	222.716	0.622719	230.244	0.644682	254.743	0.724534	258.425	0.724904
12.2918	0.0584039	36.8752	0.137082	62.7215	0.222175	87.5362	0.342038	193.297	0.516165	224.476	0.628346	232.159	0.650743	256.802	0.73122	260.669	0.73229
11.9721	0.0574871	36.2504	0.135258	61.8138	0.219425	86.3318	0.338352	194.754	0.520794	226.231	0.633966	234.066	0.656806	258.855	0.7379	262.912	0.739672
11.6527	0.0565721	35.6257	0.133435	60.9057	0.216674	85.1261	0.334664	196.207	0.525428	227.98	0.63958	235.969	0.662865	260.902	0.744575	265.156	0.747049
11.3338	0.0556545	35.0019	0.131611	59.997	0.213919	83.9186	0.330974	197.656	0.530061	229.722	0.64519	237.87	0.668927	262.948	0.75125	267.399	0.754415
11.0158	0.0547328	34.3775	0.129785	59.0869	0.211157	82.7096	0.327282	199.104	0.534696	231.46	0.650802	239.768	0.674998	264.995	0.757933	269.64	0.761763
10.6989	0.0538081	33.7524	0.127958	58.1745	0.20839	81.4994	0.323586	200.549	0.539334	233.197	0.656418	241.663	0.681066	267.043	0.764622	271.879	0.769087
10.3834	0.0528814	33.1271	0.126129	57.259	0.205618	80.2874	0.319884	201.989	0.543965	234.933	0.662032	243.551	0.687125	269.091	0.771311	274.116	0.776386
10.0696	0.0519538	32.5015	0.124297	56.3405	0.20284	79.0741	0.316178	203.423	0.548584	236.669	0.667639	245.434	0.693183	271.136	0.777994	276.353	0.783668
9.75764	0.051026	31.8751	0.122459	55.42	0.200061	77.8596	0.312469	204.853	0.5532	238.399	0.673234	247.314	0.699246	273.176	0.784664	278.586	0.790938
9.44776	0.0500991	31.2496	0.120618	54.4985	0.197279	76.6443	0.308755	206.28	0.557815	240.124	0.678817	249.191	0.705314	275.212	0.791315	280.813	0.798198
9.14018	0.0491739	30.6255	0.118776	53.5769	0.194496	75.4295	0.305039	207.704	0.562425	241.846	0.684398	251.062	0.711382	277.245	0.797942	283.036	0.805445
8.83509	0.0482512	30.0015	0.116935	52.6552	0.191712	74.2153	0.301321	209.126	0.567025	243.562	0.689976	252.929	0.717443	279.278	0.804546	285.254	0.812682
8.53178	0.0473318	29.3773	0.115093	51.7325	0.188924	73.0011	0.2976	210.545	0.571618	245.27	0.695553	254.793	0.723492	281.309	0.811134	287.47	0.8199
8.22864	0.0464164	28.7535	0.113249	50.8088	0.186132	71.7863	0.293874	211.961	0.576212	246.972	0.701136	256.654	0.729524	283.338	0.817707	289.685	0.8271
7.92596	0.0455058	28.1299	0.1114	49.8841	0.18334	70.5702	0.290142	213.374	0.580809	248.67	0.70672	258.511	0.735539	285.363	0.824258	291.894	0.834282
7.62583	0.0446006	27.5061	0.109547	48.9576	0.180548	69.3523	0.286403	214.785	0.585404	250.366	0.712293	260.362	0.741546	287.388	0.83079	294.099	0.841446
7.32933	0.0437014	26.8827	0.107688	48.0293	0.177753	68.1329	0.282656	216.193	0.589994	252.061	0.717856	262.208	0.747552	289.413	0.837308	296.3	0.848599
7.03569	0.042809	26.2593	0.105829	47.1002	0.174955	66.9132	0.278903	217.597	0.594573	253.756	0.723411	264.05	0.753563	291.439	0.843815	298.496	0.855748
6.74415	0.0419237	25.6358	0.103972	46.1713	0.172156	65.6936	0.275146	218.999	0.599145	255.45	0.728959	265.891	0.759581	293.463	0.85031	300.689	0.862897
6.45491	0.0410462	25.0126	0.102112	45.2424	0.169354	64.4734	0.271391	220.398	0.603718	257.141	0.734507	267.732	0.765598	295.484	0.8568	302.878	0.870047
6.16814	0.040177	24.3904	0.100249	44.3128	0.166554	63.2529	0.267637	221.794	0.608287	258.827	0.740057	269.572	0.771615	297.501	0.863285	305.065	0.87719
5.88493	0.0393166	23.7698	0.0983837	43.3824	0.163755	62.0332	0.263884	223.187	0.612842	260.509	0.745602	271.407	0.777633	299.517	0.86976	307.247	0.884332
5.60539	0.0384654	23.1512	0.0965141	42.4513	0.160954	60.8138	0.26013	224.577	0.617385	262.187	0.751139	273.237	0.783646	301.531	0.876218	309.425	0.89148
5.32872	0.0376238	22.5352	0.0946451	41.5185	0.158149	59.5921	0.256374	225.964	0.621919	263.86	0.756662	275.064	0.789655	303.542	0.882661	311.596	0.898626
5.05598	0.0367922	21.9223	0.092781	40.5841	0.155342	58.3677	0.252613	227.346	0.62644	265.53	0.762172	276.891	0.79566	305.549	0.889095	313.763	0.905776
4.78816	0.0359711	21.3128	0.0909234	39.6491	0.152534	57.1417	0.248848	228.724	0.630944	267.2	0.767677	278.718	0.801649	307.554	0.895528	315.923	0.912935
4.52531	0.0351606	20.7073	0.0890738	38.7145	0.149725	55.9156	0.245079	230.099	0.635427	268.87	0.773179	280.542	0.807612	309.558	0.901959	318.08	0.920097
4.26746	0.0343613	20.1053	0.0872337	37.7811	0.146917	54.6895	0.241308	231.469	0.639886	270.535	0.778673	282.362	0.813556	311.558	0.908382	320.235	0.92726
4.01465	0.0335732	19.5063	0.0854044	36.8498	0.144111	53.4628	0.237533	232.835	0.644325	272.197	0.784153	284.178	0.819488	313.553	0.914799	322.389	0.934424
3.7669	0.0327968	18.9116	0.0835846	35.9213	0.141308	52.2349	0.233754	234.197	0.648751	273.856	0.789615	285.993	0.825404	315.541	0.921208	324.543	0.941582
3.52424	0.0320323	18.3225	0.0817708	34.9965	0.138508	51.0062	0.22997	235.558	0.653163	275.509	0.795067	287.806	0.831305	317.522	0.927599	326.694	0.94874
3.28666	0.0312798	17.7394	0.0799617	34.0761	0.135713	49.7788	0.226187	236.917	0.657549	277.158	0.800523	289.618	0.837192	319.498	0.933965	328.841	0.955903
3.0542	0.0305396	17.1616	0.0781616	33.1607	0.132923	48.5547	0.222405	238.278	0.661919	278.805	0.805978	291.43	0.84306	321.471	0.940321	330.988	0.963065
2.82683	0.0298118	16.5877	0.0763768	32.2511	0.130139	47.3349	0.218626	239.637	0.666288	280.451	0.81142	293.243	0.848911	323.443	0.946667	333.133	0.970225
2.60366	0.0290967	16.0181	0.0746083	31.347	0.127365	46.1205	0.214852	240.994	0.67066	282.092	0.81685	295.055	0.854752	325.414	0.952997	335.277	0.977383
2.38382	0.0283944	15.4548	0.0728547	30.448	0.124606	44.9115	0.211088	242.347	0.675028	283.729	0.822278	296.865	0.860591	327.383	0.959319	337.419	0.984537
2.16737	0.0277049	14.8992	0.0711195	29.5558	0.121864	43.7079	0.207339	243.696	0.67939	285.362	0.827703	298.676	0.866435	329.346	0.965634	339.557	0.991694
1.95346	0.0270284	14.3514	0.0694061	28.6718	0.11914	42.5115	0.20361	245.041	0.683742	286.992	0.833114	300.489	0.872277	331.305	0.971948	341.691	0.99886
1.74219	0.026365	13.8116	0.0677127	27.7965	0.116438	41.3241	0.199902	246.385	0.688079	288.622	0.838502	302.3	0.878107	333.261	0.978273	343.823	1.00603
1.53547	0.0257148	13.279	0.066035	26.9304	0.113758	40.1464	0.196212	247.727	0.692404	290.255	0.843866	304.109	0.883925	335.215	0.984605	345.954	1.01321
1.3342	0.0250778	12.753	0.0643739	26.0739	0.111102	38.9792	0.192541	249.068	0.696727	291.889	0.849211	305.913	0.889733	337.164	0.990929	348.085	1.02038
1.13744	0.024454	12.2347	0.0627354	25.2275	0.108471	37.8231	0.188894	250.405	0.70105	293.524	0.854531	307.713	0.895525	339.109	0.997246	350.213	1.02756
0.944265	0.0238435	11.7251	0.0611201	24.3915	0.105868	36.6788	0.185276	251.738	0.705368	295.158	0.859822	309.512	0.901303	341.049	1.00356	352.338	1.03474
0.75562	0.0232463	11.2235	0.0595235	23.5662	0.103293	35.5468	0.181689	253.065	0.709678	296.79	0.865087	311.308	0.907074	342.986	1.00988	354.462	1.04192
0.571488	0.0226624	10.7291	0.0579437	22.752	0.100747	34.4277	0.178135	254.387	0.713981	298.419	0.870335	313.101	0.91284	344.921	1.0162	356.585	1.0491
0.390945	0.0220917	10.2421	0.0563841	21.9492	0.0982324	33.3212	0.174616	255.708	0.718281	300.046	0.875568	314.89	0.918595	346.851	1.02253	358.704	1.05628
0.214008	0.0215343	9.76251	0.0548504	21.1581	0.0957494	32.2268	0.171134	257.024	0.722574	301.67	0.88078	316.671	0.924341	348.777	1.02885	360.818	1.06347
0.0406934	0.0209901	9.29151	0.0533455	20.3789	0.0932993	31.145	0.167692	258.335	0.726862	303.291	0.885975	318.447	0.93009	350.698	1.03517	362.927	1.07066
		8.83006	0.051867	19.6119	0.090883	30.0764	0.164289	259.64	0.731147	304.909	0.891155	320.218	0.935851	352.616	1.04149	365.033	1.07786
		8.37728	0.0504127	18.8572	0.0885013	29.0224	0.160929	260.942	0.735431	306.524	0.896314	321.986	0.941611	354.529	1.04782	367.135	1.08505
		7.93231	0.0489829	18.1142	0.0861551	27.9842	0.157612	262.243	0.739718	308.134	0.90145	323.75	0.947358	356.437	1.05414	369.231	1.09223
		7.49616	0.0475755	17.3822	0.0838451	26.9621	0.154337	263.545	0.744002	309.743	0.906557	325.513	0.953093	358.342	1.06047	371.32	1.09941
		7.06978	0.0461882	16.6614	0.0815694	25.9564	0.151103	264.846	0.74828	311.351	0.91164	327.275	0.958824	360.244	1.06679	373.401	1.10659
		6.65314	0.0448241	15.952	0.0793261	24.9674	0.147914	266.144	0.752548	312.957	0.916699	329.034	0.964558	362.142	1.07308	375.473	1.11376
		6.24622	0.0434861	15.2551	0.0771187	23.9944	0.144772	267.439	0.756808	314.56	0.921732	330.79	0.970297	364.035	1.07935	377.54	1.12092
		5.8481	0.0421717	14.5717	0.0749501	23.0368	0.141673	268.731	0.761063	316.161	0.926741	332.544	0.976033	365.924	1.08561	379.604	1.12805
		5.45696	0.0408811	13.9019	0.0728208	22.0957	0.138623	270.021	0.765309	317.759	0.93174	334.294	0.981768	367.808	1.09186	381.661	1.13516
		5.07287	0.0396172	13.2458	0.0707311	21.1721	0.135624	271.308	0.769549	319.354	0.936739	336.04	0.987504	369.685	1.09808	383.71	1.14226
		4.6968	0.03838	12.6034	0.0686813	20.2663	0.132677	272.591	0.773791	320.947	0.941733	337.783	0.993233	371.559	1.10429	385.752	1.14935
		4.32878	0.0371695	11.9748	0.0666692	19.3783	0.129783	273.868	0.778038	322.535	0.946729	339.523	0.998952	373.431	1.11047	387.788	1.15641
		3.9697	0.0359857	11.3598	0.0646925	18.5083	0.126942	275.14	0.782285	324.119	0.951729	341.262	1.00465	375.302	1.11663	389.817	1.16345
		3.62045	0.0348312	10.7586	0.0627541	17.6562	0.124153	276.411	0.786535	325.697	0.956716	342.998	1.01034	377.17	1.12278	391.837	1.17049
		3.28092	0.0337083	10.1712	0.0608567	16.8221	0.121412	277.68	0.790789	327.273	0.961685	344.728	1.016	379.033	1.12892	393.852	1.17753
		2.95011	0.0326142	9.59737	0.0589979	16.0061	0.118723	278.947	0.795038	328.847	0.966638	346.454	1.02165	380.889	1.13506	395.861	1.18458
		2.62706	0.0315462	9.03723	0.0571753	15.2081	0.11609	280.212	0.799276	330.418	0.971577	348.179	1.02729	382.737	1.14119	397.863	1.19163
		2.31175	0.0305041	8.48978	0.0553916	14.4281	0.113509	281.476	0.803514	331.985	0.976512	349.9	1.03292	384.578	1.14731	399.856	1.19866
		2.00414	0.0294853	7.95409	0.0536493	13.6662	0.110978	282.738	0.807747	333.55	0.981444	351.618	1.03853	386.413	1.15342	401.84	1.20568
		1.70509	0.0284873	7.43107	0.0519483	12.9222	0.108498	283.996	0.811965	335.111	0.986367	353.334	1.04414	388.243	1.15952	403.818	1.21268
		1.41545	0.0275102	6.92159	0.0502859	12.1961	0.106068	285.25	0.816171	336.67	0.991279	355.047	1.04975	390.067	1.16563	405.791	1.21966
		1.13506	0.0265539	6.42555	0.0486596	11.4878	0.103692	286.499	0.820367	338.231	0.99618	356.76	1.05534	391.882	1.17172	407.761	1.22662
		0.863812	0.0256209	5.94193	0.0470693	10.7972	0.101372	287.741	0.82455	339.793	1.00107	358.473	1.06093	393.689	1.17781	409.729	1.23357
		0.601559	0.0247139	5.46976	0.045515	10.1234	0.0991049	288.977	0.828717	341.352	1.00595	360.184	1.06651	395.491	1.1839	411.692	1.24051
		0.348167	0.0238323	5.0099	0.0439992	9.46526	0.0968859	290.211	0.832864	342.909	1.0108	361.891	1.07209	397.287	1.18997	413.65	1.24744
		0.103494	0.0229761	4.56316	0.0425242	8.82463	0.0947149	291.442	0.836994	344.465	1.01565	363.594	1.07766	399.077	1.19603	415.601	1.25436
				4.12942	0.0410896	8.20318	0.092597	292.67	0.841117	346.017	1.02049	365.292	1.0832	400.859	1.20209	417.549	1.26128
				3.70851	0.0396951	7.59884	0.0905345	293.894	0.845235	347.564	1.02533	366.987	1.08871	402.633	1.20814	419.494	1.26818
				3.3003	0.0383377	7.00966	0.0885244	295.115	0.849345	349.107	1.03014	368.681	1.0942	404.401	1.21419	421.438	1.27508
				2.90462	0.0370122	6.43644	0.0865639	296.334	0.85345	350.649	1.03494	370.371	1.09968	406.165	1.22022	423.377	1.28196
				2.52131	0.0357157	5.87995	0.0846553	297.555	0.857557	352.189	1.03973	372.056	1.10514	407.923	1.22623	425.313	1.28883
				2.1502	0.0344485	5.34001	0.0828006	298.779	0.861664	353.726	1.04454	373.735	1.1106	409.679	1.23223	427.246	1.2957
				1.79022	0.0332128	4.8164	0.0809968	300.001	0.86576	355.259	1.04935	375.407	1.11605	411.433	1.23821	429.173	1.30255
				1.43941	0.0320136	4.30894	0.0792408	301.222	0.869847	356.786	1.05415	377.076	1.12149	413.182	1.24417	431.093	1.30939
				1.09772	0.0308531	3.8165	0.0775349	302.443	0.873923	358.309	1.05894	378.741	1.12692	414.928	1.25012	433.007	1.31622
				0.766891	0.0297306	3.338	0.075881	303.663	0.877977	359.829	1.06371	380.402	1.13233	416.67	1.25608	434.916	1.32304
				0.447678	0.0286455	2.8742	0.0742785	304.88	0.882013	361.347	1.06849	382.058	1.13773	418.407	1.26204	436.82	1.32985
				0.139883	0.0275949	2.42581	0.0727241	306.094	0.886034	362.862	1.07326	383.712	1.14312	420.14	1.26801	438.721	1.33665
						1.9917	0.0712147	307.305	0.890043	364.372	1.07803	385.364	1.1485	421.869	1.27397	440.619	1.34344
						1.57075	0.0697499	308.516	0.894043	365.878	1.08279	387.013	1.15386	423.593	1.27994	442.515	1.35022
						1.1637	0.0683291	309.727	0.898031	367.381	1.08755	388.657	1.1592	425.316	1.28589	444.409	1.357
						0.771259	0.0669517	310.941	0.902009	368.884	1.0923	390.294	1.16452	427.037	1.29183	446.3	1.36377
						0.392254	0.0656172	312.154	0.905981	370.383	1.09704	391.926	1.16983	428.755	1.29777	448.188	1.37053
						0.0255637	0.0643251	313.367	0.909943	371.879	1.10179	393.555	1.17513	430.468	1.30371	450.073	1.37728
								314.578	0.913891	373.371	1.10652	395.18	1.18042	432.175	1.30964	451.954	1.38401
								315.787	0.917816	374.862	1.11126	396.801	1.1857	433.877	1.31557	453.829	1.39074
								316.993	0.921716	376.352	1.116	398.416	1.19097	435.575	1.32149	455.698	1.39746
								318.198	0.925606	377.839	1.12073	400.024	1.19622	437.27	1.32738	457.559	1.40418
								319.4	0.929489	379.323	1.12547	401.626	1.20146	438.96	1.33326	459.412	1.41089
								320.6	0.93335	380.803	1.1302	403.221	1.20669	440.644	1.33913	461.259	1.41761
								321.8	0.937192	382.276	1.13493	404.81	1.21191	442.322	1.34498	463.101	1.42431
								322.997	0.941031	383.744	1.13964	406.391	1.21711	443.997	1.35081	464.938	1.43099
								324.191	0.944863	385.209	1.14433	407.966	1.2223	445.669	1.35663	466.772	1.43766
								325.383	0.94868	386.672	1.14902	409.536	1.22746	447.337	1.36245	468.601	1.44432
								326.575	0.952476	388.13	1.15369	411.101	1.2326	448.998	1.36825	470.422	1.45096
								327.767	0.956258	389.586	1.15835	412.659	1.23774	450.654	1.37402	472.235	1.45758
								328.96	0.960033	391.041	1.16299	414.212	1.24287	452.307	1.37977	474.043	1.46418
								330.151	0.963799	392.495	1.16762	415.76	1.24798	453.959	1.38552	475.847	1.47078
								331.339	0.967539	393.948	1.17222	417.301	1.25307	455.61	1.39126	477.648	1.47739
								332.524	0.971252	395.398	1.17683	418.834	1.25815	457.259	1.397	479.445	1.484
								333.704	0.974947	396.843	1.18143	420.361	1.26323	458.906	1.40273	481.237	1.49061
								334.878	0.978634	398.283	1.18604	421.881	1.26831	460.551	1.40844	483.027	1.49722
								336.047	0.982317	399.716	1.19066	423.393	1.27339	462.193	1.41415	484.814	1.50381
								337.207	0.985992	401.141	1.19526	424.901	1.27847	463.83	1.41985	486.598	1.5104
								338.362	0.989655	402.56	1.19985	426.406	1.28355	465.461	1.42556	488.377	1.51697
								339.513	0.993305	403.973	1.20443	427.905	1.28861	467.085	1.43127	490.15	1.52353
								340.662	0.996943	405.383	1.20898	429.397	1.29367	468.702	1.43698	491.921	1.53007
								341.807	1.00057	406.788	1.21352	430.885	1.2987	470.314	1.44268	493.689	1.5366
								342.947	1.00419	408.187	1.21805	432.37	1.30371	471.923	1.44837	495.452	1.54311
								344.082	1.00781	409.579	1.22256	433.856	1.3087	473.526	1.45407	497.212	1.54961
								345.21	1.01142	410.962	1.22706	435.342	1.31367	475.123	1.45978	498.97	1.55609
								346.333	1.01502	412.337	1.23155	436.827	1.31863	476.713	1.46549	500.726	1.56257
								347.454	1.01861	413.702	1.23602	438.31	1.32359	478.3	1.47119	502.479	1.56904
								348.573	1.02219	415.062	1.24049	439.789	1.32855	479.883	1.4769	504.227	1.57548
								349.689	1.02578	416.418	1.24496	441.264	1.33352	481.462	1.48261	505.97	1.5819
								350.803	1.02936	417.769	1.24942	442.732	1.33848	483.037	1.48834	507.711	1.5883
								351.916	1.03294	419.116	1.25386	444.195	1.34344	484.609	1.49407	509.45	1.59466
								353.026	1.03652	420.459	1.25828	445.655	1.34841	486.18	1.49979	511.186	1.601
								354.128	1.04008	421.796	1.26268	447.112	1.35336	487.748	1.50553	512.917	1.60733
								355.226	1.04363	423.126	1.26708	448.565	1.35829	489.314	1.51127	514.648	1.61365
								356.318	1.04715	424.45	1.27148	450.014	1.3632	490.877	1.51702	516.378	1.61997
								357.405	1.05065	425.77	1.27588	451.458	1.3681	492.435	1.52274	518.104	1.62628
								358.488	1.05414	427.082	1.28026	452.898	1.373	493.987	1.52846	519.827	1.63257
								359.569	1.0576	428.388	1.28463	454.334	1.37788	495.534	1.53419	521.543	1.63883
								360.651	1.06103	429.685	1.28899	455.765	1.38277	497.077	1.53992	523.253	1.64508
								361.733	1.06443	430.974	1.29334	457.192	1.38764	498.617	1.54565	524.956	1.6513
								362.812	1.06782	432.254	1.29769	458.614	1.39248	500.157	1.55138	526.654	1.6575
								363.889	1.07121	433.529	1.30204	460.032	1.39732	501.695	1.55711	528.349	1.66366
								364.965	1.07459	434.799	1.30638	461.448	1.40216	503.232	1.56284	530.037	1.66979
								366.038	1.07797	436.064	1.31069	462.863	1.407	504.765	1.56857	531.719	1.67592
								367.109	1.08135	437.322	1.31499	464.274	1.41185	506.293	1.5743	533.395	1.68204
								368.177	1.08473	438.573	1.31927	465.676	1.41668	507.816	1.58001	535.066	1.68815
								369.244	1.08811	439.817	1.32353	467.073	1.42151	509.333	1.5857	536.734	1.69425
								370.307	1.09147	441.058	1.32778	468.463	1.42633	510.846	1.59138	538.396	1.70032
								371.363	1.09483	442.295	1.33201	469.848	1.43114	512.358	1.59706	540.052	1.70639
								372.412	1.0982	443.528	1.3362	471.231	1.43593	513.867	1.60274	541.7	1.71245
								373.454	1.10157	444.756	1.34036	472.611	1.44072	515.376	1.60841	543.339	1.71849
								374.491	1.10495	445.98	1.34453	473.989	1.4455	516.886	1.61407	544.968	1.72449
								375.522	1.10833	447.202	1.34869	475.361	1.45028	518.393	1.61973	546.586	1.73047
								376.548	1.11171	448.421	1.35283	476.728	1.45505	519.895	1.62539	548.198	1.73642
								377.57	1.11508	449.633	1.35694	478.091	1.45982	521.39	1.63102	549.803	1.74235
								378.587	1.11845	450.836	1.36105	479.451	1.46459	522.882	1.63664	551.401	1.74825
								379.6	1.12182	452.035	1.36514	480.81	1.46936	524.367	1.64225	552.989	1.75415
								380.613	1.12518	453.228	1.36921	482.171	1.47412	525.847	1.64785	554.569	1.76001
								381.626	1.12852	454.416	1.37328	483.529	1.47887	527.322	1.65344	556.143	1.76586
								382.637	1.13187	455.598	1.37735	484.881	1.48361	528.791	1.65901	557.711	1.77168
								383.647	1.13522	456.772	1.38142	486.228	1.48832	530.256	1.66456	559.275	1.7775
								384.654	1.13856	457.94	1.38547	487.574	1.49302	531.715	1.67011	560.836	1.78329
								385.657	1.1419	459.104	1.38951	488.917	1.49772	533.169	1.67564	562.396	1.78906
								386.655	1.14524	460.266	1.39354	490.257	1.50242	534.615	1.68114	563.951	1.79481
								387.651	1.14856	461.424	1.39756	491.594	1.50712	536.056	1.68662	565.502	1.80056
								388.645	1.15187	462.577	1.40154	492.925	1.5118	537.492	1.69208	567.047	1.8063
								389.638	1.15517	463.727	1.4055	494.25	1.51646	538.926	1.69752	568.584	1.81204
								390.625	1.15846	464.876	1.40944	495.567	1.5211	540.355	1.70293	570.113	1.81777
								391.605	1.16173	466.022	1.41336	496.877	1.52573	541.778	1.70831	571.634	1.82346
								392.582	1.16499	467.164	1.41726	498.177	1.53036	543.195	1.71367	573.15	1.82913
								393.555	1.16824	468.301	1.42114	499.467	1.53498	544.604	1.71901	574.661	1.83479
								394.525	1.17148	469.436	1.42502	500.749	1.5396	546.004	1.72435	576.166	1.84044
								395.491	1.1747	470.568	1.42889	502.024	1.54421	547.396	1.72969	577.663	1.84609
								396.452	1.17791	471.698	1.43274	503.293	1.54881	548.783	1.735	579.155	1.85172
								397.406	1.1811	472.826	1.43658	504.557	1.55342	550.165	1.74027	580.642	1.85734
								398.356	1.18429	473.953	1.4404	505.815	1.55802	551.541	1.74551	582.126	1.86295
								399.303	1.18747	475.078	1.44422	507.068	1.56262	552.911	1.75073	583.604	1.86854
								400.245	1.19063	476.202	1.44803	508.315	1.5672	554.274	1.75594	585.077	1.87413
								401.184	1.19379	477.323	1.45182	509.558	1.57177	555.634	1.76113	586.545	1.8797
								402.121	1.19693	478.44	1.4556	510.797	1.57632	556.989	1.7663	588.008	1.88526
								403.055	1.20005	479.552	1.45937	512.031	1.58085	558.337	1.77146	589.463	1.89079
								403.985	1.20317	480.658	1.46315	513.26	1.58537	559.678	1.77662	590.908	1.89628
								404.912	1.20627	481.758	1.46694	514.488	1.58986	561.013	1.78176	592.343	1.90174
								405.838	1.20937	482.851	1.47073	515.716	1.59435	562.341	1.78688	593.77	1.90717
								406.761	1.21246	483.937	1.47452	516.941	1.59883	563.663	1.79198	595.192	1.91255
								407.683	1.21553	485.021	1.4783	518.163	1.60331	564.979	1.79704	596.608	1.9179
								408.602	1.21858	486.101	1.48208	519.381	1.60776	566.29	1.80209	598.02	1.92323
								409.517	1.22163	487.179	1.48584	520.594	1.6122	567.594	1.80713	599.431	1.92856
								410.428	1.22466	488.252	1.4896	521.802	1.61662	568.894	1.81213	600.837	1.93387
								411.336	1.22768	489.32	1.49333	523.009	1.62102	570.189	1.81711	602.24	1.93918
								412.241	1.23069	490.384	1.49705	524.215	1.62539	571.476	1.82205	603.641	1.94448
								413.141	1.23371	491.445	1.50074	525.419	1.62974	572.756	1.82696	605.036	1.94978
								414.037	1.23671	492.502	1.50441	526.62	1.63407	574.027	1.83185	606.423	1.95506
								414.928	1.2397	493.555	1.50805	527.817	1.63839	575.288	1.83673	607.802	1.96034
								415.812	1.24269	494.607	1.51169	529.009	1.64268	576.541	1.84158	609.176	1.96561
								416.69	1.24566	495.656	1.51531	530.195	1.64697	577.789	1.84642	610.545	1.97087
								417.562	1.24861	496.7	1.51893	531.375	1.65124	579.031	1.85125	611.909	1.97611
								418.432	1.25155	497.74	1.52256	532.553	1.6555	580.268	1.85607	613.267	1.98131
								419.3	1.25449	498.775	1.52619	533.73	1.65972	581.498	1.86086	614.616	1.98648
								420.165	1.2574	499.804	1.5298	534.904	1.66392	582.72	1.86563	615.959	1.99163
								421.023	1.26029	500.833	1.53338	536.074	1.6681	583.934	1.87038	617.298	1.99677
								421.876	1.26316	501.86	1.53694	537.239	1.67227	585.14	1.87512	618.634	2.00191
								422.725	1.26602	502.885	1.54048	538.399	1.67642	586.34	1.87984	619.965	2.00706
								423.57	1.26885	503.908	1.544	539.553	1.68055	587.532	1.88454	621.29	2.0122
								424.409	1.27167	504.928	1.54752	540.699	1.68466	588.718	1.88923	622.609	2.01733
								425.243	1.27446	505.943	1.55102	541.839	1.68874	589.9	1.89389	623.92	2.02245
								426.07	1.27723	506.955	1.55451	542.975	1.6928	591.08	1.89852	625.222	2.02755
								426.89	1.27998	507.964	1.55799	544.109	1.69684	592.254	1.90312	626.517	2.03264
								427.703	1.2827	508.968	1.56146	545.237	1.70088	593.421	1.90772	627.807	2.03771
								428.509	1.28542	509.967	1.56494	546.356	1.7049	594.584	1.91231	629.092	2.04276
								429.306	1.28813	510.962	1.56843	547.464	1.70891	595.745	1.9169	630.373	2.04779
								430.096	1.29085	511.956	1.57191	548.566	1.71288	596.902	1.92148	631.647	2.0528
								430.88	1.29357	512.947	1.5754	549.665	1.71683	598.053	1.92605	632.914	2.0578
								431.659	1.29629	513.934	1.57889	550.759	1.72074	599.199	1.93059	634.173	2.06278
								432.433	1.29901	514.917	1.58236	551.845	1.72463	600.339	1.9351	635.422	2.06774
								433.203	1.30172	515.895	1.58581	552.921	1.72848	601.471	1.93958	636.662	2.07269
								433.97	1.30442	516.867	1.58925	553.99	1.7323	602.595	1.94405	637.892	2.07762
								434.732	1.30712	517.834	1.59267	555.052	1.7361	603.712	1.94851	639.112	2.08253
								435.489	1.30982	518.799	1.59609	556.104	1.73988	604.824	1.95294	640.325	2.08742
								436.24	1.3125	519.764	1.5995	557.146	1.74364	605.933	1.95735	641.533	2.09229
								436.985	1.31517	520.726	1.60291	558.176	1.74738	607.038	1.96174	642.734	2.09715
								437.723	1.31783	521.684	1.6063	559.2	1.75111	608.138	1.96613	643.927	2.102
								438.455	1.32048	522.636	1.60968	560.217	1.75481	609.232	1.97052	645.112	2.10683
								439.179	1.32311	523.579	1.61305	561.228	1.75848	610.319	1.97489	646.289	2.11164
								439.895	1.32573	524.514	1.6164	562.231	1.76213	611.399	1.97925	647.455	2.11644
								440.603	1.32834	525.443	1.61972	563.228	1.76578	612.472	1.9836	648.611	2.12122
								441.303	1.33094	526.365	1.62303	564.221	1.76941	613.541	1.98794	649.757	2.12599
								441.996	1.33353	527.282	1.62631	565.212	1.77303	614.607	1.99226	650.897	2.13073
								442.683	1.33611	528.191	1.62956	566.2	1.77664	615.665	1.99656	652.032	2.13544
								443.364	1.33868	529.095	1.63278	567.183	1.78025	616.717	2.00085	653.16	2.14012
								444.039	1.34124	529.996	1.63598	568.162	1.78385	617.764	2.00512	654.283	2.14478
								444.708	1.34379	530.893	1.63916	569.135	1.78745	618.805	2.00937	655.401	2.14943
								445.371	1.34633	531.783	1.64233	570.102	1.79104	619.842	2.01361	656.513	2.15405
								446.03	1.34883	532.664	1.64547	571.062	1.79463	620.875	2.01783	657.616	2.15866
								446.685	1.3513	533.54	1.64859	572.015	1.7982	621.904	2.02204	658.715	2.16326
								447.335	1.35375	534.412	1.65171	572.959	1.80177	622.929	2.02623	659.81	2.16786
								447.982	1.35617	535.28	1.65482	573.896	1.80532	623.952	2.03041	660.898	2.17244
								448.628	1.35857	536.142	1.65792	574.83	1.80886	624.971	2.03455	661.975	2.177
								449.274	1.36097	536.998	1.661	575.759	1.81237	625.986	2.03867	663.04	2.18154
								449.916	1.36336	537.848	1.66409	576.681	1.81587	626.996	2.04276	664.097	2.18605
								450.557	1.36573	538.691	1.66719	577.597	1.81936	628	2.04684	665.147	2.19055
								451.195	1.36808	539.526	1.67029	578.508	1.82283	628.998	2.0509	666.188	2.19503
								451.828	1.37042	540.353	1.67338	579.414	1.82629	629.989	2.05496	667.223	2.1995
								452.458	1.37274	541.174	1.67645	580.314	1.82974	630.971	2.05899	668.252	2.20394
								453.085	1.37506	541.991	1.6795	581.207	1.83317	631.946	2.063	669.274	2.20837
								453.705	1.37735	542.806	1.68255	582.093	1.8366	632.911	2.06699	670.291	2.21277
								454.32	1.37962	543.617	1.68558	582.971	1.84001	633.869	2.07095	671.304	2.21716
								454.933	1.38187	544.425	1.6886	583.841	1.8434	634.822	2.0749	672.309	2.22153
								455.541	1.3841	545.229	1.6916	584.702	1.84676	635.769	2.07883	673.306	2.22588
								456.146	1.38633	546.028	1.69458	585.555	1.85011	636.709	2.08274	674.294	2.23022
								456.746	1.38855	546.819	1.69754	586.399	1.85345	637.642	2.08664	675.275	2.23454
								457.342	1.39077	547.601	1.70048	587.239	1.85678	638.57	2.09052	676.249	2.23883
								457.932	1.39298	548.375	1.7034	588.075	1.8601	639.491	2.09438	677.214	2.2431
								458.516	1.39519	549.143	1.7063	588.905	1.86339	640.406	2.09822	678.173	2.24735
								459.095	1.3974	549.903	1.70918	589.727	1.86667	641.313	2.10204	679.127	2.25158
								459.668	1.3996	550.656	1.71204	590.542	1.86994	642.213	2.10584	680.079	2.25578
								460.236	1.40179	551.401	1.71488	591.352	1.8732	643.104	2.10962	681.027	2.25996
								460.802	1.40396	552.137	1.71771	592.155	1.87643	643.986	2.11336	681.968	2.26408
								461.367	1.40612	552.867	1.72053	592.952	1.87965	644.859	2.11707	682.901	2.26818
								461.926	1.40827	553.591	1.72334	593.742	1.88285	645.722	2.12075	683.827	2.27226
								462.478	1.41041	554.308	1.72613	594.526	1.88604	646.576	2.1244	684.746	2.27632
								463.028	1.41253	555.016	1.7289	595.308	1.8892	647.424	2.12804	685.659	2.28035
								463.576	1.41464	555.72	1.73166	596.086	1.89235	648.264	2.13166	686.566	2.28436
								464.12	1.41674	556.421	1.73438	596.856	1.89547	649.098	2.13525	687.468	2.28835
								464.657	1.41884	557.117	1.7371	597.617	1.89858	649.927	2.13882	688.364	2.29231
								465.186	1.42093	557.809	1.73981	598.37	1.90168	650.748	2.14237	689.252	2.29624
								465.71	1.42299	558.496	1.74249	599.118	1.90479	651.56	2.14591	690.134	2.30015
								466.232	1.42503	559.178	1.74516	599.86	1.9079	652.364	2.14943	691.01	2.30402
								466.75	1.42706	559.854	1.7478	600.595	1.91101	653.161	2.15292	691.88	2.30787
								467.264	1.42908	560.523	1.75043	601.323	1.91411	653.95	2.15638	692.745	2.31169
								467.774	1.43109	561.186	1.75304	602.048	1.91718	654.732	2.15982	693.606	2.3155
								468.281	1.43308	561.842	1.75563	602.771	1.92023	655.506	2.16321	694.461	2.31927
								468.782	1.43506	562.491	1.7582	603.49	1.92327	656.271	2.16657	695.31	2.32302
								469.278	1.43701	563.133	1.76075	604.202	1.92629	657.028	2.16991	696.152	2.32673
								469.77	1.43894	563.768	1.76327	604.907	1.92929	657.775	2.17322	696.987	2.3304
								470.256	1.44085	564.4	1.76576	605.605	1.93226	658.512	2.17651	697.815	2.33406
								470.736	1.44274	565.032	1.76823	606.295	1.93523	659.24	2.17977	698.634	2.33768
								471.21	1.44462	565.661	1.77068	606.977	1.9382	659.958	2.18302	699.445	2.34127
								471.678	1.44649	566.287	1.77311	607.651	1.94116	660.665	2.18625	700.248	2.34484
								472.142	1.44833	566.909	1.77553	608.317	1.94411	661.363	2.18947	701.046	2.34839
								472.605	1.45014	567.523	1.77792	608.979	1.94706	662.055	2.19268	701.835	2.35193
								473.066	1.45193	568.133	1.78028	609.634	1.95	662.736	2.19587	702.616	2.35545
								473.523	1.45371	568.738	1.78261	610.285	1.95293	663.408	2.19904	703.392	2.35895
								473.979	1.45548	569.338	1.78491	610.934	1.95585	664.072	2.20218	704.163	2.36243
								474.433	1.45723	569.932	1.7872	611.578	1.95876	664.728	2.2053	704.928	2.3659
								474.885	1.45897	570.518	1.78947	612.219	1.96166	665.376	2.20839	705.684	2.36935
								475.332	1.46069	571.096	1.79172	612.855	1.96455	666.02	2.21146	706.434	2.37278
								475.773	1.46242	571.669	1.79396	613.487	1.96742	666.657	2.2145	707.177	2.37618
								476.208	1.46414	572.235	1.79618	614.113	1.97027	667.289	2.21751	707.914	2.37954
								476.634	1.46586	572.796	1.79838	614.734	1.9731	667.912	2.22048	708.644	2.38287
								477.056	1.46756	573.35	1.80057	615.348	1.97591	668.525	2.22341	709.367	2.38617
								477.471	1.46925	573.897	1.80273	615.957	1.9787	669.129	2.22632	710.083	2.38943
								477.882	1.47092	574.438	1.80487	616.558	1.98146	669.726	2.22921	710.791	2.39267
								478.291	1.47256	574.971	1.80698	617.153	1.9842	670.316	2.23207	711.49	2.39587
								478.697	1.4742	575.497	1.80907	617.741	1.98691	670.898	2.23489	712.183	2.39905
								479.1	1.47583	576.016	1.81113	618.321	1.98959	671.472	2.23768	712.87	2.40221
								479.5	1.47745	576.527	1.81318	618.895	1.99226	672.039	2.24045	713.552	2.40535
								479.895	1.47905	577.03	1.81521	619.467	1.9949	672.599	2.24318	714.229	2.40847
								480.288	1.48065	577.524	1.81722	620.036	1.99753	673.154	2.24587	714.902	2.41156
								480.676	1.48224	578.011	1.81921	620.598	2.00015	673.702	2.24855	715.565	2.41465
								481.06	1.48382	578.49	1.82116	621.151	2.00276	674.243	2.2512	716.218	2.41772
								481.439	1.48539	578.96	1.8231	621.696	2.00535	674.778	2.25383	716.862	2.42077
								481.812	1.48694	579.422	1.82501	622.236	2.00792	675.306	2.25644	717.499	2.4238
								482.177	1.48846	579.877	1.82691	622.769	2.01048	675.825	2.25903	718.132	2.42683
								482.535	1.48997	580.328	1.82879	623.298	2.01304	676.341	2.26159	718.761	2.42983
								482.89	1.49145	580.776	1.83065	623.825	2.0156	676.853	2.26413	719.384	2.43282
								483.244	1.49292	581.217	1.83248	624.347	2.01813	677.36	2.26664	720.002	2.43579
								483.595	1.49438	581.649	1.8343	624.866	2.02065	677.861	2.26911	720.613	2.43874
								483.94	1.49582	582.072	1.83608	625.381	2.02315	678.355	2.27156	721.218	2.44166
								484.28	1.49725	582.49	1.83784	625.891	2.02564	678.846	2.27398	721.817	2.44454
								484.614	1.49867	582.902	1.83957	626.399	2.02813	679.33	2.27637	722.409	2.44739
								484.943	1.50007	583.31	1.84127	626.905	2.03061	679.807	2.27874	722.993	2.45022
								485.265	1.50145	583.714	1.84294	627.408	2.03308	680.277	2.28108	723.571	2.45301
								485.582	1.50282	584.11	1.84459	627.904	2.03552	680.743	2.28339	724.14	2.45577
								485.893	1.50416	584.5	1.84621	628.395	2.03796	681.203	2.28569	724.702	2.45851
								486.198	1.50549	584.882	1.8478	628.879	2.04039	681.656	2.28796	725.256	2.46124
								486.499	1.5068	585.253	1.84938	629.357	2.04281	682.101	2.2902	725.801	2.46395
								486.798	1.5081	585.616	1.85095	629.829	2.04522	682.538	2.2924	726.338	2.46666
								487.092	1.50936	585.974	1.8525	630.293	2.04764	682.97	2.29457	726.866	2.46936
								487.379	1.51059	586.327	1.85401	630.751	2.05005	683.396	2.29671	727.386	2.47206
								487.661	1.51178	586.674	1.85551	631.201	2.05245	683.816	2.29882	727.897	2.47474
								487.936	1.51297	587.015	1.85699	631.644	2.05481	684.229	2.3009	728.399	2.47742
								488.205	1.51413	587.353	1.85845	632.08	2.05717	684.631	2.30297	728.891	2.48007
								488.467	1.51528	587.687	1.85989	632.509	2.05952	685.026	2.30502	729.375	2.48271
								488.723	1.51642	588.018	1.86131	632.93	2.06184	685.415	2.30704	729.85	2.48534
								488.975	1.51755	588.343	1.86271	633.343	2.06412	685.798	2.30902	730.315	2.48795
								489.224	1.51866	588.66	1.86408	633.749	2.06638	686.174	2.31098	730.771	2.49054
								489.47	1.51975	588.972	1.86543	634.147	2.06861	686.544	2.31292	731.219	2.4931
								489.713	1.52082	589.279	1.86676	634.539	2.07083	686.908	2.31485	731.662	2.49563
								489.952	1.52188	589.583	1.86807	634.927	2.07302	687.265	2.31676	732.097	2.49813
								490.184	1.52293	589.882	1.86935	635.31	2.07517	687.616	2.31863	732.524	2.50059
								490.41	1.52396	590.177	1.87061	635.689	2.07731	687.96	2.32047	732.946	2.50302
								490.634	1.52496	590.467	1.87185	636.061	2.07943	688.297	2.32227	733.365	2.50546
								490.855	1.52593	590.754	1.87308	636.424	2.08155	688.627	2.32404	733.774	2.5079
								491.075	1.52689	591.035	1.8743	636.779	2.08365	688.951	2.32578	734.174	2.51032
								491.295	1.52782	591.312	1.87551	637.126	2.08574	689.268	2.32751	734.563	2.51271
								491.513	1.52875	591.584	1.87672	637.464	2.0878	689.578	2.3292	734.942	2.51508
								491.725	1.52966	591.851	1.87791	637.794	2.08984	689.882	2.33088	735.311	2.51742
								491.931	1.53055	592.114	1.87908	638.117	2.09187	690.179	2.33253	735.671	2.51975
								492.131	1.53144	592.371	1.88024	638.436	2.09387	690.469	2.33417	736.022	2.52207
								492.329	1.53233	592.624	1.88139	638.748	2.09583	690.752	2.33579	736.369	2.52437
								492.526	1.53321	592.872	1.88251	639.051	2.09779	691.028	2.33738	736.711	2.52666
								492.717	1.53407	593.114	1.8836	639.346	2.09973	691.298	2.33895	737.045	2.52893
								492.9	1.53491	593.352	1.88467	639.633	2.10166	691.561	2.3405	737.37	2.53116
								493.077	1.53575	593.585	1.88572	639.911	2.10358	691.818	2.34202	737.69	2.53336
								493.248	1.53658	593.813	1.88675	640.182	2.10549	692.068	2.34354	738.002	2.53553
								493.418	1.53741	594.035	1.88775	640.444	2.10738	692.311	2.34504	738.309	2.53769
								493.587	1.53822	594.253	1.88872	640.7	2.10923	692.548	2.34653	738.607	2.53983
								493.75	1.53901	594.466	1.88967	640.952	2.11104	692.778	2.34801	738.897	2.54195
								493.905	1.53978	594.674	1.8906	641.197	2.11282	693.002	2.34948	739.182	2.54404
								494.054	1.54054	594.877	1.89152	641.437	2.11457	693.22	2.35093	739.463	2.54609
								494.198	1.54128	595.074	1.89242	641.674	2.11628	693.431	2.35237	739.735	2.54813
								494.339	1.54202	595.267	1.89332	641.908	2.11798	693.635	2.3538	739.997	2.55016
								494.476	1.54273	595.455	1.8942	642.136	2.11964	693.828	2.3552	740.25	2.55217
								494.605	1.54344	595.639	1.89506	642.356	2.12127	694.014	2.35657	740.495	2.55416
								494.728	1.54415	595.815	1.8959	642.568	2.12286	694.195	2.35793	740.733	2.55614
								494.845	1.54483	595.983	1.89673	642.774	2.12443	694.37	2.35926	740.964	2.55809
								494.956	1.5455	596.145	1.89753	642.976	2.12595	694.539	2.36058	741.186	2.56001
								495.06	1.54617	596.301	1.89831	643.172	2.12744	694.703	2.36188	741.399	2.56191
								495.159	1.54681	596.449	1.89907	643.36	2.12891	694.861	2.36314	741.602	2.56378
								495.253	1.54743	596.59	1.89981	643.54	2.13037	695.015	2.36438	741.797	2.56563
								495.34	1.54803	596.728	1.90053	643.714	2.13181	695.163	2.3656	741.983	2.56746
								495.423	1.54862	596.862	1.90124	643.879	2.13324	695.306	2.36681	742.162	2.56926
								495.5	1.5492	596.991	1.90194	644.038	2.13466	695.444	2.36799	742.337	2.57103
								495.572	1.54978	597.11	1.90263	644.19	2.13606	695.577	2.36916	742.505	2.57276
								495.64	1.55035	597.218	1.9033	644.335	2.13743	695.705	2.37031	742.665	2.57445
								495.702	1.55091	597.318	1.90396	644.474	2.13877	695.828	2.37144	742.819	2.57611
								495.761	1.55145	597.413	1.90459	644.606	2.1401	695.947	2.37254	742.969	2.57775
								495.814	1.55197	597.504	1.9052	644.732	2.14139	696.061	2.3736	743.113	2.57936
								495.862	1.55248	597.586	1.9058	644.851	2.14266	696.17	2.37463	743.249	2.58093
								495.901	1.55297	597.661	1.90638	644.965	2.14392	696.275	2.37563	743.377	2.58246
								495.934	1.55346	597.732	1.90694	645.072	2.14516	696.374	2.37661	743.499	2.58398
								495.957	1.55392	597.799	1.90749	645.174	2.14638	696.466	2.37757	743.613	2.58547
								495.972	1.55437	597.859	1.90802	645.271	2.14758	696.549	2.37851	743.72	2.58693
								495.982	1.55479	597.91	1.90856	645.362	2.14874	696.624	2.37942	743.821	2.58836
								495.99	1.5552	597.952	1.90909	645.448	2.14986	696.688	2.3803	743.915	2.58975
								495.995	1.5556	597.987	1.90961	645.528	2.15094	696.744	2.38114	744.003	2.59111
								495.998	1.55598	598.013	1.91013	645.604	2.15199	696.793	2.38197	744.085	2.59242
								495.998	1.55634	598.032	1.91062	645.675	2.15301	696.836	2.38277	744.161	2.59371
								495.995	1.55667	598.043	1.91109	645.741	2.15399	696.874	2.38353	744.231	2.59497
								495.986	1.55699	598.048	1.91154	645.802	2.15493	696.904	2.38426	744.293	2.5962
								495.973	1.55728	598.046	1.91198	645.86	2.15583	696.925	2.38494	744.347	2.59741
								495.959	1.55756	598.037	1.91239	645.912	2.1567	696.94	2.3856	744.394	2.5986
								495.942	1.55782	598.023	1.91279	645.959	2.15754	696.95	2.38622	744.436	2.59975
								495.919	1.55807	598.003	1.91319	645.997	2.15837	696.953	2.38682	744.474	2.60087
								495.894	1.55831	597.977	1.91358	646.026	2.15918	696.949	2.38738	744.508	2.60196
								495.866	1.55854	597.946	1.91395	646.049	2.15997	696.937	2.38793	744.537	2.60302
								495.831	1.55876	597.91	1.9143	646.068	2.16073	696.918	2.38846	744.562	2.60406
								495.789	1.55896	597.869	1.91462	646.08	2.16147	696.893	2.38897	744.583	2.60508
								495.739	1.55912	597.823	1.91491	646.088	2.16217	696.861	2.38946	744.6	2.60609
								495.683	1.55925	597.774	1.91519	646.092	2.16284	696.822	2.38995	744.614	2.60708
								495.62	1.55935	597.72	1.91544	646.088	2.1635	696.778	2.39041	744.624	2.60804
								495.55	1.55942	597.663	1.91567	646.075	2.16414	696.728	2.39085	744.629	2.60899
								495.475	1.55948	597.602	1.91589	646.054	2.16478	696.671	2.39126	744.626	2.6099
								495.394	1.55953	597.536	1.91609	646.024	2.1654	696.606	2.39163	744.614	2.6108
								495.307	1.55956	597.463	1.91627	645.986	2.16601	696.534	2.39197	744.598	2.61166
								495.216	1.55957	597.383	1.91643	645.941	2.1666	696.458	2.39231	744.579	2.61251
								495.12	1.55957	597.296	1.91657	645.888	2.16716	696.377	2.39263	744.551	2.61333
								495.02	1.55956	597.2	1.91669	645.829	2.1677	696.286	2.39293	744.515	2.61413
								494.915	1.55953	597.097	1.91679	645.763	2.1682	696.185	2.3932	744.47	2.6149
								494.807	1.55947	596.991	1.91687	645.692	2.16867	696.075	2.39344	744.42	2.61565
								494.695	1.55939	596.884	1.91693	645.614	2.16911	695.955	2.39364	744.365	2.61637
								494.58	1.55928	596.777	1.91698	645.531	2.16954	695.828	2.39382	744.304	2.61706
								494.46	1.55914	596.667	1.91699	645.443	2.16994	695.696	2.39397	744.236	2.61772
								494.332	1.55897	596.551	1.91699	645.35	2.17031	695.559	2.39411	744.161	2.61836
								494.194	1.55877	596.43	1.91697	645.253	2.17065	695.413	2.39422	744.08	2.61898
								494.049	1.55853	596.306	1.91693	645.151	2.17096	695.261	2.39429	743.993	2.61958
								493.9	1.55827	596.177	1.91686	645.044	2.17125	695.102	2.39433	743.9	2.62016
								493.744	1.558	596.041	1.91678	644.927	2.1715	694.937	2.39435	743.802	2.62072
								493.58	1.55773	595.9	1.91666	644.8	2.17173	694.766	2.39435	743.696	2.62126
								493.411	1.55745	595.753	1.91652	644.664	2.17191	694.587	2.39432	743.581	2.62178
								493.239	1.55716	595.601	1.91636	644.52	2.17206	694.401	2.39426	743.454	2.62228
								493.06	1.55688	595.445	1.91619	644.373	2.17217	694.208	2.39418	743.317	2.62276
								492.872	1.5566	595.284	1.916	644.222	2.17227	694.011	2.39408	743.169	2.62323
								492.676	1.55631	595.118	1.9158	644.064	2.17234	693.811	2.39395	743.012	2.62366
								492.475	1.55601	594.95	1.91557	643.894	2.1724	693.607	2.39382	742.845	2.62406
								492.27	1.55569	594.776	1.91531	643.716	2.17244	693.401	2.39366	742.671	2.62442
								492.061	1.55535	594.593	1.91504	643.531	2.17246	693.192	2.39348	742.488	2.62475
								491.848	1.55501	594.401	1.91475	643.34	2.17244	692.979	2.39326	742.298	2.62504
								491.631	1.55467	594.2	1.91444	643.143	2.17241	692.759	2.39301	742.101	2.62529
								491.412	1.55432	593.991	1.91412	642.941	2.17235	692.53	2.39275	741.898	2.62551
								491.19	1.55395	593.773	1.91379	642.735	2.17225	692.294	2.39246	741.688	2.62568
								490.965	1.55356	593.548	1.91344	642.524	2.1721	692.05	2.39215	741.472	2.62581
								490.739	1.55316	593.316	1.91307	642.308	2.17192	691.799	2.39182	741.245	2.62587
								490.51	1.55273	593.078	1.91268	642.084	2.17169	691.542	2.39147	741.007	2.62589
								490.279	1.55228	592.834	1.91228	641.854	2.17142	691.279	2.3911	740.757	2.62588
								490.041	1.55182	592.585	1.91186	641.616	2.17113	691.011	2.3907	740.498	2.62584
								489.795	1.55134	592.331	1.91142	641.369	2.17082	690.738	2.39028	740.229	2.62576
								489.541	1.55085	592.072	1.91096	641.113	2.17048	690.459	2.38984	739.952	2.62563
								489.282	1.55036	591.81	1.91047	640.85	2.17008	690.172	2.38936	739.666	2.62548
								489.016	1.54987	591.544	1.90997	640.579	2.16965	689.881	2.38885	739.373	2.6253
								488.746	1.54938	591.275	1.90945	640.3	2.16918	689.587	2.38833	739.071	2.6251
								488.475	1.54886	591.001	1.9089	640.009	2.16868	689.29	2.3878	738.758	2.62487
								488.2	1.54833	590.72	1.90832	639.708	2.16813	688.99	2.38725	738.432	2.62462
								487.92	1.5478	590.43	1.90771	639.4	2.16755	688.683	2.38669	738.096	2.62433
								487.632	1.54726	590.133	1.90707	639.089	2.16694	688.368	2.38611	737.753	2.624
								487.336	1.5467	589.832	1.9064	638.772	2.16629	688.046	2.38552	737.403	2.62365
								487.033	1.54611	589.526	1.90571	638.447	2.1656	687.716	2.38491	737.047	2.62327
								486.721	1.54552	589.214	1.90499	638.114	2.16489	687.381	2.38426	736.686	2.62286
								486.401	1.5449	588.895	1.90426	637.775	2.16416	687.04	2.38359	736.319	2.62241
								486.079	1.54426	588.57	1.9035	637.432	2.16341	686.694	2.38289	735.947	2.62194
								485.755	1.5436	588.241	1.90272	637.085	2.16262	686.343	2.38217	735.567	2.62145
								485.427	1.54293	587.907	1.90193	636.733	2.16179	685.989	2.38144	735.18	2.62094
								485.097	1.54225	587.57	1.90112	636.374	2.16093	685.629	2.3807	734.786	2.62042
								484.761	1.54156	587.227	1.9003	636.009	2.16003	685.263	2.37993	734.382	2.61987
								484.42	1.54083	586.875	1.89947	635.638	2.1591	684.891	2.37915	733.971	2.61929
								484.074	1.54009	586.515	1.89862	635.261	2.15814	684.511	2.37835	733.552	2.61867
								483.723	1.53933	586.146	1.89777	634.876	2.15718	684.124	2.37753	733.127	2.61803
								483.369	1.53856	585.768	1.8969	634.486	2.15618	683.729	2.37669	732.694	2.61736
								483.01	1.53779	585.384	1.89603	634.091	2.15515	683.328	2.37583	732.252	2.61668
								482.649	1.53701	584.991	1.89515	633.688	2.1541	682.92	2.37493	731.802	2.61596
								482.285	1.53622	584.589	1.89424	633.277	2.15301	682.507	2.37401	731.345	2.61521
								481.919	1.53541	584.18	1.8933	632.857	2.1519	682.09	2.37305	730.881	2.61442
								481.551	1.53458	583.765	1.89235	632.43	2.15077	681.668	2.37207	730.412	2.61361
								481.182	1.53371	583.343	1.89138	631.997	2.14965	681.24	2.37107	729.937	2.61276
								480.81	1.53282	582.916	1.89043	631.556	2.14852	680.805	2.37005	729.458	2.61186
								480.433	1.53191	582.485	1.88947	631.106	2.14737	680.36	2.36899	728.976	2.61093
								480.05	1.53097	582.046	1.88851	630.649	2.14621	679.906	2.36791	728.488	2.60996
								479.665	1.53002	581.6	1.88753	630.184	2.14503	679.445	2.36682	727.993	2.60897
								479.277	1.52906	581.146	1.88652	629.715	2.14382	678.976	2.3657	727.489	2.60796
								478.888	1.52807	580.685	1.88549	629.244	2.1426	678.502	2.36456	726.977	2.60692
								478.495	1.52706	580.219	1.88446	628.769	2.14137	678.022	2.36341	726.458	2.60586
								478.098	1.52603	579.747	1.88341	628.288	2.14013	677.537	2.36223	725.933	2.60477
								477.697	1.52497	579.269	1.88236	627.8	2.13888	677.046	2.36103	725.402	2.60365
								477.293	1.52388	578.781	1.88129	627.305	2.13762	676.546	2.3598	724.866	2.6025
								476.886	1.52278	578.284	1.8802	626.804	2.13634	676.039	2.35855	724.324	2.60132
								476.477	1.52166	577.779	1.87908	626.298	2.13503	675.526	2.35728	723.776	2.60012
								476.066	1.52053	577.269	1.87793	625.787	2.13368	675.007	2.35599	723.221	2.59888
								475.653	1.51938	576.753	1.87677	625.273	2.13231	674.48	2.35468	722.66	2.59761
								475.238	1.51822	576.231	1.87559	624.754	2.13092	673.947	2.35335	722.088	2.59632
								474.819	1.51703	575.702	1.87438	624.227	2.12951	673.406	2.352	721.506	2.595
								474.399	1.51584	575.167	1.87316	623.691	2.12809	672.855	2.35062	720.916	2.59365
								473.979	1.51463	574.628	1.87191	623.148	2.12665	672.292	2.34922	720.321	2.59226
								473.558	1.51342	574.085	1.87064	622.597	2.12519	671.72	2.34778	719.719	2.59084
								473.134	1.5122	573.537	1.86934	622.04	2.1237	671.138	2.34632	719.111	2.58939
								472.704	1.51099	572.983	1.868	621.478	2.1222	670.548	2.34481	718.496	2.58791
								472.27	1.50976	572.424	1.86662	620.91	2.12067	669.951	2.34328	717.874	2.58641
								471.832	1.50852	571.858	1.86522	620.334	2.11911	669.345	2.34172	717.245	2.58488
								471.39	1.50726	571.285	1.8638	619.753	2.11753	668.731	2.34014	716.608	2.58332
								470.946	1.50598	570.706	1.86236	619.169	2.11593	668.11	2.33854	715.964	2.58173
								470.5	1.50468	570.12	1.8609	618.579	2.1143	667.485	2.33691	715.316	2.58011
								470.052	1.50336	569.529	1.85942	617.985	2.11264	666.856	2.33524	714.663	2.57846
								469.603	1.50202	568.929	1.85793	617.386	2.11095	666.22	2.33352	714.007	2.57678
								469.153	1.50065	568.325	1.85643	616.781	2.10922	665.575	2.33177	713.347	2.57508
								468.703	1.49925	567.717	1.85492	616.17	2.10745	664.922	2.33001	712.684	2.57334
								468.254	1.49784	567.103	1.85339	615.555	2.10565	664.262	2.32822	712.014	2.57158
								467.803	1.4964	566.485	1.85184	614.936	2.10381	663.591	2.32642	711.337	2.56979
								467.348	1.49496	565.862	1.85029	614.313	2.10195	662.908	2.3246	710.653	2.56796
								466.887	1.49351	565.233	1.84873	613.689	2.10008	662.214	2.32276	709.963	2.56611
								466.422	1.49205	564.598	1.84715	613.061	2.09821	661.514	2.32089	709.269	2.56423
								465.95	1.49057	563.958	1.84556	612.427	2.09632	660.808	2.31898	708.57	2.56231
								465.47	1.48907	563.315	1.84393	611.785	2.09441	660.097	2.31706	707.867	2.56035
								464.98	1.48754	562.669	1.84229	611.137	2.09249	659.38	2.3151	707.157	2.55837
								464.483	1.48601	562.02	1.84064	610.484	2.09055	658.655	2.3131	706.437	2.55636
								463.981	1.48445	561.369	1.83897	609.827	2.08862	657.92	2.31108	705.711	2.55431
								463.474	1.48286	560.711	1.83729	609.165	2.08668	657.175	2.30903	704.98	2.55223
								462.96	1.48125	560.046	1.83559	608.501	2.08471	656.421	2.30693	704.248	2.55012
								462.439	1.47963	559.375	1.83388	607.833	2.0827	655.658	2.30481	703.511	2.54799
								461.914	1.47798	558.698	1.83215	607.158	2.08068	654.888	2.30269	702.764	2.54583
								461.383	1.47633	558.018	1.83042	606.475	2.07863	654.11	2.30056	702.008	2.54364
								460.844	1.47466	557.333	1.82868	605.786	2.07658	653.323	2.29842	701.244	2.54142
								460.301	1.47297	556.645	1.82694	605.091	2.07451	652.531	2.29627	700.471	2.53918
								459.755	1.47126	555.951	1.82519	604.39	2.07243	651.736	2.2941	699.692	2.53691
								459.207	1.46954	555.252	1.82341	603.679	2.07035	650.937	2.29191	698.908	2.53463
								458.652	1.46781	554.548	1.82162	602.959	2.06824	650.132	2.2897	698.118	2.53233
								458.089	1.46607	553.837	1.8198	602.229	2.06611	649.319	2.28746	697.318	2.53002
								457.521	1.46431	553.121	1.81794	601.492	2.06394	648.5	2.28519	696.511	2.52767
								456.947	1.46255	552.399	1.81604	600.748	2.06175	647.675	2.28289	695.699	2.5253
								456.368	1.46078	551.668	1.81411	599.999	2.05953	646.841	2.28056	694.882	2.52292
								455.785	1.45899	550.929	1.81217	599.244	2.05729	646.002	2.27821	694.058	2.52052
								455.197	1.4572	550.185	1.81022	598.484	2.05505	645.155	2.27585	693.227	2.5181
								454.601	1.45538	549.435	1.80826	597.716	2.0528	644.302	2.27346	692.389	2.51568
								453.996	1.45355	548.678	1.80628	596.939	2.05052	643.446	2.27104	691.543	2.51325
								453.383	1.4517	547.916	1.80428	596.154	2.04823	642.586	2.26858	690.69	2.5108
								452.764	1.44984	547.149	1.80226	595.363	2.04593	641.721	2.26609	689.83	2.50832
								452.138	1.44795	546.378	1.80022	594.565	2.0436	640.85	2.26357	688.962	2.50583
								451.508	1.44604	545.603	1.79814	593.764	2.04125	639.973	2.26102	688.089	2.50331
								450.871	1.44412	544.822	1.79603	592.958	2.03888	639.091	2.25845	687.209	2.50077
								450.227	1.44219	544.036	1.79388	592.15	2.03652	638.203	2.25585	686.322	2.49822
								449.577	1.44025	543.246	1.79173	591.338	2.03414	637.308	2.25322	685.429	2.49565
								448.922	1.43832	542.449	1.78958	590.519	2.03174	636.408	2.25058	684.529	2.49306
								448.264	1.43638	541.646	1.78742	589.694	2.02932	635.504	2.24791	683.622	2.49044
								447.604	1.43442	540.84	1.78524	588.861	2.02689	634.596	2.24523	682.709	2.4878
								446.94	1.43245	540.029	1.78302	588.019	2.02446	633.684	2.24252	681.789	2.48513
								446.27	1.43046	539.211	1.78076	587.17	2.02201	632.766	2.23977	680.86	2.48243
								445.593	1.42847	538.389	1.77846	586.313	2.01953	631.838	2.237	679.922	2.47971
								444.907	1.42648	537.562	1.77613	585.448	2.01704	630.901	2.23421	678.974	2.47697
								444.211	1.42448	536.728	1.77377	584.575	2.01453	629.957	2.23141	678.02	2.47422
								443.506	1.42248	535.889	1.77138	583.696	2.01201	629.01	2.22857	677.06	2.47145
								442.795	1.42047	535.045	1.76898	582.812	2.00946	628.058	2.22571	676.095	2.46867
								442.081	1.41843	534.198	1.76654	581.924	2.0069	627.1	2.22282	675.124	2.46586
								441.362	1.41638	533.347	1.76408	581.032	2.00431	626.134	2.21991	674.146	2.46303
								440.639	1.41432	532.49	1.7616	580.137	2.0017	625.162	2.21697	673.16	2.46017
								439.911	1.41224	531.625	1.75911	579.236	1.99907	624.185	2.21401	672.166	2.4573
								439.179	1.41014	530.754	1.75661	578.328	1.99641	623.205	2.21102	671.167	2.45441
								438.445	1.40803	529.877	1.75411	577.413	1.99373	622.222	2.208	670.163	2.4515
								437.708	1.40592	528.997	1.75158	576.492	1.99104	621.236	2.20495	669.153	2.44859
								436.964	1.40381	528.111	1.74904	575.564	1.98831	620.243	2.20188	668.137	2.44564
								436.213	1.4017	527.219	1.74647	574.63	1.98556	619.244	2.19879	667.112	2.44267
								435.456	1.39959	526.318	1.74389	573.689	1.9828	618.238	2.19568	666.08	2.43966
								434.694	1.39746	525.41	1.74129	572.741	1.98001	617.223	2.19254	665.042	2.43661
								433.928	1.39534	524.497	1.73869	571.787	1.97722	616.198	2.18939	663.999	2.43355
								433.158	1.39322	523.579	1.73607	570.828	1.97441	615.164	2.18623	662.947	2.43045
								432.385	1.39109	522.658	1.73343	569.863	1.97158	614.123	2.18305	661.886	2.42734
								431.606	1.38894	521.732	1.73076	568.891	1.96872	613.077	2.17985	660.818	2.4242
								430.824	1.38677	520.8	1.72808	567.91	1.96583	612.024	2.17662	659.744	2.42103
								430.036	1.38458	519.86	1.72537	566.922	1.96293	610.964	2.17338	658.663	2.41784
								429.243	1.38237	518.914	1.72265	565.928	1.96004	609.899	2.17011	657.573	2.41462
								428.444	1.38014	517.963	1.71992	564.929	1.95713	608.828	2.16683	656.474	2.41138
								427.643	1.37789	517.009	1.71717	563.925	1.95421	607.749	2.16353	655.367	2.40813
								426.838	1.37562	516.049	1.71441	562.913	1.95129	606.658	2.16021	654.254	2.40485
								426.031	1.37334	515.083	1.71163	561.893	1.94836	605.557	2.15686	653.134	2.40156
								425.222	1.37104	514.109	1.70884	560.867	1.94543	604.447	2.15349	652.004	2.39825
								424.406	1.36871	513.129	1.70602	559.84	1.94248	603.329	2.15012	650.866	2.39492
								423.585	1.36636	512.143	1.70319	558.81	1.93952	602.204	2.14672	649.719	2.39159
								422.758	1.36401	511.154	1.70035	557.776	1.93655	601.074	2.1433	648.566	2.38824
								421.927	1.36165	510.161	1.69749	556.738	1.93356	599.94	2.13987	647.406	2.38488
								421.09	1.35928	509.165	1.69463	555.695	1.93055	598.802	2.13643	646.237	2.3815
								420.246	1.3569	508.165	1.69176	554.649	1.92754	597.657	2.13298	645.058	2.37809
								419.396	1.35452	507.162	1.68887	553.597	1.92451	596.506	2.12953	643.872	2.37467
								418.543	1.35211	506.155	1.68599	552.536	1.92147	595.348	2.12606	642.679	2.37124
								417.688	1.34968	505.143	1.6831	551.468	1.91843	594.185	2.12258	641.479	2.3678
								416.826	1.34725	504.128	1.6802	550.393	1.91539	593.015	2.11908	640.271	2.36435
								415.957	1.3448	503.111	1.67729	549.31	1.91232	591.839	2.11556	639.053	2.36088
								415.086	1.34236	502.093	1.67437	548.22	1.90924	590.658	2.11202	637.828	2.35738
								414.212	1.33991	501.073	1.67144	547.123	1.90615	589.472	2.10848	636.595	2.35387
								413.335	1.33744	500.048	1.66851	546.017	1.90303	588.28	2.10491	635.354	2.35033
								412.454	1.33497	499.02	1.66557	544.901	1.8999	587.085	2.10133	634.106	2.34678
								411.57	1.33247	497.992	1.66262	543.777	1.89675	585.887	2.09772	632.851	2.3432
								410.683	1.32995	496.962	1.65966	542.647	1.89358	584.682	2.09411	631.589	2.3396
								409.791	1.32741	495.929	1.6567	541.511	1.89039	583.471	2.09046	630.321	2.33599
								408.896	1.32485	494.89	1.65372	540.369	1.88718	582.253	2.08678	629.047	2.33235
								407.996	1.32227	493.843	1.65073	539.22	1.88396	581.028	2.08306	627.765	2.3287
								407.091	1.31968	492.79	1.64773	538.062	1.8807	579.797	2.07929	626.474	2.32502
								406.183	1.31705	491.731	1.64471	536.897	1.87741	578.561	2.07551	625.177	2.32132
								405.271	1.3144	490.671	1.64166	535.726	1.8741	577.317	2.07171	623.874	2.31757
								404.358	1.31172	489.61	1.63859	534.551	1.87078	576.069	2.06789	622.568	2.31379
								403.442	1.30903	488.549	1.63549	533.374	1.86743	574.816	2.06405	621.258	2.30998
								402.523	1.30633	487.487	1.63237	532.193	1.86407	573.555	2.06018	619.941	2.30614
								401.601	1.3036	486.421	1.62924	531.006	1.86068	572.286	2.05628	618.617	2.30228
								400.675	1.30084	485.348	1.6261	529.813	1.85726	571.009	2.05235	617.289	2.29838
								399.744	1.29806	484.268	1.62294	528.616	1.85382	569.722	2.04839	615.955	2.29447
								398.806	1.29527	483.184	1.61977	527.415	1.85035	568.425	2.04442	614.614	2.29054
								397.863	1.29245	482.098	1.61658	526.21	1.84685	567.119	2.04043	613.265	2.28657
								396.916	1.28963	481.007	1.61339	525	1.84332	565.807	2.03643	611.91	2.28258
								395.965	1.28679	479.91	1.61018	523.782	1.83976	564.489	2.03243	610.549	2.27855
								395.011	1.28393	478.809	1.60695	522.56	1.83618	563.168	2.0284	609.181	2.27451
								394.052	1.28105	477.705	1.60371	521.333	1.83258	561.844	2.02435	607.809	2.27045
								393.091	1.27816	476.597	1.60047	520.105	1.82895	560.517	2.02029	606.429	2.26637
								392.13	1.27525	475.485	1.59723	518.875	1.82529	559.185	2.01621	605.041	2.26227
								391.166	1.27232	474.37	1.59397	517.644	1.82159	557.848	2.01213	603.647	2.25814
								390.197	1.26937	473.251	1.59069	516.409	1.81786	556.505	2.00804	602.249	2.25399
								389.225	1.26641	472.129	1.58739	515.169	1.8141	555.155	2.00393	600.846	2.24982
								388.252	1.26344	471.001	1.58407	513.927	1.81032	553.796	1.9998	599.436	2.24562
								387.277	1.26044	469.867	1.58074	512.682	1.80652	552.432	1.99566	598.02	2.2414
								386.301	1.25744	468.725	1.5774	511.436	1.80269	551.062	1.99151	596.595	2.23716
								385.321	1.25443	467.577	1.57406	510.186	1.79884	549.69	1.98735	595.163	2.2329
								384.336	1.25143	466.424	1.5707	508.936	1.79496	548.314	1.98318	593.723	2.22861
								383.344	1.24844	465.268	1.56732	507.683	1.79105	546.933	1.979	592.279	2.2243
								382.345	1.24543	464.109	1.56394	506.427	1.78713	545.546	1.9748	590.829	2.21995
								381.34	1.24242	462.943	1.56055	505.171	1.7832	544.152	1.97059	589.372	2.21557
								380.33	1.23938	461.77	1.55716	503.913	1.77926	542.751	1.96637	587.908	2.21116
								379.316	1.23633	460.592	1.55376	502.65	1.77531	541.341	1.96212	586.437	2.20672
								378.296	1.23326	459.41	1.55037	501.384	1.77136	539.923	1.95785	584.958	2.20225
								377.268	1.23017	458.224	1.54696	500.114	1.76739	538.497	1.95356	583.474	2.19775
								376.234	1.22706	457.031	1.54354	498.842	1.76339	537.064	1.94924	581.983	2.19323
								375.193	1.22392	455.831	1.5401	497.568	1.75936	535.624	1.9449	580.485	2.18869
								374.145	1.22077	454.626	1.53664	496.29	1.75532	534.177	1.94054	578.978	2.18414
								373.092	1.21762	453.417	1.53315	495.007	1.75127	532.726	1.93618	577.46	2.17958
								372.034	1.21446	452.204	1.52964	493.72	1.74721	531.27	1.93182	575.936	2.17501
								370.972	1.21131	450.988	1.5261	492.43	1.74314	529.811	1.92746	574.405	2.17042
								369.907	1.20815	449.767	1.52255	491.133	1.73904	528.348	1.92307	572.87	2.16581
								368.836	1.20499	448.54	1.51898	489.83	1.73494	526.882	1.91866	571.331	2.16117
								367.757	1.20181	447.306	1.51539	488.522	1.73084	525.413	1.91421	569.786	2.15649
								366.673	1.19861	446.064	1.51178	487.209	1.72672	523.94	1.90976	568.233	2.15179
								365.585	1.19542	444.813	1.50816	485.889	1.72257	522.459	1.90529	566.67	2.14707
								364.494	1.19222	443.556	1.50454	484.561	1.71839	520.972	1.90081	565.097	2.14232
								363.399	1.18902	442.298	1.5009	483.228	1.71417	519.48	1.89633	563.514	2.13755
								362.298	1.18582	441.036	1.49724	481.889	1.70994	517.984	1.89182	561.922	2.13275
								361.19	1.18263	439.772	1.49356	480.547	1.70569	516.486	1.8873	560.325	2.12793
								360.078	1.17944	438.504	1.48987	479.199	1.70143	514.986	1.88276	558.723	2.1231
								358.961	1.17624	437.23	1.48616	477.847	1.69716	513.481	1.8782	557.117	2.11826
								357.842	1.17304	435.95	1.48243	476.492	1.69288	511.972	1.87362	555.509	2.1134
								356.721	1.16982	434.664	1.47869	475.133	1.68861	510.461	1.86901	553.899	2.10851
								355.599	1.16661	433.371	1.47494	473.77	1.68431	508.948	1.86439	552.284	2.1036
								354.473	1.16339	432.073	1.47118	472.405	1.68001	507.433	1.85975	550.665	2.09867
								353.346	1.16015	430.769	1.4674	471.035	1.67569	505.915	1.85511	549.043	2.09373
								352.217	1.15689	429.459	1.46359	469.659	1.67136	504.393	1.85045	547.418	2.08878
								351.085	1.15362	428.145	1.45977	468.277	1.66701	502.869	1.84577	545.789	2.08383
								349.951	1.15034	426.826	1.45593	466.887	1.66264	501.342	1.84108	544.152	2.07887
								348.815	1.14706	425.501	1.45206	465.49	1.65825	499.811	1.83637	542.51	2.07389
								347.677	1.14376	424.168	1.44815	464.086	1.65383	498.276	1.83165	540.862	2.0689
								346.536	1.14045	422.83	1.44422	462.676	1.64941	496.737	1.82691	539.212	2.0639
								345.393	1.13714	421.486	1.44028	461.259	1.64497	495.195	1.82214	537.558	2.05889
								344.248	1.13384	420.134	1.43634	459.837	1.64053	493.648	1.81736	535.9	2.05384
								343.101	1.13054	418.776	1.4324	458.41	1.63608	492.096	1.81256	534.237	2.04878
								341.951	1.12723	417.415	1.42845	456.978	1.63162	490.539	1.80776	532.57	2.04369
								340.797	1.12391	416.051	1.42449	455.542	1.62713	488.976	1.80295	530.903	2.03859
								339.637	1.12057	414.684	1.42052	454.102	1.62262	487.409	1.79813	529.235	2.03348
								338.474	1.11722	413.314	1.41655	452.656	1.61809	485.839	1.7933	527.568	2.02834
								337.308	1.11385	411.942	1.41256	451.205	1.61353	484.265	1.78846	525.899	2.02319
								336.14	1.11047	410.566	1.40856	449.754	1.60897	482.688	1.78361	524.228	2.01803
								334.973	1.10707	409.184	1.40453	448.301	1.6044	481.109	1.77874	522.555	2.01285
								333.805	1.10366	407.799	1.40047	446.846	1.5998	479.526	1.77387	520.879	2.00766
								332.633	1.10025	406.41	1.3964	445.389	1.59518	477.936	1.76899	519.203	2.00247
								331.458	1.09685	405.016	1.3923	443.928	1.59055	476.338	1.76408	517.526	1.99728
								330.28	1.09345	403.615	1.38818	442.463	1.58591	474.734	1.75915	515.849	1.99209
								329.099	1.09006	402.21	1.38405	440.994	1.58125	473.128	1.75421	514.17	1.98687
								327.912	1.08664	400.802	1.37991	439.523	1.5766	471.518	1.74924	512.489	1.98164
								326.72	1.08322	399.393	1.37574	438.046	1.57194	469.904	1.74425	510.802	1.97639
								325.523	1.07979	397.981	1.37154	436.565	1.56726	468.283	1.73924	509.111	1.97113
								324.323	1.07636	396.566	1.36731	435.079	1.56256	466.656	1.73422	507.417	1.96585
								323.119	1.07293	395.147	1.36306	433.591	1.55785	465.022	1.72919	505.719	1.96056
								321.91	1.0695	393.725	1.35878	432.101	1.55314	463.38	1.72414	504.019	1.95523
								320.696	1.06605	392.299	1.35447	430.605	1.54844	461.73	1.71908	502.317	1.94987
								319.48	1.06258	390.869	1.35015	429.101	1.54373	460.073	1.71398	500.614	1.94449
								318.263	1.0591	389.434	1.34579	427.592	1.53903	458.412	1.70885	498.908	1.93909
								317.043	1.0556	387.992	1.3414	426.08	1.53433	456.749	1.70371	497.196	1.93368
								315.822	1.0521	386.544	1.33699	424.565	1.52962	455.083	1.69855	495.477	1.92827
								314.599	1.04859	385.087	1.33257	423.049	1.5249	453.413	1.69339	493.752	1.92285
								313.372	1.04506	383.625	1.32814	421.531	1.52019	451.736	1.68822	492.02	1.9174
								312.141	1.0415	382.158	1.3237	420.009	1.51548	450.051	1.68305	490.282	1.91194
								310.906	1.03794	380.689	1.31925	418.481	1.51078	448.358	1.67787	488.539	1.90644
								309.668	1.03436	379.219	1.31478	416.947	1.50608	446.659	1.67267	486.792	1.90092
								308.423	1.03077	377.748	1.31028	415.407	1.50137	444.957	1.66744	485.038	1.89538
								307.174	1.02718	376.272	1.30577	413.859	1.49665	443.25	1.6622	483.277	1.88982
								305.924	1.02358	374.791	1.30124	412.303	1.4919	441.537	1.65695	481.508	1.88424
								304.672	1.01996	373.305	1.29669	410.741	1.48715	439.819	1.65169	479.731	1.87863
								303.418	1.01632	371.814	1.29213	409.174	1.48238	438.095	1.6464	477.946	1.87299
								302.163	1.01266	370.319	1.28755	407.6	1.47759	436.363	1.6411	476.153	1.86733
								300.906	1.00898	368.82	1.28295	406.023	1.47278	434.625	1.63578	474.358	1.86166
								299.645	1.00528	367.318	1.27835	404.446	1.46796	432.881	1.63044	472.56	1.85597
								298.379	1.00157	365.812	1.27373	402.864	1.46312	431.134	1.62509	470.758	1.85026
								297.111	0.997847	364.302	1.26909	401.275	1.45827	429.384	1.61972	468.954	1.84453
								295.841	0.994116	362.788	1.26443	399.683	1.45341	427.628	1.61436	467.145	1.83877
								294.571	0.990379	361.274	1.25978	398.09	1.44852	425.87	1.60899	465.33	1.83299
								293.302	0.986631	359.758	1.25512	396.493	1.44361	424.112	1.60361	463.507	1.8272
								292.035	0.982879	358.236	1.25047	394.892	1.43867	422.352	1.59821	461.677	1.8214
								290.769	0.979125	356.708	1.24581	393.283	1.43372	420.59	1.59279	459.84	1.81557
								289.503	0.975366	355.176	1.24114	391.666	1.42875	418.825	1.58736	458.001	1.80971
								288.235	0.971595	353.64	1.23645	390.045	1.42377	417.06	1.58192	456.159	1.80383
								286.966	0.967808	352.102	1.23175	388.42	1.41877	415.29	1.57647	454.318	1.79792
								285.698	0.964011	350.559	1.22703	386.794	1.41376	413.516	1.57101	452.478	1.79197
								284.433	0.960207	349.011	1.2223	385.165	1.40873	411.737	1.56553	450.635	1.786
								283.171	0.9564	347.459	1.21756	383.533	1.40369	409.954	1.56003	448.789	1.78001
								281.911	0.952594	345.905	1.21281	381.897	1.39863	408.171	1.55453	446.938	1.774
								280.652	0.948793	344.344	1.20804	380.258	1.39356	406.386	1.54901	445.081	1.76796
								279.393	0.944994	342.778	1.20327	378.617	1.38846	404.596	1.5435	443.216	1.76191
								278.139	0.941182	341.21	1.19849	376.972	1.38334	402.8	1.53797	441.348	1.75583
								276.886	0.937347	339.642	1.19372	375.323	1.3782	400.999	1.53242	439.475	1.74972
								275.631	0.933495	338.069	1.18895	373.671	1.37305	399.193	1.52684	437.598	1.74361
								274.373	0.92963	336.49	1.18419	372.017	1.36788	397.383	1.52124	435.718	1.73748
								273.112	0.925757	334.907	1.17942	370.358	1.36269	395.569	1.51562	433.832	1.73135
								271.852	0.921873	333.321	1.17465	368.694	1.35749	393.75	1.50998	431.94	1.72522
								270.59	0.917977	331.734	1.16988	367.026	1.35228	391.924	1.50433	430.046	1.71908
								269.326	0.914071	330.146	1.16511	365.353	1.34705	390.095	1.49867	428.148	1.71291
								268.064	0.910162	328.554	1.16032	363.679	1.3418	388.263	1.49298	426.246	1.70674
								266.804	0.906252	326.959	1.15553	362.006	1.33652	386.432	1.48728	424.337	1.70055
								265.545	0.902345	325.362	1.15072	360.332	1.33121	384.601	1.48157	422.421	1.69436
								264.283	0.898439	323.763	1.1459	358.654	1.32589	382.769	1.47584	420.497	1.68815
								263.017	0.894525	322.161	1.14105	356.971	1.32054	380.934	1.47009	418.567	1.68195
								261.745	0.8906	320.554	1.13619	355.284	1.31519	379.098	1.46432	416.627	1.67574
								260.47	0.886663	318.943	1.13134	353.592	1.30982	377.258	1.45854	414.68	1.66952
								259.193	0.882705	317.326	1.12648	351.898	1.30444	375.414	1.45273	412.727	1.66328
								257.913	0.878731	315.705	1.12161	350.198	1.29906	373.568	1.44687	410.768	1.65703
								256.63	0.874752	314.083	1.11673	348.494	1.29367	371.716	1.44099	408.802	1.65077
								255.345	0.870766	312.461	1.11184	346.784	1.28827	369.861	1.43507	406.83	1.6445
								254.058	0.86677	310.837	1.10694	345.067	1.28285	368.006	1.42912	404.851	1.6382
								252.767	0.862768	309.214	1.10203	343.344	1.27745	366.145	1.42316	402.867	1.6319
								251.469	0.858759	307.593	1.0971	341.616	1.27204	364.278	1.41719	400.878	1.62559
								250.163	0.854734	305.975	1.09215	339.886	1.26664	362.407	1.41119	398.887	1.61928
								248.853	0.850691	304.361	1.08718	338.152	1.26124	360.532	1.40517	396.892	1.61295
								247.538	0.846629	302.747	1.08221	336.414	1.25585	358.652	1.39913	394.896	1.60661
								246.219	0.842545	301.133	1.07723	334.671	1.25045	356.766	1.39308	392.899	1.60027
								244.895	0.838452	299.515	1.07225	332.924	1.24505	354.876	1.38703	390.9	1.59393
								243.569	0.834354	297.894	1.06726	331.17	1.23963	352.983	1.38096	388.896	1.58759
								242.238	0.830248	296.271	1.06225	329.41	1.23419	351.086	1.37487	386.887	1.58126
								240.904	0.826139	294.649	1.05724	327.646	1.22874	349.183	1.36877	384.872	1.57494
								239.567	0.822024	293.028	1.05222	325.88	1.22329	347.278	1.36265	382.854	1.5686
								238.227	0.817902	291.408	1.0472	324.111	1.21783	345.371	1.35654	380.833	1.56225
								236.883	0.81377	289.788	1.04217	322.339	1.21237	343.46	1.35042	378.808	1.55589
								235.533	0.80962	288.166	1.03712	320.562	1.20691	341.544	1.34431	376.779	1.54953
								234.178	0.805451	286.545	1.03206	318.783	1.20144	339.627	1.33819	374.746	1.54316
								232.822	0.801268	284.925	1.02699	317.004	1.19596	337.707	1.33206	372.707	1.53677
								231.465	0.797075	283.302	1.02191	315.224	1.19049	335.785	1.32593	370.664	1.53038
								230.108	0.792863	281.678	1.01683	313.444	1.18501	333.857	1.31981	368.617	1.52397
								228.751	0.78862	280.054	1.01175	311.665	1.17953	331.923	1.31369	366.563	1.51755
								227.391	0.784349	278.43	1.00666	309.888	1.17405	329.982	1.30758	364.504	1.51111
								226.029	0.780064	276.808	1.00155	308.109	1.16855	328.037	1.30147	362.439	1.50465
								224.665	0.775769	275.185	0.996438	306.328	1.16304	326.09	1.29537	360.368	1.49818
								223.301	0.771468	273.56	0.99132	304.544	1.15751	324.143	1.28927	358.292	1.49167
								221.937	0.767166	271.935	0.986204	302.759	1.15198	322.195	1.28317	356.211	1.48514
								220.569	0.76286	270.311	0.981089	300.973	1.14644	320.246	1.27705	354.127	1.47857
								219.199	0.758542	268.685	0.975972	299.185	1.14087	318.296	1.27092	352.038	1.47198
								217.827	0.754212	267.056	0.970854	297.393	1.1353	316.344	1.26477	349.944	1.46536
								216.455	0.749872	265.427	0.965726	295.601	1.12971	314.39	1.2586	347.846	1.45872
								215.081	0.745523	263.797	0.960587	293.81	1.12411	312.437	1.25241	345.743	1.45206
								213.705	0.741161	262.165	0.955443	292.021	1.11849	310.485	1.24622	343.635	1.44537
								212.326	0.736798	260.53	0.950299	290.235	1.11285	308.531	1.24001	341.524	1.43864
								210.944	0.732445	258.891	0.945153	288.449	1.1072	306.575	1.23378	339.411	1.43189
								209.562	0.728105	257.248	0.939992	286.663	1.10155	304.616	1.22755	337.294	1.42512
								208.179	0.723776	255.602	0.934803	284.877	1.09589	302.656	1.2213	335.173	1.41833
								206.793	0.719449	253.958	0.929584	283.09	1.09021	300.698	1.21504	333.051	1.41152
								205.403	0.715115	252.316	0.924343	281.301	1.08453	298.741	1.20876	330.929	1.4047
								204.011	0.710772	250.67	0.919086	279.51	1.07883	296.783	1.20246	328.811	1.39787
								202.618	0.706425	249.019	0.913818	277.717	1.0731	294.823	1.19616	326.695	1.39103
								201.227	0.702073	247.364	0.908538	275.925	1.06736	292.86	1.18985	324.58	1.38418
								199.835	0.697712	245.706	0.90324	274.132	1.0616	290.893	1.18354	322.467	1.37732
								198.442	0.693348	244.047	0.897924	272.337	1.05584	288.924	1.17724	320.358	1.37043
								197.046	0.688985	242.383	0.892594	270.539	1.05007	286.956	1.17093	318.251	1.36352
								195.647	0.684627	240.715	0.887251	268.739	1.0443	284.988	1.16461	316.147	1.35659
								194.243	0.680272	239.045	0.881887	266.94	1.03853	283.019	1.15827	314.044	1.34966
								192.834	0.675911	237.372	0.876502	265.142	1.03277	281.049	1.1519	311.943	1.34273
								191.42	0.671537	235.695	0.871103	263.339	1.02701	279.079	1.1455	309.843	1.33579
								190	0.66714	234.014	0.865696	261.533	1.02124	277.111	1.1391	307.741	1.32885
								188.576	0.662734	232.33	0.860278	259.725	1.01546	275.142	1.13268	305.636	1.32191
								187.148	0.658334	230.645	0.854845	257.914	1.00966	273.172	1.12626	303.529	1.31495
								185.715	0.653927	228.959	0.8494	256.101	1.00385	271.201	1.11983	301.421	1.308
								184.28	0.649498	227.271	0.843964	254.283	0.998046	269.226	1.1134	299.314	1.30104
								182.841	0.645057	225.579	0.83854	252.464	0.992239	267.244	1.10697	297.204	1.29408
								181.397	0.640617	223.886	0.833122	250.644	0.986423	265.255	1.10054	295.093	1.28712
								179.947	0.636176	222.192	0.8277	248.82	0.980592	263.261	1.09411	292.983	1.28015
								178.493	0.631718	220.494	0.822268	246.992	0.974741	261.264	1.08768	290.874	1.27317
								177.037	0.62723	218.794	0.816825	245.164	0.968868	259.264	1.08124	288.764	1.26618
								175.58	0.622711	217.09	0.811371	243.333	0.962981	257.261	1.07479	286.651	1.25919
								174.123	0.618173	215.38	0.805906	241.5	0.95708	255.254	1.06833	284.535	1.2522
								172.661	0.613634	213.666	0.800434	239.663	0.951157	253.245	1.06186	282.416	1.2452
								171.196	0.609098	211.948	0.794955	237.825	0.945215	251.235	1.05538	280.293	1.23819
								169.73	0.604558	210.227	0.789468	235.986	0.939258	249.222	1.04888	278.166	1.23118
								168.26	0.600011	208.503	0.783973	234.145	0.933288	247.206	1.04236	276.035	1.22418
								166.787	0.595455	206.778	0.778469	232.3	0.927304	245.189	1.03582	273.9	1.21716
								165.308	0.590889	205.05	0.772962	230.454	0.921313	243.171	1.02925	271.761	1.21012
								163.827	0.586318	203.322	0.767451	228.609	0.915314	241.152	1.02266	269.616	1.20305
								162.344	0.581741	201.593	0.761934	226.765	0.909301	239.13	1.01606	267.47	1.19598
								160.86	0.577161	199.865	0.756412	224.917	0.903274	237.108	1.00944	265.323	1.18891
								159.371	0.57259	198.134	0.750877	223.064	0.897239	235.089	1.00279	263.177	1.18184
								157.879	0.568026	196.399	0.745335	221.204	0.89119	233.071	0.996129	261.027	1.17475
								156.384	0.563459	194.659	0.739799	219.34	0.885121	231.054	0.98945	258.872	1.16767
								154.888	0.558882	192.914	0.734259	217.474	0.879039	229.037	0.982755	256.716	1.16057
								153.392	0.554294	191.165	0.728704	215.607	0.872943	227.02	0.976051	254.557	1.15346
								151.897	0.549699	189.414	0.723127	213.741	0.866834	225.001	0.96934	252.397	1.14633
								150.4	0.545102	187.661	0.71752	211.872	0.860718	222.975	0.962615	250.235	1.13919
								148.9	0.540501	185.903	0.711891	210.001	0.854595	220.944	0.955876	248.071	1.13205
								147.4	0.535888	184.137	0.706259	208.13	0.848459	218.908	0.949132	245.904	1.1249
								145.9	0.531262	182.369	0.700636	206.26	0.842303	216.871	0.942383	243.737	1.11774
								144.401	0.526628	180.598	0.695027	204.385	0.836122	214.833	0.935622	241.57	1.11057
								142.9	0.521984	178.825	0.689429	202.503	0.829923	212.791	0.928844	239.402	1.10341
								141.397	0.517323	177.048	0.683837	200.614	0.823718	210.747	0.922044	237.231	1.09625
								139.891	0.512643	175.268	0.678241	198.721	0.817509	208.703	0.915222	235.056	1.08909
								138.381	0.50795	173.483	0.672636	196.823	0.811294	206.658	0.908387	232.875	1.08193
								136.868	0.503243	171.693	0.66702	194.919	0.805073	204.61	0.901546	230.687	1.07475
								135.356	0.49852	169.9	0.661399	193.009	0.798841	202.56	0.894705	228.493	1.06756
								133.844	0.493787	168.106	0.655773	191.095	0.792596	200.504	0.887865	226.293	1.06036
								132.331	0.489049	166.313	0.650135	189.18	0.786341	198.444	0.881019	224.088	1.05314
								130.818	0.484317	164.52	0.644484	187.263	0.780074	196.381	0.874162	221.88	1.04591
								129.303	0.479595	162.726	0.638826	185.342	0.773803	194.315	0.867295	219.669	1.03867
								127.784	0.474874	160.929	0.633161	183.417	0.767527	192.246	0.860424	217.457	1.0314
								126.264	0.470147	159.127	0.627482	181.485	0.761239	190.174	0.853551	215.243	1.02413
								124.745	0.465406	157.32	0.621783	179.547	0.754941	188.099	0.846669	213.026	1.01683
								123.225	0.460642	155.51	0.616063	177.605	0.748638	186.019	0.839772	210.807	1.00951
								121.703	0.455857	153.7	0.610335	175.661	0.742331	183.934	0.832869	208.587	1.00216
								120.179	0.45106	151.888	0.604611	173.715	0.736013	181.846	0.825971	206.368	0.994788
								118.653	0.446265	150.074	0.598891	171.766	0.729679	179.753	0.819074	204.147	0.987387
								117.129	0.441475	148.256	0.59316	169.813	0.723322	177.655	0.812164	201.925	0.979955
								115.604	0.436688	146.436	0.587407	167.859	0.716942	175.555	0.805243	199.702	0.972501
								114.077	0.431897	144.614	0.581624	165.904	0.710555	173.452	0.798311	197.476	0.965025
								112.548	0.427099	142.792	0.575812	163.946	0.704172	171.345	0.791363	195.242	0.957531
								111.017	0.4223	140.974	0.569979	161.986	0.697793	169.236	0.784406	193.004	0.950018
								109.483	0.417498	139.156	0.564123	160.023	0.691411	167.123	0.777448	190.766	0.942484
								107.948	0.412686	137.337	0.558247	158.056	0.685027	165.005	0.770482	188.527	0.934924
								106.411	0.407861	135.515	0.552355	156.085	0.678646	162.884	0.76351	186.289	0.927339
								104.872	0.403029	133.69	0.546449	154.111	0.672269	160.759	0.756531	184.052	0.919738
								103.328	0.398196	131.864	0.540528	152.134	0.665889	158.629	0.749547	181.813	0.912123
								101.782	0.393365	130.039	0.534599	150.155	0.659505	156.497	0.742565	179.573	0.904489
								100.235	0.388536	128.214	0.528661	148.175	0.653124	154.365	0.735585	177.329	0.896832
								98.6846	0.383699	126.387	0.522715	146.194	0.646746	152.233	0.728601	175.081	0.889153
								97.1317	0.378855	124.555	0.516765	144.213	0.640357	150.098	0.721613	172.831	0.881456
								95.576	0.374	122.722	0.510813	142.229	0.633952	147.959	0.714622	170.577	0.87374
								94.0191	0.369141	120.89	0.50485	140.242	0.627545	145.817	0.707623	168.318	0.866016
								92.4607	0.364289	119.057	0.498878	138.256	0.621146	143.671	0.700616	166.053	0.858291
								90.9006	0.359436	117.221	0.492908	136.269	0.614757	141.521	0.693608	163.781	0.850571
								89.3403	0.354573	115.38	0.486946	134.281	0.60837	139.367	0.6866	161.506	0.842853
								87.7796	0.349699	113.535	0.480978	132.291	0.601979	137.211	0.679586	159.229	0.835124
								86.2164	0.344807	111.688	0.474999	130.299	0.59557	135.053	0.672566	156.947	0.827385
								84.6504	0.339896	109.838	0.469013	128.304	0.589133	132.893	0.665542	154.66	0.819646
								83.0833	0.334972	107.985	0.463022	126.307	0.582673	130.73	0.658508	152.368	0.811906
								81.5167	0.33004	106.127	0.457018	124.308	0.576206	128.564	0.651463	150.074	0.804167
								79.952	0.325105	104.267	0.451007	122.311	0.569725	126.398	0.644411	147.776	0.796437
								78.3906	0.320165	102.406	0.445003	120.317	0.563223	124.229	0.637344	145.471	0.78871
								76.8341	0.315214	100.542	0.439004	118.326	0.556709	122.056	0.630265	143.161	0.780974
								75.2817	0.310249	98.6792	0.433003	116.336	0.550183	119.879	0.623179	140.847	0.773231
								73.7312	0.305283	96.8159	0.426994	114.345	0.543632	117.699	0.61609	138.53	0.765482
								72.1823	0.300327	94.9526	0.420975	112.352	0.537045	115.514	0.608989	136.209	0.757722
								70.6363	0.295379	93.0912	0.414955	110.355	0.530431	113.326	0.60188	133.884	0.749954
								69.0945	0.290436	91.2315	0.408931	108.353	0.523802	111.135	0.594768	131.558	0.742191
								67.5584	0.285498	89.3715	0.402897	106.348	0.517166	108.945	0.587655	129.231	0.73444
								66.0292	0.280556	87.5114	0.396854	104.343	0.510529	106.758	0.580534	126.902	0.726689
								64.5061	0.275608	85.6511	0.390801	102.339	0.503892	104.573	0.573407	124.57	0.718934
								62.9887	0.270661	83.7906	0.384739	100.336	0.497249	102.389	0.566275	122.235	0.711176
								61.478	0.265717	81.9335	0.378672	98.3362	0.4906	100.207	0.559132	119.902	0.703409
								59.9736	0.260783	80.0832	0.372608	96.3386	0.483944	98.0275	0.551979	117.572	0.695636
								58.4746	0.255862	78.2413	0.366553	94.3438	0.477284	95.8519	0.544823	115.245	0.687863
								56.9843	0.250959	76.4074	0.360504	92.3536	0.470624	93.6799	0.537671	112.919	0.680092
								55.5054	0.246078	74.5792	0.354463	90.3678	0.463966	91.5153	0.530525	110.597	0.672319
								54.0388	0.241221	72.7583	0.348433	88.3845	0.457303	89.3617	0.523377	108.276	0.664543
								52.5855	0.236394	70.9497	0.342421	86.402	0.450629	87.2207	0.516235	105.954	0.656767
								51.1444	0.231599	69.1546	0.336431	84.4221	0.443945	85.092	0.509118	103.633	0.648986
								49.7165	0.226846	67.3707	0.330468	82.4503	0.437263	82.9734	0.502032	101.316	0.641193
								48.3043	0.222144	65.599	0.324538	80.4898	0.430597	80.8667	0.494969	99.0074	0.633386
								46.9086	0.217489	63.8444	0.318643	78.5422	0.423952	78.775	0.48793	96.7068	0.625565
								45.5317	0.212877	62.1097	0.312795	76.6087	0.417334	76.6998	0.48092	94.4128	0.617739
								44.176	0.20831	60.3939	0.307004	74.6905	0.410741	74.6424	0.473938	92.1271	0.609916
								42.8418	0.203792	58.696	0.301272	72.789	0.404173	72.6022	0.466989	89.8553	0.602103
								41.5296	0.199324	57.0186	0.295603	70.9032	0.397641	70.5785	0.460086	87.6008	0.594306
								40.2379	0.194909	55.3644	0.289993	69.0327	0.391157	68.5745	0.45322	85.3649	0.586534
								38.9651	0.190548	53.7338	0.284439	67.1785	0.384718	66.5947	0.44639	83.1491	0.578792
								37.7117	0.186244	52.1275	0.278943	65.3399	0.378327	64.642	0.439614	80.9545	0.571086
								36.4762	0.181997	50.5441	0.273502	63.518	0.371997	62.717	0.432902	78.7825	0.563423
								35.2591	0.17781	48.9806	0.268112	61.7157	0.365724	60.8186	0.426251	76.6323	0.555808
								34.0643	0.173685	47.4357	0.262784	59.9338	0.359511	58.9437	0.41966	74.5032	0.548246
								32.8939	0.169627	45.912	0.257525	58.1749	0.353368	57.0915	0.413131	72.3982	0.540742
								31.746	0.165646	44.4136	0.252337	56.4417	0.347292	55.2644	0.406668	70.32	0.533302
								30.6191	0.161742	42.9427	0.247217	54.7345	0.341279	53.4668	0.400282	68.2677	0.525928
								29.5133	0.157914	41.4995	0.24216	53.0541	0.335333	51.701	0.393981	66.2404	0.518626
								28.4288	0.154158	40.0825	0.237174	51.4008	0.329456	49.9673	0.387767	64.2407	0.511393
								27.3674	0.150472	38.6899	0.232268	49.7732	0.323651	48.2659	0.381643	62.2711	0.504227
								26.3311	0.146866	37.324	0.227436	48.1699	0.317921	46.5971	0.375611	60.3323	0.497139
								25.3196	0.143331	35.9867	0.222674	46.5916	0.312267	44.9611	0.369679	58.423	0.490137
								24.333	0.139862	34.6762	0.217983	45.0385	0.306692	43.3563	0.363855	56.5401	0.483219
								23.3711	0.13646	33.3907	0.213364	43.5111	0.301198	41.7809	0.358132	54.6843	0.476381
								22.432	0.133131	32.1324	0.208825	42.008	0.295793	40.2372	0.352501	52.858	0.469633
								21.5118	0.129881	30.9012	0.204374	40.5295	0.290484	38.7269	0.346955	51.0617	0.462983
								20.6108	0.126705	29.6934	0.200011	39.0796	0.285267	37.2502	0.341497	49.2959	0.456435
								19.7307	0.123595	28.5093	0.195736	37.6604	0.280136	35.8069	0.336128	47.559	0.449989
								18.8697	0.120545	27.3526	0.19155	36.2717	0.275091	34.3952	0.330856	45.8515	0.443648
								18.0277	0.117543	26.225	0.187452	34.9137	0.270135	33.0133	0.325687	44.1756	0.437413
								17.2084	0.114584	25.1264	0.183443	33.5864	0.265269	31.6612	0.320617	42.5316	0.431279
								16.4135	0.111675	24.0565	0.179517	32.2878	0.260492	30.3371	0.315638	40.9214	0.425241
								15.6425	0.108828	23.0151	0.175667	31.0143	0.255806	29.0393	0.310753	39.347	0.419308
								14.8953	0.106051	22.0002	0.1719	29.7661	0.251211	27.7696	0.305962	37.8065	0.413481
								14.1714	0.103349	21.0099	0.168223	28.5451	0.246708	26.53	0.301271	36.2981	0.407754
								13.4707	0.100729	20.0457	0.164635	27.3495	0.242291	25.3185	0.296687	34.8236	0.402134
								12.7927	0.0981758	19.1075	0.161129	26.1775	0.237954	24.1349	0.292204	33.3849	0.396623
								12.1354	0.095677	18.1933	0.1577	25.0311	0.233697	22.983	0.287815	31.9818	0.391215
								11.4965	0.0932388	17.3047	0.154352	23.9138	0.229522	21.8642	0.28352	30.6141	0.385911
								10.876	0.0908674	16.4414	0.151093	22.8272	0.225442	20.7781	0.27932	29.2797	0.38071
								10.2737	0.0885621	15.6014	0.147921	21.7712	0.221468	19.7226	0.275214	27.9749	0.375621
								9.68932	0.0863222	14.7845	0.144836	20.7436	0.217594	18.6938	0.271196	26.6997	0.370649
								9.12085	0.0841472	13.9905	0.141837	19.7405	0.213814	17.6915	0.26726	25.4575	0.365794
								8.56634	0.0820362	13.2191	0.138923	18.7599	0.210119	16.7191	0.263412	24.2482	0.361049
								8.02572	0.0799885	12.4701	0.136087	17.8019	0.206504	15.7781	0.259664	23.0698	0.356408
								7.49891	0.0780034	11.745	0.133322	16.8683	0.202975	14.8679	0.256023	21.9237	0.351878
								6.98762	0.07608	11.0436	0.130634	15.9624	0.199538	13.9865	0.252487	20.8116	0.347457
								6.49349	0.0742238	10.3636	0.128029	15.0859	0.196192	13.1315	0.249049	19.7311	0.343133
								6.01445	0.0724401	9.70665	0.125498	14.2381	0.192937	12.3044	0.245695	18.6803	0.338905
								5.54847	0.0707148	9.0723	0.123029	13.417	0.189772	11.5066	0.242418	17.6605	0.334786
								5.09545	0.0690343	8.45657	0.120622	12.6203	0.186702	10.7358	0.239218	16.6715	0.330782
								4.65526	0.0674046	7.85746	0.118288	11.8495	0.183727	9.988	0.236096	15.711	0.326885
								4.22777	0.0658315	7.27661	0.116026	11.1061	0.180831	9.26105	0.23305	14.7806	0.323082
								3.81464	0.064314	6.71562	0.11383	10.3896	0.178009	8.55657	0.23008	13.8798	0.319372
								3.41929	0.0628511	6.17416	0.111706	9.6995	0.175259	7.87789	0.227186	13.0046	0.315762
								3.04313	0.0614355	5.65371	0.10965	9.03355	0.172588	7.22636	0.224367	12.1548	0.312249
								2.6857	0.060054	5.15569	0.107658	8.38769	0.169995	6.59961	0.221623	11.3336	0.30884
								2.34651	0.0587064	4.6796	0.105734	7.75987	0.167473	5.99536	0.218953	10.5424	0.305534
								2.0233	0.0573987	4.22312	0.103882	7.14991	0.165026	5.41322	0.216363	9.7789	0.302316
								1.71388	0.0561307	3.78223	0.102103	6.55943	0.162662	4.85098	0.213858	9.03899	0.299187
								1.41974	0.054908	3.35667	0.100395	5.98997	0.160377	4.3083	0.211431	8.32236	0.29615
								1.14233	0.0537362	2.948	0.0987551	5.43935	0.158166	3.78668	0.20908	7.63231	0.293206
								0.879375	0.0526079	2.55588	0.0971831	4.90728	0.156019	3.28571	0.206811	6.97017	0.290353
								0.626871	0.051516	2.18178	0.0956712	4.39529	0.153944	2.80497	0.204616	6.33355	0.287584
								0.382797	0.0504663	1.82709	0.0942116	3.903	0.151945	2.34224	0.202487	5.72014	0.284897
								0.147022	0.0494643	1.4895	0.09281	3.43002	0.150021	1.89718	0.200425	5.12952	0.282298
								-0.0787747	0.0485088	1.16678	0.0914652	2.97417	0.14817	1.47307	0.198427	4.56128	0.279779
								-0.291182	0.0475988	0.860408	0.0901695	2.53513	0.146391	1.07124	0.196494	4.0168	0.277333
								-0.488764	0.0467269	0.57178	0.0889223	2.11623	0.144683	0.689277	0.194623	3.4974	0.27496
								-0.671974	0.0458795	0.300406	0.0877225	1.7188	0.143038	0.324884	0.192822	3.00066	0.272658
								-0.84126	0.0450502	0.0457963	0.0865693	1.3423	0.141448	-0.0205384	0.1911	2.52246	0.270426
								-0.997063	0.0442453	-0.190718	0.0854617	0.984378	0.139918	-0.345669	0.189456	2.06245	0.268263
								-1.13982	0.0434707	-0.409694	0.0844116	0.642747	0.138455	-0.65289	0.187882	1.62392	0.266169
								-1.26996	0.042726	-0.61531	0.0834299	0.318846	0.137057	-0.944494	0.186384	1.20816	0.264143
								-1.3879	0.0420105	-0.807947	0.0825022	0.01403	0.135715	-1.21907	0.184958	0.81459	0.262183
								-1.49588	0.0413237	-0.98617	0.0816142	-0.274049	0.134422	-1.47527	0.18359	0.440811	0.260289
								-1.59603	0.0406713	-1.15225	0.0807652	-0.549466	0.133185	-1.71546	0.182274	0.0826978	0.25846
								-1.6886	0.0400588	-1.30836	0.0799542	-0.814319	0.132007	-1.94193	0.181008	-0.260085	0.2567
								-1.77564	0.0394787	-1.45479	0.0791803	-1.06881	0.130887	-2.15323	0.179797	-0.584246	0.255016
								-1.85913	0.0389238	-1.59181	0.0784428	-1.31133	0.129824	-2.34802	0.178647	-0.890283	0.253398
								-1.93913	0.0383937	-1.71789	0.077747	-1.54036	0.128811	-2.5268	0.177556	-1.18231	0.251839
								-2.01572	0.0378876	-1.83158	0.0770981	-1.75807	0.127833	-2.69012	0.176528	-1.46066	0.250345
								-2.08716	0.037405	-1.93329	0.0764948	-1.96474	0.126883	-2.83848	0.175563	-1.72384	0.248921
								-2.15179	0.0369455	-2.02345	0.0759293	-2.15703	0.125961	-2.9724	0.174645	-1.97408	0.247558
								-2.20985	0.0365147	-2.1043	0.0753942	-2.33356	0.125074	-3.09417	0.173761	-2.21168	0.246255
								-2.25975	0.0361182	-2.17796	0.074895	-2.49485	0.124226	-3.20604	0.172904	-2.43517	0.245017
								-2.3018	0.0357485	-2.24468	0.0744306	-2.64141	0.123411	-3.3065	0.172079	-2.64493	0.243836
								-2.33812	0.0353985	-2.3047	0.0739873	-2.77373	0.122628	-3.39413	0.171293	-2.84136	0.242705
								-2.36709	0.0350677	-2.35825	0.0735583	-2.8923	0.121889	-3.46943	0.170551	-3.02484	0.241629
								-2.38721	0.0347555	-2.40556	0.0731498	-2.99761	0.121198	-3.53284	0.169859	-3.19578	0.240618
								-2.40065	0.0344678	-2.44504	0.0727738	-3.09014	0.120556	-3.58482	0.169207	-3.35454	0.239672
								-2.4095	0.0342038	-2.47519	0.0724356	-3.17034	0.119959	-3.62582	0.168589	-3.5015	0.238775
								-2.41395	0.0339564	-2.49637	0.0721277	-3.23868	0.119408	-3.65628	0.167998	-3.63703	0.237921
								-2.416	0.0337314	-2.50896	0.0718426	-3.2956	0.118899	-3.67663	0.167427	-3.75969	0.237107
								-2.41757	0.0335344	-2.51513	0.0715797	-3.34155	0.118433	-3.68727	0.166887	-3.86991	0.236333
								-2.41686	0.0333644	-2.51696	0.0713382	-3.37697	0.118007	-3.68864	0.166398	-3.96995	0.235599
								-2.41035	0.0332204	-2.51466	0.0711238	-3.40226	0.117621	-3.68112	0.165957	-4.05833	0.234902
								-2.39829	0.0331013	-2.5102	0.0709354	-3.41785	0.117266	-3.66693	0.16555	-4.13367	0.234249
								-2.38276	0.0329999	-2.50368	0.0707596	-3.42597	0.116928	-3.64818	0.16517	-4.19827	0.233645
								-2.3621	0.0329092	-2.49159	0.0705959	-3.42873	0.116609	-3.62509	0.164822	-4.25434	0.233081
								-2.33474	0.0328288	-2.47235	0.0704566	-3.42455	0.116312	-3.59787	0.164512	-4.3004	0.23255
								-2.30281	0.032752	-2.4463	0.0703407	-3.41194	0.116038	-3.56491	0.164231	-4.33683	0.232051
								-2.26836	0.0326787	-2.41376	0.0702348	-3.39307	0.115786	-3.52467	0.163973	-4.36583	0.231583
								-2.22972	0.0326153	-2.37504	0.0701321	-3.37006	0.115556	-3.47753	0.163731	-4.38588	0.231146
								-2.18529	0.0325549	-2.33044	0.070039	-3.3431	0.115358	-3.42381	0.163503	-4.39735	0.230738
								-2.13537	0.0324912	-2.28028	0.0699614	-3.31239	0.115198	-3.36386	0.163302	-4.40242	0.230359
								-2.08024	0.0324307	-2.22482	0.0698988	-3.27632	0.115063	-3.29801	0.163128	-4.39954	0.230007
								-2.022	0.032386	-2.16437	0.0698505	-3.23333	0.11495	-3.22838	0.162979	-4.38725	0.229682
								-1.96265	0.0323627	-2.0992	0.069816	-3.18377	0.11486	-3.15884	0.162861	-4.36597	0.229377
								-1.90048	0.0323537	-2.02956	0.069801	-3.12979	0.114785	-3.08946	0.162765	-4.33793	0.229085
								-1.83387	0.0323457	-1.95573	0.0698111	-3.07344	0.114724	-3.01847	0.162692	-4.30707	0.228811
								-1.76306	0.0323322	-1.87796	0.0698451	-3.01307	0.114677	-2.94602	0.162653	-4.27355	0.228562
								-1.68832	0.03232	-1.79831	0.0699019	-2.9471	0.11465	-2.87042	0.162646	-4.2357	0.228337
								-1.61169	0.0323152	-1.71874	0.0699806	-2.87582	0.114642	-2.79189	0.162658	-4.19555	0.228134
								-1.53515	0.0323176	-1.63934	0.0700737	-2.79956	0.114645	-2.71244	0.162681	-4.15506	0.227954
								-1.45695	0.0323331	-1.56017	0.0701679	-2.7204	0.114659	-2.63038	0.162714	-4.11429	0.227795
								-1.37725	0.0323612	-1.47948	0.0702631	-2.64036	0.114684	-2.54589	0.162758	-4.07147	0.227644
								-1.29799	0.0323887	-1.39561	0.0703717	-2.55775	0.114726	-2.46099	0.162818	-4.02491	0.227488
								-1.21923	0.0324092	-1.30878	0.0704995	-2.47094	0.11479	-2.37395	0.1629	-3.97483	0.227346
								-1.14285	0.0324293	-1.221	0.0706453	-2.3802	0.114874	-2.28495	0.162996	-3.91962	0.227231
								-1.0688	0.0324554	-1.13423	0.0708085	-2.28578	0.114973	-2.19779	0.1631	-3.85955	0.227129
								-0.993442	0.0324871	-1.04668	0.0709815	-2.18795	0.115072	-2.11248	0.163216	-3.79852	0.22704
								-0.916897	0.0325243	-0.956661	0.0711514	-2.08694	0.115171	-2.02538	0.163358	-3.73843	0.226968
								-0.841105	0.0325665	-0.86437	0.0713179	-1.98298	0.115283	-1.93485	0.16353	-3.6775	0.226914
								-0.764294	0.03262	-0.769993	0.0714875	-1.87813	0.115407	-1.84113	0.163731	-3.61219	0.226877
								-0.686583	0.0326904	-0.673711	0.0716535	-1.77432	0.115536	-1.74445	0.163953	-3.54276	0.226856
								-0.609897	0.0327833	-0.575701	0.0718096	-1.67162	0.115664	-1.64502	0.164182	-3.47126	0.226851
								-0.534268	0.032904	-0.477945	0.0719624	-1.57008	0.115783	-1.54487	0.164411	-3.39786	0.22686
								-0.459721	0.0330384	-0.382339	0.0721244	-1.46794	0.115902	-1.44776	0.164641	-3.32452	0.226878
								-0.38447	0.0331733	-0.28707	0.0722953	-1.36531	0.116019	-1.35366	0.164864	-3.25131	0.226896
								-0.306803	0.0333084	-0.190401	0.0724617	-1.26413	0.116128	-1.25888	0.165068	-3.17467	0.226922
								-0.228714	0.0334372	-0.0924872	0.0726237	-1.16443	0.116237	-1.16175	0.165254	-3.09301	0.226961
								-0.15211	0.0335537	0.00652344	0.0727877	-1.06807	0.116356	-1.06427	0.165435	-3.00662	0.227007
								-0.0751878	0.0336646	0.106487	0.0729471	-0.974981	0.116487	-0.968367	0.165617	-2.91761	0.227046
								0.00377858	0.0337763	0.207267	0.0731019	-0.881494	0.116615	-0.872246	0.1658	-2.82799	0.227072
								0.0846236	0.0338886	0.308729	0.0732585	-0.785901	0.116734	-0.774199	0.165984	-2.73787	0.227093
								0.165375	0.0340078	0.408933	0.0734168	-0.688386	0.11685	-0.674404	0.166168	-2.64737	0.227121
								0.244145	0.0341335	0.506024	0.0735827	-0.589127	0.116978	-0.573033	0.166353	-2.55658	0.227162
								0.322757	0.0342525	0.601856	0.0737558	-0.488295	0.117115	-0.470254	0.166538	-2.46742	0.227215
								0.402955	0.0343589	0.698206	0.0739292	-0.386056	0.117249	-0.368039	0.166723	-2.38172	0.227274
								0.48278	0.0344529	0.794956	0.0741029	-0.28257	0.117379	-0.268275	0.166908	-2.29759	0.227332
								0.560358	0.0345414	0.891997	0.0742703	-0.17799	0.117513	-0.16914	0.167099	-2.21143	0.227395
								0.637524	0.0346371	0.987409	0.0744315	-0.0742792	0.117642	-0.0688883	0.167308	-2.12159	0.22747
								0.716036	0.0347397	1.07936	0.074593	0.024875	0.117762	0.0323343	0.167534	-2.02832	0.227555
								0.793945	0.0348425	1.16972	0.0747545	0.119575	0.117873	0.132575	0.167764	-1.93367	0.227644
								0.86939	0.0349453	1.26028	0.0749223	0.213548	0.117974	0.228154	0.16799	-1.8396	0.227724
								0.942405	0.0350417	1.35096	0.0751023	0.306736	0.118073	0.319181	0.168214	-1.74619	0.227796
								1.01302	0.0351256	1.44165	0.0752936	0.397269	0.118175	0.407579	0.168434	-1.65349	0.227871
								1.08129	0.0352037	1.53228	0.0754894	0.485176	0.118274	0.493377	0.168651	-1.55974	0.227957
								1.14722	0.0352889	1.62274	0.0756829	0.568673	0.118371	0.576605	0.168864	-1.46328	0.228046
								1.21088	0.0353808	1.71298	0.0758741	0.646057	0.118471	0.657295	0.169074	-1.36612	0.228139
								1.27228	0.0354664	1.8029	0.0760628	0.719334	0.118574	0.735479	0.169275	-1.27202	0.228253
								1.33329	0.0355458	1.89243	0.0762554	0.792236	0.118687	0.81119	0.169459	-1.18093	0.228395
								1.39568	0.0356256	1.98151	0.0764514	0.864709	0.118815	0.886276	0.169634	-1.08919	0.22855
								1.45751	0.0356994	2.07006	0.0766441	0.93489	0.11895	0.960692	0.169807	-0.996903	0.228711
								1.51693	0.0357673	2.15622	0.07684	1.00281	0.119094	1.03258	0.169977	-0.907819	0.228872
								1.57399	0.0358421	2.23638	0.0770449	1.0685	0.119251	1.10198	0.170144	-0.823695	0.229019
								1.62693	0.0359363	2.31072	0.0772583	1.132	0.119414	1.16713	0.170309	-0.742583	0.229147
								1.67587	0.0360551	2.38304	0.0774732	1.19152	0.119577	1.22814	0.17047	-0.660805	0.229257
								1.72276	0.0361847	2.45518	0.0776832	1.24537	0.119739	1.28876	0.17063	-0.578469	0.229355
								1.76763	0.0363055	2.52709	0.0778944	1.29556	0.119901	1.35076	0.170786	-0.499305	0.229448
								1.81235	0.0364115	2.59868	0.0781131	1.34582	0.120055	1.41403	0.170939	-0.42325	0.229537
								1.85868	0.0365033	2.66992	0.0783322	1.39791	0.120196	1.47844	0.17109	-0.348431	0.229627
								1.90653	0.0365877	2.74075	0.0785454	1.45171	0.120325	1.54389	0.171238	-0.274866	0.229719
								1.95576	0.0366712	2.81112	0.0787525	1.50527	0.120447	1.61208	0.171383	-0.200758	0.2298
								2.00629	0.0367475	2.87917	0.0789538	1.55674	0.12057	1.68463	0.171524	-0.12439	0.229864
								2.05799	0.0368104	2.94311	0.0791492	1.60798	0.120686	1.75948	0.171657	-0.0459328	0.229911
								2.10896	0.036867	3.00488	0.0793388	1.66076	0.120797	1.83282	0.171774	0.034446	0.229943
								2.15556	0.0369236	3.06633	0.079529	1.71314	0.120908	1.90104	0.171883	0.116586	0.229966
								2.19793	0.0369739	3.12742	0.0797259	1.76329	0.121014	1.96246	0.17199	0.20033	0.229987
								2.23983	0.0370119	3.18809	0.0799291	1.81305	0.121107	2.01913	0.172096	0.28553	0.230006
								2.28306	0.0370379	3.24831	0.080138	1.86423	0.121195	2.07485	0.172199	0.372038	0.230029
								2.32752	0.0370526	3.30803	0.0803459	1.91669	0.121291	2.1314	0.1723	0.459715	0.230056
								2.37131	0.0370626	3.36723	0.08054	1.97034	0.121399	2.18688	0.1724	0.548425	0.230075
								2.41259	0.0370809	3.42587	0.0807207	2.02508	0.121521	2.23767	0.172498	0.636224	0.230085
								2.45325	0.0371134	3.48392	0.0808948	2.07899	0.121655	2.28391	0.172593	0.721255	0.230094
								2.49328	0.0371531	3.54134	0.0810622	2.12842	0.121793	2.32938	0.172687	0.803556	0.230095
								2.53084	0.0371871	3.5963	0.0812296	2.17353	0.121924	2.37589	0.172779	0.881352	0.230082
								2.56602	0.0372091	3.64703	0.0814031	2.21809	0.122041	2.42334	0.172869	0.952952	0.230056
								2.59707	0.0372198	3.69549	0.0815759	2.26389	0.12215	2.46984	0.172956	1.01856	0.230017
								2.62232	0.0372259	3.74354	0.0817352	2.31083	0.122259	2.51357	0.173049	1.08017	0.229972
								2.64382	0.0372402	3.79114	0.0818751	2.357	0.12236	2.55461	0.173151	1.14154	0.229928
								2.66352	0.0372625	3.83647	0.0819964	2.39876	0.122449	2.59303	0.173257	1.20443	0.229878
								2.68148	0.0372859	3.87594	0.0821061	2.43628	0.122531	2.63073	0.17336	1.26871	0.229824
								2.69775	0.0373104	3.90797	0.0822171	2.47332	0.122619	2.66952	0.173461	1.33426	0.229771
								2.71059	0.0373297	3.93466	0.0823357	2.51168	0.122714	2.7093	0.173558	1.39915	0.229719
								2.71832	0.0373376	3.95984	0.0824551	2.55126	0.122802	2.74999	0.173652	1.45971	0.229675
								2.72115	0.0373409	3.98536	0.0825689	2.59198	0.122882	2.79153	0.173743	1.51427	0.229645
								2.71929	0.0373462	4.01119	0.0826771	2.63193	0.122963	2.83382	0.173831	1.56303	0.229628
								2.71476	0.0373533	4.03729	0.0827735	2.66929	0.123044	2.87681	0.173917	1.6062	0.229617
								2.71131	0.0373685	4.06361	0.0828587	2.70414	0.12313	2.91859	0.174	1.64578	0.229606
								2.71071	0.0373915	4.09013	0.0829456	2.73475	0.123223	2.95738	0.17408	1.68372	0.229601
								2.71282	0.0374155	4.11682	0.083034	2.76127	0.123314	2.99326	0.174157	1.72005	0.229602
								2.71573	0.0374404	4.14363	0.0831113	2.78747	0.123404	3.02633	0.174232	1.75661	0.229596
								2.71577	0.03746	4.17054	0.0831714	2.81516	0.123487	3.05667	0.174304	1.79518	0.229583
								2.71305	0.0374743	4.19751	0.0832151	2.84425	0.123556	3.08438	0.17438	1.83381	0.229569
								2.71134	0.03749	4.22452	0.0832431	2.87283	0.123619	3.11136	0.174465	1.87065	0.229556
								2.71058	0.0375069	4.24973	0.0832622	2.89727	0.123682	3.13942	0.174554	1.90756	0.229549
								2.70893	0.0375314	4.27138	0.0832856	2.91592	0.123738	3.16849	0.174639	1.94449	0.229548
								2.70642	0.0375693	4.2896	0.0833193	2.93082	0.123781	3.1985	0.174721	1.97961	0.22954
								2.70128	0.0376138	4.30452	0.0833565	2.94575	0.123813	3.22938	0.174799	2.01476	0.229519
								2.69182	0.0376519	4.31809	0.0833908	2.96251	0.123839	3.26106	0.17488	2.05173	0.229492
								2.68005	0.0376774	4.33216	0.0834222	2.98099	0.123867	3.29347	0.174971	2.0904	0.229465
								2.66788	0.037691	4.34669	0.0834508	2.9993	0.123889	3.32656	0.175063	2.12884	0.229439
								2.65536	0.0376994	4.36167	0.0834767	3.01379	0.123907	3.36026	0.175152	2.16522	0.229414
								2.64432	0.0377092	4.37704	0.0835	3.02462	0.123932	3.39452	0.175242	2.2014	0.229382
								2.63653	0.0377139	4.39278	0.0835271	3.03557	0.123972	3.42927	0.175341	2.23735	0.229346
								2.63183	0.0377076	4.40886	0.0835642	3.04661	0.124018	3.46264	0.175442	2.27125	0.22931
								2.63012	0.0376906	4.42525	0.0836107	3.05411	0.124058	3.49105	0.175538	2.30314	0.229276
								2.63125	0.0376697	4.44191	0.0836663	3.05822	0.124086	3.51285	0.175629	2.33127	0.229248
								2.6333	0.0376516	4.45883	0.0837304	3.06089	0.124103	3.53015	0.175715	2.35577	0.229228
								2.6344	0.037636	4.47597	0.0837964	3.06036	0.124114	3.54673	0.175797	2.38041	0.229203
								2.6346	0.0376229	4.4933	0.0838577	3.05678	0.124127	3.56261	0.175874	2.40516	0.229165
								2.63394	0.0376122	4.5108	0.0839208	3.05572	0.124136	3.576	0.175947	2.42817	0.229122
[truncated: 459 more rows]
