# Supplementary material for: AI-assisted discovery of high-temperature dielectrics for energy storage
Source: Nat Commun. 2024 Jul 19;15:6107. doi: 10.1038/s41467-024-50413-x (PMC11271506; doi:10.1038/s41467-024-50413-x)
Supplement: Supplementary file 3 — Source Data [file 41467_2024_50413_MOESM3_ESM.zip › Source_data/Fig3/PanelA/dataA4__RT.xls]

## Sheet: Sheet1
E1	D1	E2	D2	E3	D3	E4	D4	E5	D5	E6	D6	E7	D7	E8	D8
0.0600681	-0.000308148	0.160201	0.000402329	0.0738762	-0.000257545	0.0750369	-0.000222849	0.0789668	-0.000263259	0.0508335	-0.000223939	0.0703077	-0.0012999	0.0735652	-0.0011617
0.120985	-0.000614054	0.32918	0.000828834	0.145205	-0.000517123	0.152074	-0.000444513	0.157953	-0.0005228	0.101093	-0.000450626	0.139142	-0.00259907	0.147392	-0.0023199
0.181744	-0.000917521	0.50712	0.00127805	0.216761	-0.000776574	0.230039	-0.000664828	0.23597	-0.000778535	0.150753	-0.000676082	0.20468	-0.00386896	0.221398	-0.00348275
0.241382	-0.00121836	0.694189	0.00175038	0.290286	-0.00103565	0.306995	-0.000883641	0.312074	-0.00103038	0.201616	-0.000896499	0.265179	-0.00510962	0.293682	-0.00463982
0.298981	-0.0015164	0.890538	0.00224983	0.364713	-0.0012923	0.382001	-0.0011008	0.387186	-0.00127827	0.2554	-0.00111188	0.320801	-0.00633023	0.366071	-0.00579023
0.353662	-0.00181147	1.0963	0.00277838	0.43902	-0.00154639	0.455068	-0.00131618	0.462187	-0.00152212	0.310105	-0.00132589	0.373524	-0.00753048	0.43849	-0.00694228
0.406409	-0.00210341	1.31161	0.00333425	0.513141	-0.00179958	0.526212	-0.00152964	0.537009	-0.00176553	0.363817	-0.00154201	0.427067	-0.008701	0.509047	-0.00809478
0.459078	-0.00239208	1.53619	0.00391754	0.586101	-0.0020517	0.595446	-0.00174289	0.611588	-0.00201192	0.418349	-0.00175631	0.481343	-0.00983283	0.579575	-0.0092466
0.513444	-0.00267735	1.76979	0.00452832	0.65697	-0.00230252	0.663697	-0.00195935	0.685863	-0.00225727	0.473612	-0.00196501	0.534445	-0.0109357	0.651831	-0.0103967
0.570289	-0.00295908	2.01253	0.0051648	0.726681	-0.00255188	0.731854	-0.0021787	0.760686	-0.00250141	0.525879	-0.00216816	0.588196	-0.0120188	0.725668	-0.0115439
0.628541	-0.00323898	2.26413	0.00582707	0.796128	-0.00280141	0.799853	-0.00239695	0.83596	-0.00274778	0.575228	-0.00236579	0.644337	-0.0130821	0.800947	-0.0126783
0.686262	-0.00351868	2.52434	0.00651702	0.864344	-0.00305268	0.868549	-0.00261211	0.910684	-0.00299241	0.623561	-0.00255797	0.702709	-0.0141254	0.875711	-0.0137901
0.741596	-0.0037961	2.79326	0.00723459	0.930406	-0.00330539	0.937843	-0.00282411	0.984807	-0.00323514	0.669054	-0.00274474	0.761338	-0.0151484	0.946267	-0.0148793
0.793683	-0.00406924	3.0706	0.00797972	0.994344	-0.00355739	1.00582	-0.00303289	1.05738	-0.00347946	0.711786	-0.00292615	0.818335	-0.0161512	1.01091	-0.0159459
0.843525	-0.00433803	3.35575	0.00875595	1.0571	-0.00380484	1.07157	-0.00323838	1.12747	-0.00372507	0.755478	-0.00310227	0.875536	-0.0171336	1.06983	-0.0169988
0.892083	-0.00460239	3.64881	0.00956482	1.11957	-0.00404588	1.13602	-0.00344053	1.19605	-0.00397166	0.800048	-0.00327315	0.9347	-0.0180956	1.12504	-0.0180467
0.940275	-0.00486228	3.95062	0.0104023	1.18172	-0.00428054	1.20009	-0.00363928	1.26403	-0.00421897	0.843592	-0.0034425	0.995683	-0.0190371	1.1803	-0.0190798
0.989893	-0.00511762	4.26159	0.0112664	1.24349	-0.0045107	1.26281	-0.0038346	1.33044	-0.00446672	0.887934	-0.00361386	1.05835	-0.0199672	1.23737	-0.0200886
1.04083	-0.00536837	4.58175	0.0121568	1.30393	-0.00473816	1.32328	-0.00402644	1.3953	-0.00471101	0.934819	-0.00378334	1.12074	-0.0209037	1.29611	-0.0210731
1.09115	-0.00561449	4.91077	0.0130699	1.36213	-0.00496281	1.38154	-0.00421477	1.46043	-0.00495175	0.984091	-0.00395086	1.18099	-0.0218454	1.35458	-0.0220427
1.13993	-0.00585594	5.24793	0.0140036	1.41813	-0.00518457	1.43762	-0.00439956	1.52667	-0.00519616	1.0356	-0.00411998	1.23913	-0.0227822	1.40909	-0.023006
1.18718	-0.00609269	5.59256	0.0149599	1.47198	-0.00540151	1.49248	-0.00458078	1.59391	-0.00544383	1.08919	-0.00428683	1.2952	-0.0237132	1.45976	-0.0239534
1.23384	-0.00632472	5.94401	0.0159405	1.52371	-0.00561181	1.54793	-0.00475843	1.66112	-0.00569074	1.14473	-0.0044477	1.35105	-0.0246288	1.50852	-0.0248755
1.2817	-0.006552	6.30236	0.016947	1.57427	-0.00581558	1.60481	-0.00493429	1.72643	-0.00593669	1.20208	-0.00460269	1.40665	-0.0255196	1.55541	-0.0257725
1.33068	-0.00677453	6.66843	0.0179792	1.6255	-0.00601288	1.66301	-0.0051101	1.78893	-0.00617784	1.25929	-0.00475192	1.46012	-0.026395	1.60048	-0.0266356
1.37885	-0.00699412	7.04298	0.0190349	1.6773	-0.00620381	1.72149	-0.00528387	1.8487	-0.00641053	1.31265	-0.00489914	1.51333	-0.0272639	1.64192	-0.0274562
1.4253	-0.0072125	7.42638	0.020114	1.72871	-0.00639029	1.77929	-0.00545553	1.90579	-0.00663489	1.36046	-0.00504792	1.56805	-0.0281166	1.67987	-0.0282445
1.47095	-0.0074277	7.81824	0.0212179	1.77968	-0.00657414	1.83636	-0.00562681	1.96027	-0.00685107	1.40475	-0.00519806	1.62236	-0.0289347	1.71625	-0.0290195
1.51763	-0.00763782	8.21817	0.0223464	1.82927	-0.00675532	1.89269	-0.00579575	2.01128	-0.00705922	1.44926	-0.00534935	1.67439	-0.02971	1.75111	-0.0297899
1.56615	-0.00784288	8.62581	0.0234992	1.87658	-0.00693375	1.94826	-0.00596229	2.05801	-0.00726313	1.49395	-0.00549796	1.72602	-0.0304617	1.78628	-0.0305463
1.61639	-0.00804291	9.04042	0.0246759	1.92167	-0.00710938	2.00214	-0.00613001	2.10243	-0.00746642	1.53511	-0.00564021	1.77721	-0.0312083	1.82356	-0.0312884
1.66732	-0.00823792	9.46166	0.0258743	1.96459	-0.00728217	2.05434	-0.00629871	2.14642	-0.00766529	1.57286	-0.00577989	1.82611	-0.0319403	1.86281	-0.0320343
1.71702	-0.00842796	9.88958	0.0270941	2.0054	-0.00745207	2.10671	-0.00646452	2.18904	-0.0078561	1.60914	-0.00592062	1.87277	-0.0326575	1.90208	-0.0327833
1.76461	-0.00861304	10.3242	0.0283351	2.04414	-0.00762087	2.1592	-0.0066256	2.23032	-0.00803901	1.64397	-0.00605857	1.91542	-0.0333781	1.93951	-0.0335252
1.81012	-0.00879322	10.7655	0.0295951	2.08087	-0.00778845	2.20992	-0.006782	2.27117	-0.00821783	1.67738	-0.00619373	1.95056	-0.0341013	1.97516	-0.0342598
1.8536	-0.0089667	11.2132	0.0308721	2.11655	-0.00795106	2.25799	-0.00693559	2.31067	-0.00839984	1.7094	-0.00632973	1.97847	-0.0348172	2.00906	-0.0349866
1.8951	-0.00913179	11.6676	0.032166	2.15301	-0.00810694	2.30349	-0.00708817	2.34884	-0.00858474	1.74007	-0.00646277	2.00491	-0.0355253	2.04307	-0.0356961
1.93466	-0.00929052	12.1302	0.0334802	2.1911	-0.00825804	2.34647	-0.0072378	2.38752	-0.00876858	1.76941	-0.00658919	2.03356	-0.0362163	2.07899	-0.0363702
1.97232	-0.00944482	12.601	0.0348162	2.22979	-0.00840626	2.38702	-0.00738266	2.42756	-0.00895122	1.79745	-0.00671282	2.06429	-0.0368902	2.11669	-0.0370099
2.00814	-0.00959475	13.0787	0.0361718	2.26721	-0.00854976	2.42518	-0.00752281	2.46887	-0.00912891	1.82421	-0.00683729	2.09699	-0.0375562	2.15423	-0.037625
2.04308	-0.00974035	13.5629	0.0375466	2.30337	-0.00868677	2.46195	-0.00766014	2.51226	-0.00930168	1.85156	-0.0069588	2.13153	-0.038214	2.18977	-0.0382251
2.07895	-0.00988166	14.0534	0.0389403	2.3392	-0.00881746	2.49916	-0.00779646	2.55851	-0.00947686	1.88126	-0.00707373	2.16599	-0.0388724	2.22519	-0.0388195
2.11659	-0.0100187	14.5492	0.0403526	2.37468	-0.00894378	2.53768	-0.00792987	2.60654	-0.00965419	1.91318	-0.00718225	2.19669	-0.0395308	2.26044	-0.0393987
2.15498	-0.0101516	15.0501	0.0417849	2.4107	-0.00906945	2.57741	-0.00805854	2.65531	-0.00982611	1.94719	-0.00728453	2.22194	-0.0401794	2.29369	-0.0399629
2.19223	-0.0102804	15.5561	0.0432368	2.44812	-0.00919438	2.61825	-0.00818254	2.70383	-0.00998905	1.98317	-0.00738074	2.24378	-0.0408181	2.32681	-0.0405302
2.22744	-0.0104051	16.0673	0.044706	2.48593	-0.00931666	2.66013	-0.00830198	2.75026	-0.0101469	2.01918	-0.00747106	2.26597	-0.0414375	2.3616	-0.0411092
2.26066	-0.0105258	16.5835	0.0461904	2.52225	-0.00943627	2.70204	-0.00841692	2.79372	-0.010307	2.05335	-0.00755929	2.28849	-0.0420288	2.39794	-0.0416987
2.29196	-0.0106425	17.1042	0.0476897	2.55711	-0.00955142	2.74303	-0.00852745	2.8352	-0.0104727	2.08757	-0.00764909	2.30764	-0.0425744	2.43392	-0.0422978
2.32228	-0.0107553	17.6286	0.0492073	2.59236	-0.00966034	2.78402	-0.00863366	2.87568	-0.01064	2.12178	-0.00773666	2.32356	-0.0430575	2.4677	-0.0428964
2.35257	-0.0108643	18.1575	0.0507445	2.62978	-0.00976322	2.82496	-0.00873564	2.91423	-0.0108014	2.15415	-0.00781836	2.34002	-0.0435078	2.50115	-0.0434756
2.38187	-0.0109695	18.6916	0.052299	2.66924	-0.00986203	2.864	-0.00883528	2.95091	-0.0109533	2.18653	-0.00789438	2.35698	-0.0439626	2.53609	-0.0440176
2.40929	-0.011071	19.2306	0.0538704	2.70878	-0.00995868	2.90026	-0.00893442	2.98668	-0.011096	2.2189	-0.00796488	2.37257	-0.0444213	2.57241	-0.0445235
2.4349	-0.0111688	19.7741	0.0554583	2.74745	-0.0100513	2.93384	-0.00903116	3.02062	-0.0112334	2.24941	-0.00803004	2.38867	-0.0448742	2.61002	-0.0450125
2.45873	-0.011263	20.3222	0.0570603	2.78435	-0.0101383	2.96572	-0.00912187	3.05188	-0.0113693	2.27992	-0.00809003	2.40706	-0.0453303	2.64882	-0.0454849
2.48085	-0.0113538	20.8744	0.0586762	2.81951	-0.0102197	2.99779	-0.00920672	3.08054	-0.0115036	2.31041	-0.00814866	2.42579	-0.0457979	2.68692	-0.045941
2.50222	-0.0114392	21.43	0.0603075	2.85388	-0.0102975	3.03089	-0.00928953	3.1076	-0.0116398	2.33721	-0.00820957	2.44302	-0.0462763	2.72247	-0.0463901
2.52377	-0.0115177	21.9887	0.0619536	2.88657	-0.0103736	3.06497	-0.00937031	3.134	-0.0117777	2.36045	-0.00826896	2.45879	-0.0467552	2.75555	-0.046823
2.54454	-0.0115913	22.551	0.0636143	2.91669	-0.0104463	3.09994	-0.00944907	3.15885	-0.0119136	2.38391	-0.0083232	2.47316	-0.0472162	2.78625	-0.04724
2.56457	-0.0116619	23.118	0.0652909	2.94433	-0.0105137	3.13573	-0.00952946	3.18219	-0.0120473	2.40754	-0.00837246	2.48798	-0.0476503	2.81645	-0.0476414
2.58567	-0.0117297	23.6903	0.0669829	2.96957	-0.0105761	3.17136	-0.00961133	3.20588	-0.0121788	2.42952	-0.0084169	2.50505	-0.0480492	2.84615	-0.0480093
2.60779	-0.0117947	24.2675	0.068688	2.9925	-0.0106335	3.20589	-0.0096909	3.22988	-0.0123118	2.45169	-0.0084567	2.52425	-0.0484141	2.87352	-0.0483447
2.62904	-0.0118568	24.8494	0.0704058	3.01409	-0.010688	3.23934	-0.00976636	3.25233	-0.012446	2.47586	-0.00849202	2.54548	-0.0487643	2.89863	-0.0486579
2.64852	-0.0119163	25.4353	0.0721378	3.03531	-0.0107433	3.27172	-0.00983784	3.27329	-0.012574	2.50192	-0.00852302	2.56862	-0.0491002	2.91974	-0.0489404
2.66629	-0.0119731	26.025	0.0738835	3.05522	-0.0107993	3.30395	-0.00990542	3.2937	-0.0126959	2.52794	-0.00854985	2.59174	-0.0494128	2.93518	-0.0491842
2.68241	-0.0120274	26.6181	0.0756406	3.07297	-0.0108541	3.33693	-0.00996922	3.31358	-0.0128191	2.55206	-0.00857268	2.61301	-0.049712	2.947	-0.0494089
2.69694	-0.0120791	27.2139	0.0774068	3.08953	-0.0109095	3.36968	-0.0100293	3.33291	-0.0129472	2.57436	-0.00859165	2.6343	-0.0500072	2.95899	-0.0496424
2.70993	-0.0121284	27.812	0.0791821	3.10586	-0.0109654	3.40126	-0.0100859	3.35172	-0.0130761	2.59489	-0.00860691	2.6556	-0.0502893	2.97296	-0.0498842
2.72143	-0.0121753	28.4126	0.0809678	3.12104	-0.01102	3.4317	-0.0101389	3.37	-0.0131983	2.6137	-0.00861862	2.67506	-0.0505402	2.9888	-0.0501155
2.7315	-0.0122198	29.0155	0.0827636	3.1351	-0.0110732	3.4601	-0.0101886	3.38776	-0.0133142	2.62904	-0.0086269	2.69456	-0.050752	3.00641	-0.0503273
2.74019	-0.012262	29.6206	0.0845673	3.1499	-0.0111232	3.48562	-0.0102368	3.40591	-0.0134274	2.64103	-0.00863191	2.7159	-0.0509353	3.02389	-0.0505203
2.74755	-0.012302	30.2279	0.0863788	3.16539	-0.0111684	3.50835	-0.0102854	3.42442	-0.0135344	2.65164	-0.00863742	2.73899	-0.0511002	3.0394	-0.0506952
2.75364	-0.0123399	30.8381	0.0881994	3.17971	-0.0112106	3.52931	-0.0103343	3.44144	-0.0136316	2.66091	-0.00864705	2.76373	-0.0512474	3.05483	-0.0508525
2.7585	-0.0123756	31.4512	0.090029	3.19198	-0.0112518	3.54947	-0.0103853	3.45611	-0.0137194	2.67071	-0.00865697	2.78819	-0.0513867	3.07198	-0.051002
2.76218	-0.0124093	32.0666	0.0918671	3.2032	-0.011292	3.56792	-0.0104382	3.46941	-0.0137981	2.68283	-0.00866351	2.80873	-0.0515364	3.09078	-0.0511621
2.76472	-0.012441	32.6839	0.0937134	3.2143	-0.0113313	3.58382	-0.0104892	3.48323	-0.0138717	2.69534	-0.00866681	2.82549	-0.051696	3.11113	-0.0513322
2.76619	-0.0124707	33.3032	0.0955641	3.22437	-0.0113677	3.59725	-0.0105367	3.49752	-0.013944	2.70639	-0.00866702	2.84045	-0.0518557	3.13294	-0.0514935
2.76661	-0.0124985	33.9241	0.097417	3.23253	-0.0114013	3.60923	-0.0105806	3.51134	-0.0140113	2.71785	-0.00866426	2.85184	-0.0520246	3.15431	-0.051637
2.76604	-0.0125246	34.546	0.099274	3.23978	-0.0114342	3.62163	-0.0106211	3.5256	-0.0140701	2.73152	-0.00865866	2.85981	-0.0522111	3.1716	-0.0517725
2.76453	-0.0125488	35.1686	0.101137	3.24796	-0.0114663	3.63533	-0.0106601	3.54028	-0.0141208	2.74728	-0.00865037	2.86815	-0.052396	3.18495	-0.0519185
2.7621	-0.0125713	35.7919	0.103007	3.25793	-0.0114993	3.65025	-0.0106995	3.55352	-0.0141672	2.76321	-0.00863949	2.87683	-0.0525703	3.19818	-0.0520744
2.75881	-0.0125922	36.4162	0.104884	3.26871	-0.0115333	3.66634	-0.0107392	3.56446	-0.0142169	2.77564	-0.00862616	2.884	-0.0527524	3.2131	-0.0522213
2.75469	-0.0126114	37.0417	0.106766	3.27842	-0.0115645	3.68352	-0.0107792	3.57319	-0.0142732	2.78472	-0.00861414	2.89155	-0.0529417	3.2278	-0.0523504
2.7507	-0.0126291	37.6691	0.108651	3.28709	-0.0115912	3.70081	-0.0108176	3.5798	-0.0143322	2.79421	-0.00860701	2.89945	-0.0531378	3.24045	-0.0524624
2.74774	-0.0126453	38.2979	0.110538	3.29568	-0.0116154	3.7173	-0.0108525	3.58528	-0.01439	2.80592	-0.00860095	2.90404	-0.0533493	3.25295	-0.0525669
2.74487	-0.01266	38.9274	0.11243	3.30328	-0.011639	3.733	-0.0108842	3.59058	-0.0144467	2.81792	-0.00859225	2.90545	-0.0535753	3.26712	-0.0526734
2.74116	-0.0126733	39.5575	0.114327	3.309	-0.0116601	3.747	-0.0109127	3.59572	-0.0144986	2.82836	-0.00858105	2.90747	-0.053815	3.28287	-0.0527726
2.73667	-0.0126852	40.1882	0.116225	3.31383	-0.0116771	3.75848	-0.0109418	3.60068	-0.0145423	2.83913	-0.00856746	2.91189	-0.0540675	3.29829	-0.0528554
2.73142	-0.0126958	40.8192	0.118124	3.31872	-0.01169	3.76842	-0.0109751	3.60458	-0.0145779	2.85201	-0.0085516	2.91677	-0.0543321	3.31157	-0.0529318
2.72546	-0.0127051	41.4502	0.120021	3.32366	-0.0116992	3.77872	-0.0110086	3.60743	-0.014606	2.8669	-0.00853723	2.91846	-0.054608	3.32461	-0.05302
2.71883	-0.0127132	42.0815	0.121917	3.32955	-0.0117046	3.79026	-0.0110407	3.61021	-0.0146266	2.8837	-0.00853159	2.91526	-0.0548852	3.33922	-0.0531196
2.71155	-0.0127201	42.713	0.123813	3.33817	-0.0117066	3.80297	-0.011073	3.612	-0.0146403	2.9005	-0.00853793	2.90739	-0.0551453	3.35532	-0.0532117
2.70366	-0.0127259	43.3453	0.12571	3.34939	-0.0117051	3.81588	-0.0111037	3.61193	-0.0146472	2.91545	-0.00855209	2.89689	-0.0553797	3.37101	-0.0532874
2.69612	-0.0127306	43.9789	0.127607	3.36036	-0.0117004	3.82805	-0.011133	3.61008	-0.0146476	2.93044	-0.00856643	2.88752	-0.0555983	3.38448	-0.0533564
2.68982	-0.0127343	44.6133	0.129506	3.37017	-0.0116927	3.83951	-0.0111626	3.60653	-0.0146455	2.94728	-0.00857729	2.88106	-0.0558108	3.39762	-0.0534282
2.68471	-0.0127369	45.248	0.131409	3.37976	-0.011682	3.84937	-0.0111906	3.60227	-0.0146446	2.96586	-0.00858482	2.8774	-0.056008	3.41226	-0.0534934
2.68075	-0.0127386	45.8827	0.133316	3.38822	-0.0116685	3.85677	-0.0112154	3.60007	-0.0146449	2.98428	-0.00858913	2.87458	-0.0561814	3.42832	-0.0535431
2.67697	-0.0127394	46.5176	0.135224	3.3947	-0.0116541	3.86182	-0.0112369	3.60165	-0.0146462	3.0007	-0.00859038	2.86895	-0.0563318	3.44572	-0.053578
2.67248	-0.0127392	47.1526	0.137134	3.40017	-0.0116408	3.86461	-0.0112554	3.60595	-0.014645	3.0152	-0.0085887	2.85879	-0.0564601	3.4644	-0.0535986
2.66729	-0.0127383	47.788	0.139045	3.40558	-0.0116284	3.86524	-0.0112709	3.61193	-0.0146377	3.02601	-0.00858785	2.84615	-0.0565762	3.48426	-0.0536147
2.66145	-0.0127365	48.4235	0.140958	3.41094	-0.0116171	3.8638	-0.0112836	3.61951	-0.0146246	3.0333	-0.00859144	2.83478	-0.0566897	3.50343	-0.0536355
2.65499	-0.0127339	49.0588	0.142874	3.41715	-0.0116048	3.8613	-0.0112936	3.62771	-0.0146058	3.03902	-0.00859928	2.82646	-0.0567914	3.51828	-0.0536609
2.64885	-0.0127306	49.6929	0.144792	3.42508	-0.0115899	3.85868	-0.0113009	3.63557	-0.0145818	3.04325	-0.00861117	2.82106	-0.0568726	3.52896	-0.0536997
2.64577	-0.0127266	50.325	0.146712	3.43374	-0.0115724	3.85506	-0.0113057	3.64311	-0.0145527	3.04604	-0.00862329	2.81847	-0.0569342	3.53931	-0.0537513
2.64742	-0.012722	50.9563	0.148633	3.44126	-0.0115526	3.84956	-0.0113081	3.65033	-0.0145188	3.04745	-0.00863197	2.81857	-0.0569769	3.55113	-0.0537969
2.65178	-0.0127167	51.588	0.150554	3.44769	-0.0115304	3.84228	-0.0113082	3.65724	-0.014484	3.04936	-0.00864099	2.81941	-0.0570107	3.56437	-0.0538275
2.656	-0.0127108	52.2204	0.152475	3.45398	-0.0115061	3.83329	-0.0113061	3.66384	-0.0144519	3.05175	-0.00865397	2.81914	-0.057045	3.57712	-0.053853
2.65916	-0.0127043	52.853	0.154394	3.45921	-0.0114816	3.82268	-0.0113019	3.67106	-0.014419	3.05277	-0.00867073	2.81964	-0.0570888	3.58757	-0.0538917
2.66132	-0.0126973	53.4856	0.156313	3.46252	-0.0114587	3.81053	-0.0112956	3.67886	-0.0143815	3.0543	-0.00869108	2.82268	-0.0571509	3.59582	-0.053943
2.66251	-0.0126898	54.1185	0.158228	3.46399	-0.0114356	3.79784	-0.0112893	3.6863	-0.0143397	3.05815	-0.00871122	2.82634	-0.057212	3.60011	-0.0539881
2.66368	-0.0126818	54.7512	0.160141	3.4637	-0.0114105	3.78645	-0.0112865	3.69337	-0.0142939	3.0642	-0.00872748	2.82876	-0.0572632	3.60063	-0.0540181
2.66575	-0.0126734	55.3835	0.162053	3.46263	-0.0113852	3.77723	-0.0112871	3.70011	-0.0142443	3.07236	-0.00874367	2.83182	-0.057323	3.60119	-0.0540428
2.66776	-0.0126646	56.0157	0.163964	3.46265	-0.0113617	3.76919	-0.0112874	3.70741	-0.014191	3.08253	-0.00876704	2.83548	-0.057391	3.60177	-0.0540715
2.66972	-0.0126553	56.6493	0.165875	3.46369	-0.0113381	3.76046	-0.0112854	3.71526	-0.0141343	3.0946	-0.00879728	2.83607	-0.0574576	3.59873	-0.0540948
2.67344	-0.0126457	57.2861	0.167784	3.46391	-0.0113144	3.75017	-0.0112813	3.7218	-0.0140744	3.10849	-0.00882676	2.83191	-0.0575228	3.59224	-0.0541039
2.67884	-0.0126357	57.925	0.169691	3.46241	-0.0112925	3.7384	-0.0112753	3.72707	-0.0140116	3.12228	-0.00885186	2.82503	-0.0575776	3.5861	-0.0540993
2.68403	-0.0126254	58.5643	0.171596	3.4602	-0.0112723	3.72522	-0.0112673	3.73296	-0.0139459	3.13414	-0.00887637	2.81918	-0.0576223	3.58028	-0.0540818
2.6881	-0.0126149	59.2036	0.173498	3.45911	-0.0112555	3.71162	-0.0112593	3.74033	-0.0138775	3.14414	-0.00890394	2.81434	-0.0576664	3.57297	-0.0540518
2.69109	-0.012604	59.8431	0.175398	3.46002	-0.0112421	3.69944	-0.0112532	3.74821	-0.0138067	3.15053	-0.00893441	2.80865	-0.05771	3.56606	-0.0540099
2.69396	-0.0125929	60.4825	0.177297	3.46193	-0.0112282	3.68865	-0.011247	3.75566	-0.0137373	3.15347	-0.00896763	2.80214	-0.0577529	3.55954	-0.0539567
2.69762	-0.0125834	61.1212	0.179196	3.46297	-0.0112121	3.67737	-0.0112389	3.76268	-0.0136729	3.15674	-0.00899981	2.79303	-0.057768	3.54975	-0.0538927
2.70113	-0.0125773	61.7587	0.181094	3.46318	-0.0111939	3.66471	-0.011229	3.76929	-0.0136097	3.16214	-0.00902731	2.77964	-0.0577289	3.53684	-0.0538185
2.70357	-0.0125725	62.3946	0.182992	3.46441	-0.0111737	3.65076	-0.0112193	3.7755	-0.0135441	3.16777	-0.00905031	2.76214	-0.0576656	3.52279	-0.0537437
2.7059	-0.0125673	63.0296	0.184888	3.46662	-0.0111516	3.63558	-0.0112115	3.78133	-0.0134799	3.17177	-0.00906898	2.74258	-0.0576154	3.50766	-0.0536774
2.70903	-0.0125615	63.6635	0.186782	3.46886	-0.0111295	3.61924	-0.0112038	3.78769	-0.0134244	3.17604	-0.0090835	2.72286	-0.057587	3.49332	-0.0536103
2.71202	-0.0125554	64.2953	0.188676	3.47203	-0.0111093	3.60181	-0.0111943	3.79546	-0.0133808	3.18239	-0.00909404	2.70302	-0.0575703	3.47977	-0.0535334
2.71395	-0.0125489	64.9252	0.190571	3.47699	-0.0110891	3.58335	-0.0111849	3.80367	-0.0133452	3.19072	-0.00910074	2.68308	-0.0575467	3.46515	-0.0534563
2.71488	-0.0125419	65.5538	0.192467	3.48276	-0.011067	3.56483	-0.0111793	3.81138	-0.0133098	3.20093	-0.00910743	2.66308	-0.0575165	3.45136	-0.0533881
2.71484	-0.0125347	66.1817	0.194364	3.48747	-0.0110433	3.5481	-0.0111792	3.8186	-0.0132747	3.21293	-0.00911772	2.64484	-0.0574981	3.43836	-0.0533194
2.71387	-0.0125252	66.8093	0.196258	3.49026	-0.0110179	3.53309	-0.0111824	3.82444	-0.0132436	3.22664	-0.00913147	2.62831	-0.0574912	3.42431	-0.0532504
2.71203	-0.0125119	67.4365	0.198148	3.49211	-0.010991	3.51792	-0.0111853	3.82894	-0.0132127	3.24196	-0.00914849	2.60979	-0.0574861	3.40928	-0.0531902
2.70843	-0.0124967	68.0626	0.200034	3.49489	-0.0109626	3.50262	-0.0111859	3.83308	-0.013182	3.25699	-0.009165	2.58756	-0.0574827	3.39331	-0.0531293
2.70224	-0.0124815	68.6875	0.201919	3.49855	-0.0109329	3.48902	-0.0111844	3.83596	-0.0131552	3.26991	-0.00917736	2.56181	-0.0574809	3.37647	-0.0530679
2.69541	-0.0124646	69.3113	0.203802	3.50214	-0.0109038	3.47798	-0.0111809	3.83762	-0.0131284	3.28261	-0.00918573	2.53453	-0.0574899	3.35882	-0.0530152
2.6898	-0.0124442	69.9342	0.205681	3.50657	-0.0108771	3.4694	-0.0111737	3.83904	-0.0131018	3.29692	-0.00919028	2.50947	-0.0575181	3.34221	-0.0529617
2.68443	-0.0124223	70.5564	0.207556	3.51271	-0.0108527	3.46317	-0.0111611	3.8393	-0.0130789	3.31275	-0.00919481	2.48836	-0.0575558	3.32663	-0.0528983
2.67932	-0.0124008	71.178	0.209425	3.51957	-0.0108305	3.45829	-0.0111451	3.83846	-0.013056	3.33003	-0.00920661	2.47106	-0.0575841	3.3084	-0.0528257
2.67535	-0.0123797	71.7992	0.21129	3.5262	-0.0108087	3.45289	-0.0111277	3.83839	-0.0130295	3.34866	-0.00922534	2.45742	-0.0576035	3.28766	-0.0527442
2.67159	-0.012359	72.4197	0.213149	3.53351	-0.0107872	3.44607	-0.0111091	3.83905	-0.0130032	3.36858	-0.00924341	2.4473	-0.0576235	3.26817	-0.0526544
2.6671	-0.0123387	73.0391	0.215002	3.54148	-0.0107679	3.43792	-0.0110893	3.8395	-0.0129807	3.3897	-0.00925719	2.44054	-0.0576348	3.25173	-0.0525566
2.66192	-0.0123188	73.6571	0.216851	3.54823	-0.0107506	3.4294	-0.0110684	3.84067	-0.0129583	3.41014	-0.00926684	2.4352	-0.057647	3.23639	-0.0524605
2.6561	-0.0122994	74.2738	0.218696	3.55291	-0.0107372	3.42146	-0.0110464	3.84252	-0.0129323	3.42627	-0.00927253	2.42756	-0.0576874	3.2203	-0.0523751
2.64966	-0.0122804	74.8892	0.220536	3.5556	-0.0107294	3.41407	-0.0110234	3.8441	-0.0129066	3.43642	-0.00927444	2.41592	-0.0577456	3.20533	-0.0522819
2.64264	-0.0122618	75.5031	0.222371	3.5573	-0.0107268	3.40812	-0.0110013	3.84634	-0.0128812	3.44268	-0.00927636	2.40228	-0.0578024	3.19327	-0.0521539
2.63507	-0.0122436	76.1156	0.224203	3.55987	-0.0107292	3.40357	-0.0109819	3.85012	-0.0128487	3.44702	-0.00928194	2.39039	-0.0578671	3.18218	-0.0519928
2.62698	-0.0122258	76.727	0.226034	3.56326	-0.0107347	3.39853	-0.0109632	3.85445	-0.0128096	3.44771	-0.00928738	2.382	-0.0579393	3.16838	-0.0518002
2.61931	-0.0122084	77.3374	0.227865	3.56654	-0.0107394	3.39303	-0.0109435	3.85749	-0.0127715	3.44491	-0.00928902	2.37697	-0.0579911	3.15201	-0.0515686
2.61387	-0.0121915	77.9467	0.229693	3.57061	-0.0107415	3.388	-0.0109246	3.85838	-0.0127416	3.4424	-0.00929068	2.37515	-0.0580053	3.13502	-0.051318
2.61149	-0.012175	78.5543	0.231516	3.57634	-0.010743	3.38343	-0.0109084	3.85813	-0.0127196	3.44019	-0.00929599	2.37642	-0.0579926	3.11745	-0.0510678
2.61111	-0.0121589	79.16	0.233334	3.58274	-0.0107476	3.37931	-0.0108929	3.85768	-0.0126979	3.43643	-0.00930115	2.38062	-0.0579633	3.09934	-0.0508182
2.61084	-0.0121432	79.7642	0.235147	3.58797	-0.0107568	3.3747	-0.0108762	3.85706	-0.0126765	3.4312	-0.00930252	2.38764	-0.057918	3.08073	-0.0505693
2.60975	-0.0121278	80.3666	0.236956	3.59206	-0.0107706	3.36873	-0.0108585	3.85627	-0.012659	3.42457	-0.00930026	2.39553	-0.0578576	3.06349	-0.0503306
2.60789	-0.0121111	80.9671	0.238762	3.59597	-0.0107868	3.36145	-0.0108398	3.85531	-0.0126417	3.41843	-0.00929453	2.4024	-0.0577828	3.04939	-0.0501108
2.60528	-0.0120912	81.566	0.240565	3.59971	-0.0108018	3.35385	-0.0108219	3.85421	-0.0126209	3.41276	-0.00928549	2.41013	-0.0576942	3.03648	-0.0499186
2.60106	-0.0120702	82.1634	0.242368	3.60418	-0.0108155	3.34685	-0.0108068	3.85204	-0.0125969	3.40573	-0.00927329	2.41867	-0.0575926	3.0211	-0.0497619
2.59438	-0.0120498	82.7596	0.244169	3.60936	-0.0108298	3.34044	-0.0107924	3.84796	-0.0125733	3.39921	-0.00925808	2.42616	-0.0574786	3.00153	-0.0496212
2.58627	-0.0120302	83.3544	0.245968	3.6143	-0.0108429	3.33459	-0.0107769	3.84113	-0.0125539	3.39503	-0.00924	2.43262	-0.0573619	2.9798	-0.0494869
2.57772	-0.0120094	83.9476	0.247765	3.619	-0.0108529	3.32928	-0.0107604	3.83078	-0.0125384	3.39126	-0.0092192	2.43811	-0.057252	2.95966	-0.0493678
2.56874	-0.0119857	84.5396	0.249562	3.62346	-0.0108601	3.32451	-0.0107429	3.81888	-0.0125268	3.38605	-0.00919582	2.44448	-0.0571394	2.9429	-0.0492544
2.56028	-0.0119611	85.1304	0.251358	3.62771	-0.0108644	3.32025	-0.0107246	3.80825	-0.0125152	3.38131	-0.00916999	2.45168	-0.0570154	2.92937	-0.0491282
2.55414	-0.0119375	85.7204	0.253153	3.63082	-0.0108661	3.31647	-0.0107072	3.79976	-0.0125	3.37702	-0.00914184	2.45785	-0.0568896	2.91895	-0.0489809
2.55023	-0.0119148	86.3093	0.254944	3.63193	-0.0108671	3.31317	-0.0106926	3.7924	-0.0124814	3.37134	-0.00911149	2.46485	-0.0567805	2.91152	-0.0488225
2.54664	-0.011893	86.897	0.25673	3.63114	-0.010871	3.31033	-0.0106788	3.78523	-0.0124595	3.36615	-0.00907909	2.47447	-0.0566874	2.90696	-0.0486721
2.54244	-0.0118722	87.4837	0.258509	3.62852	-0.0108777	3.30793	-0.0106641	3.77824	-0.0124345	3.36145	-0.00904473	2.48474	-0.0565915	2.90331	-0.0485384
2.53766	-0.0118523	88.0692	0.260282	3.62415	-0.0108853	3.30595	-0.0106484	3.77052	-0.0124103	3.35539	-0.00900855	2.49383	-0.0564931	2.89873	-0.0484118
2.53234	-0.011835	88.6534	0.262051	3.61904	-0.0108936	3.30346	-0.0106336	3.76212	-0.0123903	3.34985	-0.00897066	2.50358	-0.0564014	2.89508	-0.0482829
2.52831	-0.0118222	89.2365	0.263817	3.61502	-0.010901	3.3005	-0.0106216	3.75397	-0.0123709	3.34665	-0.00893481	2.51578	-0.0563162	2.89414	-0.0481612
2.52828	-0.0118117	89.8203	0.265577	3.61298	-0.0109073	3.2989	-0.0106122	3.74609	-0.012352	3.34569	-0.00890823	2.53032	-0.0562374	2.89398	-0.0480645
2.53205	-0.0118018	90.4061	0.26733	3.61283	-0.0109145	3.29952	-0.0106053	3.73936	-0.0123372	3.34686	-0.00889054	2.54708	-0.0561557	2.89274	-0.047992
2.53764	-0.0117923	90.9928	0.269077	3.6154	-0.0109224	3.30134	-0.010599	3.73467	-0.0123228	3.35008	-0.00887409	2.56594	-0.056062	2.89229	-0.0479244
2.54314	-0.0117834	91.5789	0.27082	3.62056	-0.0109312	3.30342	-0.0105915	3.73192	-0.0123051	3.35343	-0.0088552	2.5868	-0.0559571	2.89442	-0.0478525
2.54856	-0.0117749	92.1644	0.272561	3.62548	-0.0109388	3.30572	-0.0105827	3.73013	-0.0122843	3.35507	-0.00883764	2.60955	-0.0558506	2.89901	-0.0477765
2.5548	-0.0117668	92.7485	0.2743	3.62832	-0.0109435	3.30825	-0.0105729	3.72834	-0.0122605	3.3551	-0.008825	2.63408	-0.055761	2.90413	-0.0477058
2.5609	-0.011761	93.3313	0.276036	3.62918	-0.0109455	3.31189	-0.010562	3.72747	-0.0122339	3.35356	-0.00881345	2.65848	-0.0556966	2.90794	-0.0476493
2.56597	-0.0117592	93.9129	0.277769	3.62814	-0.0109449	3.31752	-0.0105501	3.72747	-0.0122082	3.35236	-0.00880294	2.67908	-0.0556474	2.9123	-0.0475974
2.56912	-0.0117593	94.4931	0.279499	3.6253	-0.0109417	3.32503	-0.0105372	3.7274	-0.0121871	3.3533	-0.00879709	2.69421	-0.0555945	2.91901	-0.0475408
2.56953	-0.0117596	95.0716	0.281224	3.62163	-0.0109379	3.33342	-0.0105252	3.72818	-0.0121668	3.35447	-0.0087957	2.7059	-0.055529	2.92797	-0.0474798
2.56913	-0.0117599	95.6481	0.282944	3.61809	-0.0109354	3.34083	-0.010516	3.72976	-0.0121436	3.35403	-0.00879857	2.71795	-0.0554606	2.93724	-0.0474146
2.56979	-0.0117604	96.223	0.284659	3.61468	-0.0109341	3.3473	-0.0105094	3.73028	-0.0121177	3.35388	-0.00880188	2.73032	-0.0553987	2.94497	-0.0473455
2.57146	-0.011759	96.7967	0.286369	3.61139	-0.0109357	3.35468	-0.010507	3.72889	-0.0120928	3.35401	-0.00880195	2.73934	-0.055343	2.95306	-0.0472817
2.57409	-0.0117542	97.37	0.288072	3.60823	-0.010942	3.36292	-0.0105089	3.72566	-0.0120726	3.35075	-0.00880258	2.74516	-0.0552933	2.96147	-0.0472323
2.57672	-0.0117479	97.9423	0.289769	3.60519	-0.010951	3.37015	-0.010511	3.7216	-0.0120569	3.34426	-0.00880739	2.74972	-0.0552403	2.96837	-0.0471876
2.57936	-0.0117419	98.513	0.291463	3.60135	-0.0109588	3.37551	-0.0105116	3.71855	-0.0120455	3.3365	-0.00881253	2.75126	-0.055175	2.97381	-0.0471382
2.58291	-0.0117364	99.0825	0.293155	3.59585	-0.0109655	3.37907	-0.0105107	3.71739	-0.0120345	3.32573	-0.00881435	2.74991	-0.0550981	2.97603	-0.0470845
2.58642	-0.0117311	99.6506	0.294845	3.58967	-0.0109731	3.3809	-0.0105085	3.71714	-0.0120204	3.31207	-0.008813	2.74761	-0.0550102	2.97334	-0.0470267
2.58897	-0.0117263	100.217	0.296533	3.58468	-0.0109795	3.38199	-0.0105049	3.71683	-0.0120069	3.29932	-0.00880861	2.74441	-0.0549118	2.96597	-0.046965
2.59062	-0.0117217	100.782	0.298217	3.58081	-0.010983	3.38418	-0.0105	3.71739	-0.0120013	3.28743	-0.00880132	2.74217	-0.0548125	2.95412	-0.0468997
2.59229	-0.0117175	101.346	0.299894	3.57713	-0.0109857	3.38835	-0.0104939	3.71877	-0.0120033	3.27276	-0.00879126	2.74267	-0.0547307	2.93981	-0.04684
2.59582	-0.0117136	101.908	0.301567	3.57453	-0.0109892	3.3944	-0.0104867	3.71911	-0.0120089	3.2536	-0.00877856	2.74579	-0.0546658	2.925	-0.0467949
2.60111	-0.01171	102.47	0.303236	3.57388	-0.0109918	3.40133	-0.0104802	3.71756	-0.0120215	3.23199	-0.008767	2.75143	-0.0545988	2.90789	-0.0467547
2.60718	-0.0117068	103.031	0.304903	3.57418	-0.0109936	3.40728	-0.0104762	3.71419	-0.0120445	3.21171	-0.00876017	2.75945	-0.0545208	2.88861	-0.0467101
2.61399	-0.0117038	103.59	0.306567	3.57449	-0.0109981	3.41137	-0.0104728	3.71	-0.0120738	3.19454	-0.00875423	2.76976	-0.0544323	2.8709	-0.0466614
2.62058	-0.0116992	104.148	0.308231	3.57571	-0.0110053	3.41459	-0.01047	3.70684	-0.0121055	3.17853	-0.00874551	2.78223	-0.054334	2.85655	-0.0465996
2.62605	-0.0116914	104.705	0.309894	3.57871	-0.0110131	3.41789	-0.0104695	3.70559	-0.0121429	3.16184	-0.00873414	2.79678	-0.0542262	2.84541	-0.0465163
2.63136	-0.011684	105.26	0.311557	3.58251	-0.0110217	3.42034	-0.0104695	3.70617	-0.012186	3.14632	-0.00872024	2.81146	-0.0541096	2.83736	-0.0464217
2.63741	-0.0116808	105.814	0.313216	3.58523	-0.0110291	3.42199	-0.0104681	3.70758	-0.0122306	3.13376	-0.00870758	2.82262	-0.0539846	2.83045	-0.0463253
2.64326	-0.0116798	106.367	0.31487	3.58603	-0.0110353	3.42377	-0.0104654	3.70797	-0.0122768	3.12223	-0.00869976	2.83039	-0.0538518	2.82099	-0.0462274
2.64891	-0.0116789	106.918	0.316518	3.58588	-0.0110423	3.42568	-0.0104614	3.70646	-0.0123243	3.10988	-0.00869294	2.83857	-0.0537115	2.80729	-0.0461372
2.65527	-0.0116783	107.467	0.318159	3.58574	-0.0110482	3.42772	-0.010458	3.70315	-0.0123768	3.09856	-0.00868343	2.84713	-0.0535642	2.79135	-0.0460728
2.6614	-0.0116778	108.016	0.319792	3.58561	-0.0110529	3.42895	-0.010457	3.69811	-0.012434	3.09006	-0.00867137	2.85239	-0.0534195	2.77695	-0.0460512
2.6673	-0.0116775	108.566	0.321414	3.58641	-0.0110603	3.42943	-0.0104565	3.69234	-0.012492	3.08246	-0.00865687	2.8545	-0.0533048	2.76402	-0.0460706
2.67388	-0.0116775	109.114	0.323028	3.589	-0.0110701	3.43008	-0.0104546	3.68678	-0.0125542	3.0739	-0.00864005	2.85541	-0.0532279	2.75069	-0.0461019
2.68021	-0.0116776	109.661	0.324634	3.59329	-0.0110804	3.42999	-0.0104515	3.68052	-0.0126242	3.06442	-0.00862103	2.85335	-0.053169	2.73699	-0.0461354
2.68536	-0.0116778	110.207	0.326235	3.59922	-0.0110931	3.42829	-0.0104471	3.67359	-0.0126979	3.05409	-0.00860358	2.84664	-0.0531185	2.72113	-0.0461802
2.69031	-0.0116783	110.751	0.32783	3.6058	-0.011108	3.42504	-0.0104433	3.66786	-0.0127677	3.04475	-0.00859127	2.83729	-0.0530758	2.70322	-0.0462265
2.69596	-0.0116789	111.294	0.329422	3.61116	-0.0111214	3.42214	-0.010442	3.66418	-0.0128302	3.03821	-0.00858025	2.82909	-0.0530407	2.68519	-0.0462652
2.70137	-0.0116796	111.835	0.331011	3.61445	-0.0111314	3.42139	-0.0104412	3.66156	-0.0128855	3.03435	-0.00856685	2.82381	-0.053013	2.66705	-0.0462966
2.70654	-0.0116805	112.375	0.332595	3.61575	-0.0111383	3.4218	-0.0104408	3.65905	-0.0129376	3.03123	-0.00855481	2.82132	-0.0529923	2.64884	-0.04633
2.71239	-0.0116815	112.914	0.334176	3.61697	-0.0111421	3.4224	-0.0104428	3.65755	-0.0129938	3.027	-0.00854773	2.81968	-0.0529692	2.63057	-0.0463745
2.71889	-0.0116826	113.451	0.335754	3.62085	-0.0111449	3.42317	-0.0104451	3.65703	-0.013054	3.02355	-0.00854176	2.81705	-0.0529257	2.61408	-0.0464295
2.726	-0.0116838	113.986	0.337326	3.62726	-0.0111502	3.42413	-0.0104478	3.65652	-0.0131142	3.02264	-0.00853685	2.81528	-0.0528536	2.59931	-0.0464944
2.73277	-0.0116834	114.519	0.338887	3.63518	-0.011158	3.42433	-0.0104527	3.65694	-0.013178	3.02419	-0.00853662	2.81617	-0.0527633	2.58439	-0.0465689
2.7383	-0.0116795	115.049	0.34044	3.64362	-0.0111646	3.42291	-0.0104595	3.65825	-0.0132489	3.02625	-0.0085372	2.81959	-0.0526738	2.57115	-0.0466615
2.74264	-0.0116741	115.578	0.341987	3.65073	-0.0111699	3.41994	-0.0104684	3.65859	-0.0133228	3.02517	-0.00853494	2.82544	-0.0526036	2.55953	-0.0468078
2.74585	-0.0116691	116.104	0.343528	3.65657	-0.0111776	3.4164	-0.0104773	3.658	-0.0133922	3.02107	-0.00852994	2.83359	-0.0525607	2.54765	-0.0470235
2.74887	-0.0116645	116.628	0.345062	3.66208	-0.0111896	3.41322	-0.0104844	3.65834	-0.0134537	3.01592	-0.00852234	2.84395	-0.0525352	2.53736	-0.0472598
2.75262	-0.0116603	117.149	0.346592	3.66729	-0.0112037	3.40949	-0.0104898	3.66048	-0.0135075	3.00976	-0.00851225	2.85641	-0.052517	2.53042	-0.0474793
2.75616	-0.0116583	117.669	0.348121	3.6722	-0.0112161	3.40523	-0.0104935	3.66434	-0.0135539	3.00447	-0.00849979	2.87086	-0.0525059	2.52486	-0.0476915
2.75858	-0.0116602	118.187	0.349648	3.67591	-0.0112253	3.40138	-0.0104956	3.66894	-0.0135932	3.00184	-0.00848508	2.8872	-0.0525016	2.51882	-0.0479056
2.75992	-0.011664	118.704	0.351173	3.67755	-0.0112312	3.39792	-0.0104981	3.67241	-0.0136293	2.99993	-0.00846823	2.90352	-0.0525038	2.51414	-0.0481123
2.76024	-0.0116679	119.219	0.352696	3.67721	-0.011234	3.39485	-0.0105027	3.6748	-0.0136659	2.99689	-0.00844935	2.91798	-0.0525123	2.51076	-0.0483026
2.75957	-0.0116718	119.731	0.35422	3.67499	-0.0112338	3.39123	-0.0105075	3.67706	-0.0136993	2.99277	-0.00843219	2.93246	-0.0525267	2.50499	-0.048486
2.75797	-0.0116757	120.242	0.355741	3.67096	-0.0112308	3.38618	-0.0105124	3.6783	-0.013726	2.9858	-0.00842033	2.94696	-0.0525376	2.49695	-0.048672
2.75547	-0.0116814	120.751	0.357259	3.6652	-0.011227	3.37978	-0.0105194	3.67763	-0.01375	2.97429	-0.00841355	2.95963	-0.0525362	2.49037	-0.04886
2.75302	-0.0116907	121.257	0.358774	3.65871	-0.0112241	3.37208	-0.0105264	3.67515	-0.0137785	2.96028	-0.00841164	2.97054	-0.0525229	2.48702	-0.0490591
2.75154	-0.0117015	121.762	0.36029	3.65244	-0.0112203	3.36315	-0.0105317	3.67184	-0.0138114	2.94569	-0.00841074	2.97976	-0.0524982	2.48677	-0.0492684
2.75007	-0.011712	122.265	0.36181	3.64638	-0.0112157	3.35397	-0.0105371	3.66957	-0.0138411	2.93059	-0.00840718	2.98917	-0.0524628	2.48948	-0.0494692
2.7477	-0.0117222	122.765	0.36333	3.64053	-0.0112122	3.34636	-0.0105444	3.6692	-0.0138606	2.91681	-0.00840106	2.99876	-0.052417	2.49319	-0.0496525
2.74448	-0.0117321	123.264	0.364847	3.63398	-0.0112078	3.3412	-0.0105518	3.66975	-0.0138664	2.90432	-0.00839252	3.00669	-0.0523705	2.49423	-0.049819
2.74045	-0.0117417	123.761	0.366359	3.62585	-0.0112007	3.33836	-0.0105574	3.67025	-0.013863	2.89125	-0.00838165	3.01485	-0.0523416	2.49088	-0.0499691
2.73655	-0.011751	124.256	0.367865	3.61712	-0.0111912	3.33684	-0.0105631	3.67163	-0.013858	2.87765	-0.00836858	3.02503	-0.0523295	2.48515	-0.0501034
2.7337	-0.0117618	124.75	0.369366	3.60966	-0.0111793	3.33569	-0.0105707	3.67384	-0.0138587	2.86172	-0.00835341	3.03714	-0.0523153	2.48081	-0.0502225
2.73094	-0.0117759	125.242	0.370865	3.60433	-0.0111651	3.33487	-0.0105783	3.67502	-0.0138649	2.84176	-0.00833624	3.05109	-0.0522901	2.4796	-0.050327
2.72736	-0.0117912	125.733	0.37236	3.60104	-0.0111506	3.33347	-0.0105859	3.67431	-0.0138691	2.81978	-0.00832083	3.06496	-0.0522542	2.47959	-0.0504174
2.72299	-0.011806	126.222	0.373853	3.59879	-0.0111376	3.3306	-0.0105953	3.67179	-0.0138676	2.79954	-0.00831075	3.07692	-0.0522083	2.47889	-0.0505032
2.71788	-0.0118202	126.709	0.37534	3.59572	-0.0111243	3.32725	-0.0106046	3.66754	-0.0138609	2.78099	-0.00830214	3.08885	-0.0521527	2.47936	-0.0505938
2.71207	-0.0118337	127.194	0.376821	3.59187	-0.0111106	3.32433	-0.0106138	3.66255	-0.013849	2.76224	-0.0082913	3.10076	-0.052088	2.48094	-0.0506798
2.70558	-0.0118467	127.678	0.378298	3.58819	-0.0110985	3.32094	-0.0106247	3.65777	-0.0138322	2.74514	-0.00827833	3.11081	-0.0520237	2.47995	-0.0507611
2.69937	-0.0118592	128.161	0.379776	3.58376	-0.0110859	3.31709	-0.0106354	3.65319	-0.0138108	2.73146	-0.00826335	3.12089	-0.0519781	2.47467	-0.0508472
2.69617	-0.0118711	128.642	0.381253	3.5777	-0.0110713	3.31463	-0.0106459	3.64881	-0.013785	2.72107	-0.0082501	3.13099	-0.0519596	2.46529	-0.0509285
2.69766	-0.0118825	129.121	0.382728	3.5701	-0.0110546	3.31349	-0.0106562	3.64462	-0.0137549	2.71382	-0.00824216	3.13746	-0.0519578	2.45201	-0.0510053
2.70182	-0.0118933	129.599	0.384201	3.56103	-0.011036	3.31181	-0.0106626	3.64063	-0.0137245	2.7096	-0.00823566	3.13863	-0.0519629	2.43682	-0.0510866
2.70579	-0.0119037	130.075	0.38567	3.55147	-0.0110155	3.30961	-0.0106654	3.6359	-0.0136974	2.70645	-0.0082269	3.13654	-0.0519746	2.42347	-0.0511724
2.70868	-0.0119136	130.549	0.387138	3.54236	-0.0109951	3.30781	-0.0106665	3.62958	-0.0136699	2.70069	-0.00821599	3.13316	-0.0519835	2.41372	-0.0512713
2.71052	-0.0119211	131.021	0.388602	3.53279	-0.0109766	3.30551	-0.0106659	3.62265	-0.0136384	2.69243	-0.00820304	3.12856	-0.0519807	2.4074	-0.0513828
2.71136	-0.0119246	131.491	0.390064	3.52186	-0.01096	3.30271	-0.0106638	3.61605	-0.0136067	2.68362	-0.00819178	3.12461	-0.0519666	2.40439	-0.0515061
2.71124	-0.0119261	131.961	0.391523	3.50966	-0.0109452	3.30127	-0.010662	3.60977	-0.0135822	2.67246	-0.0081858	3.12311	-0.0519417	2.40272	-0.0516498
2.7102	-0.0119275	132.429	0.392981	3.49624	-0.0109321	3.30112	-0.0106624	3.60471	-0.0135645	2.65906	-0.00818123	3.12395	-0.0519157	2.40051	-0.0517946
2.70829	-0.0119287	132.896	0.394439	3.48167	-0.0109207	3.3004	-0.010663	3.60174	-0.013546	2.64719	-0.00817437	3.12703	-0.0519068	2.39778	-0.051922
2.70554	-0.0119298	133.361	0.395895	3.46603	-0.0109091	3.29912	-0.0106619	3.60078	-0.013527	2.6386	-0.00816534	3.13043	-0.0519142	2.39457	-0.0520329
2.70291	-0.0119308	133.825	0.397349	3.44936	-0.0108954	3.29914	-0.0106594	3.60082	-0.0135109	2.63317	-0.00815422	3.13231	-0.0519192	2.39271	-0.0521368
2.7013	-0.0119316	134.288	0.398799	3.43173	-0.0108817	3.3013	-0.0106554	3.59999	-0.0134942	2.63075	-0.00814113	3.13456	-0.0519217	2.39215	-0.052243
2.69975	-0.0119324	134.749	0.400243	3.41319	-0.0108697	3.30461	-0.0106499	3.59743	-0.0134731	2.63123	-0.0081298	3.13897	-0.0519309	2.3892	-0.0523514
2.69737	-0.011933	135.208	0.401683	3.39473	-0.0108576	3.30718	-0.0106432	3.59321	-0.0134479	2.63448	-0.00812381	3.14546	-0.0519467	2.38395	-0.0524709
2.69417	-0.0119336	135.666	0.403118	3.37817	-0.0108453	3.30904	-0.0106351	3.58833	-0.0134224	2.64036	-0.00811929	3.15392	-0.0519686	2.37834	-0.0526009
2.69112	-0.011934	136.121	0.404547	3.36435	-0.0108347	3.31206	-0.0106259	3.58372	-0.0134004	2.64695	-0.00811254	3.16245	-0.0519964	2.37238	-0.0527316
2.68913	-0.0119344	136.575	0.405967	3.35226	-0.010824	3.31708	-0.0106173	3.57938	-0.0133779	2.65238	-0.00810366	3.16919	-0.0520298	2.36792	-0.0528539
2.68723	-0.0119347	137.028	0.407384	3.34093	-0.0108113	3.3231	-0.0106113	3.5762	-0.0133552	2.65851	-0.0080964	3.17424	-0.0520594	2.3649	-0.0529406
2.68451	-0.0119348	137.479	0.4088	3.33124	-0.0107986	3.32825	-0.0106057	3.57506	-0.0133358	2.66896	-0.00809434	3.17765	-0.0520854	2.36144	-0.0529842
2.68101	-0.0119349	137.929	0.410211	3.32314	-0.0107894	3.33257	-0.0105989	3.57496	-0.0133197	2.68535	-0.00809361	3.1795	-0.052126	2.35937	-0.0530046
2.6786	-0.011935	138.377	0.411616	3.31473	-0.0107837	3.33791	-0.0105909	3.57403	-0.0133066	2.70559	-0.00809414	3.17984	-0.0521807	2.35865	-0.0530119
2.67904	-0.0119349	138.825	0.413019	3.30514	-0.0107795	3.34512	-0.0105817	3.57139	-0.0132929	2.72766	-0.00809954	3.17876	-0.0522305	2.35739	-0.0530067
2.6804	-0.0119348	139.271	0.414419	3.29441	-0.0107768	3.35412	-0.0105714	3.56712	-0.0132749	2.75146	-0.00810594	3.17447	-0.0522666	2.35561	-0.0529896
2.6808	-0.0119346	139.717	0.415815	3.28262	-0.0107735	3.36392	-0.0105601	3.5613	-0.0132565	2.77508	-0.00810964	3.16532	-0.0522985	2.35153	-0.0529611
2.68029	-0.0119343	140.16	0.417207	3.27073	-0.0107699	3.37264	-0.0105477	3.554	-0.0132414	2.79485	-0.00811077	3.15152	-0.0523355	2.34523	-0.0529217
2.67891	-0.011934	140.602	0.418592	3.25966	-0.0107676	3.38034	-0.0105363	3.5453	-0.0132258	2.80911	-0.00810943	3.1351	-0.0523775	2.33866	-0.052872
2.67671	-0.0119336	141.041	0.419972	3.24939	-0.0107667	3.38794	-0.0105275	3.53525	-0.013206	2.8199	-0.00810573	3.11802	-0.052424	2.33	-0.0528123
2.6737	-0.0119331	141.479	0.42135	3.2399	-0.0107671	3.39546	-0.0105195	3.52393	-0.013186	2.831	-0.00809977	3.10032	-0.0524658	2.31753	-0.0527524
2.66995	-0.0119326	141.916	0.422725	3.23116	-0.0107688	3.40288	-0.0105104	3.51141	-0.0131694	2.84421	-0.00809532	3.08387	-0.052503	2.30143	-0.0526923
2.66547	-0.0119321	142.352	0.424097	3.22405	-0.0107716	3.40929	-0.0105002	3.49866	-0.0131524	2.85943	-0.00809593	3.06863	-0.052545	2.2837	-0.0526138
2.66031	-0.0119315	142.787	0.425465	3.21853	-0.0107756	3.41474	-0.0104891	3.48752	-0.0131351	2.87473	-0.00809776	3.05091	-0.0525823	2.26806	-0.0525178
2.6545	-0.0119308	143.222	0.426829	3.21268	-0.0107806	3.42107	-0.0104771	3.47884	-0.0131211	2.88828	-0.00810074	3.03085	-0.0526151	2.25444	-0.0524234
2.64808	-0.0119301	143.655	0.428189	3.20564	-0.0107849	3.42917	-0.0104641	3.47254	-0.0131066	2.90195	-0.00810847	3.01221	-0.0526526	2.24094	-0.0523397
2.64108	-0.0119294	144.086	0.429545	3.19928	-0.0107883	3.43893	-0.0104504	3.46759	-0.0130881	2.91755	-0.00812073	2.99676	-0.0526857	2.22757	-0.0522572
2.63352	-0.0119286	144.516	0.430898	3.1963	-0.0107947	3.44937	-0.0104358	3.46304	-0.0130658	2.93317	-0.00813732	2.98439	-0.0527052	2.21253	-0.0521669
2.62545	-0.0119278	144.945	0.432248	3.19565	-0.0108039	3.45954	-0.0104206	3.45887	-0.0130398	2.94696	-0.00815438	2.97496	-0.0527118	2.19406	-0.0520691
2.61689	-0.011927	145.372	0.433593	3.1945	-0.0108102	3.46943	-0.0104046	3.45415	-0.0130103	2.95898	-0.00816824	2.96837	-0.0527151	2.17416	-0.0519643
2.60787	-0.0119261	145.799	0.434933	3.19197	-0.0108102	3.47815	-0.010388	3.44802	-0.0129775	2.96931	-0.00817903	2.96449	-0.0527244	2.15474	-0.0518529
2.59841	-0.0119252	146.224	0.436267	3.1881	-0.0108059	3.48483	-0.0103726	3.44143	-0.0129416	2.97983	-0.00818686	2.96138	-0.0527393	2.13397	-0.0517353
2.58856	-0.0119243	146.648	0.437596	3.18389	-0.0107995	3.49045	-0.0103603	3.43625	-0.0129027	2.99053	-0.00819186	2.95539	-0.0527689	2.11193	-0.0516119
2.57833	-0.0119233	147.071	0.438921	3.18024	-0.0107927	3.49596	-0.010349	3.43241	-0.012861	2.99955	-0.00819414	2.94662	-0.0527941	2.09051	-0.051483
2.56775	-0.0119223	147.493	0.440245	3.17625	-0.0107874	3.50138	-0.0103369	3.42896	-0.0128167	3.00697	-0.00819747	2.93887	-0.0527787	2.06971	-0.051349
2.55685	-0.0119213	147.914	0.441566	3.171	-0.0107818	3.5076	-0.0103241	3.42678	-0.0127736	3.01102	-0.00820544	2.93391	-0.0527336	2.05135	-0.0512103
2.54565	-0.0119203	148.333	0.442887	3.16457	-0.010774	3.5155	-0.0103124	3.42673	-0.0127353	3.01004	-0.00821419	2.93162	-0.0526784	2.03716	-0.0510671
2.53417	-0.0119193	148.752	0.444204	3.15791	-0.010766	3.52499	-0.0103036	3.42782	-0.012698	3.00605	-0.00822005	2.9319	-0.0526135	2.02697	-0.0509199
2.52335	-0.0119182	149.169	0.445513	3.15288	-0.0107595	3.53509	-0.0102958	3.42816	-0.012658	3.00283	-0.00822313	2.93281	-0.0525485	2.02062	-0.0507416
2.51409	-0.0119172	149.586	0.446817	3.14939	-0.0107529	3.54394	-0.0102871	3.42689	-0.0126191	3.00219	-0.00822354	2.93067	-0.0524926	2.01794	-0.0505156
2.5054	-0.0119143	150.001	0.448117	3.14649	-0.0107459	3.55068	-0.0102776	3.42498	-0.012585	3.004	-0.00822141	2.92563	-0.0524364	2.01878	-0.0502805
2.49728	-0.0119078	150.415	0.449414	3.14414	-0.0107405	3.55629	-0.0102672	3.42337	-0.0125519	3.00816	-0.00821685	2.91963	-0.0523708	2.02116	-0.0500552
2.49153	-0.0118997	150.827	0.450708	3.14141	-0.0107367	3.56174	-0.0102561	3.42206	-0.012516	3.01456	-0.00821361	2.91273	-0.0522963	2.0232	-0.0498303
2.48805	-0.011892	151.238	0.451996	3.13832	-0.0107361	3.56703	-0.0102444	3.42194	-0.0124777	3.0231	-0.00821527	2.90678	-0.0522224	2.02673	-0.0496062
2.48493	-0.0118845	151.649	0.453279	3.13581	-0.0107405	3.57397	-0.0102319	3.42386	-0.0124405	3.03185	-0.00822163	2.90176	-0.0521583	2.0335	-0.0493829
2.48123	-0.0118774	152.059	0.454556	3.13384	-0.0107478	3.58432	-0.0102206	3.42775	-0.0124119	3.03898	-0.00823247	2.89398	-0.0521037	2.04336	-0.0491697
2.477	-0.0118687	152.467	0.45583	3.1324	-0.010756	3.59701	-0.0102142	3.43259	-0.0123914	3.04638	-0.00824395	2.88176	-0.0520581	2.05435	-0.0489755
2.47317	-0.0118586	152.873	0.457097	3.13055	-0.0107652	3.61009	-0.0102141	3.43744	-0.0123751	3.05583	-0.00825602	2.86711	-0.0520122	2.06276	-0.0487906
2.47063	-0.0118507	153.277	0.458361	3.12741	-0.0107734	3.62354	-0.0102184	3.44228	-0.0123665	3.06725	-0.00827229	2.85198	-0.0519569	2.06871	-0.0486057
2.46934	-0.011845	153.68	0.45962	3.12394	-0.0107807	3.63824	-0.010225	3.44621	-0.0123688	3.07872	-0.00828893	2.83458	-0.0518925	2.07593	-0.0484208
2.46923	-0.0118396	154.082	0.460875	3.12198	-0.0107889	3.6523	-0.0102338	3.44926	-0.0123781	3.08658	-0.00830225	2.81321	-0.0518288	2.08436	-0.0482363
2.46936	-0.0118344	154.483	0.462126	3.12147	-0.010798	3.66482	-0.0102428	3.45237	-0.0123865	3.09098	-0.00831239	2.78988	-0.0517748	2.09212	-0.0480613
2.46969	-0.0118294	154.883	0.463375	3.12053	-0.0108079	3.67769	-0.0102503	3.45463	-0.0123907	3.09571	-0.00832312	2.76652	-0.0517211	2.10105	-0.0479138
2.47115	-0.0118265	155.282	0.464624	3.11917	-0.0108186	3.69087	-0.0102563	3.45516	-0.0123906	3.10258	-0.00833804	2.74316	-0.0516677	2.11291	-0.0477928
2.47276	-0.0118256	155.679	0.465869	3.11832	-0.01083	3.70342	-0.0102608	3.45403	-0.0123866	3.10965	-0.00835332	2.72164	-0.0516237	2.12758	-0.0476791
2.47362	-0.011823	156.074	0.467107	3.11797	-0.0108404	3.71719	-0.0102657	3.45224	-0.0123788	3.1151	-0.00836528	2.70189	-0.0515798	2.1449	-0.0475632
2.47465	-0.0118186	156.467	0.46834	3.11809	-0.0108478	3.73392	-0.0102729	3.45163	-0.0123674	3.12081	-0.00837406	2.68022	-0.0515267	2.16475	-0.0474455
2.47677	-0.0118145	156.859	0.469568	3.11775	-0.0108542	3.75166	-0.0102804	3.45215	-0.0123524	3.12858	-0.00837978	2.65674	-0.0514649	2.18517	-0.0473352
2.479	-0.0118106	157.249	0.470792	3.11605	-0.0108634	3.76851	-0.0102882	3.45284	-0.0123342	3.13651	-0.00838622	2.63518	-0.0514041	2.20249	-0.0472503
2.48045	-0.0118088	157.638	0.472013	3.11398	-0.0108752	3.78451	-0.0102981	3.4537	-0.0123129	3.14274	-0.00839698	2.61549	-0.0513533	2.21499	-0.0471899
2.48113	-0.0118107	158.025	0.47323	3.11337	-0.0108875	3.79876	-0.0103081	3.45471	-0.0122922	3.14917	-0.00840822	2.59578	-0.0512848	2.2247	-0.0471345
2.48199	-0.0118144	158.411	0.474443	3.11416	-0.0109005	3.81041	-0.0103164	3.45587	-0.0122757	3.15761	-0.00841626	2.57607	-0.0511631	2.23354	-0.0470843
2.48394	-0.011818	158.796	0.475654	3.11538	-0.0109123	3.81957	-0.0103232	3.45626	-0.0122598	3.16796	-0.00842124	2.55455	-0.0510087	2.24155	-0.047057
2.48601	-0.0118214	159.179	0.476862	3.117	-0.010921	3.82724	-0.0103284	3.45591	-0.0122444	3.18013	-0.00842329	2.53134	-0.0508597	2.24876	-0.0470518
2.48728	-0.0118248	159.56	0.478065	3.1181	-0.0109286	3.83531	-0.0103321	3.45577	-0.012233	3.19403	-0.00842617	2.50834	-0.050716	2.25519	-0.0470496
2.4878	-0.011828	159.94	0.479262	3.11778	-0.0109388	3.84465	-0.0103362	3.45491	-0.012222	3.20774	-0.00843349	2.48375	-0.0505683	2.2627	-0.0470319
2.48758	-0.0118311	160.318	0.480454	3.11702	-0.0109515	3.85522	-0.0103425	3.45337	-0.0122076	3.21763	-0.0084414	2.45765	-0.0504261	2.27304	-0.0469995
2.48667	-0.0118359	160.694	0.481645	3.11676	-0.0109629	3.86693	-0.0103491	3.453	-0.0121901	3.22202	-0.00844623	2.43379	-0.0503076	2.28609	-0.0469712
2.48509	-0.0118442	161.069	0.482834	3.11605	-0.0109712	3.87974	-0.0103541	3.45376	-0.0121695	3.22297	-0.00845175	2.41209	-0.0502117	2.30172	-0.0469469
2.48288	-0.011854	161.441	0.484021	3.11401	-0.0109766	3.89358	-0.0103594	3.45467	-0.012146	3.22245	-0.00846157	2.39065	-0.0501195	2.3198	-0.0469174
2.48006	-0.0118633	161.813	0.485205	3.1107	-0.0109791	3.90747	-0.0103669	3.45573	-0.0121198	3.2187	-0.00847184	2.36949	-0.0500307	2.33838	-0.0468919
2.47667	-0.0118722	162.183	0.486385	3.10708	-0.0109808	3.92051	-0.0103746	3.45603	-0.0120946	3.21187	-0.00847891	2.34678	-0.0499637	2.35561	-0.0468886
2.47273	-0.0118807	162.551	0.487559	3.10409	-0.0109834	3.93362	-0.0103806	3.45559	-0.0120742	3.20392	-0.00848289	2.32081	-0.0499174	2.37334	-0.0469065
2.46826	-0.0118888	162.918	0.488727	3.1017	-0.0109852	3.94769	-0.010385	3.45627	-0.0120546	3.1949	-0.00848392	2.29355	-0.0498819	2.39154	-0.0469356
2.46331	-0.0118966	163.283	0.489887	3.10079	-0.0109843	3.96267	-0.0103898	3.45803	-0.0120358	3.1867	-0.00848212	2.26874	-0.0498569	2.40835	-0.0469753
2.45788	-0.011904	163.647	0.49104	3.10222	-0.0109827	3.97851	-0.0103967	3.4599	-0.0120251	3.18111	-0.00847763	2.24628	-0.0498418	2.42563	-0.047016
2.45202	-0.0119109	164.009	0.492185	3.10588	-0.0109821	3.99515	-0.0104056	3.46278	-0.0120222	3.17801	-0.00847056	2.22428	-0.0498362	2.44335	-0.0470486
2.44573	-0.0119176	164.37	0.493321	3.11076	-0.0109809	4.01255	-0.0104164	3.46755	-0.0120194	3.17731	-0.00846104	2.20274	-0.0498398	2.45783	-0.0470825
2.43997	-0.0119239	164.728	0.494454	3.11498	-0.0109771	4.03156	-0.0104273	3.4741	-0.0120131	3.17889	-0.00845281	2.18166	-0.0498521	2.46737	-0.0471357
2.43562	-0.0119298	165.084	0.495582	3.11765	-0.0109726	4.05301	-0.0104363	3.48237	-0.0120035	3.18267	-0.00844947	2.16104	-0.0498636	2.47399	-0.0472075
2.4308	-0.0119355	165.439	0.496706	3.11885	-0.0109695	4.07495	-0.0104435	3.49135	-0.0119906	3.18671	-0.00844718	2.14088	-0.0498653	2.48148	-0.0472787
2.42462	-0.0119408	165.791	0.497824	3.11953	-0.0109675	4.0946	-0.0104491	3.49919	-0.0119748	3.18736	-0.00844589	2.123	-0.0498576	2.49159	-0.0473401
2.41898	-0.0119458	166.141	0.498936	3.12156	-0.0109685	4.11204	-0.0104531	3.50593	-0.011956	3.18477	-0.00845283	2.10914	-0.0498409	2.50239	-0.0473922
2.41477	-0.0119505	166.49	0.500038	3.12576	-0.0109742	4.12827	-0.0104555	3.51342	-0.0119345	3.18273	-0.0084713	2.09732	-0.0498156	2.51018	-0.0474352
2.41193	-0.0119549	166.837	0.501129	3.13115	-0.0109825	4.1424	-0.0104582	3.52164	-0.011914	3.1812	-0.00849712	2.08382	-0.0497912	2.51328	-0.0474696
2.40949	-0.011959	167.183	0.502212	3.13675	-0.0109897	4.15362	-0.0104631	3.52872	-0.0119018	3.17835	-0.00852267	2.0669	-0.0497768	2.51371	-0.0474957
2.40652	-0.0119628	167.527	0.50329	3.14345	-0.010994	4.16294	-0.0104682	3.53378	-0.0118976	3.17424	-0.0085443	2.04672	-0.0497628	2.5134	-0.047532
2.40397	-0.0119664	167.871	0.504361	3.15211	-0.0109954	4.17225	-0.0104717	3.53692	-0.0118973	3.16711	-0.00856214	2.02346	-0.0497494	2.51238	-0.0475963
2.40272	-0.0119697	168.212	0.505427	3.16173	-0.0109942	4.18156	-0.0104736	3.53913	-0.0119008	3.15709	-0.00857636	1.99726	-0.0497455	2.51251	-0.047669
2.40181	-0.0119727	168.552	0.506488	3.17135	-0.0109887	4.18903	-0.0104741	3.54226	-0.0119079	3.14614	-0.00859074	1.97009	-0.0497416	2.51557	-0.0477316
2.40032	-0.0119755	168.89	0.507545	3.18186	-0.0109771	4.19473	-0.010475	3.54627	-0.0119185	3.1325	-0.00860889	1.94568	-0.0497287	2.52141	-0.0477935
2.39827	-0.0119781	169.228	0.508596	3.19414	-0.0109634	4.19964	-0.010478	3.5493	-0.0119287	3.11446	-0.008627	1.92392	-0.0497071	2.52809	-0.0478729
2.39569	-0.0119804	169.565	0.50964	3.20808	-0.0109514	4.20288	-0.0104814	3.55048	-0.0119386	3.09224	-0.0086414	1.90108	-0.0496773	2.53375	-0.0479689
2.39261	-0.0119826	169.901	0.510677	3.22362	-0.0109392	4.20362	-0.0104832	3.54988	-0.0119518	3.06786	-0.00865225	1.87723	-0.0496396	2.54025	-0.0480625
2.38904	-0.0119845	170.235	0.511706	3.23974	-0.010925	4.20196	-0.0104835	3.54759	-0.0119645	3.04326	-0.00865968	1.85607	-0.0495944	2.54754	-0.0481538
2.38502	-0.0119862	170.568	0.512727	3.2555	-0.0109088	4.19891	-0.0104842	3.54367	-0.011973	3.01848	-0.00866384	1.83933	-0.0495421	2.55376	-0.0482519
2.38057	-0.0119877	170.899	0.51374	3.27089	-0.0108909	4.19637	-0.0104871	3.53822	-0.0119777	2.99536	-0.00866487	1.82684	-0.049483	2.56078	-0.0483563
2.37571	-0.011989	171.23	0.514748	3.28593	-0.0108712	4.19522	-0.0104903	3.5322	-0.0119785	2.97569	-0.0086629	1.81841	-0.0494266	2.57037	-0.0484667
2.37137	-0.0119919	171.559	0.515753	3.30152	-0.0108517	4.1954	-0.010492	3.52746	-0.0119757	2.95932	-0.00865807	1.8139	-0.049382	2.58241	-0.0485828
2.36844	-0.0119982	171.887	0.516754	3.31762	-0.0108342	4.19594	-0.0104939	3.52397	-0.0119694	2.94613	-0.0086505	1.81312	-0.0493395	2.59679	-0.0487041
2.36597	-0.012006	172.214	0.51775	3.33238	-0.0108187	4.19501	-0.0104999	3.51984	-0.0119635	2.93418	-0.00864032	1.8141	-0.0492992	2.61339	-0.0488212
2.36301	-0.0120132	172.539	0.51874	3.34492	-0.010805	4.19177	-0.0105096	3.51511	-0.0119616	2.91978	-0.00862765	1.81311	-0.04927	2.63209	-0.0489252
2.36051	-0.01202	172.862	0.519724	3.35533	-0.0107914	4.1863	-0.0105193	3.51163	-0.0119598	2.90122	-0.00861261	1.81024	-0.0492424	2.6528	-0.0490254
2.35935	-0.0120264	173.183	0.5207	3.3637	-0.0107759	4.17873	-0.0105271	3.51026	-0.0119581	2.88053	-0.00859533	1.8074	-0.0492164	2.67539	-0.0491312
2.35857	-0.0120323	173.502	0.521669	3.37101	-0.0107587	4.16914	-0.0105332	3.51091	-0.0119603	2.86147	-0.00857591	1.80277	-0.0492101	2.69977	-0.0492331
2.35725	-0.0120377	173.818	0.522629	3.37821	-0.0107417	4.15763	-0.0105375	3.51257	-0.0119624	2.84579	-0.00855446	1.79642	-0.0492227	2.72583	-0.0493312
2.35631	-0.0120428	174.132	0.523583	3.3844	-0.0107267	4.14429	-0.0105401	3.51339	-0.0119608	2.83338	-0.00853111	1.79027	-0.0492442	2.75348	-0.0494346
2.35665	-0.0120475	174.446	0.524532	3.38961	-0.0107137	4.13014	-0.010543	3.51249	-0.0119558	2.82228	-0.00850594	1.78249	-0.0492742	2.78262	-0.0495338
2.35822	-0.0120517	174.758	0.525478	3.39478	-0.0107025	4.11612	-0.010548	3.51085	-0.0119474	2.81061	-0.00847906	1.77133	-0.0493124	2.81316	-0.04962
2.36097	-0.0120556	175.069	0.526421	3.39992	-0.0106932	4.10135	-0.0105531	3.51034	-0.0119358	2.80025	-0.00845058	1.75695	-0.0493674	2.84501	-0.0496934
2.36392	-0.0120592	175.379	0.527359	3.40502	-0.0106856	4.08494	-0.0105565	3.51089	-0.0119212	2.79296	-0.0084206	1.74133	-0.0494476	2.87626	-0.0497639
2.36707	-0.0120624	175.687	0.528291	3.41008	-0.0106778	4.06699	-0.0105583	3.51064	-0.0119037	2.7868	-0.00839283	1.72818	-0.0495518	2.90325	-0.0498404
2.37131	-0.0120652	175.994	0.529218	3.41509	-0.0106681	4.04759	-0.0105585	3.50873	-0.0118834	2.77989	-0.00837087	1.7174	-0.0496789	2.92616	-0.0499136
2.37568	-0.0120678	176.3	0.530139	3.41914	-0.0106565	4.02773	-0.0105572	3.50521	-0.0118605	2.77411	-0.00835084	1.70709	-0.0498367	2.94878	-0.0499745
2.37927	-0.01207	176.603	0.531054	3.42227	-0.0106431	4.00926	-0.0105564	3.50017	-0.0118351	2.77123	-0.00832903	1.69722	-0.0500331	2.97292	-0.0500235
2.3821	-0.0120719	176.905	0.531965	3.42543	-0.0106299	3.99306	-0.0105577	3.49367	-0.0118074	2.77112	-0.00830553	1.68597	-0.0502478	2.99849	-0.050061
2.3842	-0.0120735	177.205	0.532871	3.4277	-0.0106186	3.97812	-0.0105611	3.48579	-0.0117775	2.77367	-0.00828045	1.67342	-0.0504526	3.02541	-0.0500967
2.3856	-0.0120748	177.502	0.533773	3.42912	-0.0106074	3.96351	-0.0105666	3.4775	-0.0117454	2.77876	-0.00825388	1.66326	-0.0506385	3.05358	-0.0501397
2.38634	-0.0120759	177.798	0.534673	3.43063	-0.0105944	3.94922	-0.0105721	3.46974	-0.0117114	2.78627	-0.00822591	1.65724	-0.0508154	3.08294	-0.0501897
2.38643	-0.0120749	178.092	0.535569	3.43132	-0.0105817	3.93525	-0.0105759	3.46249	-0.0116792	2.79609	-0.00820026	1.65334	-0.0510017	3.11339	-0.0502553
2.38592	-0.0120701	178.385	0.536461	3.43122	-0.0105709	3.9216	-0.010578	3.45575	-0.0116524	2.80629	-0.00818415	1.64785	-0.0511967	3.14305	-0.0503359
2.38572	-0.0120635	178.676	0.537349	3.43128	-0.010562	3.90827	-0.0105786	3.44949	-0.0116307	2.8132	-0.00817718	1.63902	-0.0514091	3.17009	-0.0504216
2.38675	-0.0120569	178.965	0.538231	3.4315	-0.0105568	3.89525	-0.0105776	3.4446	-0.0116177	2.81695	-0.00817167	1.62881	-0.0516651	3.19642	-0.0505121
2.38895	-0.0120505	179.252	0.539107	3.43185	-0.0105551	3.88256	-0.0105752	3.44104	-0.0116166	2.82133	-0.00816392	1.61913	-0.0519444	3.22388	-0.050598
2.39226	-0.0120441	179.536	0.539977	3.43144	-0.0105531	3.87109	-0.0105714	3.43785	-0.0116232	2.8263	-0.00815769	1.60995	-0.0522094	3.25238	-0.0506704
2.39573	-0.0120378	179.819	0.540841	3.43028	-0.010549	3.86171	-0.0105662	3.4359	-0.0116335	2.83001	-0.00815654	1.60309	-0.0524512	3.28003	-0.0507297
2.39843	-0.0120317	180.1	0.541703	3.43024	-0.0105448	3.85434	-0.0105616	3.43608	-0.0116475	2.83432	-0.00816026	1.59845	-0.0526798	3.30502	-0.0507673
2.40039	-0.0120256	180.379	0.542564	3.43127	-0.010544	3.84891	-0.0105612	3.43828	-0.0116612	2.84105	-0.00816865	1.59412	-0.0529137	3.32926	-0.0507751
2.40164	-0.0120196	180.658	0.543423	3.4315	-0.0105465	3.84442	-0.0105666	3.4415	-0.011671	2.84824	-0.00818147	1.59009	-0.0531525	3.35277	-0.0507635
2.40221	-0.0120138	180.934	0.544279	3.43096	-0.0105486	3.83902	-0.0105758	3.44478	-0.0116771	2.85405	-0.00820218	1.58635	-0.0533775	3.3719	-0.0507423
2.40305	-0.012008	181.209	0.545131	3.4306	-0.0105485	3.83274	-0.0105849	3.44813	-0.0116833	2.85854	-0.00823041	1.58289	-0.05358	3.38683	-0.0507121
2.40505	-0.0120023	181.482	0.54598	3.4295	-0.0105461	3.82746	-0.010592	3.45152	-0.0116932	2.86176	-0.00825852	1.57789	-0.0537607	3.40138	-0.0506732
2.40816	-0.0119968	181.753	0.546823	3.42678	-0.0105417	3.82405	-0.0105992	3.45588	-0.011703	2.86376	-0.00828285	1.5714	-0.0539205	3.41736	-0.0506261
2.41232	-0.0119913	182.022	0.547662	3.42342	-0.0105371	3.82243	-0.01061	3.46114	-0.0117127	2.86459	-0.00830354	1.56715	-0.0540601	3.43287	-0.0505712
2.41658	-0.011986	182.288	0.548494	3.42037	-0.0105361	3.82161	-0.0106243	3.46546	-0.0117259	2.8643	-0.00832072	1.56505	-0.0541802	3.44611	-0.050518
2.42002	-0.0119808	182.553	0.549322	3.41762	-0.0105384	3.81974	-0.01064	3.46794	-0.0117389	2.86294	-0.00833454	1.56317	-0.0542725	3.45897	-0.0504755
2.42266	-0.0119756	182.815	0.550147	3.41516	-0.0105402	3.81595	-0.0106572	3.46867	-0.0117479	2.86056	-0.00834512	1.56334	-0.0543289	3.47146	-0.0504343
2.42455	-0.0119724	183.075	0.550965	3.41206	-0.0105398	3.81124	-0.0106756	3.46773	-0.0117532	2.85721	-0.0083526	1.56729	-0.0543602	3.48177	-0.0503851
2.42571	-0.0119729	183.332	0.551777	3.40745	-0.0105372	3.80748	-0.0106954	3.46519	-0.0117549	2.85293	-0.0083571	1.57485	-0.0543764	3.49179	-0.0503285
2.42617	-0.0119751	183.587	0.552584	3.40139	-0.0105326	3.80463	-0.0107144	3.46112	-0.0117531	2.84594	-0.00835874	1.58585	-0.0543782	3.50337	-0.0502647
2.42597	-0.011977	183.841	0.553385	3.39396	-0.0105261	3.80175	-0.010731	3.4565	-0.011748	2.83637	-0.00835766	1.60013	-0.0543662	3.5164	-0.0501942
2.42513	-0.0119788	184.094	0.554182	3.38522	-0.0105176	3.79883	-0.0107471	3.45318	-0.0117398	2.82798	-0.00835761	1.61754	-0.054341	3.53083	-0.0501173
2.42368	-0.0119803	184.346	0.554976	3.37615	-0.0105074	3.79588	-0.0107644	3.45201	-0.0117286	2.82255	-0.0083622	1.63611	-0.0543033	3.54475	-0.0500434
2.42165	-0.0119817	184.595	0.555766	3.36859	-0.0104955	3.79382	-0.0107812	3.45201	-0.0117145	2.81996	-0.0083712	1.65212	-0.0542536	3.55635	-0.0499817
2.41906	-0.0119829	184.843	0.556552	3.36248	-0.010482	3.79351	-0.0107955	3.45129	-0.0116978	2.82009	-0.00838443	1.66384	-0.0541925	3.56755	-0.0499225
2.41686	-0.0119839	185.088	0.557332	3.35595	-0.0104688	3.79399	-0.0108074	3.44897	-0.0116784	2.82281	-0.00839804	1.67146	-0.0541296	3.57834	-0.0498658
2.41594	-0.0119848	185.331	0.558108	3.3481	-0.0104577	3.79429	-0.0108172	3.44513	-0.0116602	2.82802	-0.00840837	1.67513	-0.0540741	3.58692	-0.0498207
2.41533	-0.0119854	185.571	0.558877	3.33993	-0.0104468	3.79442	-0.0108248	3.43984	-0.0116468	2.83378	-0.00841554	1.67869	-0.0540168	3.59519	-0.0497775
2.41411	-0.011986	185.81	0.55964	3.33325	-0.0104344	3.79349	-0.0108303	3.43316	-0.0116344	2.83823	-0.00841969	1.68758	-0.0539486	3.60498	-0.0497271
2.4123	-0.0119864	186.047	0.560395	3.32803	-0.0104204	3.79153	-0.0108338	3.42516	-0.0116229	2.84326	-0.00842458	1.70157	-0.0538701	3.61621	-0.0496699
2.40995	-0.0119866	186.284	0.561144	3.32329	-0.0104068	3.78952	-0.0108355	3.4159	-0.0116159	2.85065	-0.00843382	1.7186	-0.0537818	3.627	-0.0496063
2.40706	-0.0119867	186.519	0.561885	3.31993	-0.0103953	3.78744	-0.0108353	3.40546	-0.0116096	2.85847	-0.00844357	1.73853	-0.0536843	3.63552	-0.0495365
2.40367	-0.0119885	186.753	0.562619	3.31879	-0.0103842	3.78622	-0.0108333	3.39389	-0.0116004	2.86305	-0.00845016	1.7612	-0.053587	3.6437	-0.049461
2.39981	-0.0119938	186.984	0.563348	3.31979	-0.0103715	3.78673	-0.0108316	3.38125	-0.0115884	2.86271	-0.00845372	1.78649	-0.0534992	3.65335	-0.04938
2.3964	-0.0120005	187.212	0.564073	3.32191	-0.0103593	3.78799	-0.0108318	3.36851	-0.0115736	2.85949	-0.00845437	1.81424	-0.0534115	3.66441	-0.0493029
2.39434	-0.0120067	187.438	0.564791	3.3233	-0.0103491	3.78813	-0.0108321	3.35751	-0.0115563	2.85532	-0.00845589	1.84433	-0.0533148	3.67497	-0.0492389
2.39358	-0.0120126	187.663	0.565503	3.32397	-0.0103393	3.78722	-0.0108306	3.34819	-0.0115403	2.85027	-0.00846187	1.8748	-0.0532097	3.68324	-0.0491781
2.39496	-0.012018	187.885	0.56621	3.32487	-0.0103279	3.7871	-0.0108274	3.33865	-0.011529	2.84619	-0.00847213	1.90379	-0.0530965	3.69112	-0.0491207
2.39841	-0.0120231	188.106	0.566913	3.32507	-0.0103151	3.78867	-0.0108227	3.32801	-0.0115224	2.84304	-0.00849009	1.93316	-0.0529758	3.70045	-0.0490755
2.4029	-0.0120277	188.325	0.567612	3.32461	-0.0103009	3.79185	-0.0108182	3.31723	-0.0115238	2.83714	-0.00851542	1.96285	-0.0528389	3.71115	-0.0490331
2.40931	-0.0120321	188.543	0.568305	3.32443	-0.0102853	3.79566	-0.0108159	3.30816	-0.011533	2.82863	-0.00854047	1.99101	-0.0526866	3.72316	-0.0489841
2.41754	-0.0120378	188.76	0.56899	3.3236	-0.0102704	3.79823	-0.0108137	3.30073	-0.0115422	2.82126	-0.00856525	2.01949	-0.0525471	3.7364	-0.048929
2.42659	-0.0120468	188.974	0.569667	3.32216	-0.0102578	3.79871	-0.0108099	3.29305	-0.0115479	2.81681	-0.00859338	2.04826	-0.0524291	3.74898	-0.0488681
2.43552	-0.012057	189.187	0.570338	3.32195	-0.0102475	3.79811	-0.0108045	3.28514	-0.0115538	2.81516	-0.00862104	2.07545	-0.0523134	3.75729	-0.0488016
2.44249	-0.0120666	189.398	0.571004	3.32292	-0.0102394	3.79738	-0.0107977	3.27884	-0.0115671	2.8162	-0.0086446	2.1011	-0.0522002	3.75967	-0.048739
2.4485	-0.0120756	189.606	0.571663	3.32319	-0.0102316	3.79561	-0.0107913	3.275	-0.0115877	2.81797	-0.00866419	2.12527	-0.0520985	3.75638	-0.0486984
2.4563	-0.012084	189.812	0.572316	3.32189	-0.0102241	3.79286	-0.010787	3.2726	-0.0116078	2.81863	-0.00867998	2.1498	-0.0520079	3.7495	-0.0486698
2.46583	-0.0120918	190.015	0.572961	3.31908	-0.0102188	3.79099	-0.0107831	3.26976	-0.0116237	2.81823	-0.00869212	2.17648	-0.051928	3.74283	-0.0486253
2.47517	-0.0121008	190.216	0.573599	3.31575	-0.0102136	3.78996	-0.0107777	3.2665	-0.0116394	2.8168	-0.00870074	2.2052	-0.0518494	3.73818	-0.0485748
2.48432	-0.0121129	190.416	0.57423	3.31374	-0.0102086	3.78792	-0.0107708	3.26467	-0.0116584	2.8144	-0.00870601	2.23583	-0.0517721	3.73548	-0.048546
2.49418	-0.012126	190.615	0.574852	3.3139	-0.0102056	3.78492	-0.0107625	3.2642	-0.0116806	2.81107	-0.0087117	2.26827	-0.0517051	3.73464	-0.0485378
2.50382	-0.0121383	190.812	0.575468	3.31615	-0.0102027	3.7819	-0.0107529	3.26322	-0.0117059	2.80868	-0.00872142	2.3024	-0.0516482	3.73558	-0.0485313
2.51232	-0.0121497	191.007	0.576079	3.32039	-0.0102	3.77887	-0.0107421	3.26084	-0.0117303	2.80718	-0.00873136	2.33812	-0.0516008	3.73822	-0.0485172
2.51972	-0.0121604	191.2	0.576683	3.32561	-0.0101991	3.77584	-0.0107318	3.25803	-0.0117503	2.80291	-0.00873784	2.3735	-0.0515536	3.74067	-0.0485049
2.52606	-0.0121704	191.391	0.577279	3.33086	-0.0101983	3.77189	-0.0107241	3.25663	-0.0117661	2.79415	-0.00874467	2.40488	-0.0514975	3.73929	-0.0485127
2.53229	-0.0121796	191.581	0.577872	3.33614	-0.0101957	3.76708	-0.0107168	3.25659	-0.0117778	2.78293	-0.00875545	2.43058	-0.051442	3.73243	-0.0485397
2.53932	-0.0121881	191.768	0.578462	3.34052	-0.0101914	3.76326	-0.0107101	3.25602	-0.0117857	2.77303	-0.00877	2.45265	-0.0513963	3.72214	-0.0485667
2.54621	-0.0121959	191.952	0.579049	3.34313	-0.0101854	3.7604	-0.0107056	3.25404	-0.0117898	2.7662	-0.0087918	2.47486	-0.0513599	3.71042	-0.0485938
2.55203	-0.012203	192.135	0.579633	3.34404	-0.0101778	3.75845	-0.0107016	3.25071	-0.0117939	2.76232	-0.00882414	2.49901	-0.0513416	3.69551	-0.04863
2.55682	-0.0122095	192.32	0.580212	3.34424	-0.0101688	3.75829	-0.0106961	3.24609	-0.0118054	2.76128	-0.0088629	2.52499	-0.0513407	3.67575	-0.0486749
2.56064	-0.0122153	192.504	0.580788	3.34558	-0.0101584	3.75802	-0.0106892	3.24115	-0.0118239	2.76294	-0.00890046	2.5527	-0.0513291	3.65318	-0.0487372
2.56352	-0.0122206	192.687	0.581359	3.34893	-0.0101484	3.75674	-0.0106829	3.23682	-0.0118417	2.76718	-0.00893322	2.58021	-0.0512799	3.62977	-0.048816
2.56549	-0.0122253	192.868	0.581923	3.35327	-0.0101407	3.7554	-0.0106788	3.23309	-0.0118554	2.77208	-0.00896134	2.60569	-0.0512038	3.60376	-0.0489015
2.56659	-0.0122294	193.047	0.582478	3.35674	-0.0101334	3.754	-0.0106752	3.23083	-0.011865	2.77577	-0.008985	2.63101	-0.0511296	3.5753	-0.0490024
2.56777	-0.012233	193.224	0.583026	3.35755	-0.0101247	3.75255	-0.0106701	3.2309	-0.0118743	2.7783	-0.00900436	2.65799	-0.0510663	3.54814	-0.0491179
2.56994	-0.0122361	193.398	0.583568	3.35582	-0.0101163	3.75015	-0.0106637	3.23229	-0.0118871	2.77791	-0.00901961	2.68652	-0.0510133	3.52227	-0.0492291
2.57215	-0.0122386	193.57	0.584104	3.35348	-0.0101121	3.74591	-0.0106559	3.23311	-0.0118994	2.77471	-0.00903089	2.71469	-0.0509614	3.49583	-0.049327
2.57346	-0.0122407	193.739	0.584635	3.35057	-0.0101117	3.74085	-0.0106469	3.23339	-0.0119076	2.77065	-0.00903838	2.74067	-0.0509013	3.46887	-0.0494119
2.57394	-0.0122424	193.905	0.585159	3.3471	-0.0101133	3.7359	-0.0106368	3.23407	-0.011912	2.76578	-0.00904223	2.76452	-0.0508335	3.43963	-0.0494845
2.5736	-0.0122417	194.071	0.585676	3.34492	-0.0101167	3.73017	-0.0106255	3.2342	-0.0119164	2.76196	-0.0090426	2.78632	-0.0507583	3.40821	-0.0495452
2.57248	-0.0122371	194.236	0.586186	3.3449	-0.0101218	3.72277	-0.010615	3.23292	-0.0119243	2.75914	-0.00903963	2.80612	-0.0506762	3.37841	-0.0495944
2.57063	-0.0122305	194.4	0.58669	3.34603	-0.0101285	3.71379	-0.0106071	3.23028	-0.0119319	2.75364	-0.00903347	2.82401	-0.0505875	3.35198	-0.0496326
2.56807	-0.0122238	194.563	0.587186	3.34644	-0.010135	3.7033	-0.0105998	3.22633	-0.0119357	2.74558	-0.00902428	2.84187	-0.0505018	3.32883	-0.0496602
2.56484	-0.012217	194.723	0.587677	3.34615	-0.0101395	3.69139	-0.0105913	3.22115	-0.0119358	2.73873	-0.00901218	2.8615	-0.0504189	3.30881	-0.0496777
2.56188	-0.0122121	194.881	0.588164	3.34611	-0.010142	3.67812	-0.0105816	3.21479	-0.0119323	2.73486	-0.00899732	2.88281	-0.0503206	3.29182	-0.0496854
2.56009	-0.0122106	195.038	0.588646	3.34631	-0.0101444	3.66357	-0.0105709	3.20822	-0.011929	2.73384	-0.00897983	2.90388	-0.0502169	3.27774	-0.049693
2.55851	-0.0122107	195.192	0.589126	3.34674	-0.0101486	3.6478	-0.010561	3.20327	-0.0119333	2.73373	-0.00895985	2.92288	-0.0501352	3.26464	-0.0497095
2.55714	-0.0122104	195.345	0.589604	3.34647	-0.0101526	3.6318	-0.0105536	3.2008	-0.0119448	2.73085	-0.00893749	2.93989	-0.0500748	3.25067	-0.0497254
2.55779	-0.0122098	195.496	0.590081	3.34463	-0.0101565	3.61649	-0.0105488	3.20069	-0.0119596	2.7235	-0.00891289	2.95315	-0.0500167	3.23769	-0.0497134
2.56128	-0.0122089	195.645	0.590554	3.34129	-0.0101639	3.60188	-0.0105463	3.20284	-0.011981	2.71371	-0.00888981	2.9628	-0.0499515	3.2275	-0.0496565
2.56748	-0.0122077	195.792	0.59102	3.3365	-0.0101746	3.58884	-0.0105443	3.20625	-0.0120088	2.7034	-0.00887184	2.97265	-0.0498797	3.21817	-0.0495749
2.57536	-0.0122062	195.939	0.591477	3.33127	-0.0101849	3.57733	-0.0105409	3.20903	-0.0120355	2.69079	-0.00885879	2.9845	-0.0497926	3.20603	-0.049488
2.58302	-0.0122044	196.084	0.591928	3.32651	-0.0101929	3.56637	-0.0105362	3.21029	-0.0120574	2.67599	-0.00885045	2.99642	-0.0496818	3.18938	-0.0493961
2.58955	-0.0122024	196.227	0.592373	3.32221	-0.0101987	3.55687	-0.0105302	3.21102	-0.0120783	2.66276	-0.00884297	3.00658	-0.0495667	3.17208	-0.0492996
2.59499	-0.0122001	196.368	0.592813	3.31836	-0.0102024	3.54969	-0.0105231	3.21305	-0.0121018	2.65286	-0.0088327	3.01505	-0.0494657	3.15782	-0.0491986
2.59938	-0.0121976	196.506	0.59325	3.31402	-0.0102042	3.54381	-0.0105148	3.21542	-0.012128	2.64615	-0.00881976	3.02006	-0.0493692	3.14467	-0.0490935
2.60368	-0.0121949	196.642	0.593684	3.30924	-0.010204	3.53737	-0.0105054	3.21629	-0.0121565	2.64069	-0.00880428	3.01995	-0.0492772	3.13258	-0.0489937
2.6088	-0.0121901	196.776	0.594114	3.30493	-0.010202	3.52948	-0.010495	3.21663	-0.0121837	2.63459	-0.00878639	3.01494	-0.0491986	3.12334	-0.0489173
2.61378	-0.0121816	196.907	0.59454	3.30017	-0.0101982	3.52113	-0.0104837	3.21647	-0.0122059	2.62791	-0.0087662	3.00524	-0.0491238	3.11684	-0.0488633
2.61862	-0.0121731	197.036	0.594962	3.29408	-0.0101927	3.51325	-0.0104714	3.21492	-0.0122234	2.62066	-0.00874384	2.99289	-0.0490436	3.11296	-0.0488126
2.62425	-0.0121684	197.162	0.59538	3.28763	-0.0101875	3.50584	-0.0104583	3.21294	-0.0122399	2.61287	-0.00871942	2.98165	-0.0489675	3.1116	-0.0487559
2.6297	-0.0121653	197.286	0.595789	3.28176	-0.0101843	3.49887	-0.0104461	3.21239	-0.0122591	2.60459	-0.00869305	2.9715	-0.0489044	3.11264	-0.0486937
2.63499	-0.0121621	197.409	0.596185	3.27552	-0.0101831	3.49143	-0.0104368	3.21319	-0.012281	2.59766	-0.00866485	2.96058	-0.0488448	3.11599	-0.0486352
2.64102	-0.0121588	197.53	0.596569	3.26895	-0.0101838	3.48264	-0.0104283	3.21257	-0.0123089	2.59385	-0.00863857	2.95074	-0.0487793	3.12153	-0.0485987
2.64684	-0.0121553	197.649	0.596947	3.26298	-0.0101844	3.47255	-0.0104207	3.20966	-0.0123463	2.59302	-0.00861778	2.94377	-0.0487085	3.12917	-0.0485923
2.65155	-0.0121517	197.765	0.597321	3.25758	-0.0101832	3.46124	-0.0104157	3.20731	-0.012389	2.59506	-0.00859863	2.93956	-0.0486415	3.1388	-0.0485964
2.65519	-0.0121479	197.878	0.59769	3.25274	-0.0101802	3.44877	-0.0104132	3.20731	-0.0124295	2.59983	-0.00857743	2.93798	-0.0485876	3.15034	-0.0485834
2.65871	-0.012144	197.989	0.598054	3.24753	-0.0101755	3.4352	-0.0104131	3.20866	-0.0124679	2.6072	-0.00855427	2.93711	-0.048537	3.16187	-0.0485539
2.66303	-0.01214	198.097	0.598412	3.24105	-0.0101711	3.42151	-0.0104135	3.21037	-0.0125115	2.61707	-0.00852928	2.93509	-0.0484805	3.17155	-0.048536
2.6672	-0.012136	198.204	0.598761	3.23428	-0.0101686	3.40953	-0.0104126	3.21244	-0.0125601	2.62931	-0.00850619	2.9338	-0.0484184	3.18128	-0.0485566
2.67122	-0.0121318	198.308	0.599103	3.22815	-0.0101663	3.3992	-0.0104103	3.21393	-0.012606	2.6438	-0.00848859	2.9332	-0.0483511	3.19286	-0.048614
2.676	-0.0121275	198.41	0.599441	3.22172	-0.0101641	3.38956	-0.0104069	3.21488	-0.0126493	2.66044	-0.00847261	2.93145	-0.048288	3.20439	-0.0486882
2.6806	-0.0121232	198.508	0.599774	3.21502	-0.0101638	3.38148	-0.0104022	3.2162	-0.0126938	2.67729	-0.0084582	2.93041	-0.0482471	3.21403	-0.0487603
2.68502	-0.0121188	198.604	0.600101	3.20988	-0.0101636	3.37582	-0.0103964	3.21698	-0.0127394	2.69251	-0.0084526	2.93189	-0.0482366	3.22186	-0.0488304
2.69017	-0.0121143	198.699	0.600423	3.20625	-0.0101616	3.37248	-0.0103895	3.21723	-0.012786	2.70797	-0.00845541	2.93576	-0.0482461	3.22612	-0.0489074
2.6951	-0.0121098	198.793	0.60074	3.20314	-0.0101578	3.37136	-0.0103816	3.21789	-0.0128335	2.72548	-0.00845899	2.94193	-0.0482656	3.22697	-0.0490094
2.69891	-0.0121052	198.885	0.601052	3.20146	-0.0101524	3.37328	-0.0103746	3.21804	-0.0128818	2.74491	-0.00845966	2.95028	-0.0483038	3.2282	-0.0491441
2.70165	-0.0121006	198.973	0.601358	3.20113	-0.0101455	3.37811	-0.010372	3.21677	-0.0129308	2.76618	-0.00845755	2.95889	-0.0483598	3.2316	-0.0492736
2.70336	-0.0120959	199.059	0.601658	3.20028	-0.0101371	3.38389	-0.0103737	3.21417	-0.0129804	2.78919	-0.00845277	2.96591	-0.0484237	3.23709	-0.0493798
2.70407	-0.0120913	199.143	0.601953	3.19894	-0.0101291	3.38966	-0.0103759	3.21027	-0.0130307	2.81382	-0.00844546	2.97143	-0.048495	3.24275	-0.0494727
2.70384	-0.0120866	199.224	0.602243	3.19803	-0.0101251	3.39542	-0.0103785	3.20607	-0.0130814	2.84	-0.00843572	2.97366	-0.0485644	3.24674	-0.0495529
2.70271	-0.0120818	199.302	0.602527	3.19664	-0.010125	3.40207	-0.0103851	3.20247	-0.0131289	2.86762	-0.00842731	2.97093	-0.0486227	3.25095	-0.0496298
2.70071	-0.0120771	199.378	0.602805	3.19477	-0.010125	3.41049	-0.0103956	3.19947	-0.0131696	2.89478	-0.00842748	2.96528	-0.0486793	3.25537	-0.0497127
2.69789	-0.0120724	199.452	0.603077	3.19427	-0.0101232	3.42057	-0.0104061	3.19704	-0.0132039	2.91965	-0.00843583	2.95866	-0.0487436	3.25816	-0.0497921
2.69428	-0.0120658	199.524	0.603344	3.19509	-0.0101197	3.43135	-0.010413	3.19424	-0.0132319	2.9423	-0.00844838	2.95112	-0.0488058	3.25939	-0.049859
2.68992	-0.0120557	199.595	0.603605	3.19626	-0.0101146	3.44185	-0.0104147	3.19019	-0.0132538	2.96281	-0.00846492	2.94454	-0.0488571	3.25731	-0.0499139
2.68576	-0.012044	199.665	0.60386	3.19776	-0.010108	3.45208	-0.0104131	3.18493	-0.01327	2.98307	-0.00848163	2.94069	-0.0489068	3.25206	-0.0499572
2.68361	-0.0120326	199.733	0.60411	3.19866	-0.0100999	3.46114	-0.010412	3.17854	-0.0132843	3.0049	-0.00849483	2.93946	-0.0489733	3.24561	-0.0499894
2.6834	-0.0120216	199.799	0.604354	3.19808	-0.0100904	3.46906	-0.0104151	3.17197	-0.0133004	3.02821	-0.00850831	2.93892	-0.0490558	3.23619	-0.0500018
2.68412	-0.0120127	199.862	0.604592	3.19699	-0.0100797	3.47772	-0.0104241	3.16706	-0.0133183	3.05291	-0.00852569	2.93539	-0.0491351	3.22394	-0.0499862
2.68573	-0.0120077	199.922	0.604825	3.19724	-0.0100676	3.48797	-0.0104367	3.16466	-0.0133377	3.07709	-0.00854313	2.92902	-0.0492115	3.21264	-0.0499529
2.68729	-0.0120045	199.98	0.605052	3.19968	-0.0100562	3.49974	-0.0104493	3.16374	-0.0133587	3.09893	-0.00855698	2.92356	-0.0493032	3.20226	-0.0499119
2.68697	-0.0120014	200.036	0.605273	3.20422	-0.0100472	3.51205	-0.0104617	3.16243	-0.0133848	3.11852	-0.00857103	2.91899	-0.0494186	3.19095	-0.0498634
2.68395	-0.0120001	200.09	0.605489	3.20984	-0.0100388	3.52303	-0.0104777	3.15982	-0.0134157	3.1341	-0.00859252	2.91345	-0.0495473	3.18057	-0.049817
2.68016	-0.0120042	200.142	0.605699	3.21558	-0.0100308	3.53182	-0.0104971	3.15689	-0.0134477	3.14403	-0.00862477	2.90699	-0.0496796	3.17111	-0.0497909
2.67746	-0.0120134	200.193	0.605903	3.22235	-0.010027	3.53851	-0.0105178	3.15548	-0.0134804	3.15035	-0.00866363	2.89783	-0.0498151	3.16071	-0.0497933
2.6749	-0.0120238	200.241	0.606102	3.231	-0.0100272	3.5441	-0.0105399	3.15553	-0.0135104	3.15685	-0.00870149	2.88428	-0.0499538	3.14941	-0.0498047
2.67248	-0.0120337	200.288	0.606296	3.24053	-0.0100275	3.54953	-0.0105613	3.15605	-0.0135377	3.16536	-0.00873471	2.86654	-0.0500951	3.13727	-0.0498065
2.6711	-0.012043	200.332	0.606484	3.24999	-0.0100279	3.5539	-0.0105804	3.15703	-0.0135696	3.17576	-0.00876347	2.84664	-0.0502208	3.12616	-0.0498083
2.66981	-0.0120516	200.375	0.606667	3.25936	-0.0100303	3.55634	-0.0105971	3.15844	-0.0136059	3.18798	-0.00878794	2.8265	-0.0503222	3.11787	-0.0498101
2.66769	-0.0120598	200.414	0.606845	3.26865	-0.0100327	3.55784	-0.0106133	3.16027	-0.0136428	3.20191	-0.00880826	2.80615	-0.0504185	3.11045	-0.0498026
2.66478	-0.0120673	200.451	0.607018	3.27876	-0.0100333	3.56027	-0.010631	3.16159	-0.0136801	3.21747	-0.00882826	2.78746	-0.0505189	3.10025	-0.0497956
2.66113	-0.0120762	200.487	0.607185	3.28964	-0.0100323	3.56448	-0.01065	3.16241	-0.0137142	3.23275	-0.00885156	2.77217	-0.0506233	3.08737	-0.0497979
2.65675	-0.0120881	200.521	0.607347	3.30033	-0.0100314	3.57041	-0.0106703	3.16458	-0.0137453	3.24594	-0.00887435	2.76017	-0.0507221	3.07561	-0.0498093
2.6517	-0.0121011	200.555	0.607504	3.31085	-0.0100344	3.57705	-0.0106917	3.16804	-0.0137806	3.25892	-0.00889664	2.75132	-0.0508064	3.06492	-0.0498294
2.646	-0.0121151	200.588	0.607657	3.32117	-0.010041	3.58255	-0.0107161	3.17182	-0.0138236	3.27352	-0.00892572	2.74549	-0.0508769	3.05344	-0.0498577
2.6397	-0.0121319	200.619	0.607804	3.33222	-0.0100475	3.58695	-0.0107432	3.1759	-0.0138703	3.28964	-0.00896124	2.74256	-0.050943	3.04122	-0.0498938
2.63281	-0.0121495	200.65	0.607946	3.34395	-0.010052	3.59122	-0.0107711	3.17935	-0.0139133	3.30722	-0.00899928	2.7424	-0.0510233	3.0283	-0.0499283
2.62628	-0.0121678	200.679	0.608084	3.3554	-0.0100546	3.59443	-0.0107998	3.18129	-0.0139525	3.32617	-0.0090433	2.74489	-0.0511259	3.01473	-0.0499521
2.62103	-0.0121888	200.706	0.608215	3.3675	-0.0100554	3.59572	-0.0108273	3.18178	-0.0139918	3.34641	-0.00909303	2.74992	-0.0512409	3.00055	-0.0499657
2.61607	-0.0122103	200.73	0.608338	3.38111	-0.0100562	3.59517	-0.0108519	3.18088	-0.0140312	3.36787	-0.00914451	2.75555	-0.0513493	2.98762	-0.0499694
2.6105	-0.0122305	200.752	0.608455	3.39524	-0.0100608	3.59287	-0.0108737	3.17865	-0.0140705	3.39047	-0.00919762	2.75992	-0.0514422	2.97589	-0.0499638
2.60435	-0.0122495	200.77	0.608568	3.40894	-0.010069	3.5898	-0.0108927	3.17516	-0.0141062	3.41414	-0.00924859	2.76491	-0.0515203	2.96168	-0.0499491
2.59856	-0.0122673	200.786	0.608677	3.42223	-0.0100769	3.58782	-0.0109109	3.17046	-0.0141347	3.43882	-0.00929384	2.77048	-0.0515839	2.9433	-0.0499259
2.59402	-0.012284	200.799	0.60878	3.43419	-0.0100828	3.58688	-0.0109302	3.1646	-0.0141563	3.46442	-0.00933356	2.77297	-0.0516339	2.92094	-0.0499036
2.58979	-0.0122995	200.809	0.608874	3.44396	-0.0100867	3.58513	-0.0109486	3.15765	-0.0141713	3.4909	-0.00937159	2.7725	-0.0516705	2.89662	-0.0498913
2.58494	-0.0123138	200.817	0.608957	3.45162	-0.0100887	3.58258	-0.0109643	3.14966	-0.0141799	3.51636	-0.00941162	2.77284	-0.0517037	2.87409	-0.0498795
2.57949	-0.0123272	200.824	0.609029	3.45727	-0.0100888	3.58112	-0.0109793	3.14069	-0.0141861	3.53718	-0.00944988	2.77579	-0.0517515	2.85329	-0.049859
2.5744	-0.0123395	200.83	0.609091	3.46097	-0.0100873	3.58068	-0.0109954	3.13077	-0.0141935	3.55355	-0.00948277	2.78122	-0.0518135	2.83235	-0.0498303
2.57056	-0.0123508	200.834	0.609144	3.46373	-0.010084	3.58032	-0.0110108	3.11997	-0.0141986	3.56928	-0.00951048	2.78721	-0.0518706	2.81312	-0.0497938
2.56701	-0.0123629	200.835	0.609188	3.46741	-0.0100792	3.58003	-0.0110235	3.10924	-0.0141977	3.5862	-0.00953686	2.79189	-0.051914	2.79553	-0.0497498
2.56284	-0.0123777	200.835	0.609222	3.47286	-0.0100729	3.5798	-0.0110338	3.10042	-0.0141911	3.60425	-0.00956559	2.79714	-0.0519441	2.77772	-0.0496986
2.55897	-0.0123931	200.832	0.609248	3.48001	-0.0100651	3.57964	-0.0110417	3.09433	-0.0141791	3.62337	-0.00959289	2.80476	-0.0519616	2.76153	-0.0496407
2.55633	-0.0124074	200.827	0.609266	3.48878	-0.0100578	3.57864	-0.0110491	3.08996	-0.0141655	3.64166	-0.00961515	2.81464	-0.051967	2.7469	-0.0495764
2.55393	-0.0124205	200.818	0.609276	3.49909	-0.0100528	3.57591	-0.0110579	3.08632	-0.0141577	3.65733	-0.00963257	2.82666	-0.0519607	2.73197	-0.0495061
2.55087	-0.0124343	200.807	0.609278	3.50995	-0.0100499	3.57154	-0.0110661	3.0843	-0.0141556	3.67046	-0.00964534	2.84072	-0.0519525	2.71676	-0.04943
2.54717	-0.0124506	200.795	0.609273	3.52042	-0.0100491	3.5656	-0.011072	3.08382	-0.0141514	3.68117	-0.00965367	2.8549	-0.0519606	2.69947	-0.0493485
2.54288	-0.0124674	200.783	0.609261	3.5305	-0.0100484	3.55908	-0.0110757	3.08392	-0.0141418	3.68954	-0.00966136	2.86736	-0.0519842	2.68021	-0.049271
2.53892	-0.0124829	200.77	0.609242	3.5402	-0.0100461	3.55291	-0.0110791	3.08456	-0.0141305	3.69567	-0.00967209	2.87816	-0.0520046	2.66273	-0.0492247
2.53619	-0.0124972	200.755	0.609218	3.55044	-0.0100422	3.54619	-0.011084	3.08573	-0.0141214	3.70147	-0.00968207	2.88736	-0.0520127	2.6488	-0.0492175
2.53375	-0.0125102	200.738	0.609187	3.56118	-0.0100368	3.53802	-0.0110903	3.08739	-0.0141106	3.70695	-0.00969132	2.89503	-0.0520089	2.63826	-0.0492112
2.53066	-0.012522	200.719	0.60915	3.57149	-0.01003	3.5294	-0.011098	3.08952	-0.0140983	3.71029	-0.00970716	2.90122	-0.051994	2.63098	-0.0491875
2.52695	-0.0125326	200.697	0.609109	3.58227	-0.0100217	3.52216	-0.0111052	3.09302	-0.0140918	3.71341	-0.00973291	2.90781	-0.0519683	2.62501	-0.0491655
2.52266	-0.0125422	200.673	0.609062	3.59351	-0.0100122	3.51627	-0.0111119	3.09781	-0.0140909	3.71814	-0.00976813	2.91659	-0.0519323	2.61847	-0.0491542
2.51782	-0.0125524	200.647	0.60901	3.60334	-0.0100032	3.50983	-0.0111199	3.10202	-0.0140917	3.72258	-0.00980873	2.92566	-0.0518957	2.61322	-0.0491531
2.51246	-0.0125652	200.618	0.608953	3.61092	-0.00999846	3.50197	-0.0111292	3.10568	-0.0140942	3.72492	-0.00985078	2.93315	-0.0518766	2.61103	-0.0491528
2.50659	-0.0125786	200.587	0.608892	3.61632	-0.00999774	3.49277	-0.0111397	3.11061	-0.0140945	3.72706	-0.00989784	2.93914	-0.0518745	2.61176	-0.049144
2.50026	-0.0125907	200.553	0.608825	3.61964	-0.00999722	3.4832	-0.0111514	3.11767	-0.0140892	3.72902	-0.00994964	2.94186	-0.0518702	2.61346	-0.0491272
2.49348	-0.0126016	200.517	0.608751	3.62097	-0.00999508	3.4751	-0.0111659	3.12586	-0.0140785	3.72897	-0.00999864	2.94145	-0.0518548	2.61428	-0.0491026
2.4872	-0.0126113	200.48	0.608672	3.6213	-0.0099914	3.46933	-0.0111832	3.13328	-0.0140626	3.72883	-0.0100413	2.94168	-0.051838	2.61425	-0.0490708
2.48231	-0.0126198	200.442	0.608587	3.6225	-0.00998624	3.46488	-0.0112014	3.13998	-0.0140455	3.72861	-0.0100814	2.94254	-0.0518288	2.6134	-0.0490319
2.47783	-0.0126272	200.401	0.608496	3.62544	-0.00997967	3.4608	-0.0112202	3.14688	-0.0140308	3.72647	-0.0101227	2.94218	-0.051827	2.61359	-0.0489864
2.47286	-0.0126336	200.358	0.6084	3.63003	-0.00997359	3.45888	-0.011238	3.15305	-0.0140148	3.72434	-0.0101652	2.94246	-0.0518414	2.61478	-0.0489346
2.4665	-0.0126389	200.313	0.608295	3.63621	-0.00996979	3.45996	-0.0112529	3.15854	-0.013994	3.72403	-0.0102087	2.94518	-0.0518712	2.61511	-0.0488769
2.45791	-0.0126451	200.265	0.608182	3.6439	-0.00996636	3.46115	-0.0112667	3.16426	-0.0139722	3.72547	-0.0102496	2.94841	-0.0519066	2.61642	-0.0488134
2.44901	-0.0126539	200.214	0.60806	3.65212	-0.00996329	3.46156	-0.0112815	3.1702	-0.0139568	3.72675	-0.0102841	2.94848	-0.0519474	2.62051	-0.0487446
2.44166	-0.0126633	200.16	0.60793	3.65992	-0.00996239	3.46212	-0.0112952	3.17726	-0.0139474	3.72424	-0.0103127	2.94553	-0.0519933	2.62723	-0.0486707
2.43487	-0.0126716	200.103	0.607793	3.66731	-0.00996357	3.46191	-0.0113062	3.18539	-0.0139366	3.71628	-0.0103354	2.94151	-0.052044	2.63648	-0.048592
2.42863	-0.0126805	200.044	0.607649	3.67431	-0.00996672	3.46006	-0.0113163	3.19361	-0.0139208	3.70312	-0.0103563	2.93648	-0.0520992	2.64814	-0.0485089
2.42384	-0.0126919	199.985	0.607496	3.68183	-0.00996995	3.45755	-0.0113292	3.20284	-0.0139039	3.685	-0.0103789	2.93049	-0.0521588	2.66208	-0.0484307
2.41952	-0.0127038	199.924	0.607334	3.68985	-0.00997142	3.45623	-0.0113448	3.213	-0.0138932	3.66215	-0.0103996	2.92357	-0.0522224	2.67819	-0.0483663
2.41565	-0.0127144	199.861	0.607164	3.69652	-0.00997121	3.45606	-0.0113593	3.22224	-0.0138884	3.6348	-0.0104148	2.91761	-0.0522898	2.69455	-0.0483061
2.41315	-0.0127237	199.796	0.60699	3.70188	-0.00997121	3.45607	-0.0113709	3.22967	-0.0138857	3.60499	-0.0104283	2.91438	-0.0523609	2.70931	-0.0482409
2.41102	-0.0127317	199.729	0.60681	3.70781	-0.00997324	3.45625	-0.0113798	3.23628	-0.013885	3.5765	-0.0104438	2.91377	-0.0524353	2.72434	-0.0481801
2.40927	-0.0127386	199.658	0.606625	3.71429	-0.00997538	3.4566	-0.0113878	3.24391	-0.0138825	3.54929	-0.0104577	2.91567	-0.0525037	2.74143	-0.0481326
2.40878	-0.0127443	199.585	0.606432	3.72036	-0.00997581	3.45802	-0.0113986	3.25343	-0.0138783	3.52153	-0.0104662	2.91996	-0.0525573	2.75867	-0.0480979
2.4086	-0.0127489	199.509	0.606234	3.72604	-0.00997461	3.46047	-0.011414	3.26383	-0.0138762	3.49326	-0.0104697	2.92655	-0.0525966	2.7742	-0.0480938
2.40871	-0.0127524	199.431	0.606034	3.73044	-0.00997183	3.46207	-0.0114319	3.27325	-0.013876	3.46453	-0.0104684	2.93531	-0.0526222	2.78991	-0.048137
2.41	-0.0127549	199.351	0.60583	3.73269	-0.00996756	3.46194	-0.0114484	3.28171	-0.0138778	3.43721	-0.010466	2.94615	-0.0526347	2.80759	-0.0482073
2.41242	-0.0127565	199.269	0.605623	3.73379	-0.00996186	3.46108	-0.011462	3.29107	-0.0138813	3.41126	-0.0104664	2.95897	-0.0526438	2.82715	-0.0482761
2.41593	-0.0127571	199.186	0.60541	3.7347	-0.0099548	3.46134	-0.0114744	3.30129	-0.0138865	3.38482	-0.0104656	2.97185	-0.0526677	2.84847	-0.0483343
2.41956	-0.0127568	199.101	0.605192	3.73453	-0.00994644	3.46267	-0.0114875	3.31049	-0.0138933	3.35978	-0.0104603	2.98295	-0.0527059	2.87147	-0.0483824
2.4224	-0.0127556	199.015	0.60497	3.7324	-0.00993686	3.4632	-0.0114995	3.3178	-0.0139017	3.33608	-0.0104504	2.99234	-0.0527394	2.89605	-0.0484206
2.42537	-0.0127537	198.927	0.604743	3.72841	-0.00992611	3.46205	-0.0115086	3.3233	-0.0139115	3.31006	-0.0104363	3.00008	-0.0527685	2.92212	-0.0484495
2.4303	-0.0127509	198.837	0.60451	3.72264	-0.00991425	3.4593	-0.0115149	3.32705	-0.0139228	3.28183	-0.0104182	3.00806	-0.0528205	2.94959	-0.0484693
2.43711	-0.0127474	198.744	0.604271	3.71608	-0.00990135	3.45593	-0.0115204	3.32914	-0.0139318	3.25335	-0.0103962	3.01808	-0.0529036	2.97836	-0.0484714
2.44386	-0.0127432	198.65	0.604025	3.71059	-0.00988746	3.4538	-0.0115268	3.32962	-0.0139385	3.22282	-0.0103706	3.03005	-0.0529891	3.00654	-0.0484473
2.45057	-0.0127384	198.554	0.603773	3.70614	-0.00987446	3.45284	-0.0115324	3.32948	-0.0139467	3.19037	-0.0103414	3.04387	-0.0530585	3.0323	-0.0484075
2.45815	-0.0127329	198.455	0.603514	3.70086	-0.00986596	3.45119	-0.0115371	3.32967	-0.0139528	3.15975	-0.010309	3.05761	-0.0531215	3.05754	-0.0483616
2.46562	-0.0127267	198.353	0.603246	3.69388	-0.00986178	3.44889	-0.0115429	3.33016	-0.0139531	3.13275	-0.0102734	3.06764	-0.0531875	3.08409	-0.048301
2.47209	-0.0127201	198.249	0.602973	3.68619	-0.0098581	3.44687	-0.0115478	3.33093	-0.0139515	3.10921	-0.0102348	3.0741	-0.0532472	3.11003	-0.0482171
2.47758	-0.0127128	198.144	0.602693	3.67875	-0.00985306	3.4442	-0.01155	3.33199	-0.0139518	3.08721	-0.0101935	3.08078	-0.0532917	3.13173	-0.0481203
2.48214	-0.0127051	198.038	0.602407	3.67063	-0.00984674	3.44002	-0.0115497	3.33422	-0.0139538	3.06486	-0.0101495	3.08949	-0.0533216	3.14935	-0.0480202
2.48579	-0.0126968	197.931	0.602115	3.66188	-0.00984103	3.43439	-0.011547	3.33848	-0.0139612	3.04403	-0.0101031	3.10013	-0.0533467	3.16487	-0.0479171
2.48859	-0.0126882	197.822	0.601815	3.65435	-0.00983771	3.42829	-0.0115419	3.34378	-0.0139737	3.02649	-0.0100543	3.11261	-0.0533761	3.17654	-0.0478112
2.49056	-0.0126791	197.71	0.601506	3.64891	-0.00983487	3.42266	-0.0115347	3.34823	-0.0139838	3.0103	-0.0100034	3.12684	-0.0534098	3.18453	-0.0477119
2.49264	-0.0126696	197.597	0.60119	3.64456	-0.00983249	3.41748	-0.0115272	3.35187	-0.013988	2.99359	-0.00995403	3.1409	-0.0534474	3.19263	-0.047628
2.49665	-0.0126597	197.482	0.600865	3.63943	-0.00983419	3.41364	-0.0115212	3.35655	-0.0139864	2.9764	-0.00990993	3.15297	-0.0534888	3.20265	-0.04755
2.50251	-0.0126495	197.365	0.600535	3.63357	-0.0098398	3.41202	-0.0115149	3.36223	-0.013983	2.95877	-0.00986723	3.16494	-0.0535338	3.21448	-0.0474684
2.5083	-0.0126389	197.247	0.600197	3.62884	-0.00984731	3.4125	-0.0115064	3.36703	-0.0139815	2.94255	-0.00982591	3.17863	-0.0535821	3.22806	-0.0473835
2.51312	-0.0126281	197.127	0.599855	3.62518	-0.00985665	3.41409	-0.011496	3.37099	-0.0139819	2.9277	-0.00979324	3.19213	-0.0536336	3.24145	-0.0472956
2.5179	-0.012617	197.007	0.599505	3.62165	-0.00986772	3.41582	-0.0114836	3.37505	-0.0139839	2.91235	-0.00977252	3.20361	-0.053679	3.25102	-0.0472049
2.52357	-0.0126056	196.887	0.599148	3.62007	-0.00988225	3.4177	-0.0114712	3.3792	-0.0139841	2.89836	-0.00976324	3.21497	-0.0537185	3.25692	-0.0471115
2.52915	-0.012594	196.765	0.598783	3.62217	-0.00990008	3.4197	-0.0114624	3.38343	-0.0139787	2.88751	-0.00976128	3.22802	-0.0537705	3.26113	-0.0470157
2.53466	-0.0125822	196.641	0.598412	3.62688	-0.00991741	3.42274	-0.0114571	3.38684	-0.013968	2.87785	-0.00975904	3.24269	-0.0538345	3.2619	-0.0469177
2.541	-0.0125702	196.514	0.598036	3.63317	-0.00993243	3.42677	-0.0114515	3.38943	-0.0139522	2.86752	-0.00975288	3.25705	-0.0539007	3.25754	-0.0468177
2.54722	-0.012558	196.385	0.597657	3.64097	-0.00994703	3.43082	-0.0114439	3.39218	-0.0139317	2.85654	-0.00974299	3.26748	-0.0539691	3.25012	-0.0467158
2.5524	-0.0125457	196.254	0.597271	3.64929	-0.00996487	3.43581	-0.0114342	3.39414	-0.0139066	2.84497	-0.00972953	3.27231	-0.0540302	3.24341	-0.0466122
2.55659	-0.0125333	196.121	0.596877	3.65628	-0.00998579	3.4426	-0.0114244	3.39444	-0.0138807	2.83466	-0.00971267	3.27178	-0.0540844	3.23739	-0.0465072
2.55982	-0.0125208	195.985	0.596476	3.66109	-0.010006	3.4511	-0.0114164	3.39408	-0.0138579	2.82739	-0.00969259	3.26794	-0.0541502	3.22839	-0.0464099
2.56214	-0.0125081	195.848	0.596069	3.66379	-0.0100237	3.46032	-0.0114101	3.39488	-0.0138379	2.82121	-0.00966943	3.26276	-0.0542361	3.21656	-0.0463293
2.56358	-0.0124954	195.71	0.595655	3.66449	-0.0100389	3.4684	-0.0114054	3.39773	-0.0138207	2.81426	-0.009647	3.25448	-0.0543319	3.20384	-0.0462555
2.56509	-0.0124826	195.57	0.595237	3.66417	-0.0100518	3.47448	-0.0114004	3.40161	-0.0138025	2.80658	-0.00963256	3.24325	-0.0544282	3.19029	-0.0461884
2.56757	-0.0124698	195.43	0.594812	3.66471	-0.0100624	3.47953	-0.0113951	3.40465	-0.0137834	2.79638	-0.00962944	3.23285	-0.0545247	3.17595	-0.0461369
2.57098	-0.0124569	195.287	0.59438	3.66607	-0.0100709	3.48452	-0.0113915	3.40598	-0.013767	2.78197	-0.00963349	3.22508	-0.0546123	3.16088	-0.0461002
2.57528	-0.012444	195.144	0.593941	3.66729	-0.0100773	3.48853	-0.0113875	3.40658	-0.0137498	2.76536	-0.00963712	3.218	-0.0546913	3.14513	-0.046087
2.57952	-0.0124311	194.998	0.593494	3.66838	-0.0100817	3.49251	-0.0113814	3.4083	-0.0137279	2.75031	-0.0096367	3.20977	-0.0547711	3.12872	-0.0460962
2.58368	-0.0124182	194.85	0.593038	3.66936	-0.0100841	3.49828	-0.0113734	3.41109	-0.0137018	2.73676	-0.00963241	3.20227	-0.0548515	3.11172	-0.0461086
2.58869	-0.0124053	194.701	0.592574	3.67112	-0.0100866	3.50393	-0.0113652	3.41309	-0.0136751	2.72284	-0.00962441	3.1973	-0.0549415	3.09416	-0.0461149
2.59358	-0.0123925	194.549	0.592103	3.67456	-0.0100927	3.50856	-0.0113587	3.41432	-0.0136517	2.70858	-0.00961653	3.19475	-0.0550499	3.07791	-0.0461155
2.59837	-0.0123815	194.395	0.591625	3.67867	-0.0101041	3.5131	-0.0113522	3.41663	-0.0136278	2.69219	-0.0096124	3.1927	-0.0551665	3.06292	-0.0461105
2.60395	-0.0123741	194.239	0.591142	3.6807	-0.0101187	3.51666	-0.0113436	3.4209	-0.0135997	2.67377	-0.00960822	3.18931	-0.0552817	3.04551	-0.0461002
2.60939	-0.0123684	194.081	0.590653	3.67891	-0.0101327	3.51927	-0.011335	3.42703	-0.0135677	2.65708	-0.00960401	3.18646	-0.0553956	3.0258	-0.0460849
2.61376	-0.0123624	193.923	0.590161	3.67529	-0.0101462	3.5228	-0.01133	3.43493	-0.0135355	2.64387	-0.0096034	3.18595	-0.055499	3.00574	-0.0460647
2.61712	-0.0123562	193.762	0.589664	3.67175	-0.0101628	3.5281	-0.0113303	3.44361	-0.013507	2.63401	-0.0096026	3.18767	-0.0555831	2.98353	-0.0460491
2.6195	-0.0123498	193.6	0.589163	3.66737	-0.0101823	3.5351	-0.0113356	3.45211	-0.0134783	2.62737	-0.00959798	3.19154	-0.0556487	2.95747	-0.0460469
2.62094	-0.0123432	193.435	0.588656	3.66128	-0.0102009	3.5428	-0.011344	3.46135	-0.0134458	2.62562	-0.0095897	3.19746	-0.0556965	2.92776	-0.0460484
2.62149	-0.0123364	193.268	0.588143	3.65449	-0.0102169	3.55026	-0.0113515	3.47128	-0.0134097	2.63039	-0.00958158	3.20532	-0.0557363	2.89457	-0.0460444
2.62209	-0.0123294	193.097	0.587624	3.64883	-0.0102304	3.55839	-0.0113565	3.48096	-0.0133702	2.63955	-0.00957726	3.21504	-0.0557776	2.85992	-0.0460352
2.62364	-0.0123223	192.924	0.587098	3.64519	-0.0102414	3.56716	-0.011359	3.49039	-0.0133312	2.6511	-0.00957657	3.22652	-0.0558203	2.82572	-0.0460209
2.62521	-0.0123151	192.748	0.586565	3.64257	-0.0102501	3.5747	-0.011361	3.49865	-0.0132962	2.66491	-0.00957937	3.23969	-0.0558734	2.79199	-0.0460018
2.62586	-0.0123059	192.569	0.586027	3.64	-0.0102564	3.58015	-0.0113643	3.50579	-0.0132615	2.68088	-0.00958185	3.25445	-0.0559363	2.76056	-0.0459873
2.62656	-0.012293	192.388	0.585481	3.63842	-0.0102625	3.5836	-0.0113688	3.51367	-0.0132235	2.69707	-0.00958403	3.27072	-0.0559904	2.73135	-0.0459862
2.62912	-0.0122784	192.206	0.584928	3.63867	-0.0102718	3.58604	-0.0113745	3.52225	-0.013186	2.71163	-0.00958955	3.28842	-0.0560268	2.70249	-0.0459889
2.63346	-0.0122641	192.023	0.58437	3.6407	-0.0102862	3.58843	-0.0113795	3.52968	-0.0131527	2.72645	-0.00959464	3.30564	-0.0560555	2.67398	-0.045986
2.63767	-0.01225	191.838	0.583809	3.64349	-0.0103034	3.58985	-0.0113838	3.536	-0.0131234	2.74332	-0.00959565	3.31876	-0.0560858	2.64402	-0.0459779
2.64085	-0.0122361	191.651	0.583246	3.64612	-0.0103198	3.59034	-0.0113893	3.54215	-0.0131016	2.76214	-0.00959276	3.32793	-0.0560995	2.61269	-0.0459647
2.64304	-0.0122225	191.462	0.582682	3.64857	-0.0103335	3.59176	-0.011396	3.54723	-0.0130906	2.78279	-0.00958615	3.33514	-0.056079	2.5819	-0.0459559
2.64427	-0.0122091	191.271	0.582118	3.65087	-0.0103446	3.59408	-0.0114037	3.55037	-0.0130864	2.80519	-0.00957599	3.34046	-0.0560349	2.55167	-0.0459603
2.6446	-0.0121959	191.077	0.581551	3.65391	-0.0103551	3.59634	-0.0114106	3.55257	-0.013085	2.82924	-0.00956607	3.34398	-0.0559775	2.522	-0.0459682
2.64405	-0.012183	190.881	0.58098	3.65768	-0.0103668	3.59946	-0.0114149	3.55476	-0.0130899	2.85483	-0.00956005	3.34577	-0.0559073	2.49107	-0.0459796
2.64267	-0.0121703	190.683	0.580402	3.6603	-0.0103778	3.60338	-0.0114166	3.55696	-0.0131045	2.88007	-0.00955411	3.34772	-0.0558341	2.45897	-0.0460124
2.6414	-0.0121579	190.482	0.57982	3.66184	-0.0103864	3.60717	-0.0114161	3.56006	-0.0131248	2.9031	-0.00954827	3.35165	-0.0557762	2.42941	-0.0460656
2.64116	-0.0121458	190.279	0.579233	3.66415	-0.0103925	3.61082	-0.0114132	3.56494	-0.0131467	2.92584	-0.00954615	3.35747	-0.0557332	2.40415	-0.0461202
2.64098	-0.0121338	190.073	0.578641	3.66719	-0.0103964	3.61343	-0.0114081	3.57151	-0.0131703	2.94828	-0.00954396	3.36508	-0.0556952	2.38119	-0.0461669
2.63996	-0.012124	189.866	0.57804	3.67004	-0.010398	3.61413	-0.011401	3.57879	-0.0131954	2.96857	-0.00953807	3.37259	-0.0556621	2.35864	-0.0462059
2.63812	-0.0121179	189.659	0.57743	3.67268	-0.0103976	3.613	-0.0113919	3.58583	-0.0132219	2.98862	-0.00952864	3.37816	-0.0556246	2.33832	-0.0462377
2.63643	-0.0121137	189.45	0.576813	3.67513	-0.0103951	3.61103	-0.0113827	3.59262	-0.0132461	3.00842	-0.00951583	3.38371	-0.0555738	2.32198	-0.0462625
2.63578	-0.0121095	189.24	0.576187	3.67739	-0.0103908	3.60826	-0.0113771	3.59827	-0.0132681	3.02614	-0.0094998	3.39104	-0.0555104	2.30945	-0.0462805
2.63522	-0.0121051	189.028	0.575556	3.67856	-0.0103846	3.6029	-0.0113767	3.6019	-0.0132916	3.04367	-0.00948071	3.40007	-0.055435	2.3006	-0.0462921
2.63384	-0.0121008	188.813	0.574919	3.67777	-0.0103766	3.59599	-0.0113796	3.6036	-0.0133128	3.06101	-0.00945871	3.41071	-0.0553572	2.29525	-0.0462975
2.63258	-0.0120963	188.595	0.574278	3.67511	-0.010367	3.59034	-0.0113819	3.60345	-0.0133283	3.07632	-0.00943394	3.4229	-0.0552954	2.29328	-0.046297
2.63326	-0.0120919	188.374	0.573631	3.67248	-0.0103558	3.58679	-0.0113818	3.60245	-0.0133418	3.08968	-0.0094102	3.43472	-0.0552491	2.29271	-0.0462908
2.6358	-0.0120874	188.151	0.572976	3.67171	-0.0103431	3.58436	-0.0113794	3.60245	-0.0133571	3.10116	-0.0093911	3.44255	-0.0551993	2.28983	-0.0462791
2.6392	-0.0120828	187.927	0.572313	3.67181	-0.010329	3.58209	-0.0113749	3.60342	-0.0133705	3.11265	-0.00937646	3.44654	-0.0551372	2.28293	-0.0462715
2.64433	-0.0120783	187.701	0.571648	3.67182	-0.0103135	3.57997	-0.0113683	3.60438	-0.0133784	3.12596	-0.00936974	3.44867	-0.0550634	2.27402	-0.0462767
2.65111	-0.0120737	187.475	0.57098	3.67084	-0.0102968	3.57708	-0.0113597	3.60536	-0.013381	3.13919	-0.00937425	3.44722	-0.0549784	2.26683	-0.0462851
2.65765	-0.0120692	187.247	0.570308	3.66892	-0.0102807	3.57347	-0.0113511	3.60542	-0.0133785	3.15049	-0.00938949	3.44232	-0.0548828	2.26311	-0.0462965
2.66303	-0.0120646	187.018	0.56963	3.66792	-0.0102688	3.57008	-0.0113461	3.60371	-0.0133712	3.16176	-0.00941135	3.43779	-0.0547772	2.2609	-0.04632
2.6673	-0.01206	186.787	0.568947	3.6678	-0.010261	3.5669	-0.0113463	3.6003	-0.0133593	3.173	-0.00943222	3.43543	-0.0546621	2.25831	-0.046355
2.67051	-0.0120554	186.554	0.56826	3.66669	-0.0102535	3.56484	-0.0113497	3.59526	-0.013343	3.18054	-0.00944849	3.43333	-0.0545471	2.25718	-0.0464009
2.67269	-0.012049	186.318	0.567569	3.66375	-0.0102444	3.56475	-0.0113526	3.58868	-0.0133261	3.18273	-0.00946035	3.42783	-0.0544415	2.25745	-0.0464481
2.67481	-0.0120391	186.08	0.566877	3.65903	-0.0102338	3.56657	-0.0113549	3.58063	-0.0133124	3.17979	-0.00946797	3.41727	-0.0543358	2.25724	-0.0464875
2.67868	-0.0120276	185.839	0.56618	3.65355	-0.0102218	3.56928	-0.0113585	3.57208	-0.013298	3.17195	-0.00947152	3.40188	-0.054221	2.25839	-0.0465283
2.68513	-0.0120146	185.596	0.565478	3.64915	-0.0102085	3.57103	-0.0113615	3.56398	-0.0132831	3.15943	-0.0094712	3.3837	-0.0541068	2.26083	-0.0465797
2.69405	-0.0119965	185.351	0.564768	3.64671	-0.0101939	3.57277	-0.0113621	3.55633	-0.0132748	3.14426	-0.00947079	3.36469	-0.0540114	2.2627	-0.046632
2.70532	-0.0119719	185.105	0.564052	3.64614	-0.0101781	3.57723	-0.0113623	3.55001	-0.013273	3.13023	-0.0094776	3.34491	-0.0539432	2.26401	-0.046676
2.71882	-0.0119408	184.858	0.563331	3.64737	-0.0101612	3.58338	-0.0113657	3.54497	-0.0132701	3.1191	-0.0094913	3.32624	-0.0538921	2.26478	-0.0467212
2.73446	-0.0119038	184.61	0.562606	3.6494	-0.0101432	3.58931	-0.0113721	3.54026	-0.0132661	3.11078	-0.0095043	3.30863	-0.053839	2.26686	-0.0467764
2.75302	-0.0118611	184.361	0.561877	3.65037	-0.0101242	3.59594	-0.0113778	3.53677	-0.0132648	3.10514	-0.00951297	3.29025	-0.0537841	2.2702	-0.0468323
2.77528	-0.0118111	184.11	0.561144	3.65033	-0.0101043	3.60323	-0.0113828	3.53537	-0.0132623	3.10208	-0.00951749	3.27114	-0.0537368	2.2729	-0.0468795
2.80014	-0.0117506	183.857	0.560404	3.65115	-0.0100835	3.61024	-0.0113908	3.53505	-0.0132551	3.10148	-0.00951804	3.25135	-0.0536875	2.27682	-0.0469184
2.82746	-0.0116782	183.602	0.559656	3.65278	-0.0100618	3.61879	-0.0114034	3.53395	-0.0132434	3.10141	-0.00951478	3.23275	-0.0536273	2.28191	-0.0469493
2.85895	-0.0115964	183.346	0.558903	3.65338	-0.0100394	3.63063	-0.0114205	3.53211	-0.0132274	3.09822	-0.00951154	3.21714	-0.0535658	2.28445	-0.0469726
2.89437	-0.0115075	183.088	0.558147	3.65297	-0.0100163	3.64379	-0.0114418	3.53046	-0.0132073	3.09204	-0.00951559	3.20257	-0.0535123	2.28457	-0.0469885
2.93262	-0.01141	182.828	0.557389	3.65344	-0.0099944	3.65637	-0.0114653	3.529	-0.0131833	3.08664	-0.00952662	3.18537	-0.0534574	2.28418	-0.0470064
2.97445	-0.0113027	182.567	0.556624	3.65564	-0.00997542	3.66838	-0.0114872	3.52772	-0.0131592	3.08383	-0.00954067	3.16384	-0.0533921	2.28149	-0.0470354
3.02057	-0.0111859	182.306	0.555851	3.65951	-0.00995747	3.67893	-0.0115058	3.52662	-0.0131388	3.08349	-0.00955759	3.14003	-0.0533168	2.27661	-0.0470659
3.07075	-0.0110585	182.044	0.55507	3.66497	-0.00993869	3.68807	-0.0115213	3.52569	-0.0131181	3.08369	-0.00957361	3.11769	-0.0532321	2.27326	-0.0470886
3.12476	-0.0109192	181.782	0.554285	3.67193	-0.00991915	3.69677	-0.0115336	3.52401	-0.0130973	3.08259	-0.0095851	3.09861	-0.0531476	2.2714	-0.0471039
3.18149	-0.0107687	181.518	0.553494	3.68034	-0.00989888	3.70412	-0.011543	3.52162	-0.0130837	3.08206	-0.00959224	3.08266	-0.0530725	2.26913	-0.0471211
3.23984	-0.0106057	181.252	0.552696	3.68921	-0.00987796	3.71017	-0.0115513	3.51946	-0.0130769	3.08573	-0.00959888	3.06972	-0.0530065	2.26648	-0.0471493
3.3015	-0.0104291	180.983	0.551894	3.69668	-0.00985641	3.71589	-0.0115605	3.51661	-0.0130695	3.09524	-0.00960865	3.05967	-0.0529491	2.26164	-0.0471789
3.36902	-0.0102398	180.712	0.551085	3.70191	-0.0098343	3.72129	-0.0115705	3.51311	-0.0130613	3.10849	-0.00961777	3.05058	-0.0528728	2.25471	-0.0472006
3.44206	-0.0100383	180.437	0.55027	3.70589	-0.00981166	3.72728	-0.0115831	3.51081	-0.0130598	3.12166	-0.00962263	3.04058	-0.0527329	2.24762	-0.0472149
3.51849	-0.00982558	180.161	0.54945	3.7105	-0.00979036	3.73475	-0.0115999	3.51056	-0.0130647	3.13294	-0.00962339	3.03156	-0.0525324	2.24037	-0.0472219
3.59719	-0.00960216	179.883	0.54863	3.71662	-0.00977401	3.74271	-0.011619	3.51137	-0.013072	3.1442	-0.00962025	3.02529	-0.0523104	2.23481	-0.0472311
3.67798	-0.00936878	179.604	0.547807	3.72417	-0.00976423	3.74931	-0.0116366	3.51138	-0.0130816	3.15727	-0.00961336	3.01985	-0.0520864	2.23086	-0.0472516
3.7616	-0.00912427	179.323	0.546979	3.73217	-0.00975893	3.7537	-0.0116508	3.5097	-0.0130934	3.17023	-0.00960291	3.01156	-0.0518697	2.22481	-0.0472737
3.84967	-0.00886571	179.041	0.546146	3.73969	-0.00975426	3.75687	-0.0116638	3.50641	-0.013111	3.17942	-0.00958905	3.00055	-0.0516694	2.21676	-0.0472882
3.94282	-0.00859213	178.757	0.545308	3.74674	-0.00975021	3.75979	-0.0116791	3.50249	-0.0131377	3.18319	-0.00957194	2.99059	-0.0514758	2.20864	-0.0472954
4.04074	-0.00830446	178.471	0.544466	3.75333	-0.00975039	3.76246	-0.0116985	3.4998	-0.0131731	3.18358	-0.00955175	2.98347	-0.0512888	2.20044	-0.0472956
4.14313	-0.00800358	178.183	0.54362	3.75947	-0.00975463	3.76581	-0.0117217	3.4992	-0.0132132	3.18438	-0.00952863	2.97908	-0.0511265	2.19218	-0.0472892
4.24969	-0.00769035	177.893	0.542767	3.76519	-0.00975909	3.7698	-0.0117468	3.50059	-0.013254	3.18741	-0.00950637	2.97729	-0.0509881	2.18387	-0.0472764
4.36014	-0.00736563	177.6	0.541905	3.77049	-0.00976195	3.77258	-0.0117699	3.50298	-0.0132955	3.19073	-0.0094886	2.978	-0.0508543	2.17734	-0.0472666
4.47421	-0.00703021	177.306	0.541038	3.77448	-0.00976328	3.77328	-0.0117913	3.50542	-0.0133376	3.1925	-0.00947149	2.9811	-0.0507161	2.17435	-0.047278
4.59254	-0.00668489	177.01	0.540164	3.7772	-0.00976313	3.77201	-0.0118127	3.50879	-0.0133803	3.19463	-0.00945139	2.98647	-0.0505737	2.17473	-0.0473186
4.71665	-0.00633043	176.713	0.539285	3.78054	-0.00976157	3.76883	-0.0118322	3.51308	-0.0134198	3.1989	-0.0094321	2.99221	-0.0504274	2.17654	-0.0473781
4.84618	-0.00596576	176.416	0.538396	3.78537	-0.00976048	3.76476	-0.0118483	3.51731	-0.0134527	3.20523	-0.00941723	2.99463	-0.0502776	2.17786	-0.0474374
4.97892	-0.00558984	176.117	0.537497	3.79162	-0.00976167	3.76074	-0.0118627	3.52149	-0.0134827	3.21351	-0.00940297	2.99389	-0.0501246	2.17874	-0.0474964
5.11463	-0.00520534	175.819	0.536586	3.79832	-0.00976322	3.75586	-0.0118774	3.52561	-0.0135137	3.22366	-0.00938567	2.99193	-0.0499687	2.17736	-0.0475643
5.25487	-0.00481302	175.519	0.535666	3.80453	-0.00976328	3.74927	-0.0118923	3.52968	-0.0135419	3.23558	-0.00936547	2.98883	-0.0498191	2.17201	-0.0476313
5.4002	-0.00440813	175.216	0.534743	3.81026	-0.00976192	3.74102	-0.0119093	3.53278	-0.0135674	3.24919	-0.00934251	2.98644	-0.049685	2.16467	-0.0476885
5.55027	-0.00398796	174.912	0.533819	3.81553	-0.00976103	3.73213	-0.0119301	3.53495	-0.0135976	3.26439	-0.00931695	2.98657	-0.0495567	2.1591	-0.0477362
5.70382	-0.0035554	174.604	0.532894	3.82127	-0.00976241	3.72535	-0.0119526	3.53806	-0.0136323	3.28111	-0.00929256	2.98911	-0.0494248	2.15703	-0.0477747
5.86054	-0.00311141	174.294	0.531964	3.82744	-0.00976414	3.72152	-0.0119731	3.54296	-0.0136676	3.29744	-0.00927295	2.99394	-0.0492989	2.15833	-0.0478044
6.02289	-0.00265509	173.982	0.531028	3.83312	-0.00976437	3.71868	-0.0119899	3.54957	-0.0137034	3.31156	-0.0092543	2.99914	-0.0491879	2.16283	-0.0478257
6.19137	-0.00218743	173.668	0.530084	3.83923	-0.00976317	3.7168	-0.0120031	3.55691	-0.013736	3.32538	-0.00923293	3.00287	-0.0490912	2.1704	-0.047848
6.36464	-0.00170753	173.352	0.529133	3.84665	-0.00976061	3.71583	-0.0120147	3.56311	-0.013762	3.33889	-0.00920899	3.00701	-0.0490175	2.1809	-0.0478803
6.54323	-0.00121641	173.035	0.528178	3.85533	-0.00975675	3.71392	-0.0120265	3.56731	-0.0137815	3.34845	-0.00918262	3.01154	-0.0489657	2.19418	-0.0479132
6.72675	-0.000715012	172.717	0.527219	3.86519	-0.00975165	3.7102	-0.0120386	3.56958	-0.0137984	3.3524	-0.00915393	3.0128	-0.0489168	2.21013	-0.0479373
6.91389	-0.000200635	172.399	0.526256	3.87527	-0.00974537	3.70474	-0.0120509	3.57002	-0.0138166	3.35099	-0.00912307	3.0091	-0.0488616	2.22859	-0.0479531
7.10522	0.000325663	172.079	0.525285	3.88373	-0.00973978	3.69855	-0.0120633	3.56961	-0.0138323	3.34626	-0.00909015	3.00248	-0.0488004	2.24946	-0.0479701
7.3022	0.000861035	171.757	0.524307	3.88972	-0.0097385	3.69257	-0.0120778	3.56838	-0.0138419	3.34201	-0.0090553	2.99672	-0.0487336	2.27259	-0.0480063
7.5053	0.00140639	171.432	0.523322	3.89425	-0.00974318	3.6868	-0.0120941	3.56547	-0.0138493	3.34005	-0.00902228	2.9918	-0.0486614	2.29788	-0.0480609
7.71315	0.00196441	171.106	0.522332	3.89919	-0.00975171	3.68122	-0.0121086	3.56186	-0.0138583	3.34028	-0.00899467	2.98585	-0.0485842	2.3252	-0.048124
7.92444	0.00253583	170.777	0.521338	3.90545	-0.00976029	3.67585	-0.0121213	3.55849	-0.0138688	3.34259	-0.00896864	2.98074	-0.0485022	2.35445	-0.0482042
8.1388	0.00311951	170.445	0.520341	3.91386	-0.00976709	3.67159	-0.0121359	3.55628	-0.0138844	3.34509	-0.00894049	2.97828	-0.0484158	2.38549	-0.0483007
8.3559	0.00371436	170.11	0.51934	3.92524	-0.00977217	3.66839	-0.0121523	3.55607	-0.0139048	3.34411	-0.00891399	2.97833	-0.0483342	2.41824	-0.0483945
8.57541	0.00431932	169.772	0.518334	3.93945	-0.00977561	3.66439	-0.0121669	3.55688	-0.0139225	3.33798	-0.00889637	2.98081	-0.0482666	2.45258	-0.0484765
8.79701	0.00493518	169.433	0.51732	3.95634	-0.00977929	3.65962	-0.0121796	3.55683	-0.0139339	3.32876	-0.00888727	2.98559	-0.0482032	2.48841	-0.0485471
9.02041	0.0055627	169.093	0.516302	3.97488	-0.00978502	3.65504	-0.0121923	3.55506	-0.0139394	3.31841	-0.00887903	2.99258	-0.0481348	2.52564	-0.0486068
9.24529	0.00620077	168.751	0.515277	3.99315	-0.00979088	3.65064	-0.0122032	3.55164	-0.0139428	3.30699	-0.008868	3.00166	-0.0480617	2.56233	-0.048656
9.4723	0.0068483	168.408	0.514246	4.01025	-0.00979505	3.64734	-0.0122106	3.54664	-0.0139479	3.29637	-0.00885429	3.01275	-0.0479842	2.59485	-0.0486951
9.70295	0.00750427	168.062	0.513209	4.02619	-0.00979941	3.64598	-0.0122146	3.54105	-0.0139509	3.28837	-0.00883804	3.02574	-0.0479025	2.62333	-0.0487244
9.93776	0.0081695	167.715	0.512166	4.04011	-0.00980578	3.6465	-0.0122154	3.53673	-0.0139519	3.28286	-0.00881938	3.04054	-0.0478169	2.64975	-0.0487536
10.1763	0.00884476	167.364	0.511117	4.05117	-0.00981223	3.6479	-0.012213	3.53453	-0.0139583	3.27793	-0.00879843	3.05705	-0.0477277	2.67235	-0.0487917
10.4182	0.00952896	167.011	0.510063	4.05948	-0.00981694	3.64923	-0.0122077	3.53435	-0.0139698	3.27173	-0.00877531	3.07519	-0.0476442	2.69128	-0.0488291
10.6632	0.0102211	166.656	0.509003	4.06607	-0.0098218	3.65049	-0.0122013	3.53521	-0.0139826	3.26432	-0.00875013	3.09486	-0.0475753	2.70849	-0.0488567
10.9116	0.01092	166.3	0.507937	4.07282	-0.00983044	3.65168	-0.0121977	3.53524	-0.0139967	3.25577	-0.00872301	3.11599	-0.0475114	2.72405	-0.048875
11.1641	0.0116249	165.942	0.506865	4.08064	-0.00984268	3.65281	-0.0121965	3.53356	-0.0140082	3.24613	-0.00869406	3.13665	-0.0474431	2.73983	-0.0488934
11.4193	0.0123366	165.585	0.505788	4.08855	-0.00985472	3.65387	-0.012196	3.53024	-0.01401	3.23546	-0.00866338	3.15323	-0.0473709	2.75763	-0.0489301
11.6759	0.0130578	165.227	0.504704	4.09564	-0.00986474	3.65488	-0.0121961	3.52628	-0.013999	3.22564	-0.00863109	3.16586	-0.0472948	2.77734	-0.0489935
11.9337	0.0137891	164.868	0.50361	4.10285	-0.00987462	3.65582	-0.012195	3.52352	-0.0139828	3.21845	-0.00859728	3.17836	-0.0472152	2.79887	-0.049073
12.1932	0.0145294	164.508	0.502512	4.11015	-0.0098862	3.6567	-0.0121927	3.52192	-0.0139692	3.2138	-0.00856205	3.19255	-0.0471323	2.82212	-0.0491408
12.4559	0.0152776	164.146	0.501412	4.11573	-0.00989756	3.65753	-0.012191	3.52052	-0.0139542	3.21157	-0.0085255	3.20651	-0.0470371	2.84698	-0.049179
12.7224	0.0160345	163.782	0.500311	4.11874	-0.00990688	3.6583	-0.0121882	3.52021	-0.0139344	3.21167	-0.00848771	3.21841	-0.0469213	2.87336	-0.0491979
12.9923	0.0168008	163.417	0.49921	4.11929	-0.00991424	3.65901	-0.0121825	3.52096	-0.01391	3.21398	-0.00845243	3.22834	-0.0467949	2.90117	-0.0492166
13.265	0.0175754	163.049	0.498108	4.11748	-0.00991972	3.65968	-0.012174	3.5218	-0.0138812	3.21842	-0.00842322	3.23637	-0.0466767	2.93032	-0.0492443
13.5403	0.0183588	162.679	0.497004	4.11341	-0.00992339	3.66029	-0.0121646	3.52273	-0.0138519	3.22307	-0.0083962	3.24258	-0.0465755	2.96073	-0.0492712
13.8178	0.0191519	162.308	0.495895	4.10811	-0.00992534	3.66086	-0.012158	3.52375	-0.0138294	3.22608	-0.00836766	3.24704	-0.0464818	2.99231	-0.0492976
14.0971	0.0199535	161.935	0.494785	4.10345	-0.00992563	3.66047	-0.0121542	3.52576	-0.0138134	3.22754	-0.00833769	3.25164	-0.046386	3.02316	-0.0493324
14.3778	0.0207623	161.562	0.493673	4.09941	-0.00992615	3.65916	-0.0121512	3.52872	-0.0137964	3.22749	-0.00830639	3.2582	-0.0462883	3.04964	-0.0493662
14.6605	0.0215774	161.188	0.492559	4.09415	-0.00992872	3.65789	-0.0121507	3.53167	-0.0137784	3.22784	-0.00827384	3.26662	-0.0461891	3.0719	-0.049399
14.9458	0.0223975	160.812	0.49144	4.08771	-0.00993143	3.65574	-0.0121546	3.53551	-0.0137631	3.23039	-0.00824013	3.27681	-0.0460883	3.09377	-0.0494399
15.2333	0.0232219	160.435	0.490317	4.08108	-0.00993244	3.65276	-0.0121625	3.54113	-0.0137505	3.23503	-0.00820899	3.28869	-0.0459863	3.11704	-0.0494885
15.5227	0.0240512	160.055	0.489189	4.07426	-0.00993182	3.64989	-0.0121725	3.54843	-0.0137405	3.23985	-0.00818397	3.30218	-0.0458921	3.13983	-0.0495444
15.8135	0.0248862	159.673	0.488058	4.06727	-0.00992966	3.64714	-0.0121809	3.55734	-0.0137328	3.24119	-0.00816119	3.31536	-0.0458148	3.1603	-0.0495891
16.1063	0.0257242	159.289	0.486922	4.05921	-0.00992601	3.64541	-0.0121877	3.56777	-0.0137312	3.23739	-0.00813693	3.32459	-0.0457354	3.18036	-0.0496047
16.4017	0.0265642	158.903	0.485782	4.05014	-0.00992095	3.64556	-0.0121947	3.57874	-0.0137389	3.22867	-0.00811492	3.32822	-0.0456359	3.20184	-0.0496017
16.6992	0.0274088	158.514	0.484638	4.04102	-0.00991454	3.64662	-0.0122003	3.5884	-0.0137519	3.21707	-0.00809874	3.32649	-0.0455263	3.22281	-0.049599
16.9986	0.028259	158.123	0.483489	4.03186	-0.00990866	3.64761	-0.0122043	3.59679	-0.0137663	3.20456	-0.00808449	3.32145	-0.0454163	3.24147	-0.0496058
17.2993	0.0291136	157.731	0.482337	4.02268	-0.00990513	3.64856	-0.0122087	3.60487	-0.0137821	3.19117	-0.00806846	3.31689	-0.0453061	3.25972	-0.0496125
17.6002	0.0299735	157.337	0.481182	4.01347	-0.00990202	3.64945	-0.0122117	3.61265	-0.0137955	3.17698	-0.0080544	3.31463	-0.0451957	3.27756	-0.04961
17.9001	0.0308412	156.941	0.48002	4.00517	-0.00989932	3.65029	-0.0122115	3.62104	-0.013803	3.16201	-0.00804587	3.31273	-0.0450853	3.29135	-0.0495988
18.1996	0.0317174	156.543	0.478851	3.99774	-0.00989883	3.65018	-0.0122083	3.62909	-0.0138084	3.14815	-0.008039	3.30937	-0.044984	3.29942	-0.0495791
18.4993	0.0326009	156.145	0.477677	3.99024	-0.00989864	3.64914	-0.012202	3.63499	-0.0138192	3.13718	-0.00803008	3.30461	-0.0449007	3.30385	-0.0495515
18.8009	0.0334905	155.744	0.476497	3.98268	-0.0098969	3.64905	-0.012193	3.64066	-0.0138387	3.12716	-0.0080192	3.29851	-0.0448256	3.30842	-0.0495162
19.1056	0.034385	155.342	0.475312	3.97507	-0.0098937	3.65078	-0.0121814	3.647	-0.0138629	3.11624	-0.00800647	3.29115	-0.0447493	3.31313	-0.0494736
19.4122	0.0352835	154.937	0.474121	3.96743	-0.0098891	3.65424	-0.012169	3.65217	-0.013888	3.10629	-0.00799197	3.28258	-0.0446719	3.31614	-0.0494242
19.7195	0.0361847	154.532	0.472926	3.95883	-0.00988316	3.65935	-0.0121577	3.6562	-0.0139138	3.0991	-0.0079758	3.27286	-0.0445935	3.31935	-0.0493682
20.027	0.0370897	154.125	0.471724	3.94935	-0.00987594	3.66604	-0.0121476	3.66005	-0.0139366	3.09274	-0.00795805	3.26206	-0.0445143	3.32275	-0.049315
20.3354	0.038001	153.718	0.470517	3.94084	-0.00986751	3.67424	-0.0121403	3.66281	-0.013953	3.08535	-0.00793879	3.25205	-0.0444252	3.32267	-0.0492647
20.6452	0.0389192	153.311	0.469301	3.93419	-0.00985976	3.68295	-0.0121359	3.66363	-0.0139632	3.07881	-0.00791812	3.2428	-0.0443086	3.31928	-0.049208
20.9561	0.0398433	152.904	0.468077	3.92931	-0.00985448	3.69033	-0.0121304	3.66258	-0.0139675	3.07491	-0.00789611	3.23248	-0.0441657	3.31636	-0.0491635
21.2687	0.0407719	152.496	0.466844	3.92523	-0.00984974	3.69552	-0.012124	3.65974	-0.0139697	3.07353	-0.00787285	3.22113	-0.0440162	3.31572	-0.0491398
21.5843	0.0417041	152.087	0.465602	3.9201	-0.00984371	3.6986	-0.0121203	3.65611	-0.0139772	3.07458	-0.00784841	3.207	-0.0438694	3.31726	-0.0491177
21.9036	0.0426387	151.677	0.464352	3.91304	-0.00983827	3.69967	-0.0121193	3.65354	-0.0139898	3.07611	-0.00782287	3.19021	-0.0437254	3.31905	-0.0490883
22.2259	0.0435748	151.265	0.463097	3.90417	-0.00983704	3.69973	-0.0121172	3.65291	-0.0140036	3.0763	-0.0077963	3.17272	-0.0435934	3.31745	-0.0490608
22.5509	0.0445114	150.852	0.461837	3.89355	-0.00984166	3.70063	-0.0121121	3.65413	-0.0140185	3.07701	-0.00776877	3.15276	-0.0434821	3.3126	-0.0490261
22.8782	0.0454476	150.437	0.460572	3.88128	-0.00985005	3.70325	-0.0121043	3.6562	-0.0140345	3.08004	-0.00774399	3.12863	-0.0433815	3.3083	-0.0489573
23.2063	0.0463843	150.02	0.459302	3.86744	-0.0098584	3.70752	-0.0120939	3.65727	-0.0140516	3.0853	-0.0077255	3.10236	-0.0432913	3.30634	-0.0488651
23.5341	0.0473243	149.601	0.458026	3.85303	-0.00986488	3.71244	-0.012081	3.65647	-0.0140696	3.09085	-0.00771306	3.0777	-0.0432293	3.3048	-0.0487687
23.8621	0.0482682	149.181	0.456742	3.8399	-0.00986956	3.71708	-0.0120675	3.65388	-0.0140885	3.09304	-0.00770641	3.05462	-0.0431944	3.30002	-0.0486775
24.191	0.049215	148.761	0.455451	3.82801	-0.00987252	3.72144	-0.0120571	3.65049	-0.0141082	3.09019	-0.00770166	3.03124	-0.0431763	3.29216	-0.0486004
24.5204	0.0501637	148.34	0.454152	3.81549	-0.00987383	3.72462	-0.0120515	3.64725	-0.0141323	3.08434	-0.00769509	3.00942	-0.0431835	3.28498	-0.048528
24.8499	0.0511133	147.92	0.452848	3.80148	-0.00987539	3.72576	-0.0120487	3.64324	-0.0141607	3.07928	-0.0076868	2.98912	-0.0432147	3.2803	-0.0484508
25.1792	0.0520629	147.498	0.451534	3.78606	-0.00987899	3.72493	-0.0120467	3.63851	-0.0141858	3.07496	-0.00767685	2.96846	-0.0432599	3.278	-0.0483692
25.508	0.0530114	147.075	0.450211	3.7693	-0.00988273	3.72315	-0.0120456	3.63491	-0.0142041	3.06955	-0.00766534	2.9493	-0.0433183	3.27799	-0.0482834
25.836	0.0539617	146.651	0.448881	3.75127	-0.00988478	3.72228	-0.0120452	3.63239	-0.0142158	3.06492	-0.00765233	2.93161	-0.0433803	3.28017	-0.0481938
26.163	0.0549164	146.224	0.447546	3.73204	-0.0098852	3.72318	-0.0120456	3.63	-0.0142213	3.06285	-0.00763792	2.9135	-0.0434366	3.28262	-0.0481097
26.4895	0.0558708	145.795	0.446206	3.71261	-0.00988408	3.72487	-0.0120449	3.62865	-0.0142208	3.06325	-0.00762217	2.89502	-0.0434872	3.28349	-0.04804
26.8162	0.0568221	145.364	0.444863	3.69481	-0.00988329	3.72641	-0.0120412	3.62921	-0.0142182	3.06599	-0.00760516	2.87437	-0.0435416	3.28469	-0.047975
27.1419	0.0577733	144.931	0.443517	3.67951	-0.00988465	3.72779	-0.0120349	3.63067	-0.0142172	3.06916	-0.00758696	2.84985	-0.0436085	3.2862	-0.0479056
27.4654	0.0587251	144.498	0.442168	3.66661	-0.00988623	3.72811	-0.0120259	3.63118	-0.0142142	3.07092	-0.00756764	2.82348	-0.0436875	3.28435	-0.0478319
27.7863	0.0596767	144.063	0.440817	3.65602	-0.00988803	3.72651	-0.0120144	3.63078	-0.0142092	3.07132	-0.0075509	2.79718	-0.0437869	3.2793	-0.0477634
28.1056	0.0606271	143.628	0.439463	3.64764	-0.00989186	3.72308	-0.0120023	3.63133	-0.0142096	3.06859	-0.0075403	2.77097	-0.0439059	3.27484	-0.047718
28.4247	0.0615756	143.192	0.438106	3.64049	-0.00989581	3.7188	-0.0119933	3.63279	-0.0142152	3.06289	-0.00753194	2.74669	-0.0440252	3.27275	-0.0476858
28.7443	0.062523	142.753	0.436748	3.63269	-0.00989804	3.71462	-0.0119873	3.63329	-0.0142185	3.05798	-0.00752208	2.72429	-0.0441357	3.27295	-0.0476479
29.064	0.0634703	142.313	0.43539	3.62428	-0.00990045	3.70964	-0.0119806	3.63197	-0.0142158	3.05565	-0.00751079	2.70188	-0.0442375	3.27533	-0.0476138
29.3835	0.0644149	141.87	0.434033	3.61711	-0.00990485	3.7039	-0.0119713	3.6289	-0.0142112	3.05581	-0.00749816	2.68131	-0.044331	3.2798	-0.0475834
29.7025	0.0653558	141.426	0.432677	3.61113	-0.00991114	3.69926	-0.0119595	3.62417	-0.0142083	3.05651	-0.00748425	2.66434	-0.0444255	3.28444	-0.0475473
30.0208	0.066296	140.98	0.431319	3.6054	-0.00991925	3.69566	-0.0119455	3.61877	-0.0142034	3.0541	-0.00747277	2.65083	-0.0445391	3.28558	-0.0475059
30.338	0.0672365	140.532	0.429959	3.60081	-0.00992726	3.69217	-0.0119292	3.61363	-0.014193	3.0487	-0.00746728	2.64064	-0.04468	3.2834	-0.0474685
30.6539	0.0681763	140.082	0.428596	3.59824	-0.00993335	3.68878	-0.0119108	3.60784	-0.014181	3.04228	-0.0074675	2.63181	-0.0448469	3.28167	-0.0474441
30.9683	0.0691145	139.631	0.427229	3.59668	-0.00993759	3.68457	-0.0118904	3.60052	-0.014171	3.03488	-0.00747321	2.62066	-0.0450385	3.28037	-0.047414
31.2809	0.0700504	139.178	0.425856	3.59427	-0.00994188	3.67868	-0.0118682	3.59267	-0.0141594	3.02838	-0.00748051	2.60729	-0.0452443	3.27585	-0.0473694
31.5923	0.070983	138.724	0.42448	3.59014	-0.00994805	3.67119	-0.0118442	3.58521	-0.0141427	3.02456	-0.00748932	2.59363	-0.0454454	3.26826	-0.0473382
31.9043	0.0719135	138.27	0.423102	3.58437	-0.00995417	3.66307	-0.0118203	3.57723	-0.014121	3.0215	-0.00750322	2.57971	-0.0456419	3.26136	-0.0473289
32.2173	0.0728447	137.814	0.421722	3.57703	-0.00996024	3.65529	-0.0117984	3.56785	-0.0140946	3.01734	-0.00751832	2.56556	-0.0458427	3.25697	-0.0473225
32.531	0.0737775	137.357	0.420337	3.56912	-0.00996809	3.64782	-0.0117766	3.55805	-0.0140673	3.01394	-0.00753092	2.54937	-0.0460384	3.25315	-0.0473096
32.8451	0.074711	136.897	0.418945	3.56157	-0.00997581	3.64068	-0.0117531	3.54877	-0.0140429	3.01312	-0.00754111	2.53126	-0.0462291	3.24807	-0.0472998
33.1592	0.0756441	136.436	0.417546	3.55346	-0.00998339	3.63383	-0.0117298	3.53999	-0.0140213	3.01292	-0.007549	2.51314	-0.046433	3.24178	-0.0473019
33.4722	0.076576	135.971	0.416143	3.54392	-0.00999265	3.6282	-0.0117085	3.53261	-0.014006	3.01151	-0.00755466	2.49503	-0.0466493	3.23434	-0.0473155
33.7828	0.0775059	135.505	0.414735	3.53394	-0.0100017	3.62374	-0.0116874	3.5275	-0.0140003	3.00893	-0.0075582	2.47695	-0.0468682	3.22763	-0.0473492
34.0918	0.0784329	135.035	0.413325	3.52535	-0.0100105	3.61857	-0.0116647	3.52363	-0.014004	3.00343	-0.00756334	2.45891	-0.0470802	3.22163	-0.047402
34.399	0.0793582	134.564	0.411913	3.51902	-0.0100228	3.61273	-0.0116422	3.51915	-0.0140165	2.99512	-0.00757729	2.44275	-0.0472581	3.21266	-0.0474639
34.7033	0.0802844	134.093	0.410498	3.51394	-0.0100383	3.60717	-0.0116218	3.51317	-0.0140338	2.98597	-0.00759966	2.42841	-0.0473942	3.20087	-0.0475346
35.0062	0.0812126	133.621	0.409081	3.50825	-0.0100533	3.60188	-0.0116034	3.50668	-0.0140485	2.9742	-0.00762277	2.414	-0.0475083	3.19003	-0.0476135
35.3103	0.0821417	133.148	0.407663	3.50106	-0.0100659	3.59686	-0.0115888	3.50061	-0.0140605	2.95993	-0.00764294	2.39954	-0.0476103	3.18011	-0.0477002
35.6161	0.0830708	132.674	0.40624	3.49245	-0.0100763	3.59118	-0.0115778	3.49495	-0.0140774	2.94692	-0.00766026	2.38321	-0.0477008	3.16926	-0.0477852
35.9225	0.0840027	132.199	0.404814	3.48249	-0.0100863	3.58398	-0.0115667	3.48969	-0.0140989	2.93514	-0.00767484	2.3633	-0.04778	3.15753	-0.0478685
36.2271	0.0849399	131.722	0.403384	3.47216	-0.0100978	3.57531	-0.0115535	3.48481	-0.0141174	2.92273	-0.0076868	2.33999	-0.0478576	3.14315	-0.0479592
36.5299	0.0858776	131.244	0.401954	3.46239	-0.0101089	3.56617	-0.0115404	3.48031	-0.0141331	2.91153	-0.00769986	2.31343	-0.0479518	3.12442	-0.0480569
36.8324	0.0868114	130.764	0.400522	3.45225	-0.0101196	3.55841	-0.0115308	3.47526	-0.0141534	2.90334	-0.00771762	2.2838	-0.0480616	3.10337	-0.0481611
37.1352	0.0877423	130.282	0.399086	3.44087	-0.0101317	3.55289	-0.0115247	3.46878	-0.014178	2.89803	-0.00773622	2.25308	-0.0481773	3.08378	-0.0482624
37.4381	0.0886732	129.797	0.397646	3.42922	-0.0101433	3.5495	-0.0115183	3.46185	-0.0141996	2.89547	-0.00775194	2.22318	-0.0482985	3.06559	-0.0483518
37.7407	0.0896049	129.311	0.396202	3.41914	-0.0101527	3.54726	-0.0115097	3.45541	-0.0142144	2.89374	-0.00776492	2.19407	-0.0484156	3.04693	-0.0484295
38.0419	0.0905385	128.825	0.394753	3.41148	-0.0101598	3.5443	-0.0114992	3.44944	-0.0142228	2.89097	-0.00777524	2.16759	-0.0485289	3.02968	-0.0484962
38.3405	0.0914765	128.338	0.393301	3.40525	-0.0101648	3.53973	-0.0114866	3.44483	-0.0142288	2.88722	-0.00778302	2.14363	-0.0486564	3.01378	-0.0485521
38.6382	0.0924196	127.851	0.391847	3.39855	-0.0101679	3.53363	-0.0114723	3.44153	-0.0142397	2.8807	-0.00778837	2.1203	-0.0487976	2.99555	-0.0486069
38.9365	0.0933668	127.362	0.390386	3.3905	-0.0101689	3.52699	-0.0114562	3.43768	-0.0142553	2.86973	-0.00779501	2.09758	-0.0489334	2.9751	-0.0486695
39.2342	0.0943169	126.872	0.388921	3.38118	-0.0101681	3.52074	-0.0114385	3.43237	-0.014268	2.85632	-0.00780654	2.07365	-0.049064	2.9562	-0.0487306
39.5311	0.0952689	126.381	0.387451	3.37065	-0.0101656	3.51488	-0.011421	3.42569	-0.0142744	2.84425	-0.00782272	2.04859	-0.0491986	2.9388	-0.0487809
39.8278	0.0962182	125.887	0.385977	3.35987	-0.0101613	3.5103	-0.0114056	3.4177	-0.0142747	2.83527	-0.00784335	2.02429	-0.0493368	2.92102	-0.048821
40.124	0.0971584	125.393	0.384497	3.3507	-0.0101555	3.50786	-0.0113923	3.40846	-0.0142728	2.82746	-0.00786456	2.00075	-0.0494783	2.90291	-0.0488603
40.4195	0.0980909	124.897	0.383011	3.34306	-0.0101481	3.50657	-0.0113809	3.39895	-0.0142725	2.81894	-0.00788631	1.97794	-0.0496139	2.88448	-0.048908
40.714	0.0990207	124.401	0.381521	3.336	-0.0101392	3.50455	-0.0113713	3.39009	-0.0142737	2.81158	-0.0079122	1.95587	-0.0497345	2.8676	-0.0489545
41.0073	0.0999487	123.903	0.380025	3.32949	-0.0101289	3.50092	-0.0113635	3.38097	-0.01428	2.80532	-0.00794202	1.93634	-0.0498406	2.85222	-0.0489907
41.2982	0.100876	123.405	0.378525	3.32352	-0.0101174	3.49667	-0.0113556	3.37068	-0.0142911	2.79831	-0.00797557	1.92108	-0.0499327	2.83464	-0.049017
41.5866	0.101805	122.906	0.377022	3.31806	-0.0101063	3.49274	-0.0113477	3.3602	-0.0142995	2.79241	-0.00800902	1.90993	-0.0500115	2.81497	-0.049043
41.874	0.102735	122.406	0.375515	3.3131	-0.0100977	3.48913	-0.0113433	3.35046	-0.0143018	2.7894	-0.0080387	1.90271	-0.0500774	2.79697	-0.0490777
42.1613	0.103664	121.904	0.374002	3.30863	-0.0100895	3.48581	-0.0113423	3.34143	-0.0142981	2.78915	-0.00806474	1.89743	-0.0501399	2.78058	-0.0491117
42.4481	0.104592	121.402	0.372484	3.30371	-0.0100799	3.48187	-0.011341	3.33401	-0.0142888	2.78973	-0.00808727	1.89221	-0.0502083	2.76392	-0.0491357
42.7341	0.10552	120.896	0.370962	3.29746	-0.0100691	3.47734	-0.0113375	3.32904	-0.014274	2.78927	-0.00810643	1.88703	-0.0502823	2.74886	-0.0491594
43.0191	0.106447	120.389	0.369438	3.28904	-0.010057	3.47317	-0.0113337	3.32552	-0.0142541	2.78782	-0.00812234	1.88009	-0.0503615	2.73714	-0.0491919
43.3029	0.107373	119.881	0.367911	3.27763	-0.0100437	3.46933	-0.0113315	3.32154	-0.0142292	2.7836	-0.00813513	1.86964	-0.0504457	2.72864	-0.0492235
43.5853	0.108296	119.372	0.366381	3.26428	-0.0100293	3.46674	-0.011329	3.31716	-0.0142034	2.77675	-0.00814492	1.85767	-0.0505345	2.7214	-0.0492452
43.8661	0.109217	118.862	0.36485	3.25092	-0.0100139	3.46533	-0.0113262	3.31419	-0.0141802	2.76919	-0.00815184	1.84608	-0.0506277	2.71174	-0.0492575
44.144	0.110135	118.352	0.363316	3.23938	-0.00999563	3.46324	-0.0113267	3.3126	-0.0141595	2.75915	-0.008156	1.83303	-0.050725	2.69977	-0.0492607
44.4191	0.111054	117.842	0.361775	3.22959	-0.00997289	3.45959	-0.0113305	3.31049	-0.0141414	2.74492	-0.00815751	1.81861	-0.050817	2.68924	-0.0492551
44.6938	0.111974	117.331	0.360227	3.21966	-0.00994771	3.45445	-0.0113355	3.30698	-0.0141257	2.72852	-0.00816014	1.80654	-0.0509038	2.68192	-0.0492413
44.9707	0.112896	116.819	0.358673	3.2087	-0.00992202	3.44788	-0.0113417	3.30305	-0.0141159	2.71371	-0.00817111	1.79671	-0.0509947	2.67768	-0.0492196
45.2503	0.113817	116.306	0.357116	3.19768	-0.00989589	3.43996	-0.0113473	3.29963	-0.0141154	2.70225	-0.00819006	1.78723	-0.0510894	2.6764	-0.0491902
45.5305	0.114737	115.792	0.355556	3.18842	-0.00986934	3.43076	-0.0113503	3.2967	-0.0141203	2.694	-0.00821297	1.77809	-0.0511786	2.67611	-0.0491628
45.809	0.115655	115.276	0.353997	3.18087	-0.00984426	3.42124	-0.011351	3.29423	-0.0141265	2.68884	-0.00823966	1.76745	-0.0512442	2.67314	-0.0491463
46.0866	0.11657	114.759	0.352436	3.17313	-0.00982241	3.41326	-0.0113512	3.29132	-0.0141378	2.68663	-0.00826992	1.7554	-0.0512871	2.6676	-0.0491312
46.364	0.117482	114.24	0.350873	3.16431	-0.00980185	3.40766	-0.0113528	3.28705	-0.0141538	2.68543	-0.00830359	1.74383	-0.0513175	2.66144	-0.0491084
46.641	0.11839	113.72	0.349305	3.15446	-0.00978074	3.40344	-0.0113558	3.28151	-0.0141671	2.68155	-0.00833682	1.73091	-0.0513358	2.65286	-0.049069
46.9172	0.119292	113.2	0.347733	3.14455	-0.00975912	3.39872	-0.0113618	3.27474	-0.0141741	2.67329	-0.00836598	1.71671	-0.0513426	2.64198	-0.0490047
47.1933	0.120191	112.679	0.346157	3.1355	-0.00973702	3.3917	-0.0113707	3.26681	-0.0141788	2.66085	-0.00839121	1.70311	-0.0513382	2.63073	-0.048935
47.471	0.121089	112.157	0.344578	3.12728	-0.00971631	3.38158	-0.0113789	3.25868	-0.0141884	2.64442	-0.00841265	1.69011	-0.0513233	2.61914	-0.0488782
47.7499	0.121987	111.635	0.342995	3.11987	-0.00969877	3.36941	-0.0113844	3.25129	-0.0142065	2.62601	-0.00843409	1.67952	-0.0512983	2.60905	-0.0488248
48.0278	0.122885	111.112	0.341411	3.11233	-0.00968247	3.35712	-0.0113874	3.24461	-0.014229	2.60938	-0.00845915	1.67124	-0.0512728	2.60223	-0.0487656
48.3035	0.123781	110.588	0.339824	3.10466	-0.00966553	3.34564	-0.011388	3.23953	-0.0142483	2.59627	-0.00848765	1.66153	-0.0512559	2.59855	-0.048701
48.578	0.124674	110.061	0.338234	3.09779	-0.00964801	3.33494	-0.011388	3.23689	-0.0142611	2.58656	-0.00851942	1.65047	-0.0512381	2.59787	-0.0486402
48.8527	0.125567	109.533	0.336639	3.09079	-0.00962995	3.3259	-0.0113895	3.23567	-0.0142675	2.58009	-0.00855063	1.64177	-0.0512104	2.60006	-0.0485923
49.1282	0.126459	109.004	0.33504	3.08276	-0.00961138	3.31938	-0.0113922	3.234	-0.0142679	2.57675	-0.00857765	1.63534	-0.0511824	2.60318	-0.0485477
49.4044	0.127348	108.474	0.333437	3.07556	-0.00959235	3.31527	-0.0113962	3.2319	-0.0142624	2.57456	-0.00860427	1.62925	-0.0511632	2.60536	-0.0484972
49.6808	0.128233	107.942	0.331831	3.07191	-0.0095729	3.31257	-0.0113996	3.23029	-0.0142514	2.56985	-0.00863776	1.62533	-0.0511525	2.60663	-0.0484501
49.9581	0.129116	107.409	0.330223	3.07165	-0.00955306	3.31029	-0.0114023	3.22916	-0.014235	2.56272	-0.00867779	1.6253	-0.0511498	2.60704	-0.0484156
50.237	0.129996	106.875	0.328612	3.07372	-0.00953287	3.30843	-0.0114063	3.22849	-0.0142173	2.55693	-0.00871676	1.62718	-0.0511549	2.60662	-0.048393
50.5162	0.130873	106.34	0.326997	3.07802	-0.00951237	3.30697	-0.0114114	3.22735	-0.0142055	2.55426	-0.00875103	1.62905	-0.0511674	2.60542	-0.048391
50.7944	0.13175	105.804	0.325378	3.08446	-0.00948976	3.30589	-0.0114176	3.22485	-0.014203	2.55273	-0.00878078	1.63092	-0.0511778	2.60528	-0.0484087
51.0715	0.132624	105.267	0.323753	3.09292	-0.00946152	3.30426	-0.0114231	3.22196	-0.0142059	2.5505	-0.00880617	1.63279	-0.0512136	2.60616	-0.0484361
51.3472	0.133496	104.727	0.322126	3.10423	-0.0094261	3.30121	-0.0114261	3.21961	-0.0142065	2.5494	-0.00883101	1.63647	-0.0513101	2.60619	-0.0484819
51.6214	0.134362	104.185	0.320496	3.12007	-0.00938202	3.2977	-0.0114284	3.21687	-0.0142014	2.55122	-0.00886258	1.6437	-0.0514371	2.60723	-0.0485361
51.8938	0.135221	103.642	0.318865	3.14114	-0.00932606	3.29559	-0.0114319	3.21285	-0.0141907	2.55582	-0.00890057	1.6525	-0.051566	2.61107	-0.0485801
52.1651	0.136074	103.097	0.317231	3.16811	-0.00925697	3.29572	-0.0114348	3.20761	-0.0141785	2.56308	-0.00893736	1.66098	-0.0516965	2.61757	-0.0486234
52.4362	0.136921	102.55	0.315592	3.20251	-0.00917539	3.29708	-0.0114352	3.20121	-0.0141683	2.57287	-0.00896934	1.67096	-0.0518284	2.62661	-0.0486659
52.7048	0.137765	102.001	0.313952	3.24489	-0.00908011	3.2978	-0.0114333	3.1937	-0.0141602	2.58691	-0.00899304	1.68236	-0.0519615	2.63625	-0.0487078
52.9699	0.138608	101.45	0.312311	3.29579	-0.00896819	3.29791	-0.0114291	3.18513	-0.014154	2.60681	-0.00900151	1.69147	-0.0520866	2.64281	-0.048758
53.2341	0.139451	100.9	0.310669	3.35569	-0.00883863	3.29834	-0.0114246	3.17557	-0.014146	2.63229	-0.00899177	1.69838	-0.0521857	2.64642	-0.0488162
53.5001	0.140294	100.348	0.309025	3.42323	-0.00869232	3.29908	-0.0114217	3.16598	-0.0141327	2.66492	-0.00896097	1.70682	-0.0522598	2.65085	-0.0488911
53.7682	0.141135	99.7954	0.307379	3.49802	-0.00852832	3.30012	-0.0114183	3.15818	-0.014118	2.70617	-0.00890277	1.71672	-0.0523189	2.65788	-0.0489727
54.0374	0.141974	99.2415	0.305729	3.58149	-0.00834208	3.30052	-0.0114128	3.15302	-0.0141055	2.75746	-0.00881114	1.72618	-0.0523639	2.66739	-0.0490334
54.3063	0.14281	98.6856	0.304074	3.675	-0.00812929	3.29941	-0.0114053	3.15039	-0.0140952	2.82192	-0.00868034	1.73703	-0.0523951	2.67926	-0.049074
54.5756	0.143644	98.128	0.302415	3.77985	-0.00788949	3.29777	-0.0113958	3.15018	-0.014087	2.90076	-0.00850854	1.75285	-0.0524131	2.69156	-0.0491045
54.846	0.14448	97.5691	0.300753	3.89635	-0.00762408	3.29743	-0.0113825	3.15138	-0.0140808	2.99328	-0.00829771	1.77523	-0.0524186	2.70243	-0.0491252
55.1171	0.145316	97.0085	0.299089	4.02298	-0.00733261	3.30017	-0.0113622	3.15209	-0.0140766	3.09878	-0.00804608	1.80386	-0.052412	2.71376	-0.0491458
55.3896	0.146148	96.4471	0.297425	4.15918	-0.00701103	3.30859	-0.0113331	3.15235	-0.0140742	3.21661	-0.00774841	1.84026	-0.0523939	2.72732	-0.0491843
55.6632	0.146973	95.8856	0.295756	4.30803	-0.0066555	3.32424	-0.011294	3.154	-0.0140736	3.34793	-0.00740332	1.88771	-0.0523557	2.74118	-0.04924
55.9357	0.147793	95.324	0.294085	4.47158	-0.00626602	3.3468	-0.0112416	3.15696	-0.0140747	3.49567	-0.00700958	1.94931	-0.0522801	2.75351	-0.0492938
56.2068	0.148609	94.7616	0.292411	4.64812	-0.0058426	3.37685	-0.0111749	3.15937	-0.014081	3.66081	-0.0065624	2.02622	-0.0521597	2.76617	-0.0493367
56.4783	0.14942	94.1983	0.290738	4.83692	-0.00538351	3.41496	-0.0110925	3.16032	-0.0140924	3.84242	-0.00605724	2.1177	-0.0519874	2.78097	-0.0493691
56.7498	0.150228	93.6341	0.289064	5.03908	-0.0048889	3.46074	-0.0109917	3.15989	-0.0141013	4.04326	-0.00548982	2.22303	-0.0517475	2.79778	-0.0493915
57.0202	0.151033	93.0686	0.287388	5.25473	-0.0043608	3.5138	-0.0108697	3.15904	-0.0141079	4.26958	-0.00485612	2.34331	-0.051434	2.81834	-0.0494042
57.2892	0.151836	92.5015	0.285708	5.48309	-0.00379936	3.5747	-0.0107239	3.15962	-0.0141158	4.52188	-0.00415234	2.48144	-0.0510595	2.84428	-0.0494077
57.5567	0.152634	91.9323	0.284024	5.72429	-0.00320292	3.64577	-0.0105519	3.16247	-0.0141213	4.79697	-0.00337493	2.63833	-0.0506452	2.87351	-0.0494023
57.8233	0.153423	91.3608	0.282338	5.97936	-0.00256993	3.72922	-0.0103513	3.16749	-0.0141246	5.09541	-0.00252055	2.813	-0.0501934	2.90588	-0.0493885
58.0898	0.154207	90.7871	0.280649	6.24837	-0.00189896	3.82535	-0.0101216	3.17458	-0.014133	5.41772	-0.00158973	3.00634	-0.0496878	2.94667	-0.0493575
58.356	0.154987	90.2113	0.278957	6.53135	-0.00118866	3.93442	-0.00986268	3.18274	-0.0141499	5.76255	-0.000583038	3.21917	-0.0491221	2.99912	-0.0493009
58.6214	0.155767	89.6342	0.277263	6.82925	-0.00043596	4.0576	-0.00957047	3.19099	-0.0141714	6.13041	0.00050253	3.45044	-0.0484996	3.06268	-0.0492201
58.887	0.156548	89.0563	0.275564	7.14205	0.00036021	4.19505	-0.00924126	3.19934	-0.0141935	6.52359	0.00166614	3.70095	-0.0478141	3.13862	-0.0491069
59.1541	0.157328	88.4783	0.273861	7.46879	0.00119537	4.34603	-0.00887334	3.20776	-0.0142198	6.94243	0.00290693	3.97325	-0.0470509	3.22816	-0.0489538
59.4226	0.158103	87.9003	0.272156	7.80856	0.00206703	4.51072	-0.00846328	3.21624	-0.0142502	7.38723	0.00422763	4.26979	-0.0462049	3.33243	-0.0487627
59.6911	0.158875	87.3218	0.270447	8.16136	0.00297639	4.69017	-0.00800784	3.22387	-0.0142771	7.86008	0.00563076	4.59105	-0.0452625	3.45434	-0.0485263
59.9603	0.159646	86.7419	0.268734	8.52721	0.00392276	4.88449	-0.0075058	3.23067	-0.014297	8.36112	0.00711869	4.93746	-0.0442104	3.59484	-0.0482286
60.2299	0.160414	86.1602	0.267017	8.90519	0.00490544	5.09284	-0.00695601	3.23849	-0.0143103	8.88865	0.00868992	5.31124	-0.0430635	3.75478	-0.0478634
60.4988	0.161181	85.5769	0.265294	9.29531	0.00592737	5.31624	-0.00635928	3.24729	-0.0143171	9.44101	0.010343	5.71266	-0.0418272	3.93683	-0.047434
60.7675	0.16195	84.9926	0.263566	9.69757	0.00699131	5.55745	-0.00571639	3.25609	-0.0143214	10.0184	0.01208	6.14195	-0.0405064	4.14348	-0.0469346
61.0368	0.162723	84.4077	0.261831	10.1111	0.00809625	5.81821	-0.0050245	3.2658	-0.014327	10.6228	0.0138992	6.60113	-0.0391152	4.37529	-0.0463504
61.3065	0.163502	83.8212	0.260093	10.5358	0.00924114	6.09831	-0.00428095	3.2782	-0.0143301	11.2562	0.0157991	7.09211	-0.037658	4.62912	-0.0456766
61.5761	0.164284	83.2327	0.258351	10.9728	0.0104268	6.39666	-0.00348688	3.29498	-0.0143272	11.9202	0.0177815	7.61484	-0.0361391	4.90377	-0.0449177
61.8455	0.165065	82.6436	0.256608	11.4228	0.0116557	6.71307	-0.00264343	3.31684	-0.014315	12.6148	0.0198481	8.16745	-0.0345444	5.20353	-0.0440782
62.1144	0.165846	82.0551	0.25486	11.8866	0.0129304	7.04738	-0.00174992	3.34445	-0.0142865	13.3379	0.0220007	8.74992	-0.0328515	5.53249	-0.0431532
62.3825	0.166625	81.4672	0.253108	12.3642	0.0142475	7.39848	-0.000807563	3.38026	-0.0142389	14.0876	0.0242371	9.36403	-0.0310571	5.89271	-0.0421292
62.6497	0.167402	80.8788	0.251353	12.8554	0.0156041	7.76621	0.000184244	3.42662	-0.014173	14.8638	0.0265551	10.0115	-0.0291674	6.28611	-0.0410023
62.9157	0.168176	80.2895	0.249597	13.36	0.0170006	8.15131	0.00122968	3.48394	-0.014086	15.6684	0.0289562	10.692	-0.0271792	6.7127	-0.0397782
63.1812	0.168946	79.6992	0.247836	13.8769	0.0184358	8.55358	0.00232905	3.55259	-0.0139717	16.501	0.0314381	11.4035	-0.0250897	7.17064	-0.0384621
63.4469	0.169713	79.1081	0.24607	14.4061	0.0199067	8.97278	0.00348078	3.63384	-0.0138241	17.3597	0.0339949	12.1439	-0.0229144	7.6581	-0.0370503
63.7117	0.170474	78.5164	0.244303	14.9474	0.021412	9.4096	0.00468692	3.72888	-0.0136375	18.2426	0.0366282	12.9131	-0.020659	8.17516	-0.0355393
63.9743	0.171231	77.9237	0.242535	15.4997	0.0229544	9.86467	0.00594943	3.83884	-0.01341	19.1494	0.0393467	13.7128	-0.0183111	8.72551	-0.0339346
64.2347	0.171984	77.3306	0.240767	16.063	0.0245362	10.3386	0.00726827	3.96389	-0.0131438	20.0821	0.0421513	14.5444	-0.0158677	9.31262	-0.032233
64.4936	0.172736	76.7387	0.238996	16.6381	0.026156	10.831	0.00864519	4.10324	-0.0128408	21.0403	0.0450356	15.4095	-0.0133356	9.93797	-0.0304311
64.7517	0.173488	76.1483	0.237223	17.2247	0.0278123	11.3406	0.0100818	4.25613	-0.0124991	22.0238	0.047997	16.3075	-0.0107117	10.6029	-0.0285259
65.0089	0.17424	75.5583	0.235449	17.8219	0.0295057	11.8661	0.0115759	4.42366	-0.0121136	23.0343	0.0510365	17.2363	-0.00797536	11.307	-0.0265146
65.2648	0.174991	74.9678	0.233674	18.4294	0.0312364	12.4073	0.0131255	4.60867	-0.0116828	24.0695	0.0541551	18.1934	-0.00511587	12.0478	-0.0243947
65.5184	0.17574	74.3768	0.231898	19.0473	0.033005	12.9648	0.0147319	4.81294	-0.0112055	25.1257	0.0573537	19.1787	-0.00215044	12.8247	-0.0221548
65.7695	0.176487	73.7854	0.230124	19.6744	0.0348098	13.5392	0.0163968	5.03728	-0.0106733	26.2026	0.0606329	20.1936	0.000913457	13.6392	-0.019793
66.019	0.17723	73.1932	0.22835	20.3106	0.0366493	14.13	0.0181196	5.28241	-0.0100781	27.3002	0.0639934	21.2376	0.00407769	14.4907	-0.017308
66.2667	0.177972	72.5996	0.226577	20.9558	0.0385239	14.737	0.0198998	5.54901	-0.00941963	28.4183	0.0674321	22.3102	0.00732575	15.3785	-0.0146892
66.5132	0.178713	72.0045	0.224804	21.6091	0.0404322	15.3615	0.0217349	5.83681	-0.00870123	29.5587	0.0709422	23.4129	0.0106508	16.3038	-0.0119358
66.7585	0.179453	71.408	0.22303	22.2703	0.0423725	16.004	0.0236209	6.14551	-0.00792622	30.721	0.0745208	24.5451	0.0140646	17.2659	-0.00906558
67.0014	0.180193	70.8102	0.221255	22.9413	0.0443453	16.6631	0.0255572	6.47483	-0.00709415	31.9031	0.0781689	25.7063	0.0175782	18.2642	-0.00609535
67.2427	0.180934	70.2117	0.219478	23.6226	0.0463491	17.3384	0.0275472	6.82354	-0.00620103	33.105	0.0818872	26.8976	0.0212019	19.2979	-0.00302325
67.4832	0.181673	69.6132	0.217697	24.3134	0.0483824	18.0303	0.0295903	7.19138	-0.00524673	34.3282	0.0856763	28.1185	0.0249368	20.3645	0.000161522
67.7226	0.182408	69.015	0.215912	25.0142	0.0504457	18.7384	0.0316839	7.57898	-0.00423119	35.5724	0.0895367	29.3665	0.0287742	21.4633	0.00346921
67.9599	0.18314	68.4164	0.214121	25.7258	0.0525392	19.4621	0.0338276	7.98784	-0.00315077	36.8374	0.0934654	30.641	0.0327061	22.5955	0.0069095
68.194	0.183871	67.817	0.212327	26.447	0.0546633	20.2011	0.0360224	8.42029	-0.00200568	38.1247	0.0974554	31.9434	0.0367246	23.7623	0.0104824
68.4257	0.184601	67.2166	0.21053	27.1777	0.0568164	20.9539	0.0382714	8.87671	-0.000796207	39.4338	0.101508	33.2729	0.0408311	24.9646	0.0141787
68.6559	0.185334	66.6148	0.208729	27.9185	0.0589952	21.721	0.0405756	9.35561	0.000484619	40.7644	0.105626	34.6271	0.045036	26.2033	0.0179895
68.8843	0.186071	66.0112	0.206921	28.6692	0.0611983	22.5038	0.0429338	9.85647	0.00183974	42.1179	0.109808	36.0054	0.0493402	27.4776	0.0219152
69.11	0.18681	65.4059	0.205106	29.4287	0.0634261	23.3017	0.0453452	10.3788	0.00326463	43.4938	0.114051	37.4091	0.053735	28.7847	0.0259652
69.3319	0.187551	64.7995	0.203288	30.1967	0.0656791	24.1134	0.0478087	10.9219	0.00475851	44.8899	0.118353	38.8394	0.0582125	30.1236	0.0301394
69.5508	0.188294	64.192	0.201465	30.973	0.0679594	24.9384	0.0503216	11.4864	0.00632423	46.3056	0.122717	40.2973	0.0627737	31.4953	0.0344192
69.7685	0.189036	63.5841	0.199636	31.7575	0.0702691	25.7771	0.052881	12.0725	0.00796444	47.7407	0.127143	41.7822	0.0674106	32.899	0.0387868
69.9868	0.189778	62.9761	0.197802	32.5508	0.0726066	26.629	0.0554861	12.6806	0.00967796	49.1929	0.131627	43.2914	0.0721063	34.3336	0.0432433
70.2061	0.190519	62.3678	0.195964	33.3528	0.0749684	27.4927	0.0581361	13.31	0.01146	50.6619	0.136166	44.8242	0.076872	35.8002	0.0477987
70.4264	0.191259	61.7592	0.194122	34.1622	0.0773529	28.3678	0.0608301	13.9592	0.0133094	52.1473	0.140761	46.3817	0.0817274	37.2995	0.0524624
70.6473	0.191996	61.15	0.192275	34.9779	0.0797606	29.2548	0.0635672	14.6277	0.0152288	53.6489	0.145411	47.9632	0.0866728	38.8323	0.0572345
70.8677	0.192729	60.5402	0.190424	35.7998	0.0821898	30.1541	0.0663466	15.3175	0.0172169	55.168	0.150118	49.5679	0.0916907	40.3976	0.0620965
71.0864	0.19346	59.9296	0.188569	36.6278	0.0846392	31.0662	0.0691692	16.0316	0.0192725	56.7044	0.154882	51.197	0.0967729	41.9941	0.0670398
71.3043	0.194188	59.3181	0.186711	37.4608	0.0871091	31.9913	0.0720358	16.7702	0.0213979	58.2557	0.159703	52.8495	0.101939	43.6227	0.0720834
71.5221	0.194916	58.7058	0.184848	38.2987	0.0895981	32.93	0.0749436	17.5314	0.0235881	59.8217	0.164577	54.523	0.10719	45.2822	0.0772362
71.7396	0.195645	58.0923	0.182981	39.1413	0.092103	33.8824	0.0778898	18.3135	0.0258381	61.4038	0.169497	56.2148	0.112498	46.9715	0.0824887
71.9575	0.196369	57.4781	0.181112	39.9886	0.0946224	34.849	0.0808736	19.1149	0.0281541	63.0016	0.174461	57.9244	0.117856	48.6912	0.0878313
72.1774	0.197089	56.8637	0.17924	40.8413	0.0971588	35.829	0.0838958	19.9348	0.0305383	64.613	0.179468	59.653	0.123275	50.4421	0.0932641
72.399	0.197806	56.2494	0.177366	41.6993	0.0997145	36.8219	0.0869575	20.7735	0.032989	66.2357	0.18452	61.4017	0.128774	52.2248	0.0987961
72.6211	0.198524	55.6347	0.175491	42.5625	0.102288	37.828	0.0900556	21.6303	0.0355082	67.8695	0.189617	63.1717	0.134362	54.038	0.104427
72.8435	0.19924	55.019	0.173616	43.4317	0.104878	38.8466	0.0931876	22.5062	0.0380943	69.5179	0.194759	64.962	0.140022	55.8785	0.110147
73.0649	0.199954	54.4024	0.171741	44.3056	0.107484	39.8762	0.0963542	23.4043	0.0407417	71.1822	0.199947	66.7701	0.145735	57.7453	0.115946
73.2853	0.200666	53.7847	0.169867	45.1824	0.110106	40.9153	0.0995583	24.3244	0.043449	72.8602	0.205177	68.5953	0.151503	59.6391	0.121825
73.5055	0.201375	53.1662	0.167995	46.063	0.11274	41.9635	0.102801	25.2656	0.0462181	74.5514	0.210443	70.4388	0.157337	61.5605	0.127783
73.7242	0.20208	52.5471	0.166122	46.948	0.115385	43.0211	0.106078	26.227	0.0490511	76.2555	0.215741	72.2997	0.163236	63.5082	0.133812
73.9404	0.202781	51.9274	0.164248	47.8365	0.118041	44.0885	0.109388	27.2077	0.0519496	77.9702	0.221076	74.1755	0.169201	65.4792	0.139912
74.1549	0.203477	51.3076	0.162374	48.7294	0.12071	45.1661	0.112729	28.2077	0.0549154	79.6935	0.226448	76.0657	0.175224	67.4725	0.146082
74.3695	0.204171	50.6888	0.160498	49.6281	0.123391	46.2533	0.116101	29.2262	0.0579498	81.4233	0.23185	77.9713	0.181278	69.487	0.152314
74.5848	0.204862	50.0708	0.158619	50.5327	0.126083	47.3487	0.119502	30.2623	0.0610507	83.1595	0.237284	79.8935	0.187355	71.5216	0.158608
74.8015	0.205549	49.4527	0.15674	51.4418	0.128785	48.4518	0.122932	31.316	0.0642122	84.9056	0.242754	81.8334	0.193469	73.5772	0.164964
75.0202	0.206233	48.8339	0.154861	52.3555	0.131498	49.5629	0.12639	32.3865	0.0674286	86.6631	0.248256	83.7901	0.199628	75.6544	0.171375
75.2397	0.206919	48.2148	0.15298	53.2743	0.134223	50.6815	0.129874	33.472	0.070698	88.4299	0.253788	85.763	0.205825	77.754	0.177848
75.4589	0.207606	47.5956	0.151096	54.1981	0.136959	51.8073	0.133384	34.5726	0.0740222	90.2055	0.259349	87.7511	0.212043	79.8748	0.184403
75.6776	0.20829	46.9761	0.149213	55.1259	0.139707	52.9405	0.136919	35.6911	0.077403	91.9899	0.264938	89.7519	0.218285	82.0139	0.191039
75.8955	0.208968	46.3567	0.147329	56.0574	0.142468	54.0808	0.140479	36.8294	0.0808383	93.7808	0.27055	91.7647	0.224562	84.1683	0.197755
76.1126	0.209643	45.7375	0.145444	56.9933	0.14524	55.2275	0.144062	37.9864	0.0843223	95.578	0.276188	93.7889	0.230883	86.339	0.20455
76.3277	0.210314	45.1184	0.143556	57.9336	0.148022	56.382	0.147667	39.161	0.087857	97.3833	0.281851	95.8239	0.237251	88.5286	0.211415
76.5406	0.210983	44.4985	0.141669	58.878	0.150814	57.5457	0.151292	40.3533	0.0914475	99.1963	0.28754	97.8708	0.243658	90.736	0.218339
76.7541	0.211647	43.877	0.139781	59.8273	0.153618	58.7178	0.154936	41.5621	0.0950917	101.017	0.293257	99.929	0.250094	92.9602	0.225295
76.9697	0.212307	43.255	0.137892	60.7803	0.156433	59.897	0.158602	42.7857	0.0987873	102.846	0.299001	101.998	0.256554	95.2001	0.232275
77.1871	0.212964	42.6335	0.136	61.7342	0.159258	61.0817	0.16229	44.023	0.102536	104.684	0.304769	104.079	0.263038	97.4546	0.239307
77.4061	0.21362	42.0122	0.134104	62.6879	0.162089	62.2715	0.165996	45.2741	0.106335	106.531	0.310559	106.17	0.269558	99.7246	0.246392
77.6262	0.214272	41.3911	0.132206	63.6424	0.164927	63.4669	0.169721	46.5382	0.110179	108.386	0.316371	108.273	0.276114	102.011	0.253521
77.8465	0.214919	40.7699	0.130308	64.5985	0.16777	64.6682	0.173467	47.8143	0.114066	110.246	0.322207	110.387	0.282708	104.314	0.260712
78.0648	0.215565	40.1487	0.128408	65.5571	0.170619	65.8759	0.177232	49.1025	0.117997	112.11	0.328065	112.511	0.289342	106.635	0.267964
78.2809	0.21621	39.5268	0.126508	66.518	0.17347	67.0894	0.181011	50.4029	0.12197	113.976	0.333945	114.644	0.296006	108.972	0.275259
78.4967	0.216848	38.9039	0.124611	67.4803	0.176322	68.3073	0.184805	51.7155	0.125984	115.844	0.339842	116.785	0.302712	111.323	0.282596
78.7119	0.21748	38.2802	0.122717	68.4438	0.179178	69.5292	0.188614	53.0403	0.13004	117.716	0.345757	118.935	0.30947	113.687	0.289968
78.9254	0.218107	37.6567	0.120823	69.4094	0.18204	70.7555	0.192435	54.3783	0.134136	119.593	0.351688	121.093	0.31626	116.062	0.297366
79.139	0.218729	37.0344	0.118929	70.3769	0.184907	71.9857	0.196268	55.7294	0.138269	121.475	0.357629	123.259	0.323067	118.447	0.304798
79.3541	0.219347	36.4131	0.117036	71.3454	0.187778	73.2195	0.200109	57.0917	0.142442	123.36	0.363576	125.434	0.329893	120.846	0.312266
79.5697	0.219963	35.7918	0.115141	72.3148	0.190654	74.4572	0.203958	58.4653	0.146652	125.246	0.369531	127.619	0.336747	123.258	0.319753
79.7846	0.220575	35.1698	0.113245	73.285	0.193533	75.6985	0.207815	59.851	0.150895	127.132	0.375495	129.813	0.343631	125.682	0.327249
79.9977	0.221185	34.5469	0.111348	74.2551	0.196413	76.9429	0.21168	61.248	0.155166	129.022	0.381469	132.015	0.350538	128.116	0.334783
80.2089	0.22179	33.9238	0.10945	75.225	0.19929	78.1908	0.215553	62.6552	0.15947	130.915	0.387451	134.222	0.35746	130.558	0.342384
80.4199	0.222392	33.3003	0.107552	76.1947	0.202163	79.4419	0.219437	64.0737	0.163807	132.808	0.393439	136.435	0.364398	133.009	0.35005
80.6304	0.222989	32.6761	0.105655	77.1632	0.205029	80.6956	0.223334	65.5042	0.168179	134.7	0.399436	138.653	0.371363	135.469	0.357771
80.8386	0.22358	32.0512	0.103758	78.1307	0.207894	81.9526	0.227238	66.9459	0.172588	136.59	0.405445	140.878	0.378356	137.937	0.365536
81.0442	0.224169	31.4265	0.101864	79.0981	0.21076	83.2122	0.231152	68.3977	0.177035	138.484	0.411458	143.108	0.38537	140.412	0.373328
81.2491	0.224757	30.8021	0.0999722	80.0661	0.21363	84.4743	0.235073	69.8596	0.181518	140.383	0.417475	145.342	0.392397	142.896	0.381129
81.453	0.225345	30.1778	0.0980809	81.0349	0.216504	85.7391	0.239001	71.3306	0.186034	142.289	0.423495	147.578	0.399438	145.388	0.388948
81.6558	0.225935	29.5536	0.09619	82.0033	0.21938	87.0063	0.242936	72.81	0.190582	144.198	0.42952	149.819	0.406505	147.89	0.396805
81.8583	0.226524	28.9293	0.0942995	82.9706	0.222259	88.2755	0.246878	74.2976	0.195155	146.109	0.435552	152.066	0.413589	150.401	0.4047
82.0593	0.227112	28.3048	0.0924075	83.9366	0.22514	89.5472	0.250826	75.7926	0.199756	148.021	0.441591	154.319	0.420674	152.92	0.412624
82.2579	0.227699	27.68	0.0905142	84.9025	0.22802	90.8209	0.254779	77.2942	0.204385	149.937	0.447639	156.578	0.427762	155.448	0.420585
82.4539	0.228284	27.0547	0.0886214	85.8672	0.230899	92.0963	0.258737	78.8025	0.209038	151.856	0.453697	158.841	0.434854	157.984	0.428602
82.6482	0.228867	26.4293	0.0867291	86.8298	0.233776	93.3729	0.2627	80.3165	0.213713	153.777	0.459762	161.105	0.441945	160.524	0.436665
82.8407	0.229447	25.8043	0.0848373	87.7914	0.236654	94.6495	0.266667	81.8346	0.218407	155.696	0.465828	163.37	0.449027	163.069	0.444754
83.0303	0.230024	25.1799	0.0829478	88.7519	0.23953	95.9267	0.270639	83.3571	0.223119	157.615	0.471893	165.638	0.456103	165.618	0.45287
83.2188	0.230597	24.5564	0.0810622	89.7105	0.242405	97.2059	0.274614	84.8848	0.22785	159.535	0.477958	167.907	0.463185	168.172	0.461023
83.4088	0.231166	23.9348	0.0791824	90.6673	0.24528	98.4877	0.278594	86.4181	0.2326	161.456	0.484021	170.176	0.470283	170.729	0.469211
83.601	0.231731	23.3161	0.0773079	91.6232	0.248158	99.7715	0.282578	87.9569	0.237366	163.376	0.49008	172.445	0.477408	173.291	0.477398
83.7942	0.232291	22.701	0.0754405	92.5792	0.251034	101.055	0.286561	89.5004	0.242151	165.295	0.496136	174.714	0.484562	175.857	0.485549
83.9863	0.232847	22.0891	0.0735833	93.5353	0.253906	102.338	0.290542	91.048	0.246955	167.216	0.502192	176.985	0.491745	178.425	0.493694
84.1762	0.233404	21.4805	0.071736	94.4895	0.256772	103.619	0.294522	92.5996	0.251782	169.137	0.508248	179.259	0.49895	180.999	0.501871
84.364	0.23396	20.8756	0.0698999	95.4412	0.259631	104.901	0.298505	94.1564	0.256628	171.059	0.514303	181.537	0.506149	183.579	0.510079
84.5495	0.234512	20.2753	0.068078	96.3903	0.262483	106.183	0.302489	95.7194	0.261489	172.983	0.520353	183.815	0.513336	186.161	0.518319
84.7326	0.235058	19.6802	0.0662698	97.337	0.265331	107.466	0.306474	97.2877	0.266359	174.91	0.526401	186.092	0.520524	188.743	0.52659
84.9132	0.235603	19.0905	0.0644745	98.2823	0.268176	108.75	0.310461	98.8596	0.271237	176.838	0.532449	188.367	0.527723	191.325	0.534883
85.0922	0.236147	18.506	0.0626933	99.2262	0.271015	110.037	0.314449	100.434	0.276124	178.764	0.538494	190.641	0.534935	193.909	0.543198
85.2695	0.236691	17.9274	0.0609273	100.169	0.273848	111.325	0.318437	102.012	0.281024	180.686	0.544527	192.915	0.542152	196.496	0.551526
85.4451	0.237234	17.3558	0.0591794	101.11	0.276674	112.614	0.322424	103.593	0.285937	182.606	0.550542	195.187	0.549368	199.085	0.55985
85.6214	0.23778	16.7917	0.0574542	102.051	0.279492	113.902	0.326408	105.177	0.290867	184.525	0.556542	197.46	0.556584	201.673	0.568179
85.7993	0.238325	16.2355	0.0557522	102.991	0.282308	115.191	0.33039	106.765	0.295814	186.442	0.562528	199.734	0.563812	204.258	0.576533
85.9766	0.238867	15.6873	0.0540706	103.93	0.285123	116.477	0.334371	108.356	0.300778	188.358	0.568508	202.006	0.571053	206.84	0.584912
86.1524	0.239406	15.1468	0.0524082	104.869	0.287937	117.762	0.338353	109.951	0.305751	190.275	0.574485	204.28	0.5783	209.419	0.593307
86.3265	0.239941	14.6137	0.0507657	105.806	0.29075	119.046	0.342335	111.55	0.310734	192.192	0.580462	206.553	0.585555	211.997	0.601708
86.4988	0.24047	14.088	0.049144	106.74	0.293566	120.329	0.346316	113.151	0.315727	194.109	0.586437	208.823	0.592819	214.575	0.610107
86.6693	0.240991	13.5703	0.0475436	107.671	0.296383	121.613	0.350296	114.755	0.32073	196.024	0.592404	211.091	0.600085	217.154	0.618497
86.8387	0.241506	13.0605	0.0459652	108.6	0.299199	122.896	0.354274	116.362	0.325741	197.939	0.598364	213.355	0.607355	219.735	0.626879
87.0088	0.242016	12.5582	0.0444094	109.527	0.302011	124.178	0.358247	117.97	0.330761	199.855	0.604324	215.613	0.614631	222.313	0.635263
87.1803	0.242522	12.0633	0.0428767	110.452	0.304818	125.461	0.362217	119.58	0.335793	201.77	0.610281	217.867	0.621905	224.888	0.643668
87.352	0.243027	11.5759	0.0413693	111.376	0.307622	126.744	0.366186	121.19	0.340838	203.682	0.616233	220.117	0.62918	227.462	0.652104
87.5219	0.243528	11.097	0.0398895	112.298	0.310423	128.027	0.370153	122.802	0.345896	205.589	0.622182	222.363	0.636467	230.039	0.660543
87.6891	0.244025	10.6265	0.0384356	113.22	0.313222	129.31	0.374114	124.415	0.35096	207.49	0.628125	224.605	0.643768	232.617	0.668967
87.8535	0.244521	10.1647	0.0370062	114.139	0.316019	130.591	0.378073	126.027	0.356025	209.384	0.634062	226.845	0.651065	235.195	0.677387
88.0151	0.245015	9.71186	0.0356015	115.056	0.318812	131.87	0.38203	127.64	0.361091	211.275	0.639994	229.08	0.658343	237.768	0.685814
88.1747	0.245506	9.26774	0.0342218	115.969	0.321598	133.148	0.385986	129.254	0.366158	213.163	0.645919	231.31	0.665604	240.34	0.694248
88.3333	0.245995	8.83202	0.0328674	116.879	0.324381	134.425	0.38994	130.868	0.371227	215.051	0.651835	233.534	0.672852	242.915	0.702681
88.4896	0.246483	8.40475	0.0315384	117.787	0.327158	135.7	0.393891	132.483	0.376292	216.939	0.657745	235.753	0.68008	245.491	0.711113
88.6438	0.24697	7.98598	0.0302351	118.692	0.32993	136.973	0.397837	134.097	0.381352	218.825	0.663649	237.968	0.687291	248.066	0.719546
88.7976	0.247456	7.57573	0.0289575	119.594	0.332697	138.246	0.401779	135.709	0.386409	220.707	0.669551	240.18	0.694488	250.637	0.727972
88.9527	0.247939	7.17405	0.0277059	120.494	0.335459	139.517	0.40572	137.32	0.391467	222.586	0.675447	242.388	0.701664	253.204	0.736391
89.1088	0.24842	6.7813	0.0264803	121.392	0.338214	140.787	0.409657	138.93	0.396527	224.463	0.681333	244.591	0.708824	255.769	0.744805
89.264	0.248899	6.3982	0.0252807	122.289	0.34096	142.055	0.413589	140.538	0.401589	226.338	0.687207	246.791	0.715968	258.332	0.753207
89.4181	0.249375	6.02508	0.0241071	123.185	0.3437	143.32	0.417518	142.143	0.406646	228.21	0.693071	248.988	0.723101	260.895	0.761597
89.5729	0.249847	5.66185	0.0229596	124.082	0.346434	144.583	0.421443	143.745	0.411699	230.078	0.698927	251.182	0.730235	263.459	0.769977
89.7291	0.250315	5.30808	0.0218382	124.979	0.349163	145.844	0.425361	145.347	0.416753	231.941	0.704777	253.372	0.73737	266.024	0.77834
89.8855	0.25078	4.96296	0.0207428	125.872	0.351883	147.102	0.429272	146.951	0.421815	233.801	0.710619	255.555	0.744511	268.591	0.786687
90.0412	0.251242	4.62609	0.0196733	126.763	0.354594	148.356	0.433178	148.555	0.426882	235.658	0.716449	257.731	0.751658	271.157	0.795029
90.1968	0.251705	4.29744	0.0186296	127.651	0.357297	149.609	0.43708	150.16	0.431951	237.512	0.722264	259.901	0.758795	273.722	0.803368
90.3532	0.252169	3.97696	0.0176116	128.536	0.359995	150.861	0.440977	151.763	0.437015	239.359	0.728067	262.063	0.765907	276.285	0.811695
90.5092	0.25263	3.6657	0.0166192	129.419	0.362686	152.113	0.444869	153.363	0.442073	241.202	0.73386	264.218	0.772988	278.848	0.820013
90.6639	0.253092	3.36503	0.0156522	130.299	0.36537	153.365	0.448756	154.962	0.447126	243.04	0.739645	266.37	0.78005	281.408	0.828322
90.8171	0.253554	3.07403	0.0147105	131.175	0.368048	154.615	0.452639	156.558	0.452167	244.874	0.745421	268.521	0.787106	283.968	0.836615
90.9687	0.254016	2.79112	0.0137938	132.049	0.37072	155.861	0.456518	158.152	0.457197	246.7	0.751186	270.671	0.794141	286.527	0.844893
91.1187	0.254479	2.51586	0.012902	132.92	0.373385	157.102	0.460392	159.743	0.462218	248.519	0.756939	272.817	0.801157	289.083	0.853159
91.2669	0.254941	2.24816	0.0120348	133.79	0.376045	158.339	0.464262	161.332	0.467234	250.336	0.762674	274.96	0.808176	291.634	0.861414
91.4134	0.255403	1.98798	0.0111921	134.659	0.378701	159.574	0.468128	162.923	0.472242	252.151	0.768391	277.1	0.815209	294.182	0.869678
91.5581	0.255863	1.73522	0.0103735	135.525	0.381354	160.807	0.47199	164.514	0.477243	253.962	0.774092	279.236	0.822258	296.728	0.877952
91.7008	0.256321	1.48981	0.00957876	136.389	0.384003	162.039	0.475848	166.107	0.482238	255.768	0.77978	281.369	0.829306	299.267	0.886209
91.8416	0.256778	1.25168	0.00880769	137.251	0.386649	163.267	0.479703	167.699	0.487232	257.568	0.785456	283.501	0.836337	301.801	0.894442
91.9803	0.257232	1.02108	0.00805997	138.111	0.389292	164.493	0.483551	169.292	0.492225	259.361	0.791124	285.629	0.843346	304.331	0.902653
92.118	0.257683	0.797935	0.0073353	138.968	0.391931	165.719	0.487393	170.885	0.497218	261.149	0.796781	287.751	0.850326	306.855	0.910834
92.2553	0.258131	0.581755	0.00663338	139.82	0.394565	166.944	0.491227	172.476	0.502205	262.934	0.802423	289.867	0.857272	309.374	0.918981
92.3912	0.258576	0.373179	0.0059539	140.67	0.397192	168.167	0.495055	174.065	0.507186	264.715	0.808049	291.979	0.864188	311.889	0.927094
92.5248	0.259018	0.172442	0.00529655	141.519	0.399815	169.388	0.498878	175.651	0.512163	266.495	0.813661	294.089	0.871069	314.4	0.935187
92.6561	0.259455	-0.0213322	0.00466099	142.368	0.402432	170.606	0.502698	177.234	0.517134	268.273	0.819261	296.198	0.8779	316.906	0.943269
92.7859	0.259888			143.215	0.405044	171.819	0.506514	178.814	0.522097	270.048	0.824849	298.307	0.884685	319.409	0.951344
92.916	0.260317			144.064	0.407652	173.03	0.510323	180.393	0.527049	271.819	0.830419	300.412	0.891431	321.908	0.959404
93.0462	0.260744			144.913	0.410262	174.238	0.514127	181.97	0.531994	273.585	0.835975	302.514	0.89814	324.401	0.96745
93.1755	0.261168			145.761	0.41287	175.442	0.517925	183.546	0.536931	275.347	0.841522	304.61	0.904826	326.888	0.975484
93.3039	0.26159			146.609	0.415477	176.642	0.52172	185.121	0.541859	277.103	0.847062	306.704	0.911503	329.37	0.9835
93.4312	0.262006			147.454	0.418078	177.842	0.525512	186.695	0.546781	278.855	0.852595	308.796	0.918172	331.847	0.99149
93.5582	0.262416			148.298	0.420673	179.042	0.529303	188.266	0.551697	280.601	0.858115	310.89	0.924828	334.318	0.999457
93.6868	0.262823			149.142	0.423264	180.241	0.533093	189.833	0.556605	282.343	0.863625	312.983	0.931465	336.786	1.0074
93.8166	0.263228			149.985	0.42585	181.438	0.536879	191.395	0.561504	284.083	0.869131	315.075	0.938087	339.248	1.01532
93.9458	0.263635			150.831	0.428429	182.635	0.540661	192.953	0.566391	285.821	0.874627	317.163	0.944705	341.707	1.02322
94.0741	0.264042			151.677	0.431001	183.828	0.544437	194.507	0.571265	287.555	0.880106	319.248	0.951324	344.161	1.0311
94.2024	0.264449			152.524	0.433567	185.019	0.548209	196.058	0.576125	289.284	0.885569	321.331	0.957936	346.612	1.03899
94.3298	0.264856			153.367	0.436128	186.207	0.551976	197.606	0.580971	291.006	0.891024	323.411	0.964535	349.058	1.04693
94.4551	0.265262			154.207	0.438686	187.392	0.555738	199.15	0.585806	292.722	0.896468	325.488	0.971125	351.495	1.05487
94.5793	0.265667			155.044	0.441241	188.575	0.559491	200.691	0.590629	294.434	0.901902	327.561	0.977718	353.922	1.06279
94.7032	0.26607			155.88	0.443789	189.756	0.56324	202.231	0.595436	296.144	0.907326	329.632	0.984317	356.339	1.07069
94.8267	0.266472			156.715	0.446331	190.934	0.566985	203.772	0.600228	297.855	0.912741	331.701	0.990914	358.748	1.07859
94.9497	0.266872			157.548	0.448869	192.11	0.570725	205.31	0.605007	299.566	0.918145	333.767	0.997504	361.148	1.08649
95.0721	0.267269			158.379	0.451401	193.283	0.574458	206.844	0.609773	301.275	0.92354	335.831	1.00408	363.538	1.09438
95.1938	0.267663			159.212	0.453925	194.451	0.578187	208.375	0.614526	302.984	0.928926	337.891	1.01064	365.917	1.10224
95.3148	0.268055			160.042	0.456442	195.617	0.581914	209.903	0.619272	304.694	0.9343	339.946	1.01716	368.29	1.11009
95.4349	0.268444			160.871	0.458952	196.781	0.585637	211.427	0.624018	306.405	0.939667	341.998	1.02365	370.659	1.1179
95.554	0.268829			161.698	0.461458	197.943	0.589354	212.95	0.628763	308.116	0.945028	344.043	1.03012	373.024	1.12569
95.6722	0.26921			162.524	0.46396	199.102	0.593066	214.47	0.633507	309.824	0.950385	346.081	1.03658	375.385	1.13345
95.7892	0.269588			163.348	0.466461	200.257	0.596772	215.987	0.638252	311.531	0.955737	348.109	1.04304	377.744	1.14121
95.9051	0.269963			164.167	0.468959	201.406	0.600474	217.502	0.642996	313.236	0.96108	350.128	1.04948	380.101	1.14895
96.0198	0.27034			164.984	0.47145	202.549	0.60417	219.016	0.647737	314.937	0.966411	352.141	1.05591	382.452	1.15668
96.1333	0.270717			165.799	0.473933	203.69	0.607858	220.527	0.652468	316.636	0.971735	354.148	1.06233	384.798	1.1644
96.2454	0.271093			166.615	0.47641	204.83	0.611538	222.034	0.657186	318.332	0.977049	356.152	1.06874	387.14	1.17209
96.357	0.271465			167.431	0.478885	205.97	0.615212	223.538	0.661891	320.026	0.982349	358.153	1.07513	389.479	1.17977
96.469	0.27183			168.249	0.481358	207.11	0.618879	225.038	0.666586	321.72	0.987634	360.15	1.08152	391.811	1.18743
96.5804	0.272188			169.067	0.483826	208.249	0.622538	226.535	0.67127	323.412	0.99291	362.139	1.08791	394.137	1.19508
96.69	0.272539			169.882	0.486288	209.385	0.626188	228.03	0.675943	325.098	0.998184	364.123	1.0943	396.459	1.2027
96.798	0.272887			170.696	0.48874	210.518	0.62983	229.521	0.680608	326.78	1.00345	366.102	1.1007	398.777	1.2103
96.9043	0.273233			171.507	0.491183	211.648	0.633468	231.01	0.685265	328.458	1.00872	368.077	1.10708	401.087	1.21788
97.0097	0.273575			172.317	0.493619	212.777	0.637102	232.496	0.68991	330.132	1.01397	370.046	1.11345	403.391	1.22545
97.1151	0.273916			173.126	0.496047	213.902	0.640731	233.978	0.694542	331.802	1.0192	372.007	1.11982	405.689	1.23301
97.2204	0.274253			173.931	0.498467	215.025	0.644357	235.457	0.699165	333.467	1.02441	373.961	1.12617	407.983	1.24055
97.3255	0.274587			174.733	0.500881	216.144	0.647979	236.933	0.703778	335.127	1.02961	375.909	1.1325	410.27	1.24806
97.4294	0.274916			175.533	0.503288	217.262	0.651596	238.406	0.708381	336.783	1.03479	377.852	1.13878	412.554	1.25553
97.5312	0.275238			176.33	0.505689	218.375	0.655207	239.874	0.712977	338.435	1.03996	379.791	1.14503	414.834	1.26299
97.6316	0.275555			177.125	0.508085	219.486	0.658812	241.337	0.717566	340.086	1.04513	381.726	1.15126	417.108	1.27043
97.7327	0.27587			177.917	0.510475	220.593	0.662409	242.796	0.722143	341.736	1.05028	383.659	1.15747	419.376	1.27785
97.835	0.276183			178.707	0.51286	221.696	0.665998	244.249	0.726705	343.382	1.05543	385.587	1.16369	421.637	1.28525
97.9385	0.27649			179.496	0.515241	222.798	0.669578	245.695	0.731251	345.025	1.06056	387.509	1.16992	423.891	1.29267
98.0421	0.276791			180.284	0.517618	223.897	0.673149	247.133	0.735786	346.662	1.06569	389.423	1.17613	426.138	1.30008
98.1457	0.277089			181.069	0.51999	224.995	0.676709	248.567	0.740308	348.291	1.0708	391.327	1.18233	428.382	1.30746
98.251	0.277382			181.853	0.522358	226.093	0.680261	249.996	0.744818	349.914	1.07591	393.222	1.18849	430.623	1.31481
98.3569	0.277671			182.635	0.524724	227.189	0.683807	251.421	0.749319	351.534	1.08101	395.111	1.19463	432.859	1.32213
98.4606	0.277956			183.413	0.527084	228.285	0.687347	252.841	0.753811	353.149	1.0861	396.993	1.20076	435.089	1.32943
98.563	0.278238			184.191	0.529436	229.378	0.690877	254.258	0.758294	354.761	1.09118	398.868	1.20688	437.311	1.33669
98.6667	0.278519			184.971	0.531781	230.469	0.6944	255.669	0.76277	356.372	1.09626	400.734	1.21298	439.528	1.34394
98.7708	0.278799			185.751	0.53412	231.558	0.697914	257.076	0.76724	357.983	1.10133	402.595	1.21907	441.74	1.35118
98.8723	0.279077			186.532	0.536455	232.647	0.701416	258.479	0.771703	359.591	1.10639	404.451	1.22514	443.946	1.3584
98.9703	0.279354			187.31	0.538786	233.735	0.704904	259.879	0.776162	361.196	1.11145	406.3	1.23117	446.149	1.3656
99.065	0.279629			188.088	0.541115	234.819	0.708382	261.275	0.780618	362.795	1.11649	408.143	1.23719	448.348	1.3728
99.1563	0.279902			188.863	0.543439	235.899	0.711853	262.664	0.785064	364.388	1.12154	409.981	1.2432	450.541	1.38
99.2443	0.280173			189.635	0.545755	236.976	0.715316	264.05	0.789503	365.975	1.12657	411.815	1.24922	452.728	1.38718
99.331	0.280442			190.407	0.548064	238.05	0.718772	265.435	0.793936	367.557	1.13159	413.644	1.25525	454.912	1.39436
99.4189	0.280708			191.177	0.550368	239.122	0.722222	266.818	0.798364	369.133	1.1366	415.467	1.26129	457.091	1.40151
99.5071	0.280971			191.945	0.552666	240.195	0.725667	268.199	0.802782	370.702	1.14161	417.287	1.26733	459.265	1.40864
99.5936	0.281232			192.711	0.554958	241.266	0.729107	269.577	0.807186	372.266	1.1466	419.103	1.27338	461.432	1.41577
99.6794	0.28149			193.477	0.557245	242.335	0.732543	270.951	0.811577	373.823	1.15157	420.916	1.27941	463.593	1.42289
99.7653	0.281745			194.242	0.559529	243.401	0.735973	272.321	0.815959	375.372	1.15653	422.723	1.28544	465.747	1.43
99.8512	0.281996			195.005	0.561806	244.465	0.739392	273.687	0.820326	376.914	1.16149	424.529	1.29147	467.894	1.4371
99.937	0.282244			195.765	0.564074	245.525	0.742798	275.051	0.824673	378.452	1.16643	426.332	1.29749	470.037	1.44418
100.022	0.282491			196.523	0.566335	246.584	0.746195	276.412	0.829002	379.985	1.17136	428.132	1.30348	472.174	1.45126
100.105	0.282738			197.278	0.568588	247.641	0.749588	277.768	0.833323	381.514	1.17627	429.926	1.30945	474.306	1.45833
100.19	0.282983			198.03	0.570837	248.696	0.752975	279.121	0.837633	383.04	1.18118	431.715	1.31542	476.431	1.46538
100.274	0.283224			198.78	0.573083	249.75	0.756353	280.471	0.841931	384.56	1.18608	433.502	1.32138	478.55	1.47241
100.356	0.283461			199.527	0.575326	250.803	0.759721	281.819	0.846211	386.072	1.19098	435.285	1.32734	480.665	1.47942
100.435	0.283694			200.272	0.577563	251.853	0.763081	283.165	0.850475	387.579	1.19587	437.065	1.33328	482.776	1.4864
100.513	0.283923			201.017	0.579793	252.898	0.76643	284.508	0.854726	389.081	1.20076	438.838	1.33922	484.883	1.49337
100.589	0.284148			201.762	0.582016	253.939	0.769769	285.846	0.858964	390.578	1.20565	440.606	1.34515	486.986	1.50031
100.664	0.284369			202.509	0.584234	254.976	0.773097	287.178	0.86319	392.068	1.21052	442.371	1.35107	489.08	1.50724
100.74	0.284585			203.255	0.586445	256.01	0.776415	288.506	0.867407	393.55	1.21538	444.133	1.35698	491.165	1.51415
100.815	0.284797			203.998	0.588652	257.042	0.77972	289.829	0.871615	395.025	1.22022	445.89	1.3629	493.245	1.52107
100.888	0.285005			204.739	0.590854	258.07	0.783014	291.15	0.875815	396.495	1.22506	447.643	1.36882	495.322	1.52797
100.96	0.285211			205.477	0.593052	259.094	0.786299	292.468	0.880009	397.961	1.22989	449.394	1.37474	497.398	1.53485
101.032	0.285415			206.213	0.595247	260.115	0.789574	293.783	0.884197	399.421	1.2347	451.143	1.38064	499.469	1.54173
101.102	0.285619			206.949	0.597439	261.133	0.792841	295.094	0.888377	400.875	1.23949	452.889	1.38653	501.537	1.5486
101.17	0.285822			207.682	0.599628	262.148	0.796101	296.4	0.892547	402.323	1.24428	454.629	1.3924	503.6	1.55549
101.238	0.286022			208.415	0.601814	263.161	0.799354	297.701	0.896711	403.767	1.24907	456.363	1.39825	505.656	1.56237
101.305	0.286217			209.149	0.604	264.172	0.802601	298.998	0.90087	405.209	1.25385	458.091	1.40409	507.702	1.56927
101.372	0.286409			209.88	0.606184	265.182	0.805843	300.292	0.905019	406.646	1.25861	459.815	1.40993	509.741	1.57617
101.438	0.2866			210.608	0.608364	266.188	0.809079	301.582	0.909155	408.079	1.26337	461.535	1.41579	511.775	1.58306
101.503	0.286787			211.334	0.610541	267.191	0.812306	302.87	0.913279	409.505	1.2681	463.251	1.42165	513.806	1.58991
101.567	0.286969			212.057	0.612714	268.192	0.815524	304.157	0.917393	410.923	1.27283	464.96	1.42752	515.834	1.59673
101.632	0.287148			212.78	0.614882	269.192	0.81873	305.442	0.921498	412.335	1.27755	466.661	1.43338	517.856	1.60354
101.697	0.287328			213.5	0.617044	270.188	0.821925	306.724	0.925595	413.742	1.28225	468.355	1.43922	519.871	1.61032
101.763	0.287508			214.219	0.6192	271.181	0.825109	308.003	0.929683	415.146	1.28694	470.044	1.44505	521.88	1.61708
101.827	0.287684			214.936	0.621351	272.173	0.828284	309.279	0.933758	416.546	1.29163	471.728	1.45088	523.884	1.62383
101.89	0.287856			215.65	0.623496	273.162	0.831453	310.553	0.937821	417.939	1.2963	473.407	1.45668	525.883	1.63058
101.949	0.288027			216.361	0.625634	274.146	0.834617	311.823	0.941873	419.326	1.30095	475.08	1.46247	527.876	1.63731
102.007	0.288195			217.069	0.627765	275.123	0.837776	313.09	0.945912	420.706	1.3056	476.747	1.46823	529.861	1.64402
102.064	0.288364			217.776	0.629894	276.096	0.840929	314.352	0.949944	422.082	1.31023	478.411	1.47396	531.838	1.65071
102.12	0.288532			218.481	0.632016	277.065	0.844076	315.609	0.953969	423.456	1.31485	480.071	1.47969	533.81	1.65737
102.175	0.288696			219.184	0.634135	278.03	0.847212	316.861	0.957985	424.826	1.31946	481.728	1.48541	535.776	1.664
102.227	0.288854			219.883	0.636251	278.99	0.850338	318.108	0.961998	426.19	1.32405	483.378	1.49114	537.737	1.67059
102.274	0.289006			220.578	0.638364	279.947	0.853455	319.35	0.966007	427.549	1.32863	485.021	1.49686	539.694	1.67716
102.319	0.289155			221.27	0.64047	280.9	0.856563	320.591	0.970009	428.907	1.3332	486.657	1.50257	541.649	1.6837
102.364	0.289301			221.958	0.642569	281.85	0.859662	321.831	0.974003	430.263	1.33775	488.287	1.50826	543.598	1.6902
102.411	0.289444			222.643	0.64466	282.796	0.862751	323.068	0.977993	431.617	1.34227	489.909	1.51393	545.542	1.69666
102.457	0.28958			223.325	0.646746	283.738	0.865831	324.302	0.981979	432.967	1.34678	491.528	1.51959	547.484	1.70308
102.502	0.289711			224.004	0.648828	284.677	0.868901	325.533	0.985958	434.311	1.35128	493.144	1.52523	549.422	1.70947
102.544	0.289837			224.683	0.650907	285.613	0.871961	326.76	0.98993	435.652	1.35576	494.758	1.53084	551.356	1.71583
102.584	0.289957			225.361	0.652979	286.546	0.875012	327.983	0.993898	436.988	1.36023	496.368	1.53642	553.284	1.72215
102.624	0.290073			226.038	0.655045	287.477	0.878055	329.2	0.997859	438.321	1.36468	497.974	1.54195	555.206	1.72845
102.663	0.290183			226.714	0.657103	288.406	0.88109	330.414	1.00181	439.647	1.36913	499.574	1.54745	557.124	1.73474
102.701	0.290288			227.389	0.659156	289.333	0.884118	331.622	1.00574	440.967	1.37356	501.169	1.55292	559.038	1.74101
102.738	0.290388			228.062	0.661204	290.257	0.887135	332.827	1.00966	442.28	1.37799	502.76	1.55837	560.946	1.74724
102.775	0.290485			228.731	0.663245	291.176	0.890142	334.031	1.01358	443.591	1.3824	504.349	1.5638	562.85	1.75344
102.81	0.290581			229.396	0.665277	292.091	0.893138	335.234	1.01749	444.898	1.38681	505.933	1.56921	564.748	1.75962
102.846	0.290674			230.057	0.667299	293.005	0.896124	336.434	1.02139	446.2	1.39122	507.51	1.57458	566.639	1.76582
102.883	0.290762			230.713	0.669312	293.916	0.899098	337.63	1.02528	447.496	1.39561	509.076	1.57995	568.525	1.77199
102.92	0.290848			231.367	0.671316	294.824	0.902063	338.822	1.02917	448.788	1.39999	510.635	1.58532	570.404	1.77814
102.957	0.290932			232.018	0.673315	295.73	0.905019	340.009	1.03305	450.076	1.40435	512.19	1.59069	572.277	1.78427
102.992	0.291016			232.666	0.675308	296.633	0.907968	341.192	1.03693	451.36	1.40871	513.743	1.59604	574.146	1.79039
103.026	0.291098			233.312	0.677294	297.532	0.910908	342.371	1.04079	452.639	1.41304	515.291	1.60139	576.012	1.79649
103.061	0.291178			233.955	0.679273	298.428	0.91384	343.546	1.04463	453.913	1.41736	516.833	1.60673	577.873	1.80258
103.096	0.291255			234.596	0.681247	299.319	0.916764	344.716	1.04847	455.185	1.42166	518.37	1.61206	579.727	1.80864
103.131	0.291331			235.235	0.683216	300.205	0.919681	345.881	1.05229	456.457	1.42594	519.904	1.61736	581.574	1.81468
103.165	0.291406			235.872	0.685179	301.084	0.922593	347.044	1.0561	457.725	1.43021	521.438	1.62263	583.417	1.82069
103.198	0.29148			236.506	0.687135	301.958	0.925499	348.203	1.0599	458.99	1.43447	522.972	1.62788	585.256	1.82669
103.23	0.291551			237.138	0.689086	302.827	0.928396	349.36	1.0637	460.251	1.43871	524.502	1.63308	587.09	1.83266
103.261	0.291619			237.766	0.691028	303.692	0.931284	350.514	1.06749	461.506	1.44293	526.026	1.63826	588.916	1.8386
103.291	0.291688			238.391	0.692963	304.552	0.934164	351.668	1.07128	462.754	1.44714	527.544	1.64342	590.735	1.84451
103.316	0.291758			239.012	0.694893	305.407	0.937035	352.821	1.07505	463.997	1.45134	529.059	1.64857	592.55	1.85039
103.338	0.291825			239.631	0.696815	306.257	0.939897	353.97	1.07881	465.237	1.45553	530.57	1.6537	594.36	1.85626
103.359	0.291887			240.248	0.698728	307.102	0.942751	355.117	1.08255	466.474	1.4597	532.077	1.6588	596.164	1.86212
103.382	0.291945			240.863	0.700632	307.941	0.945596	356.26	1.08629	467.709	1.46386	533.579	1.66389	597.963	1.86796
103.405	0.291998			241.473	0.70253	308.775	0.948433	357.4	1.09001	468.938	1.468	535.074	1.66895	599.758	1.87381
103.426	0.292049			242.079	0.704421	309.605	0.951261	358.536	1.09372	470.163	1.47213	536.563	1.67398	601.551	1.87966
103.444	0.292099			242.683	0.706304	310.43	0.954082	359.667	1.09743	471.381	1.47625	538.048	1.67896	603.338	1.88549
103.46	0.292146			243.285	0.708181	311.251	0.956893	360.794	1.10113	472.593	1.48036	539.53	1.68389	605.119	1.8913
103.473	0.292192			243.886	0.710049	312.07	0.959697	361.916	1.10482	473.802	1.48445	541.008	1.68878	606.892	1.89711
103.483	0.292237			244.483	0.711909	312.885	0.962493	363.034	1.10851	475.004	1.48853	542.48	1.69363	608.656	1.90291
103.492	0.292279			245.076	0.713763	313.696	0.965278	364.149	1.11218	476.202	1.4926	543.945	1.69844	610.411	1.90869
103.503	0.292317			245.665	0.715612	314.502	0.968052	365.262	1.11584	477.397	1.49664	545.403	1.70323	612.161	1.91444
103.515	0.292352			246.252	0.717454	315.302	0.970817	366.373	1.1195	478.586	1.50066	546.853	1.70801	613.904	1.92018
103.526	0.292383			246.837	0.719289	316.098	0.973574	367.481	1.12315	479.772	1.50468	548.299	1.7128	615.64	1.9259
103.536	0.292409			247.417	0.721117	316.89	0.976322	368.585	1.12679	480.955	1.50868	549.74	1.71757	617.367	1.9316
103.543	0.292433			247.994	0.722936	317.678	0.979059	369.687	1.13043	482.134	1.51267	551.177	1.72234	619.084	1.9373
103.547	0.292453			248.568	0.724744	318.463	0.981785	370.787	1.13405	483.309	1.51664	552.607	1.72709	620.79	1.94298
103.549	0.29247			249.139	0.726543	319.245	0.984502	371.883	1.13766	484.483	1.5206	554.03	1.73182	622.486	1.94862
103.548	0.292483			249.706	0.728332	320.024	0.987212	372.975	1.14125	485.653	1.52454	555.444	1.73653	624.173	1.95425
103.544	0.292494			250.268	0.730108	320.8	0.989916	374.063	1.14484	486.818	1.52847	556.85	1.74122	625.853	1.95989
103.536	0.292501			250.827	0.731874	321.576	0.992614	375.149	1.14843	487.979	1.53239	558.252	1.74587	627.524	1.96553
103.526	0.292506			251.384	0.733632	322.351	0.995301	376.234	1.15201	489.135	1.5363	559.649	1.75049	629.187	1.97118
103.515	0.292508			251.939	0.735385	323.123	0.997977	377.319	1.15558	490.287	1.54018	561.041	1.75509	630.843	1.97682
103.502	0.292508			252.492	0.737131	323.89	1.00064	378.401	1.15914	491.435	1.54405	562.427	1.75967	632.489	1.98246
103.49	0.292505			253.043	0.738867	324.655	1.0033	379.477	1.16269	492.58	1.54791	563.812	1.76424	634.127	1.98809
103.477	0.292499			253.593	0.740596	325.417	1.00594	380.548	1.16623	493.722	1.55175	565.194	1.76878	635.757	1.99371
103.462	0.292492			254.141	0.742316	326.176	1.00858	381.613	1.16977	494.86	1.55557	566.574	1.77328	637.38	1.99932
103.445	0.292482			254.688	0.744028	326.931	1.01121	382.675	1.1733	495.994	1.55938	567.948	1.77775	638.999	2.00492
103.429	0.292471			255.233	0.745731	327.68	1.01383	383.733	1.17682	497.122	1.56317	569.313	1.78217	640.613	2.01052
103.413	0.292457			255.775	0.747426	328.427	1.01643	384.789	1.18033	498.244	1.56695	570.67	1.78656	642.222	2.01611
103.397	0.292442			256.315	0.749112	329.172	1.01903	385.843	1.18384	499.359	1.57072	572.019	1.79095	643.823	2.0217
103.379	0.292425			256.852	0.750789	329.917	1.02161	386.893	1.18735	500.468	1.57446	573.363	1.79532	645.417	2.02728
103.36	0.292404			257.388	0.75246	330.66	1.02419	387.938	1.19084	501.572	1.57819	574.702	1.79963	647.003	2.03284
103.341	0.292378			257.924	0.754125	331.399	1.02676	388.978	1.19433	502.67	1.58191	576.039	1.80391	648.583	2.03838
103.322	0.29235			258.459	0.755783	332.134	1.02932	390.012	1.19779	503.763	1.5856	577.372	1.80818	650.159	2.04389
103.302	0.29232			258.995	0.757432	332.864	1.03186	391.038	1.20124	504.852	1.58929	578.699	1.81245	651.73	2.04939
103.282	0.292289			259.529	0.759072	333.588	1.0344	392.06	1.20469	505.936	1.59297	580.02	1.8167	653.295	2.05488
103.26	0.292252			260.061	0.760703	334.308	1.03692	393.078	1.20812	507.016	1.59664	581.335	1.82092	654.856	2.06039
103.237	0.292201			260.59	0.762327	335.024	1.03944	394.095	1.21154	508.096	1.60028	582.646	1.82512	656.416	2.0659
103.214	0.29214			261.116	0.763945	335.738	1.04194	395.109	1.21494	509.175	1.60391	583.949	1.82929	657.971	2.07139
103.193	0.292073			261.638	0.765556	336.452	1.04443	396.119	1.21833	510.253	1.60753	585.244	1.8334	659.521	2.07686
103.172	0.292004			262.156	0.767158	337.164	1.04691	397.123	1.2217	511.329	1.61112	586.533	1.83747	661.065	2.08231
103.151	0.291932			262.674	0.768751	337.875	1.04937	398.122	1.22506	512.401	1.61471	587.817	1.84152	662.601	2.08774
103.129	0.29186			263.189	0.770334	338.584	1.05182	399.117	1.22841	513.47	1.61828	589.095	1.84554	664.128	2.09313
103.106	0.291787			263.7	0.771911	339.29	1.05426	400.107	1.23174	514.533	1.62183	590.366	1.84953	665.645	2.09848
103.081	0.29171			264.209	0.773483	339.993	1.05668	401.094	1.23506	515.591	1.62537	591.631	1.85349	667.153	2.1038
103.054	0.291629			264.716	0.775047	340.694	1.05909	402.077	1.23837	516.642	1.62889	592.893	1.85743	668.654	2.10908
103.025	0.291548			265.219	0.776602	341.392	1.06149	403.056	1.24167	517.686	1.6324	594.152	1.86136	670.149	2.11434
102.994	0.291468			265.721	0.778148	342.086	1.06388	404.029	1.24495	518.724	1.63589	595.407	1.86529	671.637	2.11959
102.961	0.291384			266.221	0.779686	342.779	1.06625	404.996	1.24822	519.759	1.63937	596.658	1.8692	673.117	2.12481
102.927	0.291296			266.719	0.781217	343.469	1.06862	405.96	1.25149	520.792	1.64283	597.903	1.87311	674.589	2.13002
102.892	0.29121			267.215	0.782742	344.157	1.07098	406.921	1.25476	521.821	1.64626	599.141	1.87701	676.057	2.1352
102.855	0.291124			267.71	0.784261	344.843	1.07333	407.879	1.25802	522.846	1.64967	600.372	1.88088	677.52	2.14035
102.817	0.291035			268.201	0.785773	345.526	1.07567	408.834	1.26127	523.867	1.65306	601.596	1.88474	678.977	2.14547
102.777	0.290942			268.69	0.78728	346.206	1.07799	409.783	1.26451	524.882	1.65643	602.814	1.88858	680.428	2.15058
102.737	0.290845			269.176	0.78878	346.883	1.08031	410.729	1.26773	525.89	1.65978	604.025	1.89238	681.871	2.15568
102.695	0.290743			269.66	0.790274	347.558	1.0826	411.671	1.27094	526.892	1.66311	605.231	1.89617	683.307	2.16074
102.653	0.29064			270.141	0.791762	348.231	1.08488	412.61	1.27414	527.888	1.66642	606.432	1.89995	684.739	2.16579
102.61	0.290537			270.62	0.793245	348.901	1.08715	413.545	1.27732	528.879	1.6697	607.628	1.90371	686.166	2.17081
102.567	0.290433			271.098	0.794725	349.567	1.08941	414.477	1.28048	529.864	1.67296	608.816	1.90746	687.589	2.17581
102.525	0.290325			271.576	0.796197	350.229	1.09165	415.405	1.28362	530.843	1.67621	609.999	1.91121	689.005	2.1808
102.483	0.290214			272.053	0.797659	350.887	1.09388	416.331	1.28675	531.816	1.67944	611.177	1.91495	690.414	2.18578
102.44	0.290101			272.528	0.799111	351.54	1.0961	417.254	1.28986	532.782	1.68266	612.348	1.91869	691.814	2.19073
102.397	0.289985			272.999	0.800556	352.191	1.09831	418.173	1.29297	533.744	1.68586	613.511	1.92244	693.205	2.19568
102.353	0.289867			273.468	0.801996	352.838	1.10051	419.088	1.29607	534.701	1.68905	614.667	1.92617	694.586	2.20061
102.309	0.289746			273.934	0.803429	353.481	1.1027	420	1.29916	535.652	1.69223	615.82	1.92988	695.958	2.20551
102.264	0.289624			274.398	0.804853	354.121	1.10488	420.91	1.30224	536.596	1.6954	616.967	1.93357	697.323	2.21039
102.219	0.289499			274.859	0.806268	354.759	1.10705	421.816	1.3053	537.533	1.69855	618.11	1.93724	698.682	2.21526
102.174	0.289368			275.317	0.807673	355.394	1.10921	422.719	1.30835	538.462	1.70168	619.249	1.94087	700.034	2.2201
102.127	0.289234			275.771	0.809068	356.024	1.11136	423.617	1.31139	539.382	1.70479	620.383	1.94448	701.378	2.22491
102.079	0.2891			276.221	0.810457	356.648	1.11349	424.512	1.31442	540.296	1.70788	621.512	1.94806	702.714	2.2297
102.029	0.288965			276.668	0.811838	357.269	1.11561	425.402	1.31745	541.203	1.71096	622.635	1.95161	704.041	2.23446
101.98	0.28883			277.111	0.813209	357.885	1.11772	426.288	1.32046	542.104	1.71402	623.753	1.95512	705.363	2.23921
101.931	0.288692			277.552	0.81457	358.497	1.11982	427.17	1.32346	543	1.71706	624.866	1.95859	706.679	2.24393
101.882	0.288551			277.991	0.815923	359.105	1.12191	428.049	1.32645	543.892	1.72009	625.974	1.96207	707.986	2.24864
101.833	0.288406			278.429	0.817266	359.713	1.12398	428.924	1.32943	544.779	1.72309	627.078	1.96556	709.285	2.25334
101.783	0.288256			278.865	0.818599	360.317	1.12605	429.795	1.33241	545.66	1.72608	628.179	1.96904	710.576	2.25801
101.732	0.288099			279.298	0.81992	360.92	1.1281	430.661	1.33538	546.536	1.72905	629.276	1.97252	711.86	2.26265
101.68	0.287931			279.726	0.821232	361.521	1.13014	431.522	1.33834	547.406	1.732	630.367	1.97599	713.136	2.26727
101.629	0.287756			280.151	0.822535	362.118	1.13216	432.377	1.34128	548.274	1.73493	631.453	1.97945	714.406	2.27188
101.579	0.287577			280.572	0.823833	362.712	1.13417	433.225	1.3442	549.136	1.73785	632.534	1.98292	715.666	2.27651
101.528	0.287393			280.989	0.825123	363.304	1.13617	434.07	1.3471	549.996	1.74077	633.611	1.98638	716.915	2.28113
101.475	0.287206			281.401	0.826404	363.892	1.13816	434.915	1.34999	550.854	1.74367	634.683	1.98982	718.154	2.28573
101.419	0.28702			281.809	0.827676	364.476	1.14014	435.759	1.35286	551.709	1.74656	635.749	1.99323	719.384	2.29031
101.36	0.286832			282.216	0.82894	365.057	1.14211	436.598	1.35572	552.561	1.74942	636.81	1.99661	720.61	2.2949
101.299	0.28664			282.622	0.830199	365.634	1.14406	437.434	1.35857	553.408	1.75227	637.863	1.99998	721.832	2.29949
101.235	0.286445			283.027	0.831452	366.209	1.146	438.264	1.3614	554.253	1.7551	638.908	2.00331	723.047	2.30408
101.169	0.286248			283.43	0.832699	366.783	1.14793	439.088	1.36421	555.096	1.75792	639.945	2.00661	724.254	2.30866
101.102	0.286046			283.833	0.833935	367.354	1.14984	439.907	1.36701	555.934	1.76071	640.973	2.0099	725.456	2.31323
101.033	0.285839			284.235	0.835162	367.923	1.15174	440.722	1.36978	556.766	1.76349	641.991	2.01321	726.654	2.31777
100.964	0.285628			284.636	0.836381	368.489	1.15362	441.534	1.37255	557.592	1.76625	642.999	2.01654	727.847	2.32227
100.895	0.285416			285.035	0.837591	369.051	1.15549	442.34	1.3753	558.414	1.769	643.996	2.01986	729.034	2.32674
100.823	0.285203			285.43	0.838791	369.61	1.15734	443.143	1.37804	559.23	1.77173	644.982	2.02319	730.214	2.33117
100.747	0.284989			285.821	0.839981	370.164	1.15919	443.943	1.38077	560.038	1.77445	645.957	2.02653	731.386	2.33559
100.67	0.284775			286.206	0.84116	370.715	1.16102	444.739	1.38349	560.842	1.77716	646.925	2.02986	732.552	2.34
100.591	0.284561			286.588	0.842327	371.264	1.16284	445.529	1.38619	561.642	1.77985	647.881	2.03321	733.712	2.34438
100.512	0.284344			286.965	0.843484	371.81	1.16464	446.313	1.38888	562.435	1.78252	648.826	2.03657	734.864	2.34875
100.432	0.284124			287.337	0.844633	372.351	1.16644	447.093	1.39155	563.222	1.78518	649.762	2.03992	736.006	2.35312
100.35	0.283904			287.705	0.845775	372.887	1.16823	447.869	1.39421	564.005	1.78783	650.692	2.04328	737.143	2.35746
100.266	0.283682			288.069	0.84691	373.42	1.17001	448.642	1.39686	564.783	1.79047	651.614	2.04662	738.274	2.36177
100.18	0.283455			288.43	0.848037	373.952	1.17178	449.412	1.3995	565.555	1.7931	652.528	2.04996	739.401	2.36605
100.094	0.283223			288.789	0.849155	374.482	1.17354	450.178	1.40212	566.322	1.79571	653.433	2.05332	740.524	2.37031
100.008	0.282986			289.143	0.850263	375.007	1.17529	450.939	1.40472	567.082	1.79831	654.331	2.05669	741.642	2.37456
99.9217	0.282746			289.493	0.851361	375.528	1.17703	451.695	1.40731	567.835	1.80089	655.223	2.06007	742.751	2.37881
99.8331	0.282506			289.838	0.852451	376.045	1.17876	452.446	1.40988	568.582	1.80344	656.108	2.06343	743.852	2.38304
99.7439	0.282268			290.179	0.853534	376.556	1.18048	453.192	1.41245	569.32	1.80598	656.988	2.06676	744.948	2.38725
99.655	0.28203			290.517	0.85461	377.063	1.1822	453.933	1.415	570.05	1.80849	657.862	2.07007	746.039	2.39143
99.5657	0.281791			290.851	0.855677	377.565	1.18391	454.671	1.41753	570.772	1.81098	658.726	2.07335	747.122	2.39559
99.4741	0.281551			291.181	0.856736	378.062	1.18561	455.406	1.42005	571.487	1.81346	659.579	2.07662	748.198	2.39973
99.3796	0.281309			291.508	0.857788	378.556	1.1873	456.137	1.42256	572.198	1.81592	660.425	2.07989	749.267	2.40385
99.2824	0.281067			291.831	0.858832	379.046	1.18897	456.862	1.42505	572.907	1.81836	661.265	2.08316	750.33	2.40792
99.1828	0.280825			292.149	0.859867	379.533	1.19064	457.581	1.42753	573.613	1.82079	662.098	2.08642	751.386	2.41195
99.0808	0.28058			292.465	0.860894	380.017	1.1923	458.295	1.43	574.316	1.8232	662.924	2.08968	752.433	2.41595
98.9776	0.280333			292.78	0.861911	380.498	1.19394	459.003	1.43245	575.014	1.82559	663.743	2.09292	753.474	2.41992
98.8743	0.280082			293.092	0.862918	380.978	1.19558	459.703	1.43488	575.708	1.82796	664.553	2.09614	754.51	2.42386
98.7701	0.279827			293.402	0.863916	381.456	1.19721	460.397	1.4373	576.397	1.83031	665.356	2.09935	755.542	2.42776
98.6642	0.279566			293.71	0.864906	381.93	1.19884	461.087	1.43971	577.08	1.83265	666.151	2.10254	756.564	2.43162
98.5568	0.2793			294.015	0.865888	382.398	1.20045	461.775	1.4421	577.758	1.83497	666.942	2.10572	757.576	2.43548
98.4489	0.279026			294.318	0.866861	382.864	1.20206	462.46	1.44448	578.429	1.83728	667.73	2.1089	758.582	2.43932
98.3426	0.278746			294.617	0.867824	383.328	1.20365	463.142	1.44684	579.093	1.83958	668.516	2.11207	759.581	2.44312
98.2378	0.27846			294.914	0.86878	383.791	1.20524	463.819	1.44919	579.751	1.84186	669.295	2.11523	760.575	2.4469
98.1327	0.278168			295.21	0.869728	384.251	1.20682	464.49	1.45152	580.401	1.84412	670.067	2.11836	761.561	2.45064
98.0266	0.277871			295.504	0.870667	384.708	1.20839	465.159	1.45383	581.043	1.84637	670.832	2.12145	762.542	2.45435
97.9205	0.277569			295.797	0.871593	385.162	1.20994	465.825	1.45613	581.678	1.84859	671.591	2.12454	763.518	2.45806
97.8154	0.277263			296.088	0.872503	385.612	1.21148	466.489	1.45842	582.304	1.85079	672.343	2.1276	764.488	2.46176
97.7105	0.276954			296.377	0.873398	386.057	1.21302	467.15	1.4607	582.922	1.85297	673.086	2.13067	765.452	2.46544
97.605	0.276641			296.662	0.874278	386.496	1.21454	467.807	1.46295	583.532	1.85512	673.82	2.13372	766.408	2.46909
97.499	0.276326			296.944	0.875148	386.929	1.21606	468.457	1.46519	584.132	1.85725	674.547	2.13675	767.354	2.4727
97.3925	0.276007			297.223	0.876008	387.359	1.21756	469.102	1.46741	584.723	1.85935	675.267	2.13976	768.294	2.47629
97.2858	0.275682			297.5	0.876858	387.787	1.21905	469.74	1.46962	585.305	1.86143	675.979	2.14274	769.228	2.47985
97.178	0.275354			297.772	0.877699	388.213	1.22052	470.373	1.47181	585.88	1.86349	676.684	2.14569	770.152	2.48339
97.0684	0.275025			298.041	0.878529	388.635	1.22198	470.999	1.47398	586.448	1.86552	677.38	2.14862	771.069	2.48694
96.9581	0.274694			298.307	0.879348	389.054	1.22344	471.62	1.47614	587.008	1.86752	678.068	2.15154	771.979	2.49047
96.8481	0.274358			298.57	0.880156	389.47	1.22488	472.235	1.47828	587.558	1.8695	678.748	2.15444	772.882	2.49399
96.7376	0.274017			298.83	0.880952	389.882	1.2263	472.844	1.48042	588.1	1.87145	679.423	2.15731	773.777	2.49749
96.6249	0.273673			299.088	0.881737	390.289	1.22772	473.447	1.48254	588.635	1.87339	680.09	2.16016	774.666	2.50095
96.5102	0.273325			299.345	0.88251	390.693	1.22913	474.044	1.48464	589.163	1.87531	680.748	2.16298	775.549	2.50436
96.3955	0.272972			299.598	0.883272	391.091	1.23053	474.636	1.48672	589.686	1.8772	681.396	2.16578	776.427	2.50773
96.2819	0.272614			299.846	0.884028	391.483	1.23191	475.224	1.48879	590.205	1.87908	682.039	2.16855	777.298	2.51107
96.1694	0.272252			300.09	0.884777	391.87	1.23328	475.806	1.49083	590.72	1.88094	682.674	2.17131	778.163	2.51436
96.0572	0.271887			300.332	0.885521	392.254	1.23464	476.382	1.49286	591.229	1.88279	683.303	2.17406	779.02	2.51762
95.9444	0.271518			300.57	0.886258	392.634	1.23599	476.953	1.49488	591.729	1.88461	683.928	2.17679	779.869	2.52084
95.8312	0.271147			300.804	0.886988	393.01	1.23732	477.517	1.49689	592.221	1.88641	684.549	2.17952	780.711	2.52403
95.7177	0.270773			301.034	0.887711	393.381	1.23863	478.074	1.49889	592.704	1.88818	685.165	2.18222	781.548	2.52718
95.604	0.270398			301.259	0.888426	393.749	1.23993	478.625	1.50087	593.18	1.88994	685.776	2.18488	782.379	2.5303
95.4894	0.270022			301.48	0.889133	394.111	1.24121	479.169	1.50284	593.652	1.89168	686.38	2.18753	783.203	2.5334
95.3731	0.269643			301.7	0.889831	394.469	1.24249	479.707	1.5048	594.118	1.89338	686.979	2.19018	784.021	2.5365
95.2552	0.269258			301.917	0.890521	394.822	1.24375	480.241	1.50674	594.578	1.89507	687.572	2.1928	784.831	2.5396
95.136	0.268868			302.132	0.891202	395.17	1.245	480.77	1.50867	595.033	1.89673	688.158	2.19538	785.633	2.54266
95.0156	0.268475			302.344	0.891875	395.513	1.24623	481.295	1.51059	595.481	1.89837	688.737	2.19793	786.427	2.5457
94.8932	0.268079			302.551	0.892544	395.851	1.24746	481.816	1.51249	595.924	1.89999	689.308	2.20044	787.212	2.54871
94.7674	0.267678			302.754	0.893208	396.187	1.24867	482.334	1.51438	596.36	1.90159	689.873	2.20291	787.988	2.55172
94.6382	0.267275			302.953	0.893864	396.52	1.24988	482.846	1.51625	596.789	1.90316	690.429	2.20534	788.755	2.55471
94.5079	0.266865			303.148	0.894509	396.849	1.25107	483.355	1.5181	597.212	1.90472	690.978	2.20775	789.513	2.55767
94.3775	0.266451			303.341	0.895143	397.174	1.25224	483.859	1.51994	597.629	1.90625	691.519	2.21014	790.267	2.56061
94.2462	0.266033			303.533	0.895766	397.494	1.2534	484.36	1.52176	598.038	1.90777	692.054	2.21251	791.016	2.56351
94.1124	0.265612			303.721	0.896379	397.808	1.25455	484.857	1.52358	598.441	1.90927	692.585	2.21485	791.756	2.5664
93.9754	0.26519			303.905	0.896985	398.116	1.25569	485.351	1.52538	598.836	1.91075	693.115	2.21715	792.491	2.56926
93.8355	0.264766			304.086	0.897583	398.42	1.25682	485.841	1.52716	599.225	1.91221	693.641	2.21942	793.221	2.57209
93.6938	0.26434			304.264	0.898173	398.72	1.25794	486.327	1.52892	599.606	1.91365	694.16	2.22167	793.946	2.57489
93.5515	0.263909			304.437	0.898754	399.016	1.25905	486.809	1.53066	599.98	1.91506	694.668	2.2239	794.665	2.57767
93.4078	0.263477			304.609	0.899328	399.312	1.26014	487.286	1.53239	600.347	1.91646	695.167	2.2261	795.378	2.58042
93.262	0.263045			304.779	0.899897	399.604	1.26123	487.758	1.53409	600.706	1.91784	695.656	2.22828	796.082	2.58314
93.1134	0.262615			304.944	0.900461	399.891	1.2623	488.226	1.53578	601.058	1.91921	696.135	2.23043	796.776	2.58583
92.9615	0.262185			305.106	0.901019	400.174	1.26335	488.69	1.53745	601.403	1.92056	696.604	2.23255	797.461	2.5885
92.8073	0.261756			305.266	0.901568	400.453	1.26439	489.15	1.5391	601.742	1.92189	697.065	2.23464	798.139	2.59113
92.6521	0.261323			305.423	0.902108	400.728	1.26542	489.607	1.54074	602.08	1.92319	697.521	2.23671	798.809	2.59373
92.496	0.260886			305.576	0.902639	400.997	1.26643	490.061	1.54236	602.416	1.92448	697.974	2.23874	799.471	2.59629
92.3392	0.260445			305.725	0.903164	401.262	1.26744	490.509	1.54397	602.753	1.92574	698.424	2.24071	800.124	2.59882
92.1819	0.260001			305.869	0.903681	401.523	1.26843	490.954	1.54555	603.088	1.92699	698.868	2.24265	800.769	2.60132
92.0244	0.259553			306.011	0.904186	401.781	1.26941	491.394	1.54711	603.422	1.92822	699.305	2.24456	801.405	2.60378
91.8657	0.259104			306.149	0.904683	402.037	1.27037	491.828	1.54866	603.754	1.92943	699.736	2.24646	802.032	2.6062
91.7044	0.258653			306.287	0.905173	402.29	1.27133	492.255	1.5502	604.082	1.93062	700.163	2.24836	802.65	2.60859
91.5398	0.258201			306.423	0.905656	402.538	1.27227	492.673	1.55172	604.404	1.9318	700.586	2.25025	803.258	2.61097
91.3721	0.257746			306.557	0.906131	402.783	1.2732	493.086	1.55323	604.716	1.93297	701.004	2.25211	803.856	2.61331
91.2017	0.257287			306.687	0.906599	403.022	1.2741	493.493	1.55473	605.019	1.93411	701.418	2.25395	804.445	2.61561
91.0298	0.256826			306.814	0.907058	403.255	1.275	493.896	1.55621	605.312	1.93524	701.827	2.25576	805.024	2.61786
90.8575	0.256359			306.94	0.907505	403.482	1.27589	494.295	1.55768	605.597	1.93635	702.23	2.25754	805.593	2.62009
90.6841	0.255888			307.063	0.907942	403.707	1.27676	494.689	1.55913	605.873	1.93744	702.628	2.25929	806.153	2.62229
90.5097	0.255411			307.184	0.908372	403.928	1.27762	495.082	1.56056	606.142	1.93853	703.021	2.26102	806.707	2.62446
90.3356	0.25493			307.302	0.908795	404.147	1.27847	495.473	1.56197	606.407	1.93959	703.408	2.26272	807.252	2.62662
90.161	0.254446			307.418	0.909209	404.365	1.27931	495.862	1.56337	606.666	1.94064	703.789	2.26439	807.786	2.62876
89.9851	0.253958			307.533	0.909616	404.58	1.28014	496.245	1.56474	606.92	1.94168	704.165	2.26604	808.309	2.63089
89.8072	0.253469			307.644	0.910015	404.793	1.28095	496.623	1.5661	607.169	1.94269	704.535	2.26765	808.821	2.63298
89.6268	0.252977			307.751	0.910406	405.002	1.28174	496.996	1.56745	607.413	1.9437	704.898	2.26923	809.325	2.63501
89.445	0.252485			307.855	0.910789	405.208	1.28252	497.364	1.56878	607.649	1.94468	705.256	2.27077	809.821	2.63702
89.262	0.251991			307.954	0.911162	405.411	1.28328	497.728	1.57009	607.877	1.94565	705.607	2.27228	810.31	2.63902
89.0762	0.251498			308.051	0.911522	405.61	1.28403	498.088	1.57139	608.097	1.94659	705.952	2.27376	810.791	2.64102
88.8871	0.251004			308.147	0.911868	405.804	1.28477	498.446	1.57268	608.308	1.94751	706.291	2.27522	811.264	2.64299
88.6959	0.250512			308.238	0.912206	405.992	1.2855	498.799	1.57397	608.513	1.94842	706.623	2.27664	811.729	2.64492
88.5046	0.25002			308.324	0.912536	406.176	1.28621	499.147	1.57524	608.715	1.9493	706.949	2.27805	812.187	2.64683
88.3144	0.249529			308.406	0.912858	406.355	1.2869	499.49	1.5765	608.915	1.95017	707.27	2.27944	812.636	2.64872
88.1254	0.249036			308.483	0.913173	406.53	1.28759	499.83	1.57774	609.107	1.95101	707.588	2.28081	813.075	2.65058
87.9378	0.248542			308.556	0.913481	406.702	1.28825	500.165	1.57897	609.292	1.95185	707.902	2.28213	813.503	2.65239
87.7506	0.248047			308.625	0.913782	406.872	1.28891	500.495	1.58018	609.469	1.95266	708.208	2.28342	813.92	2.65416
87.5633	0.247553			308.692	0.914075	407.039	1.28955	500.819	1.58138	609.637	1.95346	708.506	2.28469	814.33	2.6559
87.3778	0.247057			308.755	0.914361	407.2	1.29018	501.14	1.58257	609.799	1.95423	708.793	2.28595	814.73	2.65763
87.1951	0.246558			308.816	0.91464	407.356	1.29079	501.456	1.58374	609.954	1.95498	709.074	2.28718	815.12	2.65935
87.0125	0.246058			308.874	0.91491	407.508	1.29139	501.767	1.5849	610.106	1.95571	709.352	2.28837	815.502	2.66106
86.8285	0.245556			308.929	0.915169	407.657	1.29197	502.072	1.58604	610.254	1.95643	709.625	2.28955	815.876	2.66274
86.6422	0.245053			308.981	0.915419	407.802	1.29254	502.371	1.58717	610.4	1.95712	709.892	2.29072	816.242	2.66437
86.4532	0.24455			309.031	0.915661	407.942	1.2931	502.666	1.58828	610.544	1.9578	710.151	2.29186	816.599	2.66598
86.2625	0.244047			309.079	0.915891	408.078	1.29364	502.957	1.58938	610.682	1.95847	710.402	2.29298	816.949	2.66756
86.0705	0.243543			309.122	0.916107	408.208	1.29417	503.241	1.59046	610.813	1.95911	710.641	2.29409	817.289	2.66911
85.8764	0.243036			309.162	0.916311	408.334	1.29469	503.52	1.59152	610.937	1.95975	710.867	2.29517	817.618	2.67063
85.6816	0.242528			309.198	0.916501	408.457	1.29519	503.792	1.59256	611.054	1.96036	711.081	2.29623	817.935	2.67211
85.487	0.242016			309.232	0.916679	408.577	1.29568	504.06	1.59359	611.165	1.96094	711.286	2.29726	818.241	2.67356
85.2929	0.241502			309.261	0.916845	408.693	1.29615	504.323	1.5946	611.268	1.96151	711.482	2.29828	818.536	2.67498
85.0995	0.240988			309.288	0.916999	408.805	1.29661	504.579	1.59559	611.365	1.96206	711.67	2.29928	818.82	2.67638
84.9069	0.240472			309.312	0.917142	408.912	1.29706	504.829	1.59657	611.458	1.9626	711.854	2.30025	819.094	2.67775
84.7143	0.239953			309.333	0.917274	409.015	1.2975	505.074	1.59752	611.548	1.96311	712.031	2.30121	819.357	2.6791
84.5202	0.239433			309.352	0.917397	409.115	1.29792	505.315	1.59846	611.634	1.9636	712.2	2.30215	819.61	2.68045
84.3237	0.238911			309.37	0.917514	409.212	1.29833	505.551	1.59938	611.714	1.96408	712.361	2.30306	819.853	2.68178
84.1263	0.238386			309.386	0.917622	409.306	1.29873	505.782	1.60028	611.789	1.96455	712.519	2.30393	820.087	2.68309
83.9289	0.237858			309.399	0.91772	409.395	1.29912	506.008	1.60116	611.857	1.965	712.671	2.30478	820.31	2.68436
83.7318	0.237328			309.41	0.917808	409.479	1.29949	506.229	1.60202	611.92	1.96544	712.818	2.3056	820.524	2.68561
83.5352	0.236797			309.419	0.917888	409.557	1.29985	506.447	1.60287	611.978	1.96586	712.955	2.3064	820.731	2.68683
83.3383	0.236264			309.424	0.917958	409.632	1.30019	506.661	1.60369	612.031	1.96626	713.08	2.30718	820.933	2.68803
83.1405	0.23573			309.425	0.91802	409.704	1.30052	506.872	1.6045	612.078	1.96664	713.194	2.30794	821.127	2.6892
82.9418	0.235193			309.423	0.918073	409.771	1.30084	507.077	1.60529	612.121	1.96701	713.3	2.30868	821.312	2.69034
82.7427	0.234652			309.417	0.918119	409.832	1.30115	507.274	1.60606	612.16	1.96736	713.399	2.3094	821.489	2.69145
82.5432	0.234108			309.408	0.918156	409.886	1.30145	507.467	1.60681	612.194	1.96768	713.491	2.3101	821.657	2.69253
82.3436	0.233561			309.396	0.918187	409.933	1.30173	507.654	1.60754	612.224	1.96799	713.579	2.31077	821.816	2.69359
82.1433	0.233012			309.381	0.91821	409.976	1.30201	507.837	1.60825	612.249	1.96827	713.663	2.3114	821.968	2.69463
81.9414	0.232462			309.364	0.918227	410.015	1.30228	508.015	1.60895	612.269	1.96853	713.739	2.31198	822.112	2.69563
81.7391	0.231911			309.345	0.918235	410.053	1.30253	508.188	1.60963	612.279	1.96877	713.805	2.31254	822.248	2.6966
81.5377	0.23136			309.324	0.918233	410.087	1.30276	508.356	1.61029	612.281	1.96898	713.862	2.31308	822.377	2.69753
81.3363	0.23081			309.302	0.918224	410.115	1.30299	508.517	1.61093	612.276	1.96918	713.911	2.31359	822.498	2.69842
81.1342	0.23026			309.278	0.918207	410.138	1.30319	508.673	1.61155	612.265	1.96935	713.951	2.31406	822.612	2.69929
80.9317	0.22971			309.253	0.91818	410.155	1.30338	508.825	1.61216	612.25	1.9695	713.983	2.3145	822.72	2.70013
80.728	0.229156			309.226	0.918142	410.166	1.30356	508.972	1.61275	612.232	1.96962	714.007	2.31491	822.821	2.70095
80.5234	0.228598			309.195	0.918093	410.173	1.30372	509.116	1.61332	612.211	1.96972	714.024	2.31528	822.915	2.70172
80.3191	0.228036			309.161	0.918039	410.175	1.30387	509.255	1.61387	612.182	1.9698	714.033	2.31563	823.003	2.70245
80.1152	0.22747			309.121	0.917981	410.173	1.304	509.389	1.61441	612.144	1.96986	714.036	2.31596	823.085	2.70317
79.9118	0.226902			309.076	0.917913	410.17	1.30412	509.52	1.61493	612.098	1.9699	714.032	2.31627	823.161	2.70387
79.7084	0.226333			309.027	0.917836	410.165	1.30423	509.647	1.61544	612.044	1.96992	714.022	2.31656	823.231	2.70454
79.5051	0.225761			308.975	0.917749	410.157	1.30432	509.769	1.61593	611.983	1.96992	714.006	2.31681	823.296	2.70519
79.3019	0.22519			308.92	0.917654	410.144	1.30441	509.885	1.6164	611.914	1.9699	713.984	2.31703	823.355	2.7058
79.0984	0.224616			308.863	0.917548	410.128	1.30448	509.995	1.61686	611.838	1.96987	713.957	2.31724	823.409	2.70638
78.8955	0.224038			308.805	0.917431	410.108	1.30453	510.1	1.6173	611.756	1.96982	713.925	2.31744	823.458	2.70694
78.6934	0.223453			308.746	0.917305	410.084	1.30457	510.2	1.61773	611.668	1.96974	713.887	2.31762	823.502	2.70748
78.4914	0.222864			308.683	0.917172	410.057	1.3046	510.297	1.61814	611.574	1.96965	713.845	2.31778	823.542	2.70801
78.2897	0.222268			308.615	0.917033	410.027	1.30461	510.388	1.61854	611.475	1.96953	713.797	2.31794	823.575	2.70852
78.0885	0.221666			308.543	0.916886	409.995	1.3046	510.474	1.61892	611.37	1.96938	713.739	2.31808	823.6	2.70901
77.8878	0.221059			308.468	0.916728	409.961	1.30458	510.554	1.61929	611.261	1.96922	713.672	2.31819	823.618	2.70948
77.688	0.220448			308.391	0.916558	409.927	1.30454	510.628	1.61965	611.147	1.96902	713.598	2.31829	823.627	2.70994
77.4891	0.219832			308.311	0.916377	409.891	1.3045	510.696	1.61999	611.03	1.96881	713.516	2.31836	823.625	2.71038
77.2913	0.219215			308.228	0.916185	409.851	1.30444	510.758	1.62032	610.908	1.96858	713.425	2.3184	823.614	2.71081
77.0939	0.218598			308.142	0.915983	409.807	1.30437	510.816	1.62063	610.783	1.96834	713.324	2.31843	823.598	2.71121
76.8951	0.217978			308.053	0.915771	409.759	1.30429	510.869	1.62093	610.654	1.96808	713.215	2.31843	823.572	2.71161
76.6953	0.217351			307.962	0.915551	409.707	1.30419	510.917	1.62122	610.523	1.96782	713.097	2.31842	823.534	2.71199
76.4956	0.216717			307.865	0.915322	409.655	1.30407	510.959	1.62149	610.387	1.96753	712.972	2.31838	823.485	2.71235
76.2952	0.21608			307.764	0.915084	409.599	1.30394	510.996	1.62175	610.244	1.96724	712.839	2.3183	823.429	2.71269
76.0936	0.21544			307.658	0.914836	409.54	1.3038	511.028	1.62198	610.098	1.96693	712.7	2.31817	823.364	2.71299
75.8908	0.214797			307.549	0.914577	409.479	1.30364	511.056	1.6222	609.951	1.96661	712.554	2.31801	823.293	2.71324
75.6881	0.214151			307.437	0.914307	409.417	1.30347	511.078	1.62239	609.802	1.96628	712.402	2.31782	823.215	2.71345
75.4867	0.213499			307.323	0.914025	409.354	1.30328	511.095	1.62256	609.649	1.96594	712.245	2.3176	823.131	2.71363
75.2847	0.21284			307.207	0.913734	409.289	1.30308	511.106	1.62271	609.49	1.96558	712.08	2.31735	823.039	2.71378
75.0797	0.212177			307.088	0.913436	409.22	1.30286	511.112	1.62286	609.324	1.96519	711.908	2.31706	822.937	2.71389
74.8711	0.211511			306.967	0.913129	409.147	1.30263	511.114	1.62299	609.15	1.96478	711.727	2.31677	822.827	2.71395
74.6593	0.210843			306.842	0.912815	409.07	1.30239	511.112	1.62309	608.969	1.96436	711.538	2.31648	822.707	2.71398
74.4446	0.210171			306.715	0.912495	408.989	1.30214	511.107	1.62318	608.781	1.96391	711.338	2.31617	822.575	2.71398
74.2274	0.209495			306.586	0.91217	408.902	1.30187	511.096	1.62324	608.588	1.96345	711.128	2.31583	822.435	2.71396
74.0079	0.208812			306.454	0.911836	408.811	1.30159	511.081	1.62329	608.389	1.96297	710.91	2.31547	822.289	2.71395
73.7865	0.208125			306.317	0.911496	408.717	1.30129	511.062	1.62332	608.186	1.96248	710.683	2.31509	822.14	2.71393
73.5634	0.207433			306.177	0.911149	408.618	1.30099	511.038	1.62333	607.977	1.96197	710.447	2.3147	821.982	2.71389
73.34	0.20674			306.035	0.910796	408.515	1.30067	511.007	1.62332	607.764	1.96145	710.205	2.3143	821.816	2.71383
73.1172	0.206047			305.89	0.910437	408.411	1.30034	510.971	1.6233	607.548	1.96092	709.956	2.31388	821.641	2.71375
72.8944	0.205349			305.743	0.910067	408.304	1.3	510.93	1.62326	607.328	1.96037	709.7	2.31343	821.458	2.71364
72.6719	0.204648			305.595	0.909687	408.192	1.29964	510.883	1.62321	607.103	1.95982	709.439	2.31295	821.268	2.71348
72.4506	0.203942			305.446	0.909298	408.076	1.29928	510.831	1.62314	606.871	1.95924	709.173	2.31243	821.071	2.71328
72.2299	0.203234			305.293	0.908903	407.954	1.29891	510.774	1.62306	606.634	1.95864	708.902	2.31189	820.867	2.71304
72.01	0.202524			305.138	0.908501	407.829	1.29853	510.71	1.62296	606.39	1.95803	708.626	2.31133	820.658	2.71277
71.7919	0.201812			304.982	0.908091	407.698	1.29813	510.642	1.62285	606.137	1.95739	708.347	2.31074	820.441	2.71249
71.5749	0.201098			304.823	0.907674	407.562	1.29773	510.569	1.62272	605.877	1.95674	708.063	2.31012	820.216	2.71217
71.3573	0.200381			304.663	0.907251	407.421	1.29732	510.489	1.62258	605.609	1.95607	707.772	2.30949	819.982	2.71184
71.1375	0.199663			304.501	0.906821	407.275	1.29689	510.402	1.62243	605.334	1.95539	707.475	2.30884	819.739	2.71149
70.9149	0.198944			304.338	0.906384	407.125	1.29644	510.307	1.62227	605.054	1.95468	707.171	2.30817	819.486	2.71111
70.6899	0.198225			304.171	0.905937	406.972	1.29598	510.205	1.62208	604.768	1.95396	706.858	2.30748	819.223	2.71069
70.4627	0.197506			304.003	0.90548	406.815	1.29551	510.098	1.62188	604.476	1.95323	706.538	2.30677	818.951	2.71025
70.2337	0.196785			303.831	0.905012	406.652	1.29503	509.989	1.62166	604.181	1.95248	706.21	2.30602	818.671	2.70979
70.0033	0.196061			303.655	0.904535	406.484	1.29455	509.878	1.62141	603.879	1.95172	705.876	2.30523	818.383	2.70932
69.7715	0.195336			303.476	0.90405	406.311	1.29405	509.765	1.62115	603.568	1.95095	705.537	2.30442	818.086	2.70884
69.5389	0.194609			303.294	0.903557	406.135	1.29354	509.649	1.62088	603.249	1.95016	705.189	2.30357	817.779	2.70834
69.3056	0.193883			303.11	0.903056	405.953	1.29303	509.528	1.62059	602.926	1.94935	704.834	2.30269	817.464	2.7078
69.0718	0.193156			302.922	0.902543	405.766	1.2925	509.403	1.62029	602.6	1.94852	704.471	2.30176	817.144	2.70723
68.8388	0.19243			302.73	0.902019	405.572	1.29196	509.274	1.61998	602.267	1.94766	704.099	2.30078	816.819	2.70664
68.6075	0.191701			302.534	0.901483	405.371	1.29141	509.142	1.61965	601.926	1.94678	703.72	2.29979	816.489	2.70604
68.3774	0.190974			302.335	0.900938	405.166	1.29086	509.007	1.6193	601.578	1.94587	703.334	2.29876	816.149	2.70542
68.1476	0.190249			302.13	0.900383	404.958	1.29029	508.868	1.61894	601.223	1.94494	702.943	2.29771	815.8	2.70477
67.9183	0.189527			301.922	0.89982	404.748	1.28971	508.723	1.61856	600.862	1.94399	702.543	2.29662	815.441	2.70406
67.6889	0.188804			301.709	0.89925	404.533	1.28911	508.573	1.61817	600.496	1.94301	702.136	2.29553	815.074	2.7033
67.4577	0.188079			301.494	0.898673	404.312	1.28851	508.417	1.61778	600.125	1.94202	701.723	2.29443	814.699	2.70249
67.2241	0.187352			301.277	0.898091	404.087	1.28789	508.256	1.61737	599.75	1.94102	701.304	2.29332	814.317	2.70166
66.9893	0.186622			301.06	0.897502	403.857	1.28726	508.09	1.61695	599.37	1.93999	700.88	2.2922	813.928	2.70081
66.7537	0.185884			300.842	0.896904	403.622	1.28662	507.919	1.61651	598.983	1.93896	700.451	2.29107	813.532	2.69994
66.5166	0.185144			300.625	0.896297	403.383	1.28595	507.742	1.61607	598.589	1.9379	700.019	2.28991	813.125	2.69906
66.2792	0.184405			300.405	0.895685	403.14	1.28527	507.56	1.61562	598.189	1.93681	699.583	2.28873	812.707	2.69818
66.0417	0.183663			300.182	0.895066	402.895	1.28458	507.373	1.61514	597.78	1.93571	699.145	2.28751	812.278	2.69726
65.8035	0.182919			299.956	0.89444	402.648	1.28387	507.182	1.61465	597.364	1.93458	698.704	2.28627	811.839	2.69631
65.5639	0.182177			299.728	0.893807	402.401	1.28315	506.988	1.61414	596.941	1.93344	698.26	2.28503	811.392	2.69533
65.3214	0.181433			299.497	0.893166	402.154	1.28242	506.789	1.61362	596.512	1.93226	697.81	2.28378	810.936	2.69431
65.0763	0.180689			299.265	0.892515	401.904	1.28167	506.585	1.61308	596.076	1.93106	697.354	2.28253	810.473	2.69328
64.83	0.179944			299.032	0.891853	401.651	1.2809	506.378	1.61253	595.631	1.92983	696.896	2.28127	810.002	2.69223
64.5817	0.179199			298.795	0.891182	401.393	1.28012	506.165	1.61195	595.178	1.92858	696.437	2.27997	809.52	2.69114
64.3318	0.178455			298.556	0.890501	401.131	1.27933	505.946	1.61136	594.718	1.92731	695.974	2.27864	809.026	2.69002
64.0825	0.177711			298.313	0.889811	400.864	1.27852	505.722	1.61074	594.247	1.92602	695.506	2.27725	808.52	2.68886
63.8339	0.176966			298.067	0.889109	400.592	1.27769	505.494	1.61009	593.768	1.92472	695.033	2.27583	808.005	2.68766
63.5844	0.17622			297.816	0.888394	400.316	1.27686	505.262	1.60944	593.28	1.92339	694.555	2.27438	807.48	2.68643
63.3335	0.175474			297.56	0.887668	400.037	1.27601	505.024	1.60877	592.786	1.92204	694.069	2.27292	806.95	2.68517
63.0814	0.174731			297.299	0.886931	399.754	1.27515	504.778	1.60809	592.286	1.92066	693.578	2.27144	806.415	2.68387
62.8284	0.173991			297.033	0.886186	399.467	1.27428	504.528	1.60739	591.779	1.91926	693.079	2.26994	805.873	2.68254
62.5748	0.173251			296.765	0.885432	399.177	1.2734	504.275	1.60668	591.268	1.91783	692.572	2.26841	805.321	2.68117
62.3199	0.172511			296.494	0.884671	398.883	1.27251	504.019	1.60595	590.753	1.91637	692.057	2.26687	804.757	2.67978
62.0632	0.17177			296.221	0.883902	398.584	1.2716	503.758	1.60522	590.235	1.9149	691.536	2.26532	804.187	2.67838
61.8049	0.17103			295.946	0.883124	398.281	1.27068	503.494	1.60447	589.712	1.91339	691.009	2.26375	803.607	2.67696
61.5455	0.170291			295.668	0.882334	397.973	1.26974	503.224	1.6037	589.181	1.91186	690.476	2.26215	803.02	2.67552
61.2851	0.169554			295.391	0.881534	397.658	1.26878	502.948	1.6029	588.642	1.91031	689.934	2.26054	802.429	2.67404
61.0232	0.168818			295.112	0.880725	397.335	1.26781	502.666	1.60209	588.095	1.90874	689.387	2.25889	801.831	2.67252
60.7592	0.16808			294.831	0.879902	397.008	1.26683	502.379	1.60126	587.541	1.90715	688.836	2.2572	801.227	2.67096
60.4944	0.167338			294.546	0.879067	396.678	1.26583	502.088	1.60041	586.982	1.90553	688.278	2.2555	800.616	2.66937
60.2308	0.166594			294.256	0.878221	396.344	1.26482	501.793	1.59954	586.417	1.9039	687.711	2.25378	800.001	2.66774
59.9686	0.165849			293.96	0.877368	396.007	1.26379	501.493	1.59866	585.848	1.90225	687.137	2.25205	799.381	2.66607
59.7053	0.165101			293.66	0.876508	395.666	1.26275	501.187	1.59777	585.275	1.90057	686.556	2.2503	798.757	2.66436
59.4395	0.164349			293.357	0.875638	395.321	1.2617	500.875	1.59685	584.698	1.89887	685.968	2.24849	798.129	2.66264
59.1723	0.163595			293.054	0.874757	394.97	1.26064	500.558	1.59592	584.113	1.89715	685.369	2.24665	797.493	2.66091
58.905	0.162835			292.746	0.873868	394.614	1.25956	500.235	1.59497	583.519	1.89541	684.762	2.24475	796.85	2.65914
58.6378	0.162067			292.434	0.872974	394.251	1.25846	499.908	1.59401	582.918	1.89365	684.15	2.24281	796.198	2.65735
58.3702	0.161294			292.119	0.87207	393.884	1.25735	499.576	1.59304	582.31	1.89187	683.535	2.24083	795.541	2.65552
58.1014	0.160518			291.8	0.871157	393.513	1.25622	499.238	1.59204	581.696	1.89007	682.918	2.23881	794.878	2.65365
57.8328	0.159741			291.478	0.870236	393.136	1.25507	498.894	1.59104	581.075	1.88826	682.295	2.23676	794.208	2.65174
57.5644	0.158961			291.152	0.869308	392.755	1.25392	498.546	1.59001	580.447	1.88643	681.664	2.23469	793.529	2.64979
57.2958	0.158176			290.824	0.868372	392.369	1.25275	498.194	1.58896	579.812	1.88458	681.028	2.23262	792.841	2.64781
57.028	0.157385			290.495	0.867427	391.977	1.25157	497.836	1.58789	579.171	1.88271	680.386	2.23053	792.144	2.64579
56.7613	0.156588			290.165	0.866471	391.58	1.25037	497.474	1.58679	578.525	1.88082	679.74	2.22842	791.438	2.64375
56.494	0.155787			289.833	0.865505	391.179	1.24917	497.108	1.58568	577.873	1.87891	679.089	2.22625	790.726	2.64167
56.2256	0.154983			289.5	0.864527	390.774	1.24795	496.735	1.58454	577.214	1.87698	678.429	2.22404	790.007	2.63959
55.9555	0.154177			289.164	0.863541	390.364	1.24673	496.356	1.58339	576.549	1.87503	677.761	2.22178	789.277	2.63749
55.683	0.153367			288.826	0.862549	389.95	1.24549	495.972	1.58222	575.879	1.87307	677.084	2.2195	788.537	2.63536
55.4094	0.152554			288.483	0.861547	389.532	1.24424	495.583	1.58104	575.205	1.87107	676.401	2.21722	787.786	2.63319
55.136	0.151737			288.138	0.860536	389.111	1.24299	495.189	1.57984	574.526	1.86906	675.71	2.21492	787.028	2.63099
54.8622	0.150916			287.792	0.859517	388.685	1.24173	494.791	1.57862	573.838	1.86703	675.01	2.2126	786.261	2.62879
54.5881	0.15009			287.441	0.858491	388.254	1.24045	494.389	1.57739	573.142	1.86498	674.302	2.21024	785.489	2.62654
54.315	0.14926			287.088	0.857457	387.822	1.23917	493.982	1.57614	572.439	1.86292	673.587	2.20785	784.711	2.62427
54.0422	0.148428			286.734	0.856414	387.388	1.23787	493.572	1.57487	571.728	1.86084	672.862	2.20543	783.928	2.62196
53.7699	0.147593			286.381	0.855361	386.951	1.23655	493.157	1.57359	571.012	1.85874	672.129	2.20299	783.141	2.61962
53.4984	0.146757			286.028	0.854299	386.511	1.23523	492.737	1.5723	570.289	1.85663	671.389	2.20053	782.345	2.61725
53.2261	0.145921			285.67	0.85323	386.069	1.23389	492.31	1.57099	569.559	1.85451	670.641	2.19805	781.541	2.61486
52.9524	0.145084			285.31	0.852155	385.623	1.23255	491.876	1.56967	568.822	1.85236	669.885	2.19553	780.73	2.61245
52.6776	0.144244			284.945	0.851074	385.173	1.2312	491.436	1.56834	568.08	1.8502	669.123	2.19298	779.912	2.61003
52.4029	0.143403			284.575	0.849984	384.718	1.22984	490.989	1.56699	567.335	1.84802	668.356	2.19041	779.089	2.60759
52.1294	0.14256			284.199	0.848885	384.257	1.22847	490.536	1.56563	566.589	1.84582	667.583	2.18779	778.259	2.60514
51.8566	0.141714			283.819	0.847776	383.792	1.22709	490.078	1.56426	565.838	1.84361	666.8	2.18514	777.421	2.60267
51.5837	0.140864			283.434	0.846658	383.325	1.2257	489.616	1.56287	565.081	1.84137	666.011	2.18246	776.574	2.60018
51.311	0.140008			283.045	0.845531	382.855	1.22429	489.152	1.56147	564.32	1.83911	665.217	2.17975	775.719	2.59764
51.0387	0.139151			282.652	0.844396	382.385	1.22287	488.684	1.56005	563.555	1.83683	664.417	2.17702	774.856	2.59508
50.7662	0.138295			282.258	0.843251	381.912	1.22144	488.212	1.55862	562.787	1.83453	663.613	2.17428	773.987	2.59248
50.4929	0.13744			281.863	0.842097	381.435	1.21999	487.735	1.55717	562.015	1.8322	662.806	2.17151	773.109	2.58986
50.2189	0.136585			281.467	0.840932	380.953	1.21853	487.254	1.5557	561.239	1.82986	661.995	2.16874	772.223	2.58722
49.9447	0.135728			281.067	0.839755	380.467	1.21706	486.766	1.55421	560.458	1.82749	661.178	2.16595	771.331	2.58456
49.6705	0.134868			280.665	0.838568	379.976	1.21557	486.272	1.55271	559.668	1.8251	660.354	2.16316	770.43	2.58188
49.3957	0.134006			280.261	0.837371	379.48	1.21407	485.772	1.55119	558.871	1.82269	659.521	2.16034	769.52	2.5792
49.1196	0.133142			279.855	0.836163	378.984	1.21256	485.265	1.54966	558.07	1.82027	658.678	2.15751	768.6	2.57649
48.8425	0.132278			279.445	0.834947	378.485	1.21104	484.749	1.54812	557.266	1.81782	657.824	2.15468	767.672	2.57376
48.5649	0.131412			279.031	0.833721	377.983	1.20951	484.227	1.54657	556.46	1.81535	656.96	2.15185	766.738	2.57102
48.2878	0.130544			278.613	0.832486	377.479	1.20796	483.7	1.545	555.652	1.81287	656.086	2.14906	765.797	2.56824
48.0124	0.129674			278.19	0.831243	376.974	1.2064	483.167	1.54342	554.842	1.81036	655.2	2.14625	764.851	2.56544
47.7371	0.128803			277.763	0.829994	376.467	1.20482	482.628	1.54181	554.027	1.80785	654.306	2.14341	763.897	2.5626
47.4595	0.127927			277.332	0.828739	375.956	1.20323	482.084	1.54018	553.206	1.80532	653.401	2.14054	762.938	2.55972
47.1789	0.12705			276.898	0.827475	375.441	1.20163	481.537	1.53854	552.38	1.80278	652.486	2.13764	761.972	2.55681
46.8958	0.126172			276.461	0.826201	374.922	1.20002	480.986	1.53689	551.55	1.80023	651.563	2.13471	760.997	2.55386
46.6115	0.125293			276.022	0.824919	374.398	1.1984	480.431	1.53523	550.715	1.79766	650.636	2.13174	760.015	2.55089
46.3282	0.124414			275.581	0.823625	373.868	1.19677	479.871	1.53355	549.875	1.79507	649.703	2.12873	759.028	2.54788
46.046	0.123537			275.135	0.822321	373.334	1.19512	479.304	1.53186	549.032	1.79245	648.765	2.12568	758.034	2.54483
45.7633	0.122662			274.686	0.821006	372.795	1.19347	478.731	1.53015	548.187	1.78981	647.821	2.12261	757.031	2.54176
45.4796	0.121788			274.233	0.819684	372.253	1.1918	478.155	1.52843	547.338	1.78716	646.869	2.11952	756.02	2.53865
45.1952	0.120912			273.776	0.818356	371.709	1.19012	477.575	1.5267	546.484	1.78448	645.913	2.1164	755.001	2.53553
44.9103	0.120034			273.319	0.817021	371.162	1.18844	476.99	1.52495	545.625	1.78177	644.956	2.11327	753.973	2.53237
44.6253	0.119153			272.861	0.815678	370.611	1.18675	476.402	1.5232	544.763	1.77905	643.998	2.11011	752.935	2.52918
44.3404	0.118272			272.402	0.814326	370.055	1.18505	475.811	1.52142	543.897	1.7763	643.034	2.10692	751.886	2.52596
44.055	0.117391			271.939	0.812965	369.496	1.18334	475.217	1.51962	543.025	1.77354	642.065	2.1037	750.825	2.5227
43.7676	0.116511			271.471	0.811595	368.933	1.18162	474.619	1.51782	542.143	1.77074	641.09	2.10046	749.753	2.51942
43.4786	0.115633			270.999	0.810218	368.365	1.17988	474.017	1.516	541.251	1.76793	640.107	2.0972	748.673	2.51612
43.1901	0.114755			270.521	0.808834	367.792	1.17814	473.412	1.51416	540.351	1.7651	639.115	2.09391	747.585	2.51279
42.9041	0.113873			270.039	0.807442	367.215	1.17638	472.805	1.5123	539.444	1.76226	638.115	2.09061	746.491	2.50945
42.6209	0.112987			269.553	0.806042	366.635	1.17462	472.194	1.51042	538.53	1.75939	637.109	2.0873	745.391	2.50607
42.3388	0.112101			269.066	0.804633	366.051	1.17284	471.578	1.50853	537.61	1.7565	636.097	2.08399	744.281	2.50266
42.0562	0.111215			268.577	0.803214	365.465	1.17105	470.958	1.50662	536.684	1.7536	635.075	2.08066	743.163	2.49921
41.7716	0.110329			268.086	0.801787	364.875	1.16925	470.335	1.5047	535.756	1.75068	634.043	2.07733	742.036	2.49574
41.4853	0.109444			267.592	0.800354	364.281	1.16744	469.708	1.50276	534.824	1.74775	633.003	2.07399	740.902	2.49225
41.1985	0.10856			267.095	0.798914	363.685	1.16561	469.077	1.5008	533.886	1.74481	631.956	2.07065	739.759	2.48873
40.9117	0.107677			266.595	0.797466	363.087	1.16377	468.443	1.49883	532.939	1.74185	630.904	2.0673	738.609	2.48519
40.6241	0.106793			266.09	0.79601	362.487	1.16192	467.807	1.49684	531.984	1.73889	629.845	2.06393	737.452	2.48161
40.3352	0.105909			265.584	0.794547	361.885	1.16007	467.166	1.49484	531.021	1.73591	628.778	2.06056	736.286	2.47802
40.0462	0.105025			265.075	0.793079	361.279	1.1582	466.524	1.49283	530.051	1.73291	627.702	2.05718	735.115	2.47441
39.7582	0.10414			264.565	0.791606	360.672	1.15632	465.878	1.49081	529.077	1.72989	626.619	2.0538	733.938	2.47078
39.4707	0.103253			264.055	0.790126	360.063	1.15443	465.228	1.48877	528.096	1.72687	625.529	2.05041	732.756	2.46715
39.182	0.102367			263.546	0.788638	359.451	1.15252	464.572	1.48672	527.107	1.72384	624.435	2.04701	731.566	2.46351
38.8916	0.101482			263.037	0.787145	358.84	1.1506	463.908	1.48465	526.109	1.72079	623.335	2.0436	730.369	2.45986
38.5999	0.100599			262.528	0.785647	358.229	1.14866	463.239	1.48257	525.104	1.71772	622.228	2.04018	729.164	2.45619
38.3071	0.0997167			262.016	0.784141	357.616	1.14671	462.566	1.48048	524.092	1.71463	621.111	2.03675	727.955	2.45248
38.0136	0.0988324			261.501	0.782626	357	1.14474	461.887	1.47837	523.076	1.71151	619.983	2.03329	726.74	2.44876
37.7197	0.097947			260.985	0.781099	356.381	1.14277	461.203	1.47625	522.054	1.70838	618.849	2.02982	725.517	2.44501
37.4257	0.0970615			260.467	0.779561	355.757	1.14079	460.514	1.4741	521.026	1.70523	617.709	2.02633	724.287	2.44125
37.1319	0.096173			259.947	0.778015	355.131	1.13879	459.821	1.47194	519.994	1.70206	616.563	2.02284	723.049	2.43748
36.8386	0.0952826			259.425	0.776459	354.501	1.13677	459.126	1.46976	518.961	1.69888	615.412	2.01936	721.807	2.4337
36.546	0.0943912			258.9	0.774892	353.867	1.13475	458.427	1.46756	517.922	1.69568	614.256	2.01589	720.561	2.42991
36.2544	0.0934979			258.373	0.773315	353.231	1.13271	457.725	1.46535	516.873	1.69247	613.095	2.01242	719.313	2.4261
35.9631	0.0926035			257.844	0.77173	352.592	1.13066	457.018	1.46312	515.82	1.68923	611.93	2.00893	718.062	2.42225
35.6706	0.0917073			257.312	0.770137	351.949	1.1286	456.307	1.46087	514.762	1.68597	610.759	2.00543	716.806	2.41839
35.3763	0.0908084			256.778	0.768538	351.305	1.12653	455.592	1.4586	513.697	1.6827	609.582	2.00192	715.545	2.41452
35.0796	0.0899076			256.24	0.76693	350.657	1.12444	454.872	1.45631	512.625	1.6794	608.397	1.9984	714.278	2.41064
34.78	0.0890061			255.699	0.765314	350.004	1.12234	454.148	1.45401	511.548	1.67609	607.206	1.9949	713.002	2.40672
34.4788	0.0881046			255.155	0.763692	349.349	1.12023	453.418	1.45168	510.466	1.67275	606.011	1.99139	711.719	2.40276
34.1783	0.087204			254.61	0.762063	348.692	1.11811	452.682	1.44934	509.378	1.66939	604.813	1.98785	710.429	2.39876
33.8796	0.0863053			254.061	0.760425	348.03	1.11598	451.941	1.44697	508.284	1.66602	603.61	1.9843	709.133	2.39476
33.582	0.085409			253.507	0.75878	347.363	1.11384	451.193	1.44457	507.183	1.66263	602.402	1.98072	707.834	2.39074
33.2848	0.0845143			252.946	0.757127	346.691	1.11168	450.442	1.44217	506.079	1.65923	601.187	1.97711	706.531	2.38671
32.9882	0.0836183			252.382	0.755464	346.016	1.10951	449.688	1.43975	504.972	1.65581	599.967	1.97349	705.222	2.38265
32.6927	0.08272			251.815	0.753791	345.34	1.10734	448.928	1.43731	503.86	1.65236	598.744	1.96985	703.906	2.37856
32.3974	0.0818204			251.245	0.752109	344.662	1.10515	448.162	1.43486	502.744	1.6489	597.516	1.96619	702.584	2.37443
32.1018	0.0809204			250.671	0.750416	343.983	1.10296	447.389	1.4324	501.62	1.64543	596.283	1.9625	701.252	2.37026
31.8061	0.080021			250.093	0.748713	343.302	1.10075	446.61	1.42992	500.489	1.64194	595.042	1.95879	699.912	2.36605
31.5097	0.0791211			249.511	0.747001	342.617	1.09853	445.827	1.42744	499.352	1.63843	593.796	1.95505	698.564	2.3618
31.213	0.0782181			248.926	0.745281	341.927	1.0963	445.041	1.42494	498.211	1.63491	592.545	1.95129	697.21	2.35751
30.9171	0.077311			248.338	0.743549	341.23	1.09406	444.25	1.42243	497.065	1.63137	591.287	1.9475	695.85	2.35321
30.6214	0.076401			247.746	0.741802	340.528	1.09181	443.456	1.41991	495.918	1.62781	590.026	1.94367	694.483	2.34888
30.3243	0.075489			247.151	0.740042	339.821	1.08955	442.66	1.41739	494.77	1.62424	588.759	1.93982	693.107	2.34453
30.0244	0.074576			246.552	0.738274	339.113	1.08728	441.862	1.41485	493.621	1.62066	587.487	1.93594	691.724	2.34013
29.7221	0.0736629			245.95	0.736497	338.404	1.085	441.061	1.41229	492.473	1.61706	586.209	1.93204	690.337	2.33571
29.4187	0.0727489			245.344	0.734712	337.693	1.08271	440.256	1.40973	491.321	1.61345	584.923	1.92812	688.944	2.33125
29.1136	0.0718329			244.735	0.732919	336.981	1.08042	439.446	1.40715	490.165	1.60981	583.629	1.92419	687.545	2.32677
28.8063	0.0709161			244.124	0.731117	336.266	1.07811	438.631	1.40456	489.006	1.60616	582.329	1.92025	686.137	2.32226
28.4972	0.0699974			243.512	0.729306	335.548	1.0758	437.812	1.40195	487.839	1.6025	581.024	1.9163	684.723	2.31772
28.1875	0.069076			242.9	0.727486	334.827	1.07349	436.99	1.39933	486.666	1.59882	579.714	1.91235	683.298	2.31315
27.8785	0.0681529			242.287	0.725656	334.102	1.07116	436.163	1.3967	485.488	1.59514	578.396	1.90838	681.865	2.30854
27.5695	0.0672292			241.671	0.723816	333.373	1.06882	435.33	1.39406	484.305	1.59144	577.07	1.90437	680.423	2.30391
27.26	0.0663056			241.055	0.721966	332.64	1.06648	434.492	1.3914	483.119	1.58773	575.739	1.90034	678.976	2.29924
26.9502	0.0653832			240.435	0.720106	331.904	1.06412	433.651	1.38873	481.932	1.584	574.403	1.89628	677.522	2.29454
26.6396	0.0644608			239.812	0.718235	331.167	1.06175	432.807	1.38603	480.743	1.58026	573.062	1.89218	676.06	2.28978
26.3267	0.0635359			239.186	0.716356	330.427	1.05938	431.96	1.38332	479.549	1.57651	571.714	1.88804	674.59	2.28499
26.0109	0.0626074			238.559	0.714468	329.684	1.05699	431.106	1.3806	478.35	1.57274	570.357	1.88388	673.114	2.28016
25.6937	0.0616766			237.931	0.712572	328.939	1.05459	430.247	1.37787	477.148	1.56895	568.991	1.87968	671.632	2.2753
25.3753	0.0607443			237.301	0.710666	328.192	1.05217	429.385	1.37513	475.943	1.56513	567.618	1.87543	670.146	2.27043
25.0543	0.0598117			236.668	0.708754	327.441	1.04975	428.521	1.37237	474.737	1.56129	566.237	1.87115	668.653	2.26552
24.7321	0.0588795			236.031	0.706838	326.685	1.04731	427.653	1.36959	473.53	1.55744	564.848	1.86683	667.153	2.26059
24.4117	0.0579486			235.39	0.704917	325.925	1.04486	426.783	1.36678	472.318	1.55356	563.453	1.8625	665.646	2.25561
24.0942	0.05702			234.745	0.70299	325.162	1.04241	425.908	1.36396	471.102	1.54967	562.054	1.85816	664.131	2.25059
23.7791	0.0560943			234.097	0.701055	324.396	1.03994	425.027	1.36112	469.882	1.54577	560.651	1.8538	662.606	2.24555
23.4636	0.0551706			233.445	0.699112	323.626	1.03746	424.14	1.35826	468.661	1.54186	559.246	1.84942	661.074	2.24048
23.1464	0.054246			232.791	0.69716	322.852	1.03497	423.248	1.35538	467.438	1.53793	557.833	1.84501	659.537	2.23538
22.8287	0.0533196			232.136	0.6952	322.075	1.03247	422.352	1.35249	466.209	1.53399	556.411	1.84057	657.996	2.23025
22.5108	0.0523924			231.479	0.693232	321.295	1.02996	421.453	1.34958	464.975	1.53004	554.982	1.83611	656.452	2.22509
22.1921	0.0514653			230.821	0.69126	320.512	1.02743	420.549	1.34665	463.738	1.52607	553.545	1.83163	654.901	2.2199
21.874	0.0505392			230.162	0.689282	319.724	1.0249	419.641	1.34371	462.496	1.52207	552.099	1.82714	653.346	2.21469
21.5575	0.049615			229.499	0.687299	318.932	1.02235	418.728	1.34076	461.248	1.51806	550.643	1.82262	651.784	2.20947
21.243	0.0486934			228.835	0.685312	318.134	1.0198	417.811	1.33779	459.993	1.51403	549.182	1.81808	650.214	2.20422
20.9297	0.0477735			228.169	0.68332	317.332	1.01723	416.887	1.33481	458.733	1.50998	547.718	1.81353	648.637	2.19899
20.616	0.0468523			227.501	0.681327	316.528	1.01465	415.958	1.33182	457.468	1.50591	546.251	1.80894	647.054	2.19379
20.3014	0.0459291			226.832	0.679331	315.719	1.01206	415.022	1.32882	456.202	1.50182	544.78	1.80434	645.465	2.1886
19.9862	0.0450048			226.161	0.677333	314.904	1.00947	414.082	1.32581	454.932	1.49771	543.301	1.79972	643.868	2.18337
19.6708	0.0440803			225.489	0.675329	314.088	1.00686	413.137	1.32278	453.657	1.49358	541.815	1.79505	642.264	2.17812
19.3554	0.0431566			224.815	0.67332	313.267	1.00425	412.189	1.31974	452.376	1.48944	540.319	1.79035	640.654	2.17284
19.0404	0.0422344			224.141	0.671307	312.442	1.00163	411.237	1.31669	451.091	1.48528	538.817	1.78562	639.038	2.16755
18.7251	0.0413129			223.467	0.669288	311.613	0.998992	410.28	1.31364	449.802	1.4811	537.309	1.78088	637.414	2.16223
18.408	0.0403892			222.794	0.667262	310.78	0.996349	409.321	1.31057	448.506	1.47691	535.798	1.77618	635.783	2.1569
18.0887	0.0394624			222.119	0.665227	309.944	0.993698	408.359	1.30749	447.203	1.47271	534.285	1.77148	634.144	2.15157
17.7674	0.0385337			221.443	0.663183	309.106	0.991038	407.395	1.3044	445.894	1.46849	532.77	1.76676	632.496	2.14624
17.4456	0.037604			220.766	0.661134	308.266	0.988372	406.428	1.30129	444.581	1.46424	531.25	1.76202	630.839	2.14091
17.1253	0.0366742			220.089	0.65908	307.424	0.985697	405.456	1.29817	443.266	1.45998	529.727	1.75725	629.175	2.13558
16.8069	0.0357452			219.409	0.657018	306.579	0.983009	404.479	1.29504	441.948	1.45571	528.199	1.75245	627.504	2.13025
16.4887	0.034818			218.724	0.65495	305.729	0.980312	403.5	1.29189	440.626	1.45142	526.664	1.74763	625.824	2.1249
16.17	0.0338932			218.037	0.652876	304.876	0.977606	402.519	1.28874	439.303	1.44713	525.122	1.74277	624.134	2.11952
15.8513	0.0329718			217.348	0.650795	304.019	0.974895	401.533	1.28557	437.975	1.44282	523.576	1.73788	622.434	2.11412
15.5329	0.0320526			216.657	0.648707	303.156	0.972174	400.542	1.2824	436.641	1.4385	522.027	1.73296	620.726	2.10868
15.215	0.0311327			215.967	0.646615	302.288	0.969442	399.549	1.27921	435.304	1.43415	520.476	1.728	619.01	2.10321
14.8979	0.0302114			215.275	0.644518	301.417	0.9667	398.553	1.27601	433.965	1.42978	518.924	1.72302	617.286	2.09775
14.5819	0.0292912			214.579	0.642416	300.544	0.963949	397.552	1.27281	432.62	1.4254	517.368	1.71801	615.559	2.09227
14.2681	0.028375			213.879	0.640307	299.667	0.961188	396.548	1.26959	431.266	1.421	515.807	1.713	613.829	2.08677
13.9587	0.0274616			213.175	0.638189	298.789	0.958418	395.538	1.26637	429.902	1.4166	514.245	1.70797	612.094	2.08125
13.6536	0.0265499			212.469	0.636063	297.909	0.955637	394.525	1.26313	428.532	1.41218	512.68	1.7029	610.351	2.07573
13.3512	0.0256408			211.759	0.633925	297.025	0.952845	393.51	1.25988	427.159	1.40775	511.11	1.6978	608.603	2.07022
13.0508	0.0247349			211.046	0.631778	296.137	0.950042	392.493	1.25662	425.783	1.4033	509.536	1.69268	606.85	2.0647
12.7525	0.0238349			210.331	0.629623	295.246	0.947229	391.473	1.25335	424.404	1.39884	507.957	1.68754	605.09	2.05914
12.4566	0.0229432			209.613	0.627461	294.351	0.944406	390.451	1.25007	423.021	1.39436	506.372	1.6824	603.322	2.05356
12.1632	0.0220585			208.893	0.625291	293.453	0.941575	389.425	1.24678	421.631	1.38988	504.78	1.67722	601.55	2.04796
11.8725	0.0211795			208.172	0.623114	292.549	0.938734	388.394	1.24348	420.236	1.38538	503.183	1.67202	599.775	2.04234
11.5856	0.0203086			207.45	0.620931	291.641	0.935882	387.358	1.24017	418.836	1.38087	501.583	1.66682	597.997	2.03668
11.3035	0.0194482			206.725	0.618746	290.728	0.933021	386.317	1.23685	417.431	1.37635	499.979	1.66161	596.215	2.031
11.0253	0.0185967			205.998	0.616559	289.811	0.930153	385.273	1.23351	416.019	1.37182	498.373	1.65638	594.427	2.0253
10.7503	0.0177528			205.269	0.614367	288.891	0.927275	384.225	1.23016	414.601	1.36727	496.765	1.65114	592.636	2.01959
10.4785	0.0169171			204.539	0.612173	287.968	0.924385	383.174	1.22679	413.176	1.36271	495.155	1.64589	590.838	2.01386
10.2101	0.0160898			203.808	0.609974	287.041	0.921484	382.122	1.22341	411.748	1.35813	493.541	1.64063	589.034	2.00809
9.94525	0.0152734			203.075	0.607767	286.112	0.918574	381.067	1.22002	410.316	1.35354	491.921	1.63535	587.224	2.00228
9.68399	0.0144699			202.339	0.605552	285.179	0.915656	380.01	1.21662	408.88	1.34893	490.295	1.63007	585.406	1.99645
9.42642	0.0136777			201.599	0.603332	284.245	0.912731	378.95	1.2132	407.44	1.3443	488.666	1.62478	583.582	1.99061
9.17264	0.0128971			200.858	0.601103	283.31	0.909796	377.886	1.20977	405.998	1.33967	487.033	1.61948	581.75	1.98476
8.92273	0.0121301			200.117	0.598868	282.372	0.906846	376.817	1.20632	404.551	1.33501	485.393	1.61414	579.912	1.97891
8.67767	0.011377			199.373	0.596627	281.433	0.903883	375.743	1.20287	403.098	1.33035	483.748	1.60879	578.069	1.97306
8.4384	0.0106378			198.628	0.594383	280.492	0.900911	374.666	1.1994	401.643	1.32567	482.097	1.6034	576.222	1.96722
8.2049	0.00991086			197.882	0.592133	279.548	0.89793	373.586	1.19592	400.188	1.32099	480.44	1.59798	574.37	1.96139
7.97714	0.0091963			197.133	0.589877	278.603	0.894941	372.502	1.19243	398.73	1.3163	478.779	1.59256	572.514	1.95556
7.75418	0.00849611			196.381	0.587615	277.656	0.891942	371.413	1.18893	397.269	1.31159	477.113	1.58712	570.652	1.94973
7.53512	0.00780852			195.625	0.585347	276.703	0.888935	370.319	1.18541	395.805	1.30687	475.444	1.58166	568.784	1.94387
7.32	0.00713182			194.868	0.583073	275.744	0.88592	369.221	1.18189	394.336	1.30213	473.773	1.57618	566.911	1.93797
7.10886	0.0064662			194.11	0.580791	274.782	0.882898	368.122	1.17835	392.861	1.29738	472.099	1.57067	565.03	1.93204
6.90172	0.00581181			193.349	0.578502	273.82	0.879868	367.021	1.17481	391.38	1.2926	470.421	1.56515	563.138	1.9261
6.69771	0.00516881			192.585	0.576209	272.856	0.876827	365.915	1.17125	389.894	1.28782	468.738	1.55961	561.238	1.92013
6.49689	0.00453731			191.819	0.573912	271.887	0.873777	364.805	1.16768	388.405	1.28303	467.051	1.55407	559.33	1.91411
6.30203	0.00391742			191.049	0.571609	270.915	0.870719	363.691	1.1641	386.916	1.27822	465.36	1.54852	557.415	1.90806
6.11399	0.00330924			190.276	0.5693	269.941	0.867653	362.575	1.16051	385.424	1.2734	463.666	1.54297	555.495	1.90197
5.93082	0.00271285			189.503	0.566986	268.962	0.864578	361.457	1.15691	383.928	1.26858	461.97	1.5374	553.57	1.89585
5.75158	0.00212832			188.728	0.564668	267.979	0.861495	360.336	1.15331	382.431	1.26375	460.271	1.5318	551.639	1.88969
5.57627	0.0015575			187.952	0.562348	266.991	0.858403	359.21	1.14971	380.932	1.25891	458.569	1.52616	549.702	1.8835
5.40489	0.00100218			187.172	0.560024	265.999	0.855302	358.081	1.1461	379.429	1.25406	456.863	1.52048	547.758	1.87729
5.23744	0.000460399			186.389	0.557696	265.006	0.852191	356.951	1.14248	377.921	1.24919	455.152	1.51475	545.808	1.87106
5.0739	-6.97294e-05			185.604	0.555366	264.012	0.849071	355.819	1.13886	376.412	1.24431	453.436	1.509	543.85	1.8648
4.91427	-0.0005882			184.818	0.553032	263.015	0.84594	354.685	1.13523	374.899	1.23941	451.714	1.50326	541.888	1.85852
4.75852	-0.00109502			184.031	0.550694	262.015	0.8428	353.545	1.13159	373.381	1.2345	449.986	1.49752	539.921	1.85225
4.60756	-0.00158838			183.244	0.548353	261.011	0.839651	352.401	1.12794	371.859	1.22957	448.254	1.49176	537.949	1.84596
4.46222	-0.00206475			182.459	0.546007	260.004	0.836495	351.252	1.12428	370.333	1.22464	446.517	1.48598	535.97	1.83965
4.3215	-0.00252442			181.673	0.543653	258.995	0.83333	350.1	1.12061	368.803	1.21969	444.774	1.48018	533.988	1.83333
4.18533	-0.00297129			180.884	0.541295	257.982	0.830152	348.945	1.11692	367.268	1.21474	443.026	1.47436	532.005	1.827
4.05455	-0.00340733			180.093	0.538933	256.966	0.82696	347.786	1.11322	365.727	1.20978	441.273	1.46854	530.02	1.82068
3.92814	-0.00383257			179.3	0.536566	255.945	0.823755	346.624	1.10952	364.183	1.20482	439.517	1.4627	528.033	1.81436
3.80514	-0.00424708			178.505	0.534193	254.92	0.820539	345.46	1.1058	362.636	1.19985	437.754	1.45685	526.041	1.80805
3.68459	-0.00465092			177.71	0.531815	253.891	0.817312	344.295	1.10208	361.086	1.19487	435.986	1.45096	524.044	1.80172
3.56559	-0.00504417			176.913	0.529432	252.861	0.814073	343.126	1.09836	359.533	1.18989	434.215	1.44506	522.046	1.79535
3.45002	-0.00542691			176.113	0.527043	251.829	0.810822	341.953	1.09464	357.974	1.1849	432.44	1.43914	520.045	1.78895
3.34057	-0.00579923			175.311	0.524649	250.794	0.807557	340.775	1.09091	356.412	1.1799	430.659	1.4332	518.041	1.7825
3.23707	-0.00616121			174.507	0.52225	249.756	0.804278	339.595	1.08716	354.848	1.17489	428.874	1.42724	516.032	1.77602
3.13756	-0.00651296			173.7	0.519846	248.714	0.800989	338.411	1.08341	353.278	1.16987	427.085	1.42129	514.018	1.7695
3.04194	-0.00685276			172.892	0.517438	247.668	0.797689	337.222	1.07964	351.703	1.16486	425.293	1.41533	511.999	1.76296
2.95107	-0.00717899			172.085	0.515025	246.62	0.79438	336.026	1.07586	350.124	1.15983	423.496	1.40938	509.975	1.7564
2.86298	-0.00749373			171.279	0.512607	245.569	0.791064	334.826	1.07207	348.542	1.15479	421.694	1.40344	507.945	1.74985
2.77584	-0.00779901			170.472	0.510182	244.515	0.78774	333.625	1.06827	346.955	1.14973	419.887	1.3975	505.912	1.74328
2.69059	-0.00809494			169.662	0.507751	243.458	0.784409	332.421	1.06446	345.361	1.14467	418.074	1.39154	503.875	1.73669
2.60814	-0.00838164			168.848	0.505311	242.396	0.781069	331.214	1.06064	343.764	1.13961	416.254	1.38558	501.834	1.7301
2.52845	-0.00865924			168.029	0.502862	241.331	0.777717	330.003	1.05682	342.163	1.13453	414.429	1.37962	499.789	1.72349
2.45147	-0.00892786			167.209	0.500404	240.262	0.774354	328.79	1.05298	340.556	1.12945	412.596	1.37365	497.742	1.71686
2.37717	-0.00918763			166.389	0.49794	239.193	0.770981	327.573	1.04912	338.943	1.12437	410.755	1.36766	495.692	1.71021
2.3055	-0.00943869			165.568	0.495466	238.124	0.767598	326.352	1.04526	337.324	1.11928	408.91	1.36163	493.638	1.70354
2.23642	-0.00968118			164.745	0.492986	237.053	0.764208	325.126	1.04139	335.7	1.11418	407.061	1.35558	491.575	1.69685
2.17078	-0.00991523			163.918	0.490501	235.981	0.76081	323.893	1.03751	334.071	1.10907	405.209	1.34953	489.504	1.69014
2.10942	-0.010141			163.09	0.488014	234.906	0.757407	322.655	1.03362	332.438	1.10395	403.352	1.34347	487.427	1.68342
2.05129	-0.0103586			162.262	0.485527	233.829	0.754	321.411	1.02971	330.801	1.09882	401.49	1.33739	485.347	1.67668
1.99632	-0.0105682			161.432	0.483041	232.749	0.750588	320.161	1.02578	329.16	1.0937	399.624	1.33128	483.264	1.66992
1.94532	-0.0107699			160.6	0.480553	231.665	0.747169	318.909	1.02184	327.514	1.08856	397.752	1.32515	481.176	1.66315
1.89727	-0.0109639			159.765	0.47806	230.578	0.743746	317.653	1.01789	325.866	1.08342	395.873	1.31901	479.083	1.65634
1.85117	-0.0111503			158.929	0.475563	229.491	0.740315	316.394	1.01394	324.215	1.07826	393.991	1.31288	476.982	1.64951
1.80698	-0.0113294			158.092	0.473064	228.404	0.736873	315.134	1.00997	322.561	1.07309	392.106	1.30673	474.874	1.64265
1.76467	-0.0115011			157.255	0.470564	227.316	0.73342	313.87	1.006	320.905	1.06791	390.215	1.30058	472.762	1.63577
1.72418	-0.0116657			156.417	0.46806	226.224	0.729962	312.603	1.002	319.243	1.06271	388.319	1.29444	470.645	1.62889
1.68548	-0.0118216			155.577	0.465551	225.131	0.7265	311.332	0.997995	317.577	1.05752	386.418	1.28831	468.522	1.622
1.64854	-0.011967			154.733	0.46304	224.038	0.723032	310.055	0.993976	315.908	1.05232	384.51	1.28219	466.389	1.61508
1.6133	-0.0121042			153.888	0.460525	222.943	0.719556	308.772	0.98995	314.237	1.0471	382.597	1.27608	464.251	1.60814
1.58064	-0.0122353			153.042	0.458005	221.844	0.716074	307.485	0.985919	312.566	1.04187	380.677	1.27	462.107	1.60118
1.5514	-0.0123602			152.196	0.455482	220.741	0.712588	306.192	0.981879	310.89	1.03663	378.75	1.26394	459.958	1.59418
1.52453	-0.0124774			151.35	0.452953	219.638	0.709097	304.895	0.977828	309.212	1.03137	376.817	1.25788	457.806	1.58715
1.49996	-0.0125853			150.503	0.450421	218.533	0.7056	303.595	0.973761	307.531	1.0261	374.876	1.25182	455.651	1.58008
1.47853	-0.012686			149.655	0.447886	217.427	0.702094	302.293	0.969681	305.851	1.02082	372.929	1.24574	453.493	1.57297
1.45921	-0.0127814			148.806	0.445348	216.321	0.698577	300.99	0.965588	304.171	1.01552	370.978	1.23964	451.329	1.56585
1.44102	-0.0128719			147.957	0.442808	215.216	0.695053	299.685	0.961479	302.488	1.01021	369.023	1.23352	449.159	1.55871
1.42392	-0.0129556			147.106	0.440266	214.109	0.691522	298.378	0.957355	300.801	1.00489	367.064	1.22738	446.982	1.55155
1.4088	-0.013031			146.255	0.43772	212.999	0.687984	297.068	0.953222	299.109	0.999559	365.104	1.22122	444.802	1.54436
1.3974	-0.0131001			145.404	0.435168	211.885	0.684443	295.755	0.949079	297.41	0.994217	363.142	1.21505	442.618	1.53715
1.38958	-0.0131651			144.552	0.432613	210.768	0.680896	294.441	0.944924	295.706	0.988869	361.177	1.20885	440.43	1.52992
1.38336	-0.0132259			143.697	0.430055	209.646	0.677342	293.125	0.940758	293.996	0.983519	359.209	1.20265	438.236	1.52268
1.37777	-0.0132828			142.841	0.427492	208.521	0.67378	291.805	0.936585	292.282	0.978163	357.238	1.19645	436.035	1.51544
1.37279	-0.0133358			141.983	0.424924	207.392	0.670211	290.484	0.93241	290.564	0.972805	355.263	1.19024	433.825	1.50822
1.36839	-0.0133851			141.122	0.42235	206.26	0.666635	289.161	0.928232	288.843	0.967445	353.281	1.18402	431.605	1.50101
1.36547	-0.0134308			140.26	0.41977	205.127	0.663052	287.838	0.92405	287.119	0.962078	351.295	1.1778	429.377	1.49379
1.36579	-0.013473			139.399	0.417187	203.994	0.659462	286.51	0.919863	285.394	0.956698	349.304	1.17155	427.142	1.48654
1.37011	-0.0135118			138.54	0.414599	202.86	0.655867	285.178	0.915672	283.664	0.951307	347.311	1.16528	424.902	1.47926
1.37735	-0.0135473			137.679	0.412011	201.723	0.652269	283.841	0.911475	281.931	0.945909	345.315	1.15899	422.655	1.47196
1.38647	-0.0135796			136.817	0.409421	200.585	0.648665	282.501	0.907271	280.195	0.940503	343.317	1.15269	420.401	1.46464
1.39736	-0.0136089			135.953	0.406827	199.444	0.645056	281.158	0.903061	278.458	0.935093	341.319	1.14638	418.144	1.45732
1.40904	-0.013637			135.087	0.404226	198.302	0.641437	279.813	0.898843	276.716	0.929673	339.319	1.14005	415.883	1.45
1.42055	-0.0136658			134.218	0.401619	197.158	0.637809	278.465	0.894618	274.97	0.92424	337.316	1.13371	413.618	1.44269
1.43188	-0.0136935			133.348	0.399004	196.011	0.634173	277.113	0.890389	273.222	0.918799	335.312	1.12736	411.348	1.43538
1.44394	-0.0137181			132.475	0.396381	194.861	0.630531	275.758	0.886157	271.474	0.913345	333.304	1.12096	409.077	1.42807
1.45851	-0.0137399			131.599	0.393751	193.71	0.626883	274.4	0.881919	269.726	0.907883	331.292	1.11452	406.804	1.42075
1.47547	-0.013759			130.72	0.391117	192.557	0.62323	273.04	0.877673	267.975	0.902413	329.279	1.10804	404.529	1.41339
1.49379	-0.0137753			129.84	0.388479	191.403	0.619571	271.676	0.873415	266.221	0.896935	327.265	1.10151	402.25	1.40601
1.51338	-0.0137892			128.959	0.385839	190.248	0.615907	270.309	0.869147	264.466	0.891446	325.249	1.09493	399.966	1.39861
1.53327	-0.0138005			128.077	0.383198	189.091	0.612238	268.937	0.864869	262.705	0.885945	323.23	1.08833	397.677	1.3912
1.5525	-0.0138095			127.195	0.380559	187.93	0.608563	267.562	0.860578	260.941	0.880431	321.21	1.08172	395.384	1.38377
1.5711	-0.0138162			126.311	0.377919	186.768	0.604884	266.184	0.856276	259.174	0.874902	319.19	1.07509	393.086	1.37632
1.58907	-0.0138207			125.425	0.375278	185.604	0.601199	264.803	0.851968	257.405	0.86936	317.168	1.06844	390.783	1.36885
1.60642	-0.0138231			124.538	0.372634	184.438	0.59751	263.416	0.847653	255.632	0.863812	315.145	1.06177	388.477	1.36136
1.62316	-0.0138235			123.648	0.369986	183.271	0.593819	262.027	0.84333	253.855	0.858259	313.12	1.05509	386.17	1.35386
1.6393	-0.013822			122.755	0.367329	182.102	0.590124	260.635	0.838999	252.075	0.8527	311.092	1.04841	383.858	1.34635
1.65485	-0.0138169			121.861	0.364666	180.933	0.586423	259.241	0.834665	250.295	0.847133	309.06	1.04173	381.54	1.33883
1.66983	-0.0138064			120.966	0.361998	179.765	0.582716	257.844	0.830328	248.515	0.841557	307.027	1.03503	379.219	1.33128
1.68423	-0.0137927			120.071	0.359328	178.596	0.579007	256.446	0.825986	246.732	0.835973	304.989	1.02834	376.894	1.32372
1.69808	-0.0137777			119.177	0.356653	177.426	0.575296	255.046	0.821635	244.947	0.830384	302.947	1.02164	374.565	1.31614
1.71139	-0.0137615			118.282	0.353974	176.256	0.571579	253.643	0.817272	243.161	0.824787	300.901	1.01493	372.232	1.30855
1.72416	-0.0137424			117.386	0.351289	175.086	0.567854	252.238	0.8129	241.374	0.819186	298.851	1.00819	369.899	1.30095
1.73731	-0.0137186			116.489	0.3486	173.916	0.564122	250.829	0.808522	239.587	0.813582	296.796	1.00143	367.562	1.29336
1.75265	-0.0136922			115.591	0.345906	172.743	0.560385	249.416	0.80414	237.801	0.807974	294.738	0.994635	365.22	1.28577
1.77005	-0.0136652			114.69	0.343208	171.569	0.556645	247.999	0.79975	236.016	0.802359	292.679	0.987811	362.873	1.27818
1.7876	-0.0136377			113.79	0.340507	170.393	0.5529	246.579	0.79535	234.23	0.796736	290.615	0.980965	360.521	1.2706
1.80435	-0.0136096			112.889	0.337803	169.216	0.549148	245.158	0.790941	232.441	0.791103	288.546	0.974105	358.164	1.26301
1.82033	-0.013581			111.988	0.335095	168.039	0.545393	243.737	0.786527	230.648	0.78546	286.471	0.967237	355.802	1.2554
1.83555	-0.0135521			111.087	0.332385	166.861	0.541636	242.314	0.782106	228.855	0.779808	284.389	0.96036	353.436	1.24777
1.85094	-0.0135227			110.183	0.329673	165.681	0.53788	240.889	0.777671	227.063	0.77415	282.303	0.953471	351.064	1.24012
1.8674	-0.013493			109.278	0.326958	164.5	0.534119	239.461	0.773224	225.271	0.768484	280.216	0.946569	348.688	1.23246
1.88485	-0.013463			108.373	0.32424	163.317	0.530352	238.032	0.768769	223.478	0.762809	278.129	0.939652	346.31	1.22477
1.90324	-0.0134328			107.466	0.321518	162.13	0.526578	236.6	0.764308	221.682	0.757122	276.042	0.932726	343.93	1.21707
1.92161	-0.0134005			106.559	0.318792	160.941	0.522796	235.166	0.759837	219.881	0.751427	273.954	0.9258	341.547	1.20937
1.93992	-0.0133646			105.651	0.316065	159.752	0.519012	233.727	0.755358	218.075	0.745726	271.864	0.91887	339.162	1.2017
1.95908	-0.0133269			104.741	0.313339	158.56	0.515225	232.283	0.750872	216.266	0.740017	269.769	0.911926	336.776	1.19403
1.97722	-0.0132894			103.83	0.310609	157.368	0.511433	230.837	0.746376	214.454	0.734299	267.671	0.904974	334.386	1.18635
1.99253	-0.0132521			102.918	0.307875	156.174	0.507636	229.388	0.741871	212.64	0.728571	265.571	0.898022	331.994	1.17865
2.00604	-0.0132152			102.006	0.305136	154.979	0.503836	227.939	0.737362	210.825	0.72283	263.47	0.891067	329.601	1.17091
2.01872	-0.0131785			101.095	0.302394	153.783	0.500031	226.488	0.732851	209.009	0.717076	261.365	0.884117	327.204	1.16315
2.0315	-0.0131422			100.185	0.299648	152.586	0.496223	225.034	0.728333	207.19	0.711309	259.257	0.877158	324.805	1.15534
2.04529	-0.0131061			99.2752	0.296897	151.388	0.492412	223.576	0.723807	205.368	0.705529	257.144	0.870181	322.404	1.14747
2.05911	-0.0130705			98.3654	0.294138	150.189	0.488601	222.113	0.719269	203.545	0.699744	255.029	0.863193	320	1.13952
2.07203	-0.0130352			97.4565	0.291371	148.989	0.484784	220.645	0.714722	201.722	0.693955	252.913	0.856201	317.592	1.13154
2.08409	-0.0130003			96.5483	0.288599	147.786	0.48096	219.173	0.71017	199.897	0.688161	250.794	0.849212	315.179	1.12354
2.09531	-0.0129659			95.64	0.285823	146.582	0.47713	217.696	0.705614	198.072	0.682361	248.671	0.842223	312.761	1.11553
2.1048	-0.01293			94.7305	0.283042	145.377	0.473295	216.218	0.701051	196.244	0.676553	246.543	0.835233	310.341	1.10752
2.11081	-0.012891			93.819	0.280257	144.17	0.469459	214.738	0.696482	194.414	0.670736	244.414	0.828247	307.919	1.09951
2.11349	-0.0128509			92.9065	0.277471	142.962	0.465618	213.256	0.691908	192.58	0.664909	242.283	0.821282	305.495	1.0915
2.1157	-0.0128116			91.9938	0.274685	141.753	0.461772	211.774	0.687327	190.743	0.65907	240.149	0.814344	303.066	1.08349
2.11929	-0.012773			91.0801	0.2719	140.543	0.457921	210.293	0.68274	188.901	0.653217	238.012	0.807419	300.633	1.07546
2.1242	-0.0127353			90.1654	0.269117	139.334	0.454065	208.814	0.678148	187.055	0.647355	235.873	0.800514	298.196	1.0674
2.13127	-0.0126983			89.2496	0.266332	138.126	0.450205	207.331	0.673547	185.203	0.641489	233.731	0.793635	295.757	1.05931
2.14131	-0.0126622			88.3337	0.263544	136.918	0.446338	205.846	0.66894	183.346	0.635617	231.585	0.786759	293.316	1.0512
2.15328	-0.012625			87.4196	0.260753	135.708	0.442464	204.358	0.664328	181.485	0.629734	229.437	0.779867	290.873	1.04306
2.16526	-0.012585			86.507	0.257959	134.495	0.438583	202.868	0.659707	179.62	0.623843	227.291	0.772956	288.429	1.03491
2.17723	-0.0125443			85.595	0.255164	133.28	0.434695	201.375	0.655076	177.751	0.617947	225.146	0.766052	285.983	1.02676
2.19009	-0.0125046			84.6827	0.252364	132.063	0.430803	199.88	0.650431	175.877	0.612044	223	0.759179	283.535	1.0186
2.20289	-0.0124661			83.7699	0.24956	130.846	0.426908	198.385	0.645775	173.999	0.606132	220.853	0.752316	281.086	1.01042
2.21561	-0.0124286			82.8568	0.246753	129.627	0.42301	196.892	0.641112	172.121	0.60021	218.702	0.745432	278.635	1.00224
2.22916	-0.0123923			81.9432	0.243944	128.405	0.419106	195.4	0.636444	170.244	0.594282	216.548	0.738526	276.182	0.994061
2.24257	-0.0123551			81.0302	0.241131	127.181	0.415196	193.905	0.631768	168.37	0.588349	214.391	0.731605	273.725	0.985872
2.25493	-0.0123155			80.1176	0.238315	125.955	0.411282	192.407	0.627085	166.498	0.58241	212.23	0.724677	271.266	0.977686
2.26718	-0.0122753			79.2044	0.235494	124.727	0.407364	190.907	0.622397	164.626	0.576467	210.065	0.717758	268.806	0.969501
2.28023	-0.0122364			78.2898	0.232668	123.5	0.403442	189.403	0.6177	162.756	0.570523	207.899	0.710863	266.345	0.961316
2.29312	-0.0121989			77.3738	0.229838	122.273	0.399515	187.899	0.612996	160.886	0.564576	205.732	0.70398	263.879	0.95313
2.30492	-0.0121627			76.4574	0.227006	121.045	0.395586	186.394	0.608287	159.014	0.558629	203.562	0.697087	261.41	0.944931
2.31569	-0.0121277			75.5404	0.224172	119.815	0.391655	184.887	0.60357	157.141	0.552682	201.39	0.690173	258.937	0.93673
2.32544	-0.0120941			74.6221	0.221335	118.582	0.387724	183.377	0.598846	155.269	0.546732	199.218	0.683237	256.46	0.928543
2.33422	-0.0120616			73.7025	0.218499	117.348	0.383795	181.865	0.594119	153.399	0.540774	197.046	0.676296	253.98	0.920368
2.34207	-0.0120304			72.7824	0.215663	116.112	0.379864	180.353	0.589392	151.531	0.534805	194.871	0.669365	251.497	0.912194
2.349	-0.0120003			71.8629	0.212827	114.876	0.37593	178.841	0.584657	149.664	0.528825	192.692	0.662442	249.012	0.904011
2.35598	-0.0119714			70.9438	0.209989	113.643	0.371989	177.329	0.579909	147.797	0.522837	190.51	0.655515	246.527	0.895819
2.36389	-0.0119437			70.0242	0.207152	112.41	0.368042	175.816	0.575149	145.93	0.516846	188.327	0.648581	244.042	0.887634
2.37178	-0.0119171			69.1041	0.204316	111.175	0.364085	174.3	0.570379	144.062	0.510856	186.142	0.641648	241.552	0.879473
2.37965	-0.0118915			68.1845	0.20148	109.938	0.360123	172.781	0.565596	142.192	0.50486	183.957	0.634713	239.06	0.871325
2.3893	-0.0118671			67.2652	0.198642	108.699	0.356158	171.262	0.560802	140.322	0.498854	181.774	0.627765	236.567	0.86317
2.40066	-0.0118437			66.3453	0.195803	107.454	0.352194	169.742	0.556002	138.453	0.492837	179.59	0.620801	234.074	0.854998
2.41272	-0.0118213			65.4249	0.192962	106.205	0.34823	168.222	0.551197	136.582	0.486808	177.406	0.61383	231.58	0.846808
2.42545	-0.0118			64.5039	0.190116	104.954	0.344266	166.698	0.546386	134.709	0.48077	175.223	0.606858	229.086	0.838609
2.43788	-0.0117796			63.5814	0.187269	103.704	0.3403	165.173	0.541564	132.837	0.474728	173.043	0.599893	226.589	0.830401
2.45003	-0.0117602			62.6575	0.18442	102.453	0.336332	163.646	0.536735	130.967	0.468685	170.863	0.59293	224.088	0.822181
2.46372	-0.0117417			61.7331	0.181569	101.201	0.332363	162.118	0.531902	129.099	0.462637	168.683	0.58596	221.583	0.813951
2.47886	-0.0117242			60.8091	0.178715	99.9494	0.328396	160.587	0.527068	127.232	0.456578	166.505	0.57897	219.075	0.8057
2.49355	-0.0117075			59.8855	0.175857	98.6984	0.324428	159.056	0.522229	125.364	0.45051	164.325	0.57195	216.562	0.797437
2.50689	-0.0116917			58.9614	0.172997	97.4473	0.320456	157.525	0.517383	123.496	0.444438	162.144	0.564909	214.044	0.789179
2.51984	-0.0116767			58.0358	0.170135	96.1955	0.316479	155.995	0.512532	121.627	0.438358	159.959	0.557871	211.522	0.780925
2.53331	-0.0116626			57.1079	0.167271	94.9425	0.312499	154.464	0.507676	119.756	0.432274	157.771	0.550853	208.996	0.772674
2.54636	-0.0116493			56.1778	0.164405	93.6877	0.308518	152.931	0.502814	117.885	0.426189	155.581	0.54387	206.466	0.764425
2.55807	-0.0116367			55.2464	0.161539	92.4314	0.304535	151.395	0.497946	116.014	0.4201	153.394	0.536928	203.931	0.756166
2.56851	-0.0116249			54.3147	0.158672	91.1749	0.300546	149.857	0.493075	114.142	0.414011	151.207	0.530002	201.396	0.747899
2.5777	-0.0116139			53.3837	0.155803	89.9195	0.296552	148.32	0.488197	112.267	0.407923	149.02	0.523074	198.86	0.73963
2.58661	-0.0116035			52.4532	0.152931	88.6664	0.292554	146.781	0.483314	110.394	0.401836	146.832	0.51613	196.323	0.731359
2.59616	-0.0115939			51.5215	0.150058	87.4156	0.288552	145.241	0.478427	108.522	0.395747	144.641	0.509169	193.79	0.723075
2.60539	-0.0115849			50.5876	0.147183	86.1666	0.284546	143.7	0.473534	106.652	0.389655	142.447	0.50219	191.257	0.714779
2.6134	-0.0115766			49.6525	0.144308	84.9195	0.280538	142.156	0.468636	104.782	0.383559	140.25	0.495182	188.723	0.706478
2.62023	-0.0115689			48.7164	0.141431	83.6754	0.276528	140.611	0.463735	102.912	0.377459	138.05	0.488143	186.188	0.698181
2.62594	-0.0115618			47.7792	0.138556	82.4336	0.272516	139.064	0.458827	101.044	0.371351	135.847	0.481083	183.654	0.689887
2.63055	-0.0115553			46.8419	0.135679	81.1925	0.268498	137.514	0.453912	99.1775	0.365237	133.643	0.474008	181.124	0.681585
2.63412	-0.0115494			45.9045	0.132802	79.9523	0.264479	135.962	0.448986	97.3109	0.359117	131.438	0.466926	178.598	0.673266
2.63669	-0.011544			44.9661	0.129924	78.7133	0.260457	134.406	0.444051	95.4441	0.352995	129.231	0.459835	176.074	0.664929
2.63829	-0.0115392			44.0266	0.127051	77.4747	0.256432	132.849	0.439109	93.5788	0.346873	127.022	0.452716	173.552	0.656564
2.63989	-0.0115349			43.0872	0.124184	76.236	0.252404	131.29	0.434157	91.7151	0.340753	124.814	0.445557	171.031	0.648154
2.64238	-0.0115311			42.1495	0.121324	74.9984	0.248372	129.729	0.429194	89.851	0.334631	122.607	0.438378	168.508	0.639718
2.64482	-0.0115277			41.2162	0.118469	73.7629	0.244335	128.167	0.424217	87.9864	0.328504	120.399	0.431194	165.984	0.631283
2.64721	-0.0115249			40.2881	0.115624	72.5271	0.240298	126.606	0.419228	86.1215	0.322376	118.19	0.424003	163.457	0.622858
2.65046	-0.0115224			39.364	0.11279	71.2885	0.236262	125.046	0.414232	84.2543	0.316244	115.983	0.416795	160.93	0.614441
2.65361	-0.0115205			38.4437	0.10997	70.0475	0.232223	123.485	0.409236	82.3849	0.310112	113.78	0.40956	158.401	0.606012
2.65576	-0.0115189			37.5279	0.107165	68.8055	0.22818	121.923	0.404239	80.5171	0.303985	111.581	0.402296	155.869	0.597562
2.65694	-0.0115177			36.6182	0.104378	67.5627	0.224139	120.36	0.399239	78.6563	0.297866	109.385	0.39502	153.335	0.58911
2.65721	-0.0115169			35.7162	0.10161	66.3186	0.2201	118.794	0.394238	76.8038	0.291756	107.19	0.387741	150.801	0.580672
2.65659	-0.0115164			34.8224	0.0988642	65.0725	0.216059	117.226	0.389237	74.9595	0.285665	104.998	0.380446	148.266	0.572246
2.65513	-0.0115163			33.9381	0.0961413	63.8241	0.212014	115.656	0.384234	73.1264	0.279597	102.808	0.373136	145.727	0.563824
2.65378	-0.0115166			33.0639	0.0934414	62.5745	0.207966	114.085	0.379225	71.3076	0.27355	100.616	0.365817	143.185	0.555402
2.65344	-0.0115171			32.1993	0.0907643	61.326	0.203915	112.512	0.37421	69.5026	0.26753	98.4246	0.358497	140.64	0.54698
2.65316	-0.011518			31.3455	0.0881133	60.0778	0.199863	110.938	0.369189	67.7088	0.261543	96.2348	0.351173	138.092	0.538549
2.65203	-0.0115191			30.5038	0.0854917	58.8285	0.195808	109.363	0.364163	65.9274	0.255596	94.0472	0.343836	135.542	0.530098
2.65099	-0.0115205			29.6736	0.0829008	57.5793	0.191754	107.787	0.359132	64.1633	0.249691	91.8636	0.336493	132.991	0.521619
2.65095	-0.0115222			28.8544	0.0803417	56.3323	0.187702	106.211	0.354095	62.4193	0.243829	89.6897	0.329168	130.443	0.51312
2.65097	-0.0115241			28.0472	0.0778155	55.0877	0.183652	104.637	0.349055	60.6961	0.23801	87.529	0.321878	127.897	0.504619
2.65011	-0.0115263			27.2524	0.0753233	53.8457	0.179608	103.064	0.344009	58.9927	0.232241	85.3811	0.314638	125.353	0.496117
2.64844	-0.0115287			26.4684	0.072864	52.6074	0.175573	101.491	0.338959	57.3062	0.22653	83.2458	0.30746	122.81	0.487612
2.64597	-0.0115313			25.6955	0.0704352	51.3737	0.171553	99.9202	0.333902	55.6375	0.220876	81.1246	0.300332	120.265	0.479113
2.64366	-0.0115341			24.9349	0.0680358	50.1467	0.167552	98.3506	0.328833	53.9912	0.215278	79.0171	0.29323	117.721	0.470618
2.64242	-0.0115371			24.1857	0.0656689	48.9291	0.163575	96.7824	0.323754	52.3677	0.209739	76.9247	0.28616	115.179	0.462117
2.64129	-0.0115403			23.4474	0.0633389	47.7215	0.159625	95.2153	0.318666	50.766	0.204262	74.8506	0.279138	112.639	0.45361
2.64026	-0.0115436			22.7212	0.0610464	46.5248	0.155705	93.6488	0.313567	49.1865	0.198854	72.796	0.272166	110.101	0.445104
2.64024	-0.0115471			22.0089	0.0587884	45.3413	0.151812	92.0826	0.308459	47.6299	0.193519	70.7639	0.265251	107.567	0.436609
2.64029	-0.0115508			21.3116	0.0565638	44.1709	0.147947	90.5155	0.303348	46.0966	0.188257	68.7552	0.258405	105.043	0.428132
2.63947	-0.0115564			20.6284	0.0543751	43.0122	0.144116	88.9462	0.298234	44.5871	0.183065	66.7692	0.251641	102.53	0.419671
2.63784	-0.0115657			19.9576	0.0522264	41.8659	0.140323	87.3756	0.293116	43.1037	0.17795	64.8084	0.244944	100.03	0.411224
2.63543	-0.0115767			19.2982	0.0501181	40.7315	0.136572	85.8043	0.287991	41.6484	0.172916	62.8756	0.238309	97.5447	0.402809
2.63319	-0.0115875			18.6506	0.0480469	39.6088	0.132866	84.2319	0.282861	40.2215	0.167961	60.9695	0.231756	95.079	0.394441
2.63202	-0.011598			18.0147	0.0460113	38.4984	0.129204	82.6592	0.277727	38.8231	0.163083	59.0891	0.22529	92.6339	0.386126
2.63187	-0.0116084			17.3907	0.0440135	37.4034	0.125586	81.0868	0.272588	37.4534	0.158284	57.2368	0.218902	90.211	0.37786
2.63362	-0.0116186			16.7796	0.0420557	36.328	0.122013	79.5134	0.267445	36.1123	0.153564	55.415	0.212597	87.8116	0.369641
2.63718	-0.0116285			16.1823	0.0401362	35.2705	0.118486	77.9378	0.262303	34.7981	0.148924	53.6242	0.206377	85.4353	0.361475
2.64064	-0.0116382			15.5989	0.0382552	34.2275	0.115005	76.3609	0.257167	33.5091	0.144366	51.8647	0.200252	83.0815	0.353366
2.64401	-0.0116478			15.0291	0.0364146	33.1994	0.111573	74.7831	0.252038	32.2473	0.139891	50.1351	0.194226	80.7532	0.345321
2.6482	-0.0116571			14.4722	0.0346126	32.1874	0.108193	73.2044	0.246913	31.0128	0.135498	48.4339	0.18828	78.4536	0.337334
2.65134	-0.0116643			13.9281	0.0328494	31.1909	0.104865	71.6262	0.241793	29.8017	0.13119	46.7615	0.182408	76.1834	0.329413
2.65166	-0.0116678			13.3985	0.0311285	30.2093	0.101587	70.0519	0.236684	28.6126	0.126969	45.1165	0.176614	73.9438	0.321569
2.6502	-0.0116696			12.8835	0.0294516	29.2438	0.0983603	68.4837	0.23159	27.4474	0.12284	43.4974	0.170898	71.7336	0.313799
2.64884	-0.0116714			12.3809	0.0278184	28.2965	0.0951843	66.922	0.226514	26.3098	0.1188	41.9047	0.165272	69.5501	0.306097
2.64941	-0.0116733			11.8898	0.0262268	27.3683	0.0920602	65.367	0.221462	25.2016	0.114844	40.3406	0.159747	67.3942	0.298477
2.65183	-0.0116735			11.4102	0.0246728	26.4603	0.0889889	63.8201	0.216436	24.1226	0.110973	38.8089	0.154315	65.2704	0.290953
2.65419	-0.0116702			10.9421	0.0231546	25.5733	0.0859711	62.2823	0.211441	23.0724	0.107186	37.3117	0.148976	63.1795	0.283517
2.65558	-0.0116636			10.4864	0.021672	24.7056	0.0830072	60.7556	0.206477	22.051	0.103485	35.8488	0.143751	61.1183	0.276174
2.65604	-0.0116538			10.0447	0.0202248	23.8552	0.0800978	59.242	0.201543	21.058	0.0998676	34.4183	0.138648	59.0858	0.268944
2.65561	-0.0116429			9.61778	0.018813	23.0232	0.0772434	57.7413	0.196646	20.0931	0.0963352	33.0166	0.133667	57.0826	0.26183
2.65433	-0.0116326			9.20452	0.0174382	22.2095	0.0744443	56.2537	0.191793	19.1561	0.092887	31.6438	0.128807	55.1112	0.254825
2.65225	-0.0116211			8.80288	0.0161038	21.4132	0.0717009	54.78	0.186983	18.2467	0.0895226	30.3035	0.12405	53.1758	0.24793
2.64938	-0.0116068			8.41275	0.0148093	20.6353	0.0690151	53.3209	0.182216	17.3644	0.0862418	28.9975	0.119378	51.2785	0.241147
2.64669	-0.0115914			8.03583	0.0135505	19.8757	0.0663889	51.8782	0.177494	16.5091	0.083044	27.7256	0.114809	49.4196	0.234479
2.64599	-0.011577			7.67191	0.0123272	19.1325	0.0638204	50.4525	0.172816	15.6804	0.0799288	26.4874	0.110353	47.599	0.227925
2.6481	-0.0115654			7.31987	0.0111407	18.4058	0.0613078	49.0427	0.168185	14.8778	0.0768918	25.2828	0.106	45.817	0.221489
2.652	-0.0115599			6.97952	0.00999072	17.6972	0.058851	47.6494	0.163607	14.0993	0.073929	24.1096	0.101749	44.0735	0.215161
2.65576	-0.0115605			6.64978	0.00887667	17.0068	0.05645	46.2752	0.159079	13.3426	0.0710437	22.9658	0.0975919	42.3686	0.208944
2.6585	-0.0115631			6.33051	0.0077981	16.3335	0.0541029	44.9204	0.154602	12.6095	0.0682389	21.853	0.0935187	40.7004	0.202856
2.66025	-0.0115659			6.02338	0.0067545	15.6772	0.0518078	43.5837	0.150176	11.8995	0.0655138	20.7709	0.0895298	39.0671	0.196898
2.66105	-0.0115689			5.72906	0.00574537	15.0369	0.0495664	42.2647	0.145804	11.2106	0.0628676	19.7174	0.0856255	37.4706	0.191052
2.66094	-0.011572			5.44639	0.00477199	14.4134	0.0473786	40.964	0.141489	10.5444	0.0602995	18.6923	0.0818057	35.9108	0.185318
2.65996	-0.0115753			5.17329	0.00383376	13.8094	0.0452424	39.6828	0.137234	9.90037	0.0578084	17.6954	0.0780706	34.3859	0.179707
2.65815	-0.0115787			4.90871	0.00292824	13.2236	0.0431593	38.4226	0.133045	9.27648	0.0553936	16.7282	0.0744292	32.8976	0.174218
2.65555	-0.0115822			4.65254	0.00205487	12.653	0.041131	37.1835	0.128921	8.67425	0.0530502	15.7903	0.07089	31.4475	0.16886
2.6531	-0.0115858			4.40465	0.0012131	12.0977	0.0391569	35.9659	0.124858	8.09515	0.050774	14.8778	0.0674429	30.0354	0.163634
2.65172	-0.0115895			4.16493	0.000402369	11.5592	0.0372367	34.7691	0.120857	7.5369	0.048564	13.9904	0.0640781	28.661	0.158528
2.65044	-0.0115933			3.93325	-0.000377885	11.0374	0.0353698	33.5934	0.11692	6.9955	0.0464197	13.1297	0.0607953	27.3241	0.153544
2.64835	-0.0115972			3.70948	-0.00112641	10.5311	0.0335558	32.4408	0.113048	6.47073	0.0443438	12.2935	0.0576032	26.0224	0.148671
2.64641	-0.0116012			3.49441	-0.00184387	10.0402	0.031794	31.3123	0.109242	5.96602	0.0423354	11.4817	0.0545192	24.752	0.1439
2.64551	-0.0116035			3.2897	-0.00253456	9.56444	0.030084	30.2079	0.105506	5.48282	0.0403898	10.6957	0.0515414	23.5129	0.13924
2.6447	-0.0116022			3.09508	-0.00319898	9.10362	0.0284251	29.1268	0.101844	5.02065	0.0385099	9.93514	0.0486501	22.3084	0.134709
2.64307	-0.0115994			2.90848	-0.0038358	8.65663	0.0268167	28.0672	0.098253	4.57904	0.0366982	9.20154	0.0458441	21.1382	0.130316
2.64066	-0.011597			2.72975	-0.00444562	8.22331	0.0252563	27.0292	0.09473	4.15752	0.0349536	8.49624	0.0431408	20.0002	0.126049
2.63749	-0.011595			2.55961	-0.00502901	7.8044	0.0237416	26.0137	0.0912752	3.75564	0.0332747	7.81685	0.0405382	18.894	0.121888
2.63452	-0.0115914			2.39695	-0.00558838	7.39876	0.0222738	25.0198	0.0878891	3.3711	0.0316604	7.1611	0.0380163	17.8176	0.117834
2.63357	-0.0115847			2.2416	-0.00612424	7.00529	0.0208524	24.0467	0.0845718	2.99988	0.0301094	6.5304	0.035565	16.7706	0.113903
2.63454	-0.0115767			2.0943	-0.00663344	6.62385	0.0194729	23.0952	0.0813237	2.64175	0.0286205	5.92609	0.0331834	15.7565	0.110094
2.63554	-0.0115692			1.95394	-0.00711666	6.25428	0.018135	22.1673	0.0781448	2.29833	0.0271923	5.34762	0.030871	14.7747	0.106388
2.63564	-0.0115624			1.82034	-0.0075782	5.89642	0.0168418	21.2627	0.0750351	1.96929	0.0258201	4.79441	0.0286268	13.8213	0.102782
2.63488	-0.0115562			1.69518	-0.00802038	5.55011	0.0155944	20.3795	0.0719948	1.65615	0.024499	4.26591	0.0264593	12.8939	0.0992864
2.63332	-0.0115505			1.57819	-0.00844361	5.21609	0.0143919	19.5167	0.0690236	1.36035	0.0232317	3.75974	0.0243762	11.9925	0.0958895
2.63097	-0.0115454			1.46732	-0.0088483	4.89506	0.0132337	18.6743	0.0661216	1.08142	0.0220209	3.27357	0.0223669	11.1186	0.0925816
2.62788	-0.0115408			1.3624	-0.00923305	4.58586	0.0121189	17.8521	0.063292	0.818888	0.020865	2.80885	0.0204209	10.2755	0.0893618
2.62408	-0.0115367			1.2642	-0.00959654	4.28736	0.0110467	17.0502	0.0605382	0.570481	0.0197631	2.3669	0.0185374	9.4644	0.0862386
2.6187	-0.0115331			1.17251	-0.00994116	4.00029	0.0100145	16.2683	0.0578558	0.334003	0.0187099	1.94717	0.0167155	8.68479	0.0832291
2.61181	-0.01153			1.08805	-0.0102692	3.72535	0.00901962	15.5064	0.0552408	0.109162	0.017701	1.54727	0.0149542	7.93602	0.0803402
2.60622	-0.0115273			1.01059	-0.0105811	3.46227	0.00806334	14.7653	0.0526926	-0.106151	0.0167389	1.1649	0.0132618	7.21748	0.0775696
2.60277	-0.011525			0.938983	-0.0108754	3.21262	0.00714486	14.0466	0.0502109	-0.312144	0.0158261	0.801501	0.011655	6.52854	0.0749056
2.59958	-0.0115232			0.873049	-0.0111508	2.97786	0.00626162	13.3509	0.0477951	-0.505378	0.0149615	0.45841	0.0101409	5.86678	0.0723281
2.5957	-0.0115217			0.812605	-0.0114078	2.75577	0.00541292	12.6779	0.0454448	-0.686222	0.0141437	0.133257	0.00870773	5.22981	0.0698356
2.59119	-0.0115207			0.757469	-0.011647	2.54418	0.00459809	12.0263	0.0431593	-0.856861	0.0133679	-0.178065	0.00734426	4.61718	0.0674452
2.58606	-0.01152			0.707465	-0.0118708	2.34375	0.00381645	11.395	0.0409381	-1.01575	0.0126293	-0.475858	0.00604878	4.02661	0.0651547
2.58036	-0.0115197			0.663328	-0.0120814	2.15419	0.0030673	10.7845	0.0387768	-1.16143	0.0119271	-0.758601	0.0048105	3.45588	0.0629529
2.57411	-0.0115197			0.624846	-0.0122792	1.9743	0.00234996	10.1946	0.0366714	-1.29433	0.0112603	-1.0285	0.00361901	2.90467	0.0608472
2.56825	-0.01152			0.589989	-0.0124645	1.80383	0.00166374	9.62306	0.0346249	-1.4167	0.0106317	-1.28584	0.00247342	2.3745	0.0588445
2.56459	-0.0115207			0.557722	-0.0126378	1.64163	0.00100794	9.06881	0.0326406	-1.53253	0.0100403	-1.52729	0.00137286	1.86861	0.0569422
2.56305	-0.0115216			0.528875	-0.0127993	1.48659	0.000381885	8.53159	0.0307176	-1.64198	0.00948125	-1.75147	0.00032553	1.38825	0.0551288
2.5617	-0.0115229			0.504238	-0.0129495	1.33944	-0.000213301	8.0121	0.028855	-1.74158	0.00895747	-1.95894	-0.00065166	0.932778	0.0533839
2.55963	-0.0115244			0.483651	-0.0130868	1.20091	-0.000776561	7.51097	0.0270522	-1.82984	0.00847152	-2.1502	-0.00155171	0.501547	0.0517063
2.55688	-0.0115261			0.467869	-0.0132099	1.07076	-0.00131056	7.02698	0.0253081	-1.90718	0.00802224	-2.32578	-0.00238621	0.0939228	0.0501037
2.55348	-0.0115281			0.45761	-0.0133211	0.949646	-0.00181787	6.55895	0.0236221	-1.97581	0.00760846	-2.48619	-0.0031754	-0.292549	0.0485744
2.54945	-0.0115303			0.452642	-0.0134208	0.837303	-0.00229735	6.10663	0.021993	-2.03786	0.0072254	-2.63193	-0.00392051	-0.662057	0.0471167
2.54483	-0.0115328			0.451831	-0.0135076	0.732545	-0.00274792	5.67069	0.0204201	-2.09357	0.00686845	-2.76351	-0.00461361	-1.0168	0.0457198
2.53965	-0.0115354			0.453175	-0.0135819	0.635145	-0.00317041	5.25174	0.0189025	-2.14316	0.00654047	-2.88141	-0.00525631	-1.35527	0.0443733
2.53486	-0.0115383			0.456579	-0.0136443	0.543965	-0.00356743	4.84946	0.0174391	-2.18683	0.00624415	-2.98611	-0.00585016	-1.67418	0.0430764
2.53042	-0.0115413			0.462861	-0.0136969	0.457912	-0.00394155	4.4635	0.0160291	-2.22664	0.0059784	-3.07991	-0.00640583	-1.97227	0.041828
2.52453	-0.0115445			0.470979	-0.0137421	0.376848	-0.00429157	4.09262	0.0146715	-2.26452	0.00574216	-3.16683	-0.00693355	-2.25015	0.0406274
2.51723	-0.0115461			0.479934	-0.01378	0.301543	-0.0046182	3.73562	0.0133653	-2.30053	0.00553436	-3.24708	-0.00745222	-2.51026	0.0394735
2.50952	-0.0115442			0.490593	-0.013811	0.233642	-0.00492396	3.39314	0.0121132	-2.33289	0.00535398	-3.31906	-0.00797995	-2.75493	0.0383746
2.50142	-0.0115409			0.504692	-0.0138335	0.172889	-0.00520765	3.0667	0.0109177	-2.35809	0.00519999	-3.38306	-0.00849763	-2.98277	0.0373385
2.49295	-0.011538			0.522069	-0.0138442	0.118121	-0.00546813	2.75683	0.00977384	-2.3746	0.0050714	-3.43754	-0.00898699	-3.19249	0.0363543
2.48413	-0.0115356			0.540743	-0.0138436	0.0691305	-0.00570616	2.46312	0.00867684	-2.38458	0.00496358	-3.48104	-0.00944878	-3.38466	0.0354207
2.475	-0.0115336			0.559728	-0.0138341	0.0257143	-0.0059243	2.18514	0.00762573	-2.39015	0.0048721	-3.51582	-0.00988375	-3.56168	0.0345455
2.46557	-0.0115302			0.579903	-0.013816	-0.0123282	-0.00612502	1.92157	0.00661953	-2.38966	0.00479997	-3.54586	-0.0102927	-3.72586	0.033727
2.45586	-0.0115236			0.602109	-0.0137915	-0.0461046	-0.00630708	1.67022	0.00565725	-2.38338	0.00475007	-3.57317	-0.0106762	-3.87578	0.0329636
2.44681	-0.0115157			0.626235	-0.0137609	-0.0757677	-0.00646928	1.43079	0.00473792	-2.37339	0.00472147	-3.59601	-0.0110261	-4.01191	0.0322445
2.44022	-0.0115086			0.653085	-0.0137228	-0.0996459	-0.00661233	1.20391	0.00386056	-2.35986	0.00471329	-3.61092	-0.0113343	-4.13837	0.0315594
2.4369	-0.0115021			0.682516	-0.0136793	-0.117057	-0.00673874	0.988348	0.00302419	-2.34478	0.00472464	-3.6164	-0.0116023	-4.25545	0.0309165
2.4358	-0.0114962			0.712564	-0.0136324	-0.129176	-0.00685277	0.782902	0.00222783	-2.32823	0.00475101	-3.61468	-0.0118407	-4.3598	0.0303237
2.435	-0.0114909			0.743175	-0.0135825	-0.137131	-0.00695483	0.587334	0.00147053	-2.30664	0.00478445	-3.60971	-0.0120688	-4.44824	0.0297704
2.43449	-0.0114862			0.775204	-0.0135296	-0.140186	-0.00704171	0.402313	0.000751303	-2.27844	0.00482462	-3.60347	-0.0122869	-4.51955	0.0292371
2.43608	-0.0114821			0.807649	-0.013474	-0.13855	-0.00711398	0.229382	6.55584e-05	-2.24576	0.00487482	-3.59601	-0.0124859	-4.57622	0.0287144
2.43967	-0.0114785			0.83955	-0.0134139	-0.134251	-0.00717585	0.0690925	-0.000591142	-2.21064	0.00493094	-3.5874	-0.0126667	-4.62066	0.0282205
2.44428	-0.0114754			0.871809	-0.0133479	-0.127407	-0.00722953	-0.0798601	-0.00121578	-2.17142	0.00499265	-3.57769	-0.0128297	-4.65335	0.027782
2.44984	-0.0114729			0.905292	-0.0132781	-0.116316	-0.00727533	-0.219647	-0.00180552	-2.12647	0.00506695	-3.56695	-0.0129756	-4.67479	0.0273968
2.4554	-0.0114708			0.939912	-0.0132064	-0.101171	-0.00731354	-0.351441	-0.00236129	-2.0761	0.00515321	-3.55339	-0.0131051	-4.68724	0.027054
2.46004	-0.0114692			0.975587	-0.0131332	-0.0830751	-0.00734446	-0.474553	-0.00288403	-2.02241	0.00525083	-3.53353	-0.0132186	-4.69293	0.0267521
2.46471	-0.011468			1.01133	-0.0130585	-0.0612627	-0.00736838	-0.588329	-0.00337469	-1.96924	0.00536286	-3.50582	-0.0133168	-4.69212	0.0264894
2.47032	-0.0114672			1.04618	-0.0129806	-0.0359165	-0.00738375	-0.693978	-0.00383417	-1.91661	0.00548493	-3.47246	-0.0134003	-4.68512	0.0262647
2.4759	-0.0114669			1.08015	-0.0128961	-0.00903601	-0.00738729	-0.792659	-0.00426339	-1.86092	0.00561284	-3.43555	-0.0134605	-4.67037	0.0260673
2.48055	-0.0114669			1.11325	-0.0128053	0.0192861	-0.00737951	-0.884582	-0.00465961	-1.80052	0.00574621	-3.39527	-0.0134801	-4.64821	0.0258963
2.48429	-0.0114674			1.14549	-0.0127106	0.0507815	-0.00736273	-0.96904	-0.00502024	-1.73568	0.00588833	-3.35182	-0.01347	-4.62083	0.0257597
2.48717	-0.0114681			1.17868	-0.0126102	0.0852817	-0.00733736	-1.04537	-0.00535011	-1.66848	0.0060423	-3.30537	-0.0134497	-4.58665	0.0256563
2.48922	-0.0114693			1.21549	-0.0125045	0.120801	-0.00730379	-1.11384	-0.00565389	-1.60091	0.00620384	-3.25609	-0.0134106	-4.54599	0.0255846
2.49047	-0.0114707			1.25482	-0.0123957	0.156351	-0.0072606	-1.17473	-0.00593242	-1.53304	0.00636881	-3.20417	-0.0133535	-4.50282	0.0255343
2.49096	-0.0114706			1.29469	-0.0122823	0.191895	-0.00720642	-1.22923	-0.00618653	-1.46678	0.0065369	-3.14975	-0.0132884	-4.45912	0.0255045
2.49072	-0.0114673			1.33596	-0.0121644	0.2274	-0.0071436	-1.27847	-0.00641703	-1.40394	0.00670417	-3.09119	-0.0132157	-4.41313	0.0255034
2.48978	-0.011459			1.37943	-0.0120462	0.263743	-0.0070744	-1.32263	-0.00662473	-1.34444	0.00687051	-3.0269	-0.0131357	-4.36316	0.0255115
2.48908	-0.0114442			1.42497	-0.0119294	0.301764	-0.00699735	-1.36188	-0.00681041	-1.28636	0.00704306	-2.95718	-0.0130489	-4.30945	0.0255103
2.48952	-0.0114268			1.47244	-0.0118142	0.341353	-0.00691285	-1.3955	-0.00697486	-1.22606	0.00722504	-2.88235	-0.0129556	-4.25038	0.0255092
2.49015	-0.0114087			1.52081	-0.0117006	0.382405	-0.00682314	-1.42188	-0.00711884	-1.16188	0.00741586	-2.80269	-0.0128563	-4.18443	0.0255266
2.49005	-0.0113883			1.56816	-0.0115887	0.423904	-0.00672853	-1.44038	-0.00724309	-1.09403	0.00761132	-2.71849	-0.0127603	-4.11195	0.0255705
2.48924	-0.0113673			1.61449	-0.0114766	0.465791	-0.00662932	-1.45226	-0.00734836	-1.02457	0.00780373	-2.63003	-0.0126768	-4.03512	0.0256399
2.48776	-0.0113477			1.66255	-0.0113627	0.509831	-0.00652398	-1.45869	-0.00743537	-0.957272	0.00799304	-2.53941	-0.0125962	-3.95602	0.0257336
2.48563	-0.0113295			1.71402	-0.0112472	0.555888	-0.00641289	-1.4599	-0.00750483	-0.893938	0.0081865	-2.44862	-0.0125093	-3.87301	0.0258504
2.4829	-0.0113125			1.76688	-0.0111283	0.602918	-0.00630005	-1.45704	-0.00755743	-0.834452	0.00838736	-2.35777	-0.0124255	-3.78452	0.0259893
2.47958	-0.0112968			1.8183	-0.0110065	0.651745	-0.00618563	-1.45119	-0.00759386	-0.776885	0.00859149	-2.26694	-0.0123449	-3.69269	0.0261399
2.4757	-0.0112824			1.86737	-0.0108836	0.702244	-0.00606801	-1.44249	-0.00761479	-0.719385	0.00879489	-2.17439	-0.0122491	-3.59958	0.0262926
2.47221	-0.0112691			1.91507	-0.0107581	0.753382	-0.00594924	-1.43106	-0.00762086	-0.662006	0.00900104	-2.07847	-0.012139	-3.50534	0.0264472
2.47001	-0.011257			1.9623	-0.0106285	0.805083	-0.00583132	-1.41705	-0.00761271	-0.602977	0.00921327	-1.97942	-0.0120243	-3.41191	0.0266124
2.46812	-0.011246			2.00815	-0.0104967	0.85636	-0.00571432	-1.39966	-0.00759098	-0.540603	0.00943111	-1.87929	-0.0119053	-3.32119	0.0267968
2.46562	-0.011236			2.05171	-0.0103667	0.906272	-0.00559832	-1.37815	-0.00755628	-0.475092	0.0096541	-1.78005	-0.0117824	-3.23132	0.0269902
2.46255	-0.0112271			2.09305	-0.0102404	0.954831	-0.00548339	-1.35271	-0.00750919	-0.406642	0.00988181	-1.67993	-0.0116558	-3.14053	0.0271831
2.45893	-0.0112192			2.13221	-0.0101159	1.00205	-0.00536958	-1.32173	-0.00745031	-0.337269	0.0101138	-1.57725	-0.0115167	-3.04894	0.0273751
2.45479	-0.0112122			2.16925	-0.00999138	1.04885	-0.00525697	-1.28365	-0.00738385	-0.268902	0.0103497	-1.47221	-0.0113477	-2.95486	0.0275753
2.45015	-0.0112061			2.20515	-0.00986882	1.09611	-0.00514378	-1.24063	-0.00731384	-0.199741	0.010589	-1.36685	-0.01115	-2.85666	0.0277923
2.44505	-0.011201			2.24174	-0.00974824	1.14378	-0.00502833	-1.19385	-0.00723686	-0.128066	0.0108279	-1.26491	-0.0109435	-2.75462	0.0280068
2.44041	-0.0111949			2.27985	-0.00962604	1.19269	-0.00491266	-1.1426	-0.00714964	-0.0540551	0.0110623	-1.16636	-0.0107377	-2.65083	0.0282005
2.43714	-0.011186			2.31941	-0.00950058	1.24365	-0.00479687	-1.08895	-0.00705273	0.0221182	0.0112959	-1.06749	-0.0105329	-2.54728	0.0283925
2.43426	-0.0111764			2.36029	-0.00937395	1.29563	-0.00467745	-1.03487	-0.00694662	0.0984651	0.0115322	-0.966588	-0.0103292	-2.44406	0.0286099
2.43085	-0.0111696			2.40149	-0.00924814	1.34761	-0.00455285	-0.979526	-0.00683183	0.173083	0.0117709	-0.863848	-0.0101268	-2.34309	0.0288605
[truncated: 466 more rows]
