# Supplementary material for: AI-assisted discovery of high-temperature dielectrics for energy storage
Source: Nat Commun. 2024 Jul 19;15:6107. doi: 10.1038/s41467-024-50413-x (PMC11271506; doi:10.1038/s41467-024-50413-x)
Supplement: Supplementary file 3 — Source Data [file 41467_2024_50413_MOESM3_ESM.zip › Source_data/Fig3/PanelA/dataA2__150C.xls]

## Sheet: Sheet1
E1	D1	E2	D2	E3	D3	E4	D4	E5	D5	E6	D6	E7	D7	E8	D8
0.116376	0.000308592	0.137681	0.000347863	0.0204411	-0.00018647	0.0276492	-0.000209037	0.0277774	-0.000184859	0.376988	0.000989729	0.39581	0.00120051	0.43165	0.00119994
0.236206	0.000629428	0.28359	0.000719447	0.0398549	-0.000370967	0.0530496	-0.000413798	0.0523683	-0.000366565	0.780771	0.00204741	0.821093	0.00246694	0.894735	0.00249213
0.360317	0.000963512	0.437958	0.00111521	0.0582671	-0.000553401	0.0771851	-0.000612424	0.0720659	-0.000541388	1.21344	0.00317645	1.27598	0.0037952	1.39108	0.00386209
0.489496	0.00131271	0.600633	0.00153556	0.0766144	-0.000733684	0.0991767	-0.000803146	0.0879746	-0.000707614	1.67514	0.00438005	1.76056	0.00518133	1.9206	0.00531434
0.623763	0.00167696	0.77146	0.00198088	0.0957927	-0.00090989	0.119096	-0.000987967	0.102065	-0.000867301	2.16417	0.00565748	2.27673	0.00662146	2.48314	0.00685312
0.762766	0.00205618	0.950649	0.00245148	0.115747	-0.00107834	0.137925	-0.00116881	0.116225	-0.00102427	2.67886	0.00700801	2.82443	0.00811187	3.07856	0.00848243
0.906166	0.00245026	1.13839	0.00294767	0.136425	-0.00123919	0.155693	-0.00134568	0.131347	-0.00118033	3.21943	0.00843453	3.40358	0.00965816	3.70485	0.010206
1.05363	0.00285727	1.33523	0.00346878	0.157775	-0.00139633	0.17334	-0.00151857	0.147377	-0.00133353	3.78787	0.00993605	4.01591	0.0112749	4.3637	0.012018
1.20485	0.00327717	1.54167	0.00401415	0.179747	-0.0015516	0.191764	-0.00168565	0.163347	-0.00148016	4.38425	0.0115116	4.66121	0.0129574	5.05854	0.0139222
1.35987	0.00371268	1.75746	0.00458403	0.202293	-0.00170494	0.210914	-0.001847	0.178335	-0.00162035	5.00859	0.0131637	5.3374	0.0146919	5.78895	0.0159219
1.5191	0.00416363	1.98199	0.00517866	0.224455	-0.00185628	0.23074	-0.00200641	0.192368	-0.00175794	5.66272	0.0148949	6.04434	0.0164931	6.55267	0.0180109
1.68258	0.00462707	2.21501	0.00579824	0.245318	-0.00200557	0.251194	-0.00216566	0.205474	-0.00189292	6.34654	0.0167076	6.78362	0.0183747	7.34935	0.0201928
1.8496	0.00510109	2.45668	0.00644108	0.264918	-0.00215274	0.271317	-0.00232459	0.218593	-0.00202157	7.05809	0.0185999	7.55497	0.0203314	8.18042	0.0224889
2.01984	0.00558476	2.70674	0.00710555	0.283291	-0.0022959	0.290194	-0.00248124	0.232621	-0.00214404	7.79731	0.0205668	8.35806	0.0223673	9.04542	0.0249199
2.19409	0.00607812	2.96495	0.00779376	0.301384	-0.0024314	0.308771	-0.00263184	0.247505	-0.00226419	8.56592	0.0226067	9.19439	0.0244862	9.94384	0.0274774
2.37274	0.00658213	3.23143	0.00850771	0.319191	-0.00255944	0.327955	-0.00277652	0.262283	-0.00238383	9.36373	0.0247218	10.0635	0.0266825	10.877	0.0301443
2.55543	0.00709675	3.5063	0.00924651	0.335797	-0.00268391	0.346789	-0.00291724	0.276035	-0.00250287	10.1887	0.0269106	10.9632	0.0289599	11.8444	0.0329133
2.74179	0.00762195	3.79003	0.0100093	0.352148	-0.00280669	0.364361	-0.00305219	0.289703	-0.00261939	11.0388	0.0291715	11.8912	0.0313219	12.8435	0.0357773
2.9315	0.00815861	4.08304	0.010797	0.36824	-0.00292774	0.382529	-0.00317965	0.303277	-0.00272968	11.9141	0.0315064	12.8472	0.0337625	13.8738	0.0387386
3.12423	0.00870756	4.38501	0.0116107	0.383158	-0.00304701	0.40216	-0.00329982	0.314926	-0.00283206	12.8161	0.0339137	13.8346	0.036276	14.9366	0.0417993
3.31965	0.00926959	4.69563	0.0124492	0.396939	-0.00316447	0.420441	-0.0034129	0.324724	-0.00292863	13.7465	0.0363915	14.8547	0.038866	16.0332	0.0449521
3.51782	0.00984449	5.01495	0.0133108	0.409618	-0.00328008	0.4365	-0.00352093	0.334561	-0.00302323	14.705	0.0389418	15.9051	0.0415452	17.1646	0.0481901
3.71917	0.0104312	5.34265	0.0141954	0.422142	-0.00339197	0.452241	-0.00362773	0.345339	-0.00311771	15.6895	0.0415626	16.9834	0.0443163	18.3319	0.0515156
3.92409	0.0110294	5.6784	0.0151049	0.435416	-0.00349833	0.467663	-0.00373324	0.357006	-0.00321198	16.6996	0.044252	18.0874	0.0471818	19.536	0.05494
4.13295	0.0116392	6.02228	0.0160382	0.448485	-0.00360117	0.480942	-0.00383372	0.369512	-0.00330595	17.737	0.0470119	19.2185	0.0501442	20.776	0.058465
4.34611	0.0122593	6.37395	0.0169924	0.460433	-0.00370237	0.492159	-0.00392745	0.382808	-0.00339955	18.8013	0.0498439	20.3801	0.0531963	22.0491	0.0620829
4.56355	0.0128896	6.73273	0.0179667	0.472209	-0.00380191	0.503215	-0.00401648	0.396848	-0.00349087	19.8902	0.0527495	21.5731	0.0563313	23.3545	0.0657952
4.78449	0.0135301	7.09871	0.0189621	0.48472	-0.00389977	0.514105	-0.00410277	0.410674	-0.00357621	21.0036	0.0557302	22.7989	0.0595519	24.6932	0.0696128
5.00859	0.0141796	7.47267	0.0199803	0.497921	-0.00399592	0.523916	-0.00418636	0.42246	-0.00365576	22.141	0.058787	24.0565	0.0628696	26.0642	0.0735367
5.23584	0.0148362	7.85499	0.021022	0.510859	-0.00409034	0.532685	-0.00426729	0.432285	-0.00373153	23.3021	0.0619175	25.3434	0.0662862	27.4649	0.0775492
5.46589	0.015499	8.24567	0.0220873	0.522623	-0.00418118	0.539538	-0.00434374	0.442046	-0.00380363	24.4885	0.0651155	26.6589	0.0697942	28.8925	0.0816333
5.69876	0.0161698	8.64435	0.0231748	0.533251	-0.00426666	0.543641	-0.00441399	0.452646	-0.00387397	25.6996	0.0683786	28.0041	0.0733955	30.3464	0.0857913
5.93447	0.0168495	9.05027	0.0242836	0.541873	-0.00434692	0.546021	-0.00447825	0.464039	-0.00394443	26.9352	0.0717082	29.3802	0.0770916	31.8277	0.0900343
6.17304	0.0175379	9.46311	0.0254125	0.548566	-0.00442212	0.54857	-0.00453671	0.47618	-0.00401492	28.1947	0.0751056	30.7879	0.080875	33.3355	0.094373
6.41556	0.018235	9.88289	0.0265605	0.55432	-0.00449424	0.552192	-0.00458957	0.489024	-0.00408538	29.476	0.078572	32.2266	0.0847473	34.8691	0.0988084
6.66308	0.0189387	10.3093	0.0277285	0.56008	-0.00456521	0.556834	-0.00463702	0.501618	-0.00415388	30.7785	0.0821047	33.6933	0.0887103	36.4294	0.103341
6.91479	0.0196482	10.7419	0.0289172	0.568572	-0.00463499	0.562449	-0.00467924	0.513048	-0.00421862	32.1021	0.0856973	35.1855	0.0927562	38.0158	0.107972
7.16917	0.0203642	11.1816	0.0301264	0.579671	-0.00470174	0.568988	-0.00471644	0.523356	-0.00428153	33.4444	0.0893476	36.7024	0.0968775	39.6272	0.112692
7.42585	0.0210877	11.629	0.0313549	0.590519	-0.00476366	0.575495	-0.00474878	0.53258	-0.00434447	34.8053	0.0930569	38.2452	0.101067	41.2666	0.117502
7.68522	0.0218196	12.0838	0.0326008	0.601117	-0.00482276	0.581054	-0.00477644	0.541669	-0.00440555	36.1861	0.0968227	39.8131	0.105326	42.9366	0.122402
7.94727	0.0225595	12.5459	0.033863	0.612376	-0.00488095	0.585701	-0.00480146	0.550619	-0.00446293	37.5884	0.100639	41.4034	0.109668	44.6361	0.127385
8.212	0.0233057	13.0153	0.0351415	0.623346	-0.00493636	0.58856	-0.00482577	0.558518	-0.00451672	39.0136	0.104504	43.0154	0.114092	46.364	0.132442
8.47941	0.024056	13.4912	0.0364361	0.633119	-0.00498537	0.589705	-0.00484752	0.565404	-0.00456703	40.461	0.108422	44.6504	0.118601	48.1192	0.137564
8.74874	0.0248116	13.9733	0.0377476	0.641736	-0.00502822	0.590122	-0.00486497	0.571313	-0.00461395	41.9283	0.112394	46.3094	0.123196	49.8988	0.142752
9.01966	0.0255751	14.4611	0.0390768	0.648328	-0.00506697	0.589841	-0.00488012	0.576283	-0.00465575	43.4132	0.116416	47.9933	0.127868	51.7018	0.148001
9.29294	0.0263482	14.9544	0.0404236	0.652068	-0.00510176	0.589804	-0.00489491	0.58035	-0.00469076	44.9136	0.120483	49.7013	0.132609	53.5274	0.153291
9.56929	0.0271298	15.453	0.0417877	0.653985	-0.00513458	0.59091	-0.00490935	0.583549	-0.00472109	46.4291	0.124598	51.4307	0.137413	55.3728	0.158635
9.84868	0.0279177	15.9572	0.0431669	0.655979	-0.00516548	0.59311	-0.00492527	0.585003	-0.0047506	47.9613	0.128763	53.1807	0.142281	57.2371	0.164053
10.1307	0.028711	16.4664	0.0445595	0.658045	-0.00519268	0.596354	-0.00494445	0.583877	-0.00478114	49.5097	0.132974	54.9524	0.147214	59.1196	0.169555
10.415	0.0295096	16.9803	0.0459661	0.659266	-0.00521814	0.600592	-0.00496672	0.581195	-0.00481265	51.074	0.137229	56.745	0.152214	61.0195	0.175141
10.7012	0.0303144	17.4994	0.0473875	0.660589	-0.00524378	0.605779	-0.00499192	0.578848	-0.00484505	52.6539	0.141529	58.5557	0.157293	62.9379	0.180802
10.9888	0.0311242	18.0239	0.0488237	0.662008	-0.00526954	0.611867	-0.00501992	0.577734	-0.00487827	54.247	0.145873	60.3839	0.16245	64.8738	0.18653
11.2781	0.0319381	18.554	0.0502745	0.661696	-0.00529541	0.6179	-0.0050487	0.576891	-0.00491223	55.8532	0.150254	62.2289	0.167678	66.8265	0.192307
11.5692	0.0327561	19.0891	0.0517395	0.659729	-0.00532136	0.622965	-0.00507637	0.575397	-0.00494689	57.472	0.15467	64.0882	0.172978	68.797	0.198115
11.8623	0.0335762	19.6286	0.0532187	0.657091	-0.00534551	0.62801	-0.00510479	0.574192	-0.00498217	59.1033	0.159122	65.9612	0.17835	70.7863	0.203967
12.1573	0.0343985	20.1721	0.0547119	0.653814	-0.00536607	0.63394	-0.00513575	0.574175	-0.005018	60.7486	0.163612	67.8472	0.183778	72.7953	0.209873
12.4546	0.0352258	20.7196	0.0562179	0.650839	-0.00538317	0.640713	-0.00516726	0.575296	-0.00505435	62.4074	0.168141	69.7458	0.189243	74.823	0.215825
12.7541	0.036058	21.2712	0.0577356	0.649068	-0.00539695	0.648285	-0.00519558	0.576592	-0.00509113	64.0795	0.172708	71.6564	0.194749	76.8667	0.221825
13.0555	0.0368941	21.8269	0.059265	0.64936	-0.00540939	0.656613	-0.00522081	0.577144	-0.00512831	65.7662	0.177309	73.5784	0.200298	78.9254	0.227874
13.3585	0.037735	22.3867	0.0608058	0.651626	-0.00542238	0.665658	-0.00524491	0.576984	-0.00516398	67.4672	0.181946	75.5149	0.205882	80.9985	0.233973
13.6625	0.0385795	22.9506	0.0623588	0.653955	-0.00543404	0.674468	-0.00526792	0.575233	-0.00519633	69.1801	0.186617	77.4671	0.211504	83.085	0.240133
13.9674	0.039426	23.5186	0.0639249	0.655432	-0.00544256	0.681223	-0.00528984	0.57196	-0.00522547	70.9028	0.191316	79.4324	0.217165	85.1878	0.246354
14.2731	0.0402743	24.0907	0.0655028	0.655182	-0.00544992	0.686006	-0.00531072	0.569968	-0.00524967	72.6332	0.19604	81.4102	0.22285	87.3098	0.252618
14.5796	0.0411254	24.6666	0.0670905	0.653281	-0.00545617	0.689809	-0.00533242	0.570113	-0.00526726	74.3711	0.200792	83.4017	0.228543	89.4497	0.258909
14.8867	0.0419793	25.2459	0.068687	0.651622	-0.00545766	0.692672	-0.00535672	0.570482	-0.00528038	76.1164	0.205569	85.408	0.234256	91.6048	0.265228
15.1944	0.0428359	25.8286	0.0702931	0.650199	-0.00545458	0.695542	-0.0053835	0.571063	-0.00529289	77.867	0.21037	87.4301	0.240011	93.7723	0.271587
15.5031	0.0436962	26.4143	0.0719096	0.64809	-0.00545084	0.699328	-0.00541262	0.571848	-0.0053048	79.6246	0.215196	89.4672	0.24581	95.9515	0.277995
15.8131	0.0445601	27.0024	0.0735363	0.646238	-0.00544831	0.703986	-0.00544395	0.571916	-0.00531244	81.3909	0.220044	91.5168	0.251644	98.1432	0.284455
16.1245	0.0454276	27.5923	0.0751731	0.645545	-0.00544694	0.709473	-0.00547736	0.572208	-0.00531599	83.1639	0.224914	93.5762	0.257507	100.347	0.290947
16.437	0.0462994	28.1835	0.0768189	0.645961	-0.00544484	0.715749	-0.00551089	0.573626	-0.00531747	84.9432	0.229806	95.6432	0.263402	102.561	0.297465
16.7501	0.0471755	28.7763	0.0784726	0.647438	-0.00544019	0.722773	-0.00554264	0.575209	-0.00531511	86.7289	0.234723	97.7171	0.269338	104.788	0.30402
17.0635	0.0480549	29.371	0.0801351	0.649928	-0.00543496	0.730506	-0.00557268	0.575125	-0.00530909	88.5206	0.239666	99.7993	0.275319	107.026	0.310612
17.377	0.0489365	29.9685	0.0818071	0.652473	-0.00543102	0.737998	-0.0055992	0.573448	-0.00530327	90.32	0.244632	101.889	0.281328	109.274	0.317244
17.6902	0.0498194	30.5688	0.0834875	0.653248	-0.00542832	0.743432	-0.00562047	0.572981	-0.00529949	92.1287	0.24962	103.987	0.287338	111.533	0.323916
18.0031	0.0507008	31.1716	0.0851753	0.652328	-0.00542681	0.74598	-0.00563671	0.574582	-0.00529766	93.9465	0.254632	106.092	0.293344	113.803	0.330628
18.316	0.0515791	31.7768	0.0868704	0.650699	-0.00542643	0.745767	-0.00564997	0.576339	-0.0052977	95.771	0.259665	108.206	0.299368	116.081	0.337384
18.6284	0.0524581	32.3843	0.0885726	0.648393	-0.0054253	0.743821	-0.00566221	0.578243	-0.00529768	97.6021	0.264713	110.327	0.305422	118.364	0.344163
18.9408	0.0533417	32.9932	0.0902827	0.646353	-0.0054216	0.742044	-0.00567161	0.581197	-0.00529576	99.4396	0.269774	112.457	0.311499	120.652	0.35096
19.2541	0.0542295	33.6033	0.0920007	0.64457	-0.00541545	0.741339	-0.00567644	0.585151	-0.00529203	101.283	0.274851	114.595	0.317601	122.946	0.357785
19.5681	0.0551207	34.2148	0.0937245	0.642121	-0.00540696	0.74166	-0.00567691	0.59006	-0.00528471	103.135	0.279945	116.74	0.32373	125.245	0.36464
19.8827	0.0560151	34.8276	0.0954541	0.639951	-0.00539808	0.742964	-0.00567503	0.594965	-0.00527398	104.993	0.285059	118.894	0.329861	127.548	0.371516
20.1974	0.0569126	35.4422	0.0971893	0.638049	-0.00539069	0.744294	-0.00567277	0.598952	-0.00526368	106.857	0.290189	121.056	0.335978	129.858	0.378406
20.5124	0.0578123	36.059	0.0989283	0.635494	-0.00538472	0.744738	-0.00567014	0.602056	-0.00525566	108.725	0.29533	123.224	0.342105	132.173	0.385312
20.8279	0.0587141	36.6782	0.100671	0.632317	-0.00537829	0.744334	-0.005669	0.603403	-0.00524797	110.595	0.30048	125.395	0.348243	134.492	0.392236
21.1442	0.0596179	37.2996	0.102418	0.628548	-0.00536956	0.74312	-0.00567114	0.603066	-0.00523875	112.471	0.305643	127.569	0.354396	136.817	0.39919
21.4608	0.0605228	37.923	0.10417	0.624217	-0.00536049	0.742041	-0.00567457	0.602942	-0.0052281	114.351	0.310818	129.747	0.360575	139.148	0.406201
21.7774	0.0614279	38.5481	0.105928	0.619353	-0.00535295	0.742005	-0.00567738	0.603932	-0.00521607	116.233	0.316008	131.929	0.366765	141.482	0.413269
22.0926	0.0623333	39.1748	0.107691	0.614893	-0.00534688	0.742055	-0.00568144	0.605075	-0.00520459	118.118	0.321212	134.112	0.372958	143.823	0.420377
22.4054	0.0632398	39.8029	0.109458	0.611735	-0.00534223	0.741277	-0.00568854	0.604543	-0.00519549	120.008	0.326427	136.297	0.379158	146.168	0.427507
22.7175	0.0641466	40.4321	0.111231	0.608916	-0.00533893	0.739707	-0.00569669	0.601498	-0.00518683	121.901	0.331655	138.485	0.385359	148.518	0.43465
23.0301	0.0650527	41.0625	0.113009	0.605511	-0.00533693	0.736471	-0.00570216	0.596051	-0.00517675	123.797	0.336898	140.674	0.391554	150.873	0.441818
23.3428	0.0659592	41.6938	0.11479	0.601551	-0.00533434	0.730732	-0.0057032	0.589225	-0.00516532	125.694	0.342158	142.866	0.397738	153.233	0.449011
23.6557	0.0668652	42.3256	0.116573	0.597063	-0.00532748	0.723517	-0.00570185	0.582905	-0.00515077	127.595	0.347432	145.061	0.403915	155.595	0.456222
23.9688	0.0677698	42.9581	0.118359	0.592985	-0.00531655	0.716719	-0.00570191	0.577078	-0.0051314	129.5	0.352714	147.259	0.410097	157.957	0.463434
24.2819	0.0686713	43.5909	0.120146	0.590214	-0.00530358	0.710324	-0.00570332	0.570816	-0.00510929	131.406	0.358004	149.457	0.416287	160.319	0.47064
24.5949	0.0695662	44.224	0.121935	0.587784	-0.00528867	0.702501	-0.00570417	0.565054	-0.00508642	133.314	0.363302	151.656	0.422479	162.681	0.477852
24.908	0.0704566	44.8572	0.123726	0.583863	-0.00527193	0.692409	-0.00570633	0.559777	-0.00506284	135.223	0.368608	153.857	0.428677	165.044	0.48508
25.2209	0.0713475	45.4905	0.125518	0.577608	-0.00525345	0.680155	-0.00570974	0.554058	-0.00504047	137.131	0.373919	156.059	0.434883	167.407	0.492327
25.5339	0.0722389	46.1235	0.127311	0.569126	-0.00523516	0.665846	-0.00571066	0.548833	-0.00501925	139.039	0.379238	158.26	0.44109	169.773	0.499584
25.8479	0.073129	46.7563	0.129105	0.558522	-0.00521893	0.650495	-0.00570918	0.544995	-0.00499733	140.946	0.384562	160.458	0.447303	172.145	0.506853
26.1626	0.0740188	47.3888	0.130897	0.546809	-0.00520467	0.635984	-0.00570727	0.542489	-0.00497659	142.853	0.389886	162.654	0.453524	174.522	0.514137
26.4771	0.0749103	48.0207	0.132689	0.534958	-0.00519047	0.623201	-0.00570494	0.542169	-0.00495701	144.761	0.395209	164.848	0.459746	176.902	0.521427
26.7913	0.0758033	48.6529	0.134483	0.522987	-0.0051745	0.611174	-0.00570406	0.544852	-0.00493671	146.672	0.400533	167.04	0.465965	179.283	0.528715
27.1049	0.0766971	49.2861	0.13628	0.511822	-0.0051587	0.598969	-0.00570641	0.549493	-0.00491758	148.586	0.40586	169.231	0.472182	181.662	0.535996
27.4178	0.0775917	49.9202	0.138076	0.50235	-0.00514306	0.586606	-0.00571	0.555093	-0.00490144	150.499	0.411193	171.421	0.478401	184.038	0.543263
27.7307	0.078487	50.5548	0.139872	0.493596	-0.00512392	0.573194	-0.00571294	0.561604	-0.00488633	152.407	0.41653	173.611	0.484617	186.414	0.550517
28.0435	0.0793812	51.1897	0.141668	0.484627	-0.00510143	0.55788	-0.00571708	0.56807	-0.00487037	154.313	0.421868	175.8	0.490832	188.79	0.557772
28.356	0.0802745	51.8245	0.143463	0.476372	-0.00507947	0.541672	-0.00572423	0.572665	-0.00485362	156.219	0.427211	177.99	0.497041	191.168	0.565029
28.6674	0.0811688	52.4595	0.145258	0.468806	-0.00505986	0.525536	-0.0057324	0.575465	-0.00483428	158.119	0.432556	180.181	0.503237	193.548	0.572281
28.9776	0.0820641	53.0943	0.14705	0.460997	-0.00504254	0.508573	-0.00573968	0.578368	-0.00481247	160.016	0.437899	182.371	0.509435	195.928	0.579531
29.2878	0.0829604	53.7288	0.148841	0.453874	-0.00502741	0.489924	-0.00574612	0.582277	-0.00479019	161.911	0.443233	184.565	0.515627	198.309	0.586772
29.5987	0.0838568	54.363	0.15063	0.448325	-0.00501439	0.470593	-0.00574989	0.587145	-0.00476746	163.802	0.448559	186.764	0.521809	200.687	0.593997
29.91	0.0847516	54.9967	0.152419	0.444286	-0.00500157	0.452448	-0.00574927	0.592925	-0.00474617	165.689	0.453879	188.966	0.527992	203.063	0.601237
30.2215	0.0856448	55.6297	0.154209	0.440785	-0.00498709	0.436367	-0.00574628	0.599572	-0.00472813	167.575	0.459191	191.167	0.534181	205.438	0.608502
30.5327	0.0865366	56.2625	0.155999	0.436892	-0.0049729	0.421364	-0.00574289	0.607041	-0.00471137	169.459	0.464495	193.367	0.540369	207.814	0.615767
30.8438	0.087429	56.8956	0.157786	0.433537	-0.00496083	0.405586	-0.00573726	0.61438	-0.004694	171.339	0.469792	195.565	0.54655	210.189	0.623015
31.1548	0.0883247	57.5287	0.159571	0.431612	-0.00494896	0.389082	-0.00572766	0.620676	-0.00467792	173.217	0.475083	197.761	0.552728	212.563	0.630248
31.4658	0.0892218	58.1613	0.161354	0.430145	-0.00493361	0.37372	-0.00571426	0.625968	-0.00466308	175.091	0.480366	199.954	0.558905	214.933	0.637479
31.7773	0.0901185	58.793	0.163135	0.427296	-0.00491493	0.359465	-0.00569725	0.629384	-0.00464574	176.962	0.485643	202.146	0.565077	217.302	0.644711
32.0892	0.0910158	59.4241	0.164913	0.422218	-0.00489679	0.344463	-0.00567679	0.630091	-0.0046242	178.833	0.490917	204.337	0.571247	219.67	0.651936
32.4013	0.0919146	60.0543	0.16669	0.415922	-0.00487917	0.327848	-0.00565491	0.629118	-0.0046005	180.702	0.49619	206.525	0.577436	222.034	0.659157
32.7132	0.0928149	60.6835	0.168466	0.410291	-0.00486023	0.310619	-0.00563537	0.628359	-0.00457844	182.569	0.501461	208.71	0.583665	224.393	0.666376
33.0247	0.0937149	61.3117	0.170239	0.406209	-0.00484004	0.294639	-0.00561994	0.627807	-0.00455798	184.431	0.506726	210.891	0.589927	226.75	0.673586
33.3355	0.0946127	61.9392	0.17201	0.403616	-0.00481867	0.280781	-0.00560661	0.626541	-0.00453723	186.288	0.511986	213.066	0.596204	229.104	0.68079
33.6453	0.0955086	62.565	0.173777	0.401537	-0.00479805	0.268966	-0.00558977	0.625505	-0.00451805	188.138	0.517247	215.237	0.6025	231.455	0.687991
33.9541	0.0964027	63.1883	0.175543	0.399041	-0.00478	0.259117	-0.00556773	0.62469	-0.00450041	189.986	0.522506	217.403	0.608826	233.804	0.695191
34.2626	0.0972941	63.8103	0.177306	0.396149	-0.00476444	0.250246	-0.00554444	0.622266	-0.00448055	191.829	0.527756	219.568	0.615184	236.151	0.702402
34.5707	0.0981831	64.4319	0.179067	0.392881	-0.00475126	0.241409	-0.00552181	0.617394	-0.00445676	193.67	0.533001	221.73	0.621566	238.495	0.709615
34.8782	0.0990699	65.053	0.180827	0.390167	-0.00473853	0.233525	-0.00549985	0.611096	-0.00443106	195.509	0.538239	223.891	0.627965	240.84	0.716806
35.1848	0.0999536	65.6737	0.182585	0.388896	-0.0047244	0.226558	-0.00547854	0.60435	-0.00440726	197.348	0.543465	226.05	0.634383	243.187	0.723969
35.4907	0.100834	66.2938	0.184342	0.388097	-0.00471079	0.219566	-0.00545973	0.597183	-0.0043853	199.183	0.548679	228.209	0.640832	245.535	0.731116
35.7958	0.10171	66.9127	0.186097	0.385927	-0.00469769	0.213467	-0.00544516	0.58962	-0.00436143	201.016	0.553884	230.364	0.647314	247.881	0.73826
36.1001	0.102584	67.5303	0.187849	0.382449	-0.00468325	0.209138	-0.00543282	0.581686	-0.00433575	202.848	0.559082	232.517	0.65382	250.226	0.745402
36.4034	0.103456	68.1466	0.189599	0.379545	-0.00466753	0.206507	-0.00542078	0.574314	-0.00431206	204.68	0.564275	234.668	0.660353	252.569	0.752537
36.7061	0.104325	68.7616	0.191346	0.378102	-0.0046506	0.205503	-0.00540904	0.568399	-0.00429214	206.509	0.569464	236.818	0.666914	254.907	0.759667
37.0078	0.105191	69.3743	0.193089	0.37806	-0.00463439	0.206056	-0.00539576	0.562972	-0.00427585	208.337	0.574643	238.966	0.673487	257.244	0.766795
37.3086	0.106055	69.9846	0.194829	0.379356	-0.00462072	0.207187	-0.00537916	0.557107	-0.00426304	210.163	0.579811	241.113	0.680065	259.578	0.773922
37.609	0.106916	70.5939	0.196566	0.381932	-0.0046095	0.207049	-0.0053594	0.550827	-0.00425358	211.99	0.584971	243.261	0.686659	261.91	0.781051
37.9091	0.107773	71.2027	0.1983	0.384819	-0.00460062	0.205696	-0.00533665	0.544158	-0.00424548	213.815	0.590121	245.406	0.693281	264.24	0.788167
38.2086	0.108629	71.8104	0.200032	0.386179	-0.004594	0.205004	-0.00531105	0.538033	-0.00423685	215.637	0.595263	247.548	0.699942	266.569	0.795262
38.5073	0.109484	72.4169	0.201761	0.385165	-0.0045877	0.205856	-0.00528276	0.532434	-0.00422956	217.455	0.600397	249.69	0.706643	268.894	0.80235
38.8053	0.110338	73.0223	0.203489	0.381883	-0.00457802	0.207273	-0.00525375	0.526434	-0.00422357	219.271	0.605523	251.83	0.713367	271.213	0.809442
39.103	0.111191	73.6269	0.205215	0.377345	-0.00456511	0.208318	-0.00522595	0.520966	-0.00421697	221.087	0.61064	253.968	0.720096	273.527	0.816549
39.4005	0.112042	74.2308	0.206942	0.373431	-0.00455283	0.209919	-0.00519932	0.516923	-0.0042098	222.9	0.615752	256.1	0.726834	275.835	0.823674
39.6976	0.11289	74.8338	0.208665	0.371029	-0.00454299	0.212958	-0.00517383	0.513337	-0.00420209	224.708	0.620856	258.227	0.733582	278.14	0.8308
39.994	0.113735	75.4358	0.210383	0.369165	-0.00453551	0.216461	-0.00514762	0.508369	-0.00419572	226.51	0.625953	260.351	0.740334	280.439	0.837909
40.2894	0.114578	76.0373	0.212099	0.366906	-0.00453028	0.219493	-0.0051189	0.501174	-0.00419248	228.306	0.631048	262.474	0.747084	282.736	0.845007
40.5836	0.115421	76.6388	0.213812	0.365182	-0.00452722	0.222983	-0.0050878	0.492766	-0.00419224	230.099	0.636147	264.595	0.753842	285.029	0.852103
40.8767	0.116262	77.2402	0.215524	0.364883	-0.00452623	0.226906	-0.00505446	0.485027	-0.00419486	231.889	0.64125	266.71	0.760621	287.319	0.859202
41.1692	0.117102	77.8408	0.217235	0.365947	-0.00452723	0.23033	-0.00501901	0.478847	-0.00420023	233.673	0.646352	268.818	0.767394	289.604	0.866296
41.4612	0.11794	78.4402	0.218945	0.367402	-0.00452828	0.234184	-0.00498341	0.474164	-0.00420821	235.453	0.65145	270.923	0.774147	291.884	0.873378
41.7525	0.118777	79.0381	0.220654	0.36832	-0.00452753	0.239356	-0.00494956	0.470917	-0.00421684	237.231	0.656549	273.026	0.780892	294.16	0.880432
42.0432	0.119612	79.6347	0.22236	0.367813	-0.00452506	0.244873	-0.00491557	0.468136	-0.00422239	239.006	0.661649	275.125	0.787631	296.435	0.887455
42.3337	0.120444	80.2303	0.224063	0.365032	-0.00452096	0.248893	-0.00488147	0.464893	-0.004225	240.778	0.666754	277.221	0.794369	298.708	0.894457
42.6238	0.121273	80.8251	0.225766	0.360989	-0.00451528	0.251478	-0.00485099	0.462123	-0.00422847	242.546	0.671862	279.312	0.801126	300.979	0.901452
42.9128	0.122099	81.4189	0.227468	0.356654	-0.00450812	0.253598	-0.00482401	0.460717	-0.00423461	244.31	0.676968	281.4	0.807914	303.244	0.908452
43.201	0.122926	82.0111	0.229168	0.352043	-0.00449953	0.254361	-0.00479856	0.460618	-0.0042433	246.07	0.682071	283.486	0.814715	305.504	0.915459
43.4883	0.123751	82.6021	0.230867	0.346263	-0.00448959	0.253824	-0.00477458	0.461769	-0.00425442	247.825	0.687173	285.569	0.821513	307.76	0.922457
43.7746	0.124574	83.1926	0.232564	0.339369	-0.00448022	0.252955	-0.00475205	0.464115	-0.00426601	249.578	0.692274	287.651	0.82831	310.014	0.929421
44.0596	0.125394	83.783	0.234258	0.332329	-0.00447324	0.251771	-0.00473092	0.46669	-0.00427619	251.33	0.697372	289.73	0.835119	312.266	0.936346
44.3431	0.126212	84.3726	0.23595	0.325153	-0.00446671	0.251195	-0.00470931	0.468573	-0.00428502	253.082	0.702473	291.804	0.841942	314.513	0.943245
44.625	0.127027	84.9613	0.237638	0.318768	-0.00445692	0.252114	-0.0046854	0.4707	-0.00429253	254.832	0.70758	293.875	0.848772	316.755	0.950122
44.9053	0.12784	85.5493	0.239325	0.314054	-0.00444404	0.254462	-0.00465933	0.473061	-0.00429879	256.579	0.712687	295.941	0.855601	318.993	0.95698
45.1846	0.12865	86.1363	0.241009	0.310944	-0.00443004	0.257262	-0.00463306	0.474732	-0.00430384	258.321	0.717794	298.002	0.862432	321.225	0.963833
45.4633	0.129457	86.7224	0.242688	0.309371	-0.00441499	0.259583	-0.00460846	0.476651	-0.00430958	260.058	0.722902	300.056	0.869269	323.449	0.970673
45.7421	0.130263	87.3075	0.24436	0.30836	-0.0044008	0.263264	-0.0045855	0.479718	-0.00431781	261.793	0.728015	302.106	0.876103	325.669	0.977486
46.021	0.131067	87.892	0.246027	0.306975	-0.00438745	0.270065	-0.00456596	0.483878	-0.00432842	263.525	0.73313	304.153	0.882938	327.885	0.984266
46.2996	0.131871	88.476	0.247689	0.306145	-0.00437306	0.278931	-0.00454971	0.489081	-0.00434129	265.254	0.738243	306.195	0.889777	330.1	0.991007
46.5778	0.132674	89.0602	0.249346	0.306758	-0.00435954	0.287944	-0.00453294	0.495277	-0.00435632	266.979	0.743352	308.235	0.896612	332.312	0.997725
46.8553	0.133476	89.6449	0.250999	0.30784	-0.00434871	0.295267	-0.00451385	0.502416	-0.00437339	268.701	0.74846	310.273	0.903438	334.521	1.00444
47.1318	0.134277	90.2297	0.252646	0.307548	-0.00434046	0.300966	-0.00449254	0.509539	-0.00439241	270.418	0.753567	312.307	0.910256	336.726	1.01116
47.4071	0.135073	90.8139	0.254288	0.305941	-0.0043347	0.307839	-0.00446914	0.51573	-0.00441141	272.131	0.75867	314.336	0.91708	338.927	1.01788
47.6811	0.135868	91.3978	0.255929	0.303989	-0.00433131	0.317649	-0.00444376	0.521023	-0.00442855	273.842	0.763772	316.358	0.923912	341.122	1.02465
47.9542	0.136661	91.9811	0.257565	0.300798	-0.00433019	0.329348	-0.00441835	0.524541	-0.00444388	275.551	0.768876	318.376	0.930745	343.311	1.03142
48.2274	0.137455	92.5634	0.259198	0.296426	-0.00433126	0.341933	-0.00439664	0.525447	-0.00445746	277.256	0.773985	320.393	0.937572	345.495	1.03819
48.5002	0.138248	93.1441	0.260829	0.292748	-0.00433441	0.355353	-0.00438033	0.523854	-0.00447121	278.958	0.7791	322.41	0.944396	347.676	1.04495
48.7726	0.139038	93.723	0.262459	0.290651	-0.00433771	0.369558	-0.0043692	0.520783	-0.00448695	280.657	0.784219	324.426	0.95122	349.855	1.0517
49.0445	0.139827	94.3005	0.264086	0.290065	-0.00433744	0.384501	-0.00436303	0.518122	-0.00450274	282.352	0.789339	326.44	0.958029	352.029	1.05842
49.3158	0.140613	94.8767	0.265708	0.290928	-0.00433378	0.400135	-0.00436163	0.515857	-0.0045167	284.042	0.794461	328.45	0.964806	354.198	1.06512
49.5867	0.141399	95.4519	0.267329	0.292264	-0.00432871	0.416416	-0.00436477	0.513061	-0.00453076	285.725	0.799591	330.454	0.971547	356.365	1.0718
49.8571	0.142184	96.026	0.268946	0.29314	-0.00432231	0.432387	-0.00437042	0.510671	-0.00454673	287.406	0.804728	332.452	0.978228	358.528	1.07846
50.1269	0.142968	96.5984	0.270561	0.294486	-0.00431647	0.447138	-0.00437476	0.508671	-0.00456453	289.084	0.80987	334.447	0.984837	360.685	1.0851
50.3959	0.143752	97.169	0.272174	0.296281	-0.00431303	0.460706	-0.00437786	0.506137	-0.00458405	290.76	0.815019	336.44	0.991406	362.838	1.09174
50.6638	0.144535	97.7381	0.273783	0.296682	-0.00431189	0.472218	-0.00438345	0.504003	-0.0046052	292.435	0.820178	338.433	0.997969	364.987	1.09838
50.9304	0.145317	98.3055	0.275389	0.293927	-0.00431295	0.480844	-0.00439327	0.503167	-0.00462789	294.11	0.825344	340.425	1.00453	367.133	1.10502
51.1955	0.146098	98.8712	0.276992	0.288156	-0.00431427	0.486699	-0.00440527	0.503571	-0.00465204	295.784	0.830512	342.416	1.01108	369.273	1.11163
51.46	0.146878	99.4357	0.278587	0.282239	-0.00431213	0.491719	-0.00441751	0.505163	-0.00467754	297.454	0.835682	344.403	1.01762	371.406	1.11823
51.7252	0.147657	99.9998	0.280177	0.278009	-0.0043067	0.499581	-0.0044318	0.507888	-0.00470433	299.121	0.840851	346.386	1.02416	373.531	1.12479
51.9903	0.148434	100.563	0.281762	0.275396	-0.00430182	0.510151	-0.0044499	0.510784	-0.00473232	300.788	0.846019	348.367	1.03069	375.652	1.13132
52.2544	0.14921	101.124	0.283343	0.274333	-0.0042993	0.520571	-0.00446977	0.51202	-0.00476142	302.454	0.851191	350.346	1.03721	377.767	1.13785
52.5177	0.149985	101.683	0.284921	0.273843	-0.00429906	0.530837	-0.00448762	0.511665	-0.00479157	304.118	0.856373	352.321	1.0437	379.877	1.14435
52.7807	0.15076	102.24	0.286495	0.272079	-0.00430098	0.542766	-0.00450353	0.511612	-0.00482269	305.778	0.861564	354.291	1.05017	381.983	1.15083
53.0435	0.151534	102.794	0.288069	0.2691	-0.00430499	0.557186	-0.00451941	0.512758	-0.0048547	307.433	0.866766	356.255	1.05662	384.086	1.15727
53.3058	0.152308	103.347	0.289641	0.266781	-0.00430913	0.573064	-0.0045334	0.514139	-0.00488754	309.084	0.871984	358.218	1.06304	386.184	1.1637
53.5678	0.153081	103.898	0.291212	0.265097	-0.00431154	0.589411	-0.00454557	0.514833	-0.00492114	310.732	0.877212	360.183	1.06945	388.276	1.17013
53.83	0.153853	104.448	0.29278	0.263111	-0.00431416	0.60619	-0.00455783	0.515779	-0.00495359	312.379	0.882446	362.148	1.07583	390.365	1.17654
54.0924	0.154625	104.997	0.294346	0.261749	-0.00431881	0.622456	-0.00457017	0.517876	-0.00498306	314.023	0.887686	364.108	1.08221	392.45	1.18294
54.3548	0.155395	105.545	0.295909	0.261896	-0.0043254	0.637304	-0.00458441	0.520163	-0.0050115	315.669	0.892935	366.06	1.08859	394.53	1.18932
54.617	0.156164	106.092	0.297469	0.262574	-0.00433199	0.651693	-0.00460047	0.521717	-0.00503892	317.314	0.898196	368.008	1.09495	396.605	1.19571
54.8791	0.15693	106.638	0.299027	0.26194	-0.00433674	0.665628	-0.0046127	0.523479	-0.0050635	318.957	0.903466	369.95	1.1013	398.676	1.2021
55.1412	0.157693	107.183	0.300581	0.259139	-0.00433786	0.677294	-0.00461757	0.52635	-0.00508718	320.594	0.908743	371.887	1.10764	400.743	1.20847
55.4026	0.158454	107.727	0.302132	0.254269	-0.00433368	0.686779	-0.00461725	0.530279	-0.00510998	322.225	0.914029	373.816	1.11399	402.807	1.21482
55.6632	0.159212	108.271	0.303679	0.247424	-0.00432812	0.695079	-0.00461564	0.535216	-0.00513006	323.852	0.919323	375.742	1.12032	404.869	1.22114
55.9231	0.159969	108.813	0.305225	0.239608	-0.00432493	0.702237	-0.00461466	0.541112	-0.00514754	325.471	0.924622	377.663	1.12664	406.93	1.22744
56.1817	0.160725	109.354	0.306769	0.23178	-0.00432401	0.708297	-0.00461428	0.547009	-0.0051625	327.085	0.92993	379.579	1.13293	408.986	1.23373
56.4388	0.16148	109.894	0.308312	0.223039	-0.00432528	0.7133	-0.00461447	0.551991	-0.00517504	328.695	0.935243	381.489	1.1392	411.038	1.24001
56.6954	0.162235	110.432	0.309854	0.213432	-0.00432862	0.718197	-0.00461335	0.557003	-0.00518525	330.303	0.940561	383.396	1.14543	413.083	1.24627
56.9523	0.162993	110.969	0.311396	0.203917	-0.00433395	0.7239	-0.00460915	0.56295	-0.00519507	331.907	0.945885	385.299	1.15162	415.126	1.25253
57.2092	0.163751	111.505	0.312937	0.193589	-0.00433933	0.730368	-0.00460385	0.569786	-0.00520451	333.511	0.951213	387.197	1.15778	417.164	1.25879
57.4655	0.164507	112.038	0.314475	0.182492	-0.00434106	0.737562	-0.00459934	0.577465	-0.00521173	335.115	0.956545	389.089	1.16394	419.197	1.26505
57.721	0.165262	112.57	0.31601	0.171583	-0.00433746	0.745443	-0.00459375	0.585033	-0.00521681	336.717	0.961882	390.974	1.17011	421.223	1.2713
57.9755	0.166015	113.1	0.317541	0.159951	-0.0043306	0.753973	-0.00458529	0.591577	-0.00521801	338.317	0.967222	392.855	1.17626	423.241	1.27751
58.2292	0.166764	113.629	0.319068	0.14764	-0.00432432	0.763117	-0.00457408	0.598044	-0.00521364	339.918	0.97256	394.732	1.18238	425.25	1.28367
58.4822	0.167511	114.157	0.320588	0.136513	-0.00432045	0.771927	-0.00456211	0.605344	-0.00520579	341.521	0.977895	396.603	1.18849	427.254	1.28979
58.7343	0.168253	114.684	0.322103	0.12653	-0.00431889	0.778589	-0.00455311	0.613433	-0.00519831	343.122	0.983229	398.468	1.19458	429.258	1.29591
58.9852	0.168992	115.209	0.323612	0.116738	-0.00431954	0.783189	-0.00454881	0.622269	-0.00519305	344.722	0.988561	400.33	1.20064	431.26	1.30201
59.2353	0.169728	115.732	0.325118	0.108051	-0.0043223	0.787634	-0.00454715	0.63181	-0.00518806	346.318	0.993886	402.189	1.20666	433.26	1.3081
59.4849	0.17046	116.253	0.326621	0.10134	-0.00432708	0.791927	-0.00454435	0.641107	-0.00517965	347.911	0.999198	404.045	1.21266	435.255	1.31419
59.7342	0.171189	116.772	0.328121	0.096524	-0.00433379	0.795158	-0.00453859	0.64925	-0.00516797	349.501	1.0045	405.898	1.21864	437.245	1.32026
59.9831	0.171914	117.29	0.329617	0.0935267	-0.00434048	0.798283	-0.00453002	0.656281	-0.00515686	351.087	1.00979	407.746	1.22459	439.233	1.32632
60.2312	0.172636	117.807	0.331109	0.0931823	-0.00434532	0.801301	-0.00451877	0.661331	-0.00514632	352.669	1.01506	409.591	1.23051	441.218	1.33238
60.4784	0.173354	118.322	0.332597	0.0962867	-0.00435022	0.803306	-0.00450681	0.664481	-0.00513449	354.249	1.02033	411.431	1.23641	443.199	1.33842
60.7245	0.174067	118.836	0.33408	0.101776	-0.00435701	0.805248	-0.00449787	0.666722	-0.00512327	355.823	1.02559	413.267	1.2423	445.174	1.34443
60.9696	0.174776	119.349	0.33556	0.108631	-0.00436562	0.808041	-0.00449183	0.668092	-0.00511449	357.392	1.03083	415.101	1.24818	447.142	1.35043
61.2144	0.175481	119.861	0.337035	0.116786	-0.00437595	0.811644	-0.00448673	0.669536	-0.00510806	358.955	1.03607	416.934	1.25405	449.107	1.35644
61.4588	0.176183	120.372	0.338507	0.125264	-0.00438792	0.816018	-0.00448252	0.671962	-0.00510389	360.515	1.04129	418.763	1.2599	451.07	1.36246
61.7028	0.176886	120.881	0.339975	0.132224	-0.00439959	0.820216	-0.00447734	0.675324	-0.00510188	362.073	1.04651	420.587	1.26571	453.033	1.36849
61.946	0.17759	121.39	0.341438	0.137723	-0.00440913	0.822419	-0.00447122	0.679579	-0.00510193	363.627	1.05172	422.407	1.27149	454.995	1.37454
62.1884	0.178292	121.897	0.342896	0.143641	-0.00441847	0.8218	-0.00446791	0.684683	-0.00510396	365.177	1.05691	424.224	1.27722	456.955	1.38059
62.43	0.17899	122.403	0.344349	0.150866	-0.00442944	0.819395	-0.00446912	0.690595	-0.00510787	366.727	1.06211	426.038	1.28292	458.911	1.38664
62.6713	0.179686	122.908	0.345795	0.159333	-0.00444198	0.818015	-0.00447467	0.697274	-0.00511175	368.275	1.06729	427.848	1.28859	460.862	1.39269
62.9126	0.180378	123.411	0.347238	0.168981	-0.00445599	0.818527	-0.00448436	0.704681	-0.00511373	369.821	1.07246	429.655	1.29425	462.805	1.39873
63.1537	0.181065	123.914	0.348678	0.179749	-0.00446956	0.819028	-0.004498	0.711864	-0.00511575	371.364	1.07763	431.457	1.2999	464.741	1.40478
63.3945	0.181751	124.417	0.350117	0.190666	-0.00448084	0.819518	-0.00451356	0.717918	-0.00511781	372.904	1.08278	433.255	1.30557	466.672	1.41084
63.6353	0.182435	124.919	0.351553	0.199895	-0.00448993	0.819996	-0.0045291	0.723795	-0.00511804	374.44	1.08792	435.05	1.31124	468.599	1.4169
63.8755	0.183117	125.42	0.352988	0.2075	-0.00449691	0.819552	-0.00454459	0.729498	-0.00511839	375.973	1.09305	436.843	1.31691	470.519	1.42297
64.1149	0.183796	125.921	0.35442	0.215366	-0.00450186	0.819137	-0.00455819	0.734118	-0.00511883	377.503	1.09817	438.632	1.32256	472.431	1.42904
64.354	0.184472	126.42	0.355849	0.224383	-0.00450487	0.819661	-0.00456812	0.738607	-0.00511753	379.029	1.10328	440.413	1.32818	474.335	1.43512
64.593	0.185145	126.917	0.357274	0.233584	-0.00450787	0.820171	-0.00457637	0.74388	-0.00511641	380.551	1.10837	442.187	1.33377	476.234	1.44119
64.8316	0.185816	127.413	0.358697	0.24113	-0.0045127	0.819758	-0.00458485	0.749896	-0.00511729	382.067	1.11344	443.956	1.33934	478.129	1.44727
65.07	0.186483	127.908	0.360119	0.246173	-0.00451927	0.819373	-0.00459354	0.756616	-0.00512011	383.578	1.11851	445.719	1.34491	480.023	1.45335
65.3086	0.187147	128.402	0.361538	0.248819	-0.0045275	0.819925	-0.00460428	0.763095	-0.00512291	385.085	1.12357	447.479	1.35047	481.915	1.45941
65.5474	0.187809	128.893	0.362956	0.250991	-0.00453732	0.821373	-0.00461696	0.768424	-0.00512387	386.586	1.12862	449.235	1.35604	483.805	1.46546
65.7855	0.18847	129.383	0.364371	0.254527	-0.0045468	0.823677	-0.00462779	0.772648	-0.00512489	388.082	1.13366	450.99	1.3616	485.689	1.4715
66.0233	0.189128	129.872	0.365784	0.258456	-0.00455225	0.826797	-0.00463685	0.775812	-0.00512598	389.574	1.13868	452.741	1.36716	487.566	1.47753
66.2609	0.189786	130.359	0.367194	0.262756	-0.00455384	0.830696	-0.0046479	0.77887	-0.00512529	391.059	1.14369	454.487	1.37272	489.438	1.48356
66.498	0.190446	130.846	0.368598	0.267407	-0.00455543	0.834424	-0.00466268	0.781822	-0.00512474	392.54	1.14868	456.228	1.37828	491.305	1.48958
66.7344	0.191105	131.332	0.369998	0.271479	-0.00455887	0.837074	-0.00467917	0.784671	-0.00512432	394.016	1.15366	457.966	1.38383	493.168	1.49559
66.9699	0.191762	131.816	0.371394	0.275902	-0.00456407	0.839602	-0.00469543	0.788329	-0.00512034	395.487	1.15862	459.701	1.38938	495.026	1.50158
67.2048	0.192416	132.299	0.372786	0.280659	-0.0045691	0.842922	-0.00471331	0.791847	-0.00511112	396.95	1.16356	461.433	1.39491	496.877	1.50756
67.4395	0.193069	132.781	0.374172	0.284818	-0.00457028	0.846995	-0.00473456	0.795228	-0.00509873	398.406	1.16848	463.161	1.40042	498.721	1.51353
67.6745	0.19372	133.262	0.375555	0.289314	-0.00456776	0.851786	-0.00475902	0.799384	-0.00508516	399.854	1.17339	464.885	1.4059	500.558	1.51949
67.9101	0.19437	133.742	0.376935	0.295036	-0.00456542	0.857257	-0.00478468	0.804279	-0.00507049	401.297	1.17828	466.603	1.41137	502.388	1.52545
68.1454	0.195018	134.221	0.378311	0.301928	-0.00456507	0.863375	-0.00480961	0.808964	-0.00505663	402.737	1.18315	468.312	1.41681	504.21	1.53139
68.3801	0.195665	134.698	0.379682	0.309931	-0.00456665	0.870106	-0.00483382	0.812534	-0.00504538	404.171	1.188	470.016	1.42223	506.025	1.5373
68.6138	0.196311	135.173	0.381048	0.318078	-0.00456822	0.876505	-0.00485733	0.815944	-0.00503666	405.601	1.19284	471.715	1.42766	507.831	1.54318
68.8465	0.196956	135.647	0.382409	0.324534	-0.00456792	0.881669	-0.00488013	0.820109	-0.00502852	407.027	1.19766	473.408	1.43311	509.629	1.54905
69.0778	0.197598	136.119	0.383765	0.329366	-0.0045677	0.885649	-0.00490224	0.824991	-0.00501724	408.447	1.20245	475.098	1.43856	511.422	1.55491
69.3081	0.198237	136.59	0.385117	0.334461	-0.00456939	0.88849	-0.00492367	0.830555	-0.00500113	409.863	1.20723	476.779	1.44398	513.209	1.56077
69.5378	0.198871	137.059	0.386463	0.339803	-0.0045729	0.891152	-0.00494257	0.836767	-0.00498226	411.277	1.21199	478.451	1.44938	514.988	1.56663
69.7672	0.199503	137.528	0.387805	0.343555	-0.00457816	0.893638	-0.0049572	0.843591	-0.00496446	412.69	1.21673	480.117	1.45477	516.76	1.57247
69.996	0.200135	137.995	0.389144	0.344872	-0.00458324	0.894133	-0.00496772	0.850995	-0.0049477	414.1	1.22146	481.778	1.46015	518.522	1.57829
70.224	0.200767	138.461	0.390481	0.344768	-0.00458629	0.892722	-0.00497431	0.858946	-0.00492826	415.506	1.22618	483.436	1.46554	520.274	1.5841
70.4511	0.201398	138.925	0.391816	0.344216	-0.0045874	0.891312	-0.00497898	0.867413	-0.00490627	416.906	1.23088	485.088	1.47092	522.02	1.58991
70.677	0.202029	139.388	0.393149	0.343237	-0.00458481	0.890815	-0.00498364	0.876365	-0.00488556	418.302	1.23555	486.735	1.47629	523.759	1.59571
70.902	0.202659	139.85	0.394478	0.34276	-0.00457683	0.891191	-0.0049883	0.885773	-0.00486794	419.697	1.24021	488.378	1.48165	525.492	1.6015
71.1266	0.203288	140.31	0.395804	0.343676	-0.00456556	0.892402	-0.0049948	0.895607	-0.00485144	421.089	1.24484	490.015	1.487	527.219	1.60728
71.3506	0.203915	140.769	0.397128	0.345011	-0.00455483	0.89441	-0.00500489	0.90584	-0.00483235	422.479	1.24946	491.644	1.49233	528.94	1.61305
71.5735	0.20454	141.226	0.398451	0.345836	-0.00454464	0.896269	-0.00501657	0.916444	-0.00481079	423.865	1.25406	493.268	1.49761	530.654	1.61881
71.7954	0.205164	141.682	0.399769	0.346171	-0.00453128	0.896161	-0.0050279	0.926482	-0.00479057	425.246	1.25865	494.887	1.50287	532.362	1.62453
72.0166	0.205787	142.137	0.401084	0.346039	-0.0045149	0.894172	-0.0050389	0.935059	-0.00477352	426.621	1.26322	496.502	1.50812	534.062	1.63021
72.2369	0.206411	142.59	0.402393	0.346369	-0.00449749	0.891296	-0.00504772	0.94314	-0.0047595	427.99	1.26779	498.112	1.51336	535.755	1.63585
72.4564	0.207036	143.041	0.403699	0.348053	-0.00447911	0.887575	-0.0050526	0.95165	-0.00474841	429.356	1.27235	499.715	1.51857	537.444	1.64145
72.6754	0.207664	143.491	0.405	0.35103	-0.00446168	0.883049	-0.0050537	0.959651	-0.00474011	430.72	1.27689	501.313	1.52378	539.129	1.64703
72.8932	0.208291	143.94	0.406295	0.355241	-0.00444516	0.877758	-0.0050512	0.966248	-0.00473451	432.081	1.28141	502.907	1.52897	540.807	1.6526
73.1098	0.208917	144.387	0.407586	0.359718	-0.00442769	0.87265	-0.00504525	0.972404	-0.00473148	433.438	1.28591	504.497	1.53414	542.481	1.65814
73.3257	0.209538	144.832	0.408874	0.363533	-0.00441117	0.868633	-0.00503601	0.978134	-0.00472907	434.794	1.29039	506.084	1.53928	544.149	1.66366
73.5411	0.210157	145.275	0.410159	0.367623	-0.00439742	0.865664	-0.00502362	0.982539	-0.00472542	436.146	1.29486	507.664	1.54442	545.812	1.66915
73.7558	0.210773	145.715	0.411442	0.372883	-0.00438634	0.862789	-0.00501008	0.986585	-0.00472242	437.495	1.29932	509.237	1.54954	547.468	1.6746
73.9696	0.211386	146.154	0.412721	0.377434	-0.00437781	0.858185	-0.00499731	0.991192	-0.0047219	438.842	1.30375	510.802	1.55465	549.12	1.68003
74.1824	0.211996	146.59	0.413996	0.378572	-0.00437174	0.851022	-0.00498527	0.996333	-0.00472375	440.186	1.30817	512.359	1.55975	550.764	1.68543
74.394	0.212604	147.025	0.415267	0.377354	-0.00436802	0.842328	-0.00497395	1.00107	-0.00472786	441.526	1.31256	513.911	1.56482	552.401	1.69081
74.6046	0.21321	147.458	0.416534	0.376616	-0.00436471	0.833999	-0.00496334	1.0045	-0.00473413	442.859	1.31693	515.458	1.56988	554.031	1.69616
74.8147	0.213813	147.89	0.417798	0.376337	-0.00435996	0.826939	-0.0049534	1.00759	-0.00474247	444.187	1.32129	517.001	1.57493	555.655	1.7015
75.0247	0.214414	148.32	0.419057	0.375589	-0.00435382	0.821099	-0.00494227	1.01127	-0.00475276	445.508	1.32563	518.542	1.57995	557.275	1.70685
75.2342	0.215013	148.747	0.420311	0.375301	-0.00434636	0.816432	-0.00492818	1.0155	-0.00476309	446.826	1.32996	520.082	1.58495	558.889	1.71221
75.443	0.215609	149.173	0.421559	0.376366	-0.00433766	0.812892	-0.00491125	1.01935	-0.00476973	448.142	1.33427	521.619	1.58992	560.496	1.71757
75.6511	0.216203	149.597	0.4228	0.377813	-0.00432776	0.810432	-0.00489164	1.02191	-0.00477284	449.452	1.33856	523.152	1.59487	562.096	1.72293
75.8583	0.216795	150.019	0.424033	0.378713	-0.00431858	0.809008	-0.00486948	1.02325	-0.00477628	450.754	1.34283	524.68	1.5998	563.693	1.72829
76.0643	0.217385	150.439	0.425258	0.379088	-0.00431194	0.807667	-0.00484674	1.02341	-0.00478185	452.049	1.34707	526.2	1.60471	565.285	1.73362
76.2691	0.217972	150.857	0.426476	0.378051	-0.0043059	0.805494	-0.00482717	1.02244	-0.00478947	453.337	1.35129	527.713	1.60961	566.872	1.73893
76.4728	0.218555	151.273	0.427688	0.374754	-0.00429858	0.802528	-0.00481064	1.01949	-0.00479905	454.618	1.35549	529.217	1.61448	568.453	1.74423
76.6764	0.219136	151.686	0.428897	0.369297	-0.00429004	0.797895	-0.00479335	1.01463	-0.00481047	455.892	1.35968	530.711	1.61932	570.026	1.74951
76.8808	0.219715	152.098	0.430101	0.36269	-0.00427852	0.791673	-0.00477534	1.00888	-0.00482366	457.162	1.36385	532.195	1.62414	571.591	1.75477
77.0858	0.220291	152.508	0.431302	0.356812	-0.00426229	0.785758	-0.00476037	1.00228	-0.00483853	458.429	1.36799	533.673	1.62896	573.147	1.75999
77.2903	0.220864	152.917	0.4325	0.352547	-0.00424342	0.781053	-0.0047483	0.995769	-0.00485314	459.692	1.37212	535.143	1.63377	574.697	1.76518
77.494	0.221437	153.323	0.433694	0.348918	-0.0042239	0.77751	-0.00473534	0.990273	-0.00486564	460.95	1.37624	536.602	1.63857	576.243	1.77036
77.6966	0.222008	153.728	0.434886	0.344991	-0.00420377	0.775083	-0.00472153	0.985751	-0.00487796	462.201	1.38034	538.054	1.64334	577.782	1.77554
77.8979	0.222576	154.132	0.436075	0.340782	-0.00418492	0.773724	-0.00471062	0.981254	-0.00489194	463.446	1.38442	539.5	1.64809	579.313	1.78069
78.0979	0.223143	154.533	0.43726	0.336307	-0.00416916	0.773389	-0.00470249	0.974963	-0.00490565	464.684	1.3885	540.937	1.65283	580.836	1.78581
78.2963	0.223707	154.932	0.43844	0.331583	-0.00415638	0.774034	-0.00469518	0.967873	-0.00491724	465.919	1.39257	542.365	1.65757	582.351	1.7909
78.4931	0.224269	155.329	0.439616	0.326625	-0.0041446	0.775616	-0.00468866	0.962759	-0.00492679	467.151	1.39661	543.787	1.66232	583.86	1.79596
78.6878	0.224828	155.724	0.440789	0.321448	-0.00413011	0.778091	-0.00468292	0.959538	-0.00493438	468.379	1.40064	545.202	1.66705	585.367	1.801
78.8807	0.225385	156.117	0.441959	0.316066	-0.00411118	0.780509	-0.00467975	0.957222	-0.00494194	469.602	1.40464	546.611	1.67175	586.87	1.80602
79.0731	0.225942	156.509	0.443126	0.310493	-0.00408989	0.781048	-0.00467906	0.954862	-0.00495131	470.822	1.40861	548.011	1.67644	588.368	1.81103
79.2651	0.226497	156.899	0.444289	0.304743	-0.00407004	0.778878	-0.00467705	0.951551	-0.00496054	472.04	1.41256	549.402	1.68112	589.859	1.81603
79.4563	0.227052	157.289	0.445448	0.299741	-0.00405343	0.775029	-0.00467193	0.948246	-0.0049678	473.257	1.41649	550.785	1.68581	591.346	1.82103
79.6466	0.227606	157.676	0.446602	0.296368	-0.00403995	0.77049	-0.00466568	0.944948	-0.00497501	474.471	1.4204	552.162	1.6905	592.829	1.82603
79.8357	0.228157	158.062	0.447752	0.294558	-0.00402946	0.765294	-0.00466205	0.940751	-0.004984	475.679	1.42429	553.535	1.69518	594.307	1.83103
80.0235	0.228703	158.445	0.448897	0.294245	-0.00402184	0.760387	-0.00466094	0.936608	-0.0049947	476.881	1.42817	554.901	1.69984	595.778	1.83601
80.21	0.229246	158.827	0.450037	0.294453	-0.00401699	0.755759	-0.00465854	0.93252	-0.00500701	478.078	1.43203	556.262	1.70447	597.244	1.84097
80.395	0.229786	159.207	0.451174	0.294248	-0.00401478	0.749582	-0.00465306	0.926668	-0.00502086	479.27	1.43588	557.619	1.70907	598.707	1.8459
80.5783	0.230323	159.586	0.452307	0.293648	-0.00401511	0.741019	-0.00464464	0.919134	-0.00503617	480.456	1.43972	558.968	1.71365	600.167	1.8508
80.7603	0.230855	159.963	0.453436	0.292672	-0.00401785	0.731092	-0.00463343	0.911819	-0.00505101	481.634	1.44355	560.307	1.71822	601.623	1.85566
80.9416	0.231385	160.338	0.454561	0.292247	-0.00402291	0.721691	-0.00461955	0.905633	-0.00506354	482.806	1.44736	561.637	1.72278	603.075	1.8605
81.1223	0.231913	160.713	0.45568	0.293261	-0.00403018	0.712803	-0.00460497	0.900532	-0.0050757	483.974	1.45117	562.96	1.72731	604.519	1.86531
81.3023	0.232438	161.086	0.456794	0.295649	-0.00403955	0.703504	-0.00459159	0.895563	-0.00508748	485.138	1.45495	564.278	1.73182	605.957	1.87011
81.4815	0.23296	161.457	0.457901	0.29844	-0.00405092	0.69473	-0.00457753	0.889814	-0.00509521	486.294	1.45872	565.591	1.73632	607.388	1.87488
81.6598	0.233479	161.826	0.459004	0.299791	-0.00406236	0.687379	-0.00456097	0.884236	-0.00509721	487.443	1.46247	566.9	1.7408	608.814	1.87962
81.837	0.233993	162.194	0.460101	0.299764	-0.00407199	0.681395	-0.00454389	0.878826	-0.00509372	488.582	1.46621	568.203	1.74527	610.237	1.88435
82.0129	0.234503	162.561	0.461193	0.301151	-0.00408175	0.676725	-0.00452818	0.872672	-0.00508499	489.714	1.46994	569.502	1.74974	611.656	1.88908
82.1875	0.235011	162.926	0.46228	0.305711	-0.0040916	0.673317	-0.00451194	0.866723	-0.00507309	490.841	1.47366	570.798	1.75422	613.068	1.89381
82.3611	0.235515	163.29	0.46336	0.31239	-0.0040997	0.671118	-0.00449337	0.861886	-0.00506003	491.966	1.47736	572.088	1.75871	614.474	1.89853
82.5342	0.236016	163.651	0.464435	0.32018	-0.0041061	0.670079	-0.00447259	0.858118	-0.00504587	493.09	1.48105	573.373	1.76319	615.873	1.90323
82.707	0.236513	164.011	0.465504	0.329024	-0.00411089	0.67015	-0.00444971	0.855376	-0.00503066	494.212	1.48473	574.652	1.76766	617.268	1.9079
82.8794	0.237008	164.369	0.466568	0.338869	-0.00411596	0.670372	-0.00442669	0.852707	-0.00501447	495.33	1.48839	575.924	1.77213	618.661	1.91253
83.0509	0.237501	164.725	0.467629	0.349661	-0.00412131	0.669827	-0.00440725	0.848289	-0.0049992	496.444	1.49204	577.191	1.77658	620.049	1.9171
83.221	0.237992	165.08	0.468683	0.361348	-0.00412506	0.66946	-0.00439311	0.842202	-0.00498482	497.553	1.49567	578.451	1.78101	621.432	1.92162
83.3896	0.238481	165.433	0.469733	0.373881	-0.00412729	0.670175	-0.00438219	0.836346	-0.00496948	498.658	1.49928	579.702	1.78542	622.809	1.92614
83.5565	0.238966	165.784	0.470779	0.387211	-0.00412806	0.671923	-0.00437068	0.830717	-0.00495506	499.76	1.50288	580.946	1.78981	624.178	1.93066
83.7221	0.239449	166.132	0.471821	0.40129	-0.00412927	0.674658	-0.00435677	0.823489	-0.00494338	500.857	1.50647	582.186	1.79417	625.538	1.93517
83.8867	0.239926	166.479	0.472859	0.416071	-0.00413091	0.677424	-0.00434057	0.814739	-0.00493435	501.952	1.51003	583.422	1.79851	626.889	1.93965
84.0497	0.2404	166.825	0.473894	0.4306	-0.00413111	0.679306	-0.00432405	0.805451	-0.00492601	503.044	1.51358	584.656	1.80284	628.231	1.94411
84.2111	0.240873	167.169	0.474925	0.443963	-0.00413179	0.680341	-0.00431093	0.795658	-0.00491648	504.133	1.51712	585.889	1.80713	629.568	1.94856
84.3718	0.241344	167.513	0.475951	0.456197	-0.00413475	0.680564	-0.00430292	0.785391	-0.00490768	505.218	1.52064	587.12	1.8114	630.899	1.95301
84.5321	0.241813	167.857	0.476971	0.466429	-0.0041399	0.680921	-0.00429796	0.774682	-0.00490143	506.298	1.52416	588.348	1.81564	632.224	1.95746
84.6912	0.242277	168.199	0.477983	0.473825	-0.0041453	0.681407	-0.00429222	0.76538	-0.00489763	507.372	1.52765	589.574	1.81984	633.543	1.9619
84.8485	0.242738	168.54	0.47899	0.479412	-0.00414909	0.681104	-0.00428391	0.759256	-0.00489617	508.439	1.53112	590.798	1.82401	634.854	1.96633
85.0041	0.243195	168.878	0.479993	0.484173	-0.00415317	0.680046	-0.00427315	0.754356	-0.0048951	509.499	1.53458	592.019	1.82815	636.161	1.97075
85.1577	0.243647	169.215	0.480993	0.488142	-0.00415937	0.678268	-0.00426004	0.748809	-0.00489257	510.551	1.53801	593.239	1.83227	637.461	1.97516
85.3098	0.244094	169.55	0.481988	0.491347	-0.0041676	0.676714	-0.00424471	0.74265	-0.00489048	511.596	1.54142	594.457	1.83638	638.755	1.97956
85.4606	0.244541	169.884	0.482977	0.49473	-0.00417776	0.675374	-0.00422911	0.73591	-0.00489066	512.637	1.54483	595.672	1.84046	640.045	1.98394
85.6097	0.244987	170.216	0.483962	0.500101	-0.00418791	0.672421	-0.00421696	0.728622	-0.00489118	513.676	1.54822	596.885	1.84451	641.329	1.98828
85.7569	0.24543	170.547	0.484942	0.507369	-0.0041962	0.667926	-0.00420812	0.720816	-0.00488832	514.708	1.5516	598.093	1.84854	642.606	1.99259
85.903	0.245871	170.875	0.485917	0.514623	-0.00420454	0.662871	-0.00420061	0.713433	-0.00488223	515.733	1.55495	599.295	1.85253	643.875	1.99686
86.0483	0.246309	171.202	0.486889	0.520034	-0.00421478	0.657287	-0.00419438	0.707373	-0.00487491	516.752	1.5583	600.493	1.85649	645.137	2.0011
86.1929	0.246746	171.526	0.487857	0.522768	-0.00422681	0.6512	-0.00418938	0.702583	-0.00486456	517.768	1.56163	601.689	1.86042	646.394	2.00534
86.3371	0.247182	171.85	0.488818	0.523847	-0.00424054	0.643729	-0.00418741	0.698104	-0.00485134	518.782	1.56494	602.885	1.8643	647.643	2.00959
86.4805	0.247617	172.172	0.489774	0.525166	-0.00425406	0.634941	-0.00419019	0.692103	-0.00483722	519.791	1.56824	604.076	1.86815	648.887	2.01383
86.6226	0.248048	172.492	0.490725	0.527622	-0.00426365	0.626723	-0.00419565	0.684653	-0.00482041	520.794	1.57151	605.258	1.87195	650.125	2.01806
86.7633	0.248477	172.812	0.491672	0.530254	-0.00426948	0.619057	-0.00419999	0.677646	-0.00480105	521.789	1.57477	606.431	1.87571	651.358	2.02226
86.9025	0.248904	173.129	0.492614	0.53214	-0.00427541	0.611017	-0.00420325	0.67198	-0.0047811	522.78	1.57801	607.597	1.87943	652.585	2.02644
87.0406	0.249329	173.446	0.493551	0.534222	-0.00428141	0.603538	-0.00420732	0.667601	-0.00476062	523.768	1.58124	608.758	1.88312	653.808	2.03059
87.1788	0.249752	173.761	0.494484	0.536489	-0.00428565	0.597513	-0.00421216	0.664459	-0.00473965	524.752	1.58445	609.913	1.88678	655.025	2.03472
87.3182	0.250175	174.074	0.495414	0.53802	-0.00429002	0.592884	-0.00421773	0.662503	-0.00471822	525.731	1.58764	611.06	1.89041	656.239	2.03882
87.4578	0.250598	174.386	0.49634	0.539757	-0.00429453	0.589596	-0.00422399	0.660772	-0.00469824	526.704	1.59082	612.202	1.89402	657.448	2.04291
87.5968	0.251018	174.697	0.49726	0.542599	-0.00429547	0.586683	-0.00423276	0.658347	-0.00468148	527.67	1.59397	613.339	1.89759	658.653	2.047
87.7351	0.251435	175.007	0.498175	0.545585	-0.004293	0.58322	-0.00424392	0.655261	-0.004666	528.63	1.59711	614.475	1.90113	659.853	2.05109
87.8725	0.251849	175.314	0.499085	0.546885	-0.00429096	0.580146	-0.00425551	0.652457	-0.0046499	529.583	1.60024	615.607	1.90467	661.046	2.05515
88.0089	0.25226	175.621	0.49999	0.545659	-0.00429117	0.578357	-0.00426749	0.651745	-0.00463507	530.527	1.60336	616.734	1.90819	662.231	2.05919
88.1444	0.252666	175.925	0.500892	0.54293	-0.00429355	0.577799	-0.00427984	0.652126	-0.00462331	531.462	1.60647	617.856	1.91169	663.409	2.06321
88.2787	0.253069	176.229	0.501788	0.540587	-0.00429614	0.577508	-0.00429253	0.65173	-0.0046145	532.39	1.60956	618.972	1.91519	664.578	2.06722
88.4118	0.253469	176.53	0.502681	0.539525	-0.00429709	0.576563	-0.00430369	0.652412	-0.00460853	533.313	1.61265	620.081	1.91868	665.738	2.0712
88.5429	0.253867	176.83	0.50357	0.539691	-0.00429648	0.575903	-0.00431338	0.655037	-0.00460527	534.234	1.61572	621.182	1.92218	666.894	2.07516
88.6716	0.254263	177.128	0.504457	0.541031	-0.00429436	0.576427	-0.00432349	0.657694	-0.00460461	535.15	1.61878	622.276	1.92567	668.045	2.07911
88.7994	0.254657	177.424	0.505339	0.542582	-0.0042908	0.578084	-0.00433214	0.659471	-0.00460644	536.061	1.62183	623.367	1.92914	669.192	2.08305
88.9268	0.255049	177.721	0.506218	0.542512	-0.00428588	0.579912	-0.00433941	0.660402	-0.00461065	536.968	1.62485	624.454	1.93258	670.333	2.08694
89.0534	0.255441	178.016	0.507094	0.540891	-0.00428151	0.580991	-0.00434902	0.660525	-0.00461528	537.868	1.62786	625.536	1.93599	671.467	2.09078
89.1795	0.255832	178.31	0.507966	0.539609	-0.0042795	0.582263	-0.00436087	0.659873	-0.00461662	538.761	1.63085	626.61	1.9394	672.593	2.0946
89.3054	0.256221	178.602	0.508835	0.539564	-0.00427975	0.583719	-0.00437116	0.659392	-0.00461482	539.648	1.63383	627.677	1.94278	673.711	2.09841
89.4308	0.256606	178.893	0.509703	0.539792	-0.00428218	0.583527	-0.0043781	0.659076	-0.0046137	540.526	1.63679	628.738	1.94614	674.82	2.10222
89.5559	0.256987	179.182	0.510567	0.53937	-0.00428483	0.580848	-0.00438183	0.658006	-0.00461507	541.396	1.63973	629.792	1.94948	675.921	2.10602
89.6803	0.257367	179.47	0.511427	0.539236	-0.00428401	0.576705	-0.00438249	0.656216	-0.00461884	542.258	1.64265	630.838	1.9528	677.017	2.10981
89.8041	0.257743	179.756	0.512284	0.539379	-0.00427986	0.572986	-0.0043802	0.652829	-0.00462489	543.112	1.64556	631.877	1.95613	678.11	2.11361
89.9275	0.258117	180.041	0.513139	0.538876	-0.00427622	0.570588	-0.0043751	0.647917	-0.00463311	543.962	1.64845	632.907	1.95944	679.199	2.11739
90.0511	0.25849	180.324	0.51399	0.537755	-0.00427308	0.568543	-0.00436732	0.643373	-0.00464157	544.809	1.65133	633.929	1.9627	680.286	2.12116
90.1752	0.258861	180.605	0.514837	0.535134	-0.00426672	0.565929	-0.00435698	0.640095	-0.00464838	545.652	1.6542	634.944	1.96593	681.368	2.12492
90.2992	0.259231	180.883	0.51568	0.531079	-0.00425545	0.562772	-0.00434419	0.638033	-0.00465363	546.489	1.65706	635.953	1.96912	682.442	2.12867
90.4228	0.259598	181.16	0.516518	0.52748	-0.00424134	0.558189	-0.00432909	0.637135	-0.00465737	547.318	1.6599	636.955	1.9723	683.509	2.13238
90.5457	0.259962	181.435	0.517353	0.524319	-0.00422821	0.551334	-0.00431178	0.638262	-0.00466151	548.139	1.66273	637.953	1.97546	684.568	2.13608
90.6675	0.260324	181.707	0.518186	0.519759	-0.00421788	0.542314	-0.00429423	0.642236	-0.00466788	548.954	1.66555	638.945	1.9786	685.623	2.13977
90.7879	0.260683	181.978	0.519014	0.514776	-0.00421024	0.532141	-0.00428015	0.647108	-0.00467636	549.763	1.66834	639.93	1.98173	686.674	2.14343
90.907	0.261042	182.247	0.519839	0.512126	-0.00420518	0.521787	-0.0042694	0.651924	-0.00468687	550.565	1.67113	640.911	1.98485	687.722	2.1471
91.0253	0.261402	182.514	0.520659	0.511709	-0.00420074	0.511269	-0.00425816	0.658502	-0.0046993	551.36	1.6739	641.887	1.98795	688.765	2.15075
91.1426	0.26176	182.78	0.521474	0.511608	-0.00419322	0.502427	-0.00424461	0.66676	-0.00471356	552.147	1.67665	642.857	1.99102	689.802	2.15439
91.2589	0.262115	183.043	0.522286	0.510898	-0.0041809	0.497017	-0.00423073	0.675706	-0.00472771	552.926	1.67939	643.817	1.99409	690.832	2.15801
91.3744	0.262468	183.306	0.523095	0.510517	-0.00416586	0.493985	-0.00421836	0.68439	-0.00473989	553.696	1.68211	644.768	1.99716	691.856	2.16162
91.4902	0.262819	183.568	0.5239	0.510451	-0.00415191	0.491409	-0.00420563	0.691906	-0.00475018	554.459	1.68481	645.711	2.00022	692.873	2.16524
91.6065	0.263167	183.828	0.524699	0.509776	-0.00414087	0.48836	-0.00419071	0.699206	-0.00475681	555.218	1.6875	646.648	2.00326	693.885	2.16886
91.7224	0.263512	184.087	0.525495	0.50943	-0.00413263	0.485774	-0.00417371	0.706295	-0.00475807	555.973	1.69016	647.58	2.00628	694.89	2.17246
91.8376	0.263854	184.344	0.526287	0.510309	-0.00412522	0.484543	-0.00415473	0.712262	-0.00475606	556.721	1.69281	648.503	2.00927	695.885	2.17604
91.9518	0.264194	184.599	0.527076	0.512359	-0.00411493	0.484609	-0.00413573	0.718062	-0.00475275	557.463	1.69544	649.419	2.01223	696.871	2.17961
92.0651	0.26453	184.851	0.527862	0.515528	-0.00410188	0.485916	-0.00412042	0.723697	-0.00474637	558.201	1.69806	650.329	2.01516	697.852	2.18318
92.1774	0.264862	185.102	0.528642	0.519763	-0.00408991	0.487498	-0.00410866	0.728257	-0.0047352	558.935	1.70067	651.232	2.01809	698.828	2.18674
92.2886	0.265191	185.35	0.529417	0.525015	-0.00407897	0.488431	-0.00409844	0.731785	-0.00472132	559.663	1.70326	652.131	2.02101	699.799	2.19029
92.3982	0.265518	185.596	0.530188	0.530323	-0.0040672	0.489653	-0.00408973	0.733412	-0.00470854	560.386	1.70583	653.025	2.0239	700.763	2.19382
92.5064	0.265841	185.839	0.530956	0.53477	-0.00405462	0.492061	-0.00408245	0.732307	-0.00469867	561.102	1.70839	653.913	2.02676	701.72	2.19732
92.614	0.266162	186.081	0.531721	0.539298	-0.0040413	0.495601	-0.00407655	0.729501	-0.00468976	561.813	1.71093	654.791	2.0296	702.665	2.2008
92.7217	0.266479	186.322	0.532481	0.5439	-0.00402728	0.49931	-0.0040683	0.727804	-0.00467992	562.516	1.71344	655.663	2.03244	703.602	2.20426
92.8292	0.266793	186.561	0.533236	0.547658	-0.0040126	0.501355	-0.0040541	0.728079	-0.0046692	563.212	1.71593	656.527	2.0353	704.53	2.20768
92.9358	0.267105	186.798	0.533986	0.551515	-0.0039973	0.501806	-0.00403608	0.728419	-0.00465765	563.9	1.7184	657.384	2.03815	705.449	2.21107
93.0416	0.267416	187.032	0.534732	0.556374	-0.00398143	0.502554	-0.00401811	0.728821	-0.00464717	564.58	1.72085	658.231	2.04098	706.359	2.21444
93.1462	0.267726	187.265	0.535475	0.561276	-0.00396687	0.504497	-0.00400205	0.729281	-0.00463956	565.252	1.72327	659.072	2.04381	707.26	2.21778
93.249	0.268035	187.496	0.536214	0.564394	-0.00395542	0.507579	-0.00398598	0.727976	-0.00463471	565.917	1.72568	659.907	2.04666	708.15	2.2211
93.3501	0.268341	187.724	0.536951	0.5658	-0.00394697	0.51175	-0.00396809	0.724072	-0.00463249	566.577	1.72808	660.733	2.04951	709.03	2.22438
93.4495	0.268646	187.95	0.537685	0.567391	-0.00394138	0.516957	-0.00394846	0.718597	-0.00463281	567.23	1.73045	661.551	2.05233	709.901	2.22764
93.5471	0.268949	188.174	0.538414	0.570067	-0.00393855	0.52315	-0.00392718	0.713445	-0.00463555	567.874	1.73281	662.364	2.05515	710.764	2.23087
93.6434	0.26925	188.395	0.53914	0.573779	-0.00394019	0.531192	-0.00390436	0.708609	-0.00464059	568.514	1.73515	663.17	2.05796	711.619	2.23408
93.7389	0.269548	188.615	0.539863	0.577567	-0.00394795	0.540994	-0.00388193	0.703168	-0.00464784	569.151	1.73746	663.968	2.06075	712.467	2.23726
93.834	0.269842	188.833	0.540581	0.580513	-0.00395973	0.549738	-0.00386173	0.698064	-0.0046572	569.785	1.73977	664.76	2.06352	713.307	2.24042
93.9286	0.270135	189.05	0.541295	0.582652	-0.00397164	0.55655	-0.00384184	0.694199	-0.00466855	570.415	1.74206	665.543	2.06628	714.138	2.24356
94.0226	0.270426	189.266	0.542002	0.584016	-0.00397997	0.563331	-0.00382043	0.691522	-0.00468181	571.04	1.74433	666.318	2.06905	714.961	2.24668
94.116	0.270715	189.478	0.542703	0.585548	-0.00398487	0.570073	-0.00379942	0.689984	-0.00469688	571.66	1.74659	667.084	2.0718	715.775	2.24977
94.2088	0.271001	189.687	0.543397	0.587239	-0.00399018	0.574952	-0.00378067	0.689538	-0.00471366	572.275	1.74883	667.842	2.07454	716.578	2.25281
94.3008	0.271284	189.894	0.544084	0.588171	-0.00399771	0.578954	-0.00376224	0.689225	-0.00473207	572.884	1.75105	668.589	2.07725	717.37	2.25581
94.392	0.271565	190.097	0.544768	0.589286	-0.00400737	0.584845	-0.00374231	0.688129	-0.00475201	573.488	1.75326	669.327	2.0799	718.15	2.25879
94.4823	0.271843	190.299	0.545447	0.591485	-0.00401721	0.591628	-0.00372094	0.686286	-0.00477341	574.085	1.75545	670.055	2.08252	718.922	2.26176
94.5717	0.272118	190.5	0.546122	0.594721	-0.00402536	0.597435	-0.00369823	0.683729	-0.00479617	574.676	1.75762	670.773	2.08512	719.69	2.26471
94.6606	0.272392	190.698	0.546794	0.598033	-0.00403189	0.602303	-0.00367609	0.680492	-0.00482022	575.259	1.75978	671.48	2.0877	720.45	2.26764
94.7495	0.272662	190.896	0.547463	0.600504	-0.00403687	0.606268	-0.00365638	0.676608	-0.00484547	575.836	1.76192	672.178	2.09027	721.202	2.27055
94.8384	0.272929	191.092	0.548124	0.602169	-0.00404219	0.609366	-0.00363716	0.672109	-0.00487185	576.405	1.76403	672.87	2.09282	721.95	2.27343
94.9265	0.273193	191.287	0.548778	0.60215	-0.0040497	0.611631	-0.00361658	0.667025	-0.00489929	576.967	1.76612	673.558	2.09535	722.695	2.27626
95.0134	0.273455	191.479	0.549426	0.599609	-0.00405743	0.613097	-0.00359473	0.662298	-0.00492771	577.521	1.76819	674.242	2.09786	723.437	2.27907
95.099	0.273715	191.67	0.55007	0.594659	-0.00406353	0.612887	-0.00357166	0.657917	-0.00495704	578.067	1.77023	674.92	2.10035	724.172	2.28187
95.1833	0.273975	191.858	0.55071	0.587409	-0.00406991	0.611074	-0.00354932	0.65296	-0.00498722	578.604	1.77226	675.593	2.10281	724.897	2.28466
95.2663	0.274233	192.043	0.551345	0.578877	-0.0040784	0.60864	-0.00352953	0.647457	-0.00501817	579.136	1.77427	676.26	2.10522	725.61	2.2874
95.3479	0.274488	192.225	0.551975	0.570949	-0.00408889	0.604704	-0.0035122	0.641437	-0.00504984	579.662	1.77625	676.921	2.1076	726.311	2.29009
95.4275	0.274739	192.404	0.5526	0.564515	-0.00410129	0.598423	-0.00349909	0.635839	-0.00508032	580.181	1.77822	677.574	2.10996	727	2.29274
95.5046	0.274987	192.581	0.55322	0.558608	-0.00411365	0.589906	-0.00349003	0.631561	-0.00510593	580.691	1.78017	678.221	2.1123	727.681	2.29536
95.5807	0.275231	192.755	0.553833	0.551388	-0.00412413	0.58017	-0.00348115	0.62764	-0.00512503	581.192	1.78211	678.86	2.11462	728.353	2.29794
95.657	0.275471	192.928	0.55444	0.54292	-0.00413464	0.571097	-0.00347062	0.623151	-0.00513787	581.684	1.78402	679.492	2.11694	729.016	2.30049
95.7333	0.275705	193.099	0.555041	0.534176	-0.004147	0.563579	-0.00345851	0.619036	-0.00514656	582.168	1.78591	680.116	2.11925	729.674	2.30301
95.8095	0.275935	193.268	0.555636	0.525176	-0.00416114	0.556644	-0.00344491	0.616193	-0.00515496	582.648	1.78779	680.731	2.12156	730.325	2.30551
95.8853	0.276159	193.434	0.556225	0.515942	-0.00417696	0.548453	-0.00342988	0.613658	-0.00516492	583.126	1.78965	681.34	2.12385	730.968	2.30799
95.9602	0.27638	193.599	0.556808	0.50558	-0.00419438	0.538157	-0.00341537	0.61051	-0.00517453	583.601	1.79148	681.946	2.12614	731.605	2.31043
96.0341	0.276598	193.761	0.557387	0.494151	-0.00421145	0.525858	-0.0034032	0.606779	-0.00518009	584.07	1.79329	682.547	2.12847	732.234	2.31285
96.1067	0.276814	193.921	0.557961	0.483532	-0.00422633	0.513475	-0.00339143	0.602492	-0.00518177	584.533	1.79509	683.143	2.13082	732.855	2.31525
96.178	0.277026	194.078	0.55853	0.4737	-0.00423911	0.503757	-0.00338007	0.598591	-0.00518344	584.991	1.79687	683.733	2.13316	733.468	2.31763
96.2483	0.277237	194.233	0.559097	0.463718	-0.00424985	0.496598	-0.00337094	0.595971	-0.00518693	585.445	1.79864	684.314	2.13551	734.075	2.32
96.3176	0.277446	194.387	0.559659	0.453603	-0.00425865	0.490983	-0.00336397	0.59367	-0.00519033	585.894	1.80038	684.885	2.13785	734.678	2.32235
96.3862	0.277655	194.539	0.560215	0.44337	-0.00426558	0.486849	-0.0033609	0.590764	-0.00519177	586.34	1.80211	685.447	2.14017	735.278	2.32467
96.4544	0.277864	194.69	0.560764	0.433945	-0.00427071	0.484136	-0.00336158	0.586373	-0.00519321	586.781	1.80382	686.004	2.14245	735.87	2.32693
96.5223	0.278069	194.838	0.561308	0.426214	-0.00427226	0.481875	-0.003364	0.578743	-0.00519647	587.217	1.80551	686.555	2.14467	736.454	2.32915
96.5898	0.27827	194.985	0.561847	0.419198	-0.0042704	0.479138	-0.00336991	0.569844	-0.00519963	587.648	1.80719	687.099	2.14688	737.034	2.33131
96.6563	0.278468	195.129	0.562381	0.411962	-0.00426896	0.476857	-0.00337917	0.562473	-0.00519901	588.074	1.80885	687.636	2.1491	737.61	2.33345
96.7217	0.278663	195.271	0.562909	0.404525	-0.00426977	0.475927	-0.00338793	0.555658	-0.00519475	588.495	1.81049	688.17	2.15134	738.182	2.3356
96.7858	0.278856	195.409	0.563431	0.3969	-0.00427274	0.475379	-0.00339436	0.549383	-0.00519073	588.91	1.81212	688.698	2.15357	738.744	2.33778
96.8486	0.279047	195.545	0.563948	0.390015	-0.00427777	0.474286	-0.00339855	0.544541	-0.00518878	589.319	1.81374	689.221	2.15577	739.296	2.33996
96.9105	0.279235	195.679	0.564461	0.384755	-0.00428291	0.473584	-0.00340059	0.540163	-0.0051888	589.723	1.81533	689.739	2.15796	739.841	2.34212
96.9719	0.279421	195.812	0.564969	0.381055	-0.00428447	0.474167	-0.00340242	0.535323	-0.00519072	590.121	1.81691	690.252	2.16015	740.377	2.34426
97.0327	0.279604	195.943	0.565472	0.378849	-0.0042826	0.475978	-0.00340775	0.530957	-0.00519445	590.512	1.81847	690.758	2.16233	740.902	2.34637
97.0928	0.279787	196.073	0.565973	0.376254	-0.00428114	0.478963	-0.00341641	0.527958	-0.00519991	590.898	1.82001	691.259	2.1645	741.419	2.34846
97.1523	0.279968	196.201	0.566469	0.371468	-0.00428193	0.483068	-0.0034264	0.525359	-0.00520517	591.277	1.82154	691.753	2.16668	741.928	2.35051
97.2111	0.280146	196.327	0.566961	0.366412	-0.00428301	0.488239	-0.00343951	0.521325	-0.00520839	591.649	1.82305	692.242	2.16884	742.431	2.35252
97.2693	0.280325	196.451	0.567448	0.362924	-0.00428253	0.495338	-0.00345558	0.51501	-0.00520965	592.017	1.82455	692.728	2.17098	742.929	2.35451
97.3266	0.280502	196.572	0.567928	0.360939	-0.0042824	0.505182	-0.00347077	0.508341	-0.0052072	592.382	1.82604	693.209	2.17309	743.421	2.35648
97.3832	0.280678	196.692	0.568401	0.359484	-0.00428261	0.516734	-0.00348328	0.504073	-0.00520119	592.742	1.82751	693.683	2.17518	743.908	2.35844
97.4387	0.280849	196.809	0.568868	0.357625	-0.00427945	0.528086	-0.0034932	0.501194	-0.00519548	593.095	1.82897	694.149	2.17726	744.388	2.36037
97.4923	0.281018	196.925	0.569328	0.356293	-0.00427307	0.539236	-0.00350248	0.496914	-0.00519191	593.441	1.83041	694.607	2.17931	744.858	2.36227
97.5433	0.281183	197.038	0.569784	0.356378	-0.00426731	0.551092	-0.00351482	0.490389	-0.00518855	593.78	1.83183	695.058	2.18131	745.321	2.36413
97.5917	0.281344	197.15	0.570236	0.356906	-0.00426214	0.562702	-0.0035301	0.482631	-0.00518353	594.114	1.83324	695.501	2.18328	745.777	2.36597
97.6392	0.281502	197.261	0.570684	0.356947	-0.00425571	0.574066	-0.00354631	0.475525	-0.00517694	594.444	1.83464	695.934	2.18523	746.228	2.36778
97.6872	0.281656	197.37	0.571128	0.356523	-0.00424806	0.586093	-0.0035634	0.469048	-0.00516885	594.77	1.83601	696.356	2.18715	746.672	2.36955
97.7355	0.281807	197.478	0.571566	0.355653	-0.00423927	0.597832	-0.00357947	0.462269	-0.00516118	595.093	1.83736	696.767	2.18905	747.109	2.37129
97.7835	0.281954	197.584	0.571998	0.354359	-0.00423123	0.607464	-0.00359271	0.456118	-0.00515576	595.411	1.8387	697.173	2.19094	747.54	2.37301
97.8306	0.282099	197.688	0.572423	0.352659	-0.00422577	0.61507	-0.00360506	0.451484	-0.00515251	595.726	1.84002	697.575	2.19281	747.963	2.3747
97.877	0.282243	197.79	0.572841	0.351484	-0.00422278	0.621642	-0.00362026	0.447396	-0.00515133	596.034	1.84131	697.97	2.19465	748.375	2.37636
97.9225	0.282386	197.89	0.573253	0.351723	-0.00422215	0.626307	-0.00363999	0.442922	-0.00515214	596.336	1.84259	698.357	2.19647	748.778	2.37797
97.9672	0.282526	197.988	0.57366	0.353314	-0.00422379	0.628234	-0.00366406	0.438085	-0.00515484	596.634	1.84385	698.736	2.19827	749.175	2.37955
98.0107	0.282664	198.084	0.574062	0.355287	-0.00422758	0.62845	-0.0036904	0.432903	-0.00515935	596.926	1.84508	699.107	2.20006	749.565	2.38113
98.0531	0.282799	198.177	0.574458	0.356711	-0.0042316	0.628851	-0.00371519	0.427398	-0.00516558	597.211	1.84629	699.469	2.20184	749.948	2.3827
98.095	0.282934	198.27	0.574848	0.358521	-0.00423398	0.630339	-0.00373664	0.420678	-0.00517347	597.493	1.84748	699.825	2.2036	750.324	2.38425
98.1364	0.283068	198.362	0.575233	0.360697	-0.00423663	0.632866	-0.00375487	0.412801	-0.00518292	597.767	1.84865	700.176	2.20533	750.693	2.38577
98.177	0.283201	198.453	0.575611	0.362311	-0.00424139	0.636383	-0.00377	0.404738	-0.00519386	598.036	1.8498	700.521	2.20703	751.055	2.38728
98.2167	0.283329	198.542	0.575984	0.363385	-0.00424631	0.640845	-0.00378215	0.396503	-0.00520437	598.3	1.85093	700.857	2.20869	751.41	2.38878
98.2552	0.283453	198.628	0.57635	0.363943	-0.00424954	0.645296	-0.00379143	0.389023	-0.00521262	598.557	1.85205	701.185	2.21034	751.758	2.39026
98.2921	0.283573	198.712	0.576711	0.364917	-0.00425299	0.64882	-0.00379797	0.383184	-0.00522053	598.807	1.85315	701.504	2.21194	752.098	2.39173
98.3275	0.28369	198.794	0.577068	0.367198	-0.0042585	0.652366	-0.00380373	0.378007	-0.00522811	599.05	1.85423	701.815	2.21352	752.432	2.39319
98.3611	0.283802	198.874	0.577419	0.370728	-0.00426412	0.656839	-0.00381057	0.37256	-0.00523354	599.29	1.85529	702.117	2.21507	752.758	2.39464
98.3928	0.28391	198.951	0.577767	0.375449	-0.004268	0.661285	-0.0038166	0.36777	-0.00523873	599.528	1.85633	702.414	2.21661	753.077	2.39606
98.4231	0.284013	199.027	0.578108	0.381304	-0.00427022	0.66479	-0.00381999	0.363613	-0.00524555	599.76	1.85735	702.705	2.21812	753.389	2.39745
98.4521	0.284111	199.101	0.578442	0.388239	-0.00427083	0.667391	-0.00382088	0.358243	-0.00525391	599.985	1.85834	702.99	2.21958	753.693	2.39882
98.48	0.284209	199.174	0.57877	0.395289	-0.00427176	0.668214	-0.00381935	0.351719	-0.00526373	600.206	1.85931	703.267	2.22099	753.99	2.40017
98.5074	0.284302	199.245	0.57909	0.401532	-0.00427299	0.666424	-0.00381736	0.345008	-0.00527496	600.422	1.86025	703.534	2.22237	754.281	2.4015
98.5342	0.284391	199.314	0.579405	0.407908	-0.00427082	0.663959	-0.00381863	0.338125	-0.00528751	600.634	1.86118	703.789	2.22374	754.564	2.40277
98.5604	0.284475	199.381	0.579716	0.414404	-0.00426539	0.662672	-0.00382486	0.331994	-0.00530131	600.839	1.86209	704.035	2.22508	754.838	2.40401
98.5856	0.284556	199.446	0.580021	0.420098	-0.00425871	0.661602	-0.00383583	0.3275	-0.00531446	601.037	1.86298	704.273	2.22639	755.101	2.40521
98.6091	0.284634	199.509	0.580318	0.42593	-0.00425082	0.65983	-0.00385132	0.324575	-0.00532511	601.226	1.86385	704.503	2.22767	755.356	2.4064
98.6307	0.284709	199.569	0.580608	0.43189	-0.00424179	0.657389	-0.00387111	0.324066	-0.00533522	601.409	1.8647	704.726	2.2289	755.605	2.40758
98.6503	0.284781	199.628	0.580891	0.437054	-0.00423167	0.655219	-0.00389501	0.326778	-0.0053448	601.589	1.86553	704.942	2.23007	755.846	2.40873
98.6685	0.284849	199.684	0.581169	0.442363	-0.00422238	0.654223	-0.00392281	0.331658	-0.00535202	601.762	1.86635	705.151	2.23121	756.082	2.40985
98.6855	0.284912	199.738	0.581442	0.448716	-0.00421573	0.654351	-0.00395248	0.337696	-0.00535881	601.928	1.86715	705.352	2.23233	756.31	2.41095
98.7016	0.284972	199.79	0.581709	0.455152	-0.00420976	0.655553	-0.00398019	0.343926	-0.00536705	602.088	1.86794	705.547	2.23343	756.533	2.41204
98.7169	0.285028	199.839	0.581972	0.459839	-0.00420076	0.657782	-0.00400603	0.348511	-0.0053748	602.245	1.8687	705.735	2.23451	756.749	2.41311
98.732	0.28508	199.888	0.582229	0.461937	-0.00418887	0.660991	-0.00403189	0.351519	-0.00537839	602.396	1.86945	705.916	2.23554	756.957	2.41416
98.7468	0.285129	199.935	0.58248	0.461556	-0.00417792	0.665133	-0.00405589	0.353926	-0.005378	602.54	1.87017	706.09	2.23653	757.153	2.41519
98.7613	0.285174	199.98	0.582723	0.458806	-0.00416787	0.669255	-0.0040781	0.355755	-0.00537565	602.679	1.87087	706.258	2.23752	757.338	2.4162
98.7756	0.285215	200.023	0.58296	0.454702	-0.00415687	0.672442	-0.00410041	0.357941	-0.00536958	602.814	1.87154	706.42	2.2385	757.516	2.41719
98.7892	0.28525	200.064	0.58319	0.451129	-0.00414679	0.674731	-0.00412096	0.361378	-0.00535811	602.944	1.8722	706.575	2.23947	757.688	2.41816
98.8014	0.285283	200.104	0.583412	0.448068	-0.00413945	0.675248	-0.0041398	0.365096	-0.00534334	603.068	1.87284	706.725	2.2404	757.855	2.41913
98.8119	0.285314	200.142	0.583625	0.444587	-0.00413476	0.674071	-0.00415884	0.368168	-0.00532726	603.184	1.87346	706.868	2.24131	758.017	2.42008
98.8208	0.285344	200.179	0.583831	0.440709	-0.00413258	0.674006	-0.00417619	0.371532	-0.00530995	603.294	1.87406	707.005	2.24219	758.172	2.42102
98.8282	0.285372	200.213	0.58403	0.436454	-0.00413282	0.675915	-0.00419008	0.376082	-0.00529332	603.398	1.87465	707.137	2.24308	758.316	2.42193
98.8341	0.285397	200.247	0.584224	0.433666	-0.00413353	0.676979	-0.00420064	0.381761	-0.00527922	603.496	1.87522	707.261	2.24396	758.451	2.4228
98.8389	0.285418	200.278	0.584413	0.433193	-0.00413283	0.675412	-0.00420985	0.388515	-0.00526568	603.588	1.87577	707.376	2.24482	758.579	2.42364
98.8434	0.285435	200.308	0.584597	0.433113	-0.00413265	0.67133	-0.00422144	0.395381	-0.00525087	603.673	1.8763	707.485	2.24566	758.701	2.42444
98.8476	0.28545	200.337	0.584775	0.4325	-0.00413479	0.665756	-0.00423532	0.401436	-0.00523484	603.754	1.87681	707.588	2.24648	758.815	2.42521
98.8508	0.285464	200.364	0.584946	0.431376	-0.00413731	0.660583	-0.00424766	0.407619	-0.00521767	603.829	1.8773	707.686	2.24729	758.924	2.42594
98.8527	0.285476	200.388	0.585111	0.429766	-0.00413835	0.656709	-0.00425669	0.414831	-0.00519942	603.898	1.87776	707.78	2.24811	759.029	2.42666
98.8529	0.285484	200.41	0.585271	0.427691	-0.00413981	0.65408	-0.00426253	0.42302	-0.00518016	603.962	1.87821	707.869	2.2489	759.128	2.42737
98.8512	0.285487	200.429	0.585425	0.426084	-0.00414353	0.651736	-0.00426532	0.432135	-0.00516179	604.022	1.87864	707.954	2.24963	759.219	2.42807
98.848	0.285487	200.445	0.585572	0.425839	-0.00414755	0.647843	-0.00426703	0.443039	-0.00514615	604.076	1.87905	708.034	2.25031	759.299	2.42874
98.8437	0.285485	200.459	0.585714	0.426895	-0.00415001	0.643385	-0.00427141	0.456553	-0.00513127	604.126	1.87944	708.108	2.25096	759.369	2.42938
98.8385	0.28548	200.471	0.585848	0.429195	-0.00415098	0.642032	-0.00427832	0.47164	-0.0051153	604.172	1.87982	708.174	2.25158	759.429	2.42999
98.8326	0.285474	200.482	0.585975	0.432684	-0.00414867	0.643652	-0.00428397	0.486396	-0.00510014	604.213	1.88017	708.233	2.25216	759.48	2.43058
98.8269	0.285464	200.492	0.586098	0.436394	-0.00414139	0.645381	-0.0042884	0.49991	-0.00508763	604.25	1.88051	708.283	2.25273	759.521	2.43115
98.8218	0.28545	200.499	0.586216	0.439402	-0.00412935	0.647212	-0.00429351	0.512223	-0.0050758	604.282	1.88084	708.325	2.25331	759.554	2.4317
98.8168	0.28543	200.505	0.586327	0.441737	-0.00411463	0.64914	-0.00429926	0.522465	-0.00506096	604.309	1.88114	708.359	2.25388	759.581	2.43223
98.8112	0.285406	200.509	0.586432	0.443424	-0.00410103	0.650248	-0.00430746	0.530716	-0.00504139	604.329	1.88143	708.388	2.25443	759.603	2.43273
98.8047	0.28538	200.51	0.586532	0.44449	-0.00408854	0.651481	-0.00431985	0.537965	-0.00501734	604.342	1.88171	708.412	2.25495	759.619	2.4332
98.7973	0.285354	200.51	0.586626	0.44405	-0.00407526	0.652833	-0.00433624	0.544248	-0.00499085	604.348	1.88197	708.433	2.25544	759.628	2.43362
98.7887	0.285327	200.506	0.586714	0.442171	-0.00406124	0.653385	-0.00435642	0.550513	-0.00496575	604.349	1.88221	708.446	2.25593	759.629	2.43402
98.7783	0.285299	200.501	0.586797	0.440738	-0.00404654	0.654084	-0.00438022	0.557665	-0.00494385	604.346	1.88244	708.449	2.25642	759.623	2.43441
98.7658	0.285269	200.493	0.586876	0.440644	-0.00403303	0.655833	-0.00440561	0.564747	-0.00492504	604.335	1.88265	708.445	2.25687	759.61	2.43477
98.7512	0.285238	200.483	0.586951	0.44092	-0.00402252	0.658584	-0.00443066	0.569935	-0.0049092	604.317	1.88284	708.432	2.25729	759.591	2.43513
98.735	0.285206	200.472	0.587022	0.440639	-0.0040149	0.663203	-0.0044572	0.573305	-0.0048962	604.294	1.88302	708.411	2.25767	759.566	2.43546
98.7182	0.285173	200.46	0.587088	0.439825	-0.00401005	0.670514	-0.00448697	0.576755	-0.00488595	604.269	1.88318	708.382	2.25803	759.535	2.43574
98.7009	0.285139	200.446	0.587149	0.437592	-0.004006	0.678571	-0.00451983	0.580278	-0.00487834	604.237	1.88333	708.347	2.25836	759.499	2.43597
98.6834	0.285102	200.432	0.587203	0.433093	-0.00400088	0.685514	-0.00455559	0.582046	-0.0048714	604.196	1.88346	708.304	2.25865	759.455	2.43614
98.6653	0.285061	200.415	0.587253	0.427341	-0.00399474	0.693205	-0.0045941	0.582133	-0.00486143	604.148	1.88357	708.255	2.2589	759.401	2.43626
98.6458	0.285016	200.397	0.5873	0.422218	-0.00398763	0.702515	-0.00463336	0.582435	-0.00484673	604.092	1.88364	708.2	2.25911	759.338	2.43635
98.6247	0.28497	200.376	0.587343	0.418612	-0.00398145	0.710632	-0.0046696	0.58294	-0.0048275	604.028	1.8837	708.139	2.25927	759.268	2.4364
98.6021	0.284922	200.353	0.587382	0.416461	-0.003978	0.71669	-0.00470108	0.58182	-0.00480582	603.958	1.88373	708.073	2.25937	759.193	2.43643
98.578	0.28487	200.328	0.587416	0.414792	-0.00397533	0.722593	-0.00472797	0.578233	-0.00478365	603.882	1.88375	708.001	2.25943	759.11	2.43643
98.5526	0.284814	200.301	0.587445	0.411766	-0.00397156	0.729255	-0.00475229	0.573203	-0.00476104	603.8	1.88374	707.925	2.25944	759.016	2.43641
98.526	0.284756	200.27	0.587467	0.407443	-0.00396673	0.736634	-0.00477781	0.568617	-0.00473988	603.711	1.88371	707.844	2.2594	758.913	2.43634
98.4982	0.284695	200.236	0.587485	0.403706	-0.00395906	0.744694	-0.00480632	0.564462	-0.00472196	603.62	1.88367	707.756	2.25933	758.8	2.43623
98.4696	0.284631	200.201	0.5875	0.400534	-0.00394683	0.753396	-0.00483765	0.558901	-0.00470532	603.526	1.8836	707.66	2.25926	758.679	2.4361
98.4407	0.284563	200.166	0.587509	0.396993	-0.0039321	0.761793	-0.00487165	0.551089	-0.00468624	603.43	1.88352	707.554	2.25919	758.55	2.43594
98.4112	0.284493	200.129	0.58751	0.393103	-0.00391867	0.768981	-0.00490817	0.542042	-0.00466297	603.329	1.88342	707.441	2.25911	758.414	2.43574
98.3807	0.284423	200.092	0.587503	0.388884	-0.00390652	0.775914	-0.00494706	0.533646	-0.00463759	603.223	1.8833	707.323	2.25902	758.27	2.4355
98.3494	0.28435	200.052	0.58749	0.384353	-0.00389374	0.783509	-0.00498634	0.52679	-0.00461389	603.113	1.88316	707.198	2.25891	758.12	2.43521
98.3172	0.284273	200.011	0.587471	0.379528	-0.00388037	0.790819	-0.00502227	0.520502	-0.00459367	602.998	1.88301	707.066	2.25878	757.963	2.43492
98.2839	0.284193	199.967	0.587447	0.374428	-0.00386646	0.796027	-0.00505494	0.512944	-0.0045768	602.873	1.88284	706.926	2.25862	757.8	2.43462
98.2489	0.28411	199.92	0.587416	0.369068	-0.00385389	0.798308	-0.00508818	0.504177	-0.00456315	602.738	1.88265	706.777	2.25843	757.633	2.4343
98.2123	0.284023	199.872	0.587378	0.364376	-0.00384445	0.798699	-0.00512191	0.496995	-0.00455074	602.594	1.88243	706.621	2.25822	757.458	2.43396
98.1748	0.283931	199.823	0.587333	0.360328	-0.00383803	0.799103	-0.00515424	0.493158	-0.00453585	602.44	1.88219	706.457	2.25795	757.275	2.43361
98.137	0.283835	199.772	0.587282	0.355989	-0.00383449	0.799519	-0.00518519	0.491612	-0.00451859	602.278	1.88193	706.287	2.25764	757.084	2.43322
98.0984	0.283735	199.72	0.587224	0.352285	-0.00383371	0.799035	-0.00521481	0.49135	-0.00450278	602.109	1.88164	706.109	2.25729	756.885	2.4328
98.0586	0.283632	199.666	0.587161	0.349194	-0.00383558	0.798602	-0.00524311	0.491405	-0.00449022	601.937	1.88134	705.921	2.25691	756.675	2.43238
98.0171	0.283527	199.612	0.587089	0.345781	-0.00383813	0.798218	-0.00526829	0.490851	-0.00447893	601.759	1.88101	705.726	2.25651	756.456	2.43196
97.9741	0.283419	199.555	0.587008	0.342063	-0.00383948	0.79697	-0.00529045	0.489717	-0.00446517	601.574	1.88067	705.527	2.25609	756.227	2.43154
97.9297	0.283308	199.496	0.586918	0.338057	-0.00384154	0.794896	-0.00531339	0.488029	-0.00444721	601.383	1.88031	705.323	2.25562	755.991	2.43109
97.884	0.283197	199.435	0.586819	0.334691	-0.00384611	0.792036	-0.00533891	0.486722	-0.00442712	601.186	1.87994	705.114	2.25512	755.746	2.43061
97.8372	0.283084	199.371	0.586712	0.331938	-0.00385307	0.789337	-0.00536686	0.486693	-0.00440683	600.983	1.87955	704.896	2.25457	755.495	2.4301
97.7896	0.28297	199.304	0.586598	0.328866	-0.00386048	0.786793	-0.00539527	0.487886	-0.00438454	600.775	1.87913	704.667	2.25398	755.237	2.42956
97.742	0.282853	199.236	0.586478	0.32549	-0.00386646	0.783491	-0.00542225	0.490247	-0.00436036	600.563	1.8787	704.431	2.25335	754.972	2.42899
97.6946	0.282733	199.166	0.586351	0.320917	-0.00387292	0.780377	-0.00544968	0.493722	-0.00433807	600.344	1.87825	704.19	2.25269	754.703	2.42841
97.6466	0.282611	199.093	0.58622	0.314291	-0.00388167	0.778356	-0.00547751	0.498261	-0.00431947	600.118	1.87777	703.942	2.252	754.428	2.42783
97.5978	0.282486	199.019	0.586083	0.30662	-0.0038926	0.777384	-0.00550385	0.5029	-0.00430441	599.887	1.87727	703.686	2.25127	754.148	2.42723
97.5478	0.282358	198.944	0.585941	0.299778	-0.00390561	0.776504	-0.00553058	0.506722	-0.00429276	599.652	1.87674	703.423	2.25051	753.865	2.4266
97.4961	0.282227	198.865	0.585793	0.293734	-0.00391875	0.774803	-0.00555952	0.509758	-0.00428437	599.408	1.8762	703.152	2.24973	753.576	2.42594
97.4427	0.282093	198.784	0.585639	0.287551	-0.0039283	0.772319	-0.00558869	0.512038	-0.00427727	599.158	1.87564	702.87	2.24892	753.28	2.42527
97.3881	0.281954	198.701	0.585478	0.28215	-0.00393258	0.768176	-0.00561435	0.514505	-0.00426956	598.904	1.87506	702.581	2.24809	752.98	2.4246
97.3321	0.281812	198.615	0.58531	0.277503	-0.00393366	0.76245	-0.0056348	0.517148	-0.00426128	598.648	1.87447	702.288	2.24723	752.676	2.4239
97.2744	0.281668	198.528	0.585136	0.272671	-0.00393535	0.75795	-0.00565209	0.519045	-0.00425246	598.385	1.87385	701.99	2.24636	752.365	2.4232
97.2152	0.281523	198.438	0.584958	0.268576	-0.00393764	0.755535	-0.00567002	0.520228	-0.00424497	598.114	1.87321	701.687	2.24546	752.046	2.42248
97.1546	0.281376	198.346	0.584775	0.265192	-0.00393864	0.753298	-0.00568855	0.520727	-0.00424062	597.832	1.87256	701.374	2.24452	751.719	2.42175
97.0927	0.281228	198.253	0.584587	0.26158	-0.00394027	0.751231	-0.00570579	0.521481	-0.00423927	597.543	1.87189	701.052	2.24358	751.385	2.42101
97.03	0.281078	198.159	0.584394	0.257752	-0.00394249	0.75024	-0.00572179	0.522478	-0.00424078	597.248	1.87121	700.721	2.24267	751.043	2.42025
96.9669	0.280924	198.063	0.584197	0.252812	-0.00394342	0.75028	-0.00573473	0.521886	-0.00424504	596.949	1.8705	700.381	2.24176	750.691	2.41947
96.9032	0.280767	197.966	0.583996	0.246813	-0.00394497	0.751306	-0.00574474	0.519774	-0.00425193	596.646	1.86978	700.033	2.24084	750.332	2.41866
96.8385	0.280607	197.867	0.583791	0.240716	-0.00394896	0.752363	-0.00575377	0.518032	-0.00425947	596.336	1.86904	699.678	2.23993	749.964	2.41783
96.7727	0.280443	197.765	0.583581	0.233622	-0.00395527	0.752537	-0.00576186	0.517556	-0.00426393	596.018	1.86828	699.317	2.23898	749.589	2.41698
96.7051	0.280275	197.662	0.583366	0.22558	-0.00396381	0.752779	-0.00576905	0.518291	-0.00426545	595.693	1.8675	698.95	2.23801	749.206	2.41614
96.6355	0.280104	197.557	0.583145	0.218462	-0.00397261	0.753084	-0.00577537	0.520185	-0.00426785	595.363	1.8667	698.578	2.237	748.815	2.41529
96.5636	0.279932	197.449	0.582918	0.213144	-0.00397981	0.752539	-0.00578269	0.523185	-0.00427108	595.03	1.86589	698.2	2.23598	748.421	2.4144
96.4897	0.279756	197.339	0.582685	0.208643	-0.00398548	0.752092	-0.00579097	0.526329	-0.00427327	594.691	1.86504	697.812	2.23493	748.024	2.4135
96.415	0.279578	197.225	0.582445	0.204017	-0.00398967	0.752651	-0.00579646	0.527787	-0.00427444	594.344	1.86417	697.413	2.23386	747.621	2.41259
96.3403	0.279397	197.11	0.5822	0.200186	-0.00399245	0.753259	-0.00579928	0.526719	-0.00427465	593.99	1.86328	697.005	2.23276	747.212	2.41168
96.2657	0.279215	196.994	0.581951	0.19803	-0.00399388	0.752093	-0.00580323	0.524148	-0.00427579	593.63	1.86237	696.588	2.23165	746.794	2.41075
96.1909	0.279031	196.876	0.581695	0.19748	-0.00399585	0.748321	-0.0058101	0.521962	-0.00427965	593.264	1.86144	696.163	2.23052	746.365	2.40981
96.1152	0.278841	196.756	0.581433	0.198465	-0.00399835	0.742969	-0.00581977	0.520147	-0.00428611	592.893	1.86049	695.731	2.22936	745.925	2.40883
96.0385	0.278641	196.634	0.581165	0.200917	-0.00399765	0.737934	-0.00583211	0.517777	-0.00429322	592.517	1.85953	695.292	2.22817	745.473	2.40782
95.9608	0.278437	196.511	0.580891	0.204772	-0.0039939	0.734116	-0.00584697	0.515791	-0.00429724	592.138	1.85855	694.847	2.22696	745.011	2.40679
95.8819	0.27823	196.385	0.580612	0.209963	-0.00399092	0.731468	-0.00586425	0.515083	-0.0042983	591.755	1.85757	694.395	2.22573	744.54	2.40573
95.8011	0.278021	196.256	0.580328	0.216428	-0.00399053	0.72994	-0.00588197	0.514689	-0.00430023	591.368	1.85657	693.936	2.22447	744.061	2.40466
95.718	0.277809	196.125	0.580039	0.224106	-0.00399076	0.728575	-0.00589825	0.513684	-0.00430483	590.972	1.85556	693.471	2.2232	743.572	2.40357
95.6326	0.277594	195.993	0.579743	0.232936	-0.00398791	0.726456	-0.00591498	0.513006	-0.00431013	590.568	1.85453	693.001	2.22191	743.073	2.40246
95.5463	0.277378	195.861	0.579439	0.241948	-0.00398211	0.724529	-0.00593213	0.513553	-0.00431425	590.155	1.85348	692.523	2.22058	742.567	2.40132
95.4596	0.277159	195.728	0.579129	0.250216	-0.00397718	0.723698	-0.00594597	0.514361	-0.00431724	589.736	1.85241	692.037	2.21924	742.055	2.40016
95.3718	0.27694	195.594	0.578812	0.258675	-0.0039731	0.723916	-0.00595663	0.514506	-0.0043173	589.309	1.85132	691.542	2.21788	741.538	2.39898
95.2827	0.276719	195.459	0.578489	0.268218	-0.00396797	0.725138	-0.00596609	0.514017	-0.00431271	588.877	1.8502	691.041	2.21651	741.011	2.39779
95.1924	0.276497	195.322	0.578161	0.27879	-0.0039637	0.727318	-0.00597254	0.512922	-0.00430368	588.439	1.84907	690.533	2.21511	740.475	2.39659
95.101	0.276274	195.183	0.577828	0.290336	-0.0039621	0.730413	-0.00597611	0.512159	-0.00429226	587.997	1.84793	690.02	2.21368	739.93	2.39536
95.0088	0.276048	195.041	0.577489	0.302802	-0.00396306	0.73438	-0.0059806	0.512625	-0.00428225	587.551	1.84677	689.502	2.21224	739.377	2.39408
94.9159	0.275818	194.897	0.577144	0.315225	-0.00396646	0.739177	-0.00598599	0.514267	-0.00427359	587.102	1.84558	688.98	2.2108	738.817	2.39276
94.8219	0.275589	194.751	0.576794	0.326685	-0.0039722	0.744764	-0.00598852	0.516121	-0.0042644	586.649	1.84438	688.452	2.20935	738.25	2.39143
94.7266	0.275359	194.601	0.576437	0.338122	-0.00398016	0.750191	-0.00598648	0.517265	-0.00425655	586.195	1.84315	687.917	2.20789	737.679	2.39007
94.6307	0.275129	194.449	0.576074	0.350439	-0.00399025	0.753636	-0.00598007	0.518639	-0.00425	585.738	1.84191	687.372	2.20638	737.1	2.38867
94.5345	0.274895	194.294	0.575701	0.363584	-0.00400051	0.755184	-0.00597132	0.520233	-0.00424099	585.279	1.84064	686.819	2.20484	736.515	2.38722
94.4382	0.274659	194.138	0.575321	0.377509	-0.00400909	0.756736	-0.00596405	0.521125	-0.0042278	584.815	1.83936	686.259	2.20326	735.922	2.38574
94.3415	0.27442	193.98	0.574932	0.392167	-0.00401788	0.758292	-0.00596004	0.521343	-0.00421247	584.35	1.83807	685.693	2.20167	735.323	2.38422
94.2437	0.274179	193.821	0.574536	0.407511	-0.00402873	0.758027	-0.0059573	0.520918	-0.0041988	583.883	1.83676	685.121	2.20003	734.714	2.38266
94.1447	0.273937	193.66	0.574132	0.423497	-0.00404153	0.75511	-0.00595209	0.519878	-0.00418673	583.412	1.83542	684.542	2.19832	734.099	2.38106
94.0446	0.273694	193.497	0.573722	0.440082	-0.00405433	0.74966	-0.00594452	0.51825	-0.0041725	582.936	1.83407	683.956	2.19657	733.477	2.37944
93.9436	0.273447	193.333	0.573307	0.457224	-0.00406529	0.742702	-0.0059384	0.516972	-0.00415624	582.454	1.8327	683.363	2.19478	732.849	2.37779
93.8417	0.273196	193.165	0.572886	0.474882	-0.00407631	0.73522	-0.00593551	0.516941	-0.00414173	581.969	1.83132	682.762	2.19299	732.216	2.37614
93.7392	0.272941	192.996	0.572461	0.492105	-0.00408923	0.726332	-0.00593388	0.517192	-0.00413075	581.479	1.82992	682.153	2.19118	731.577	2.37451
93.6361	0.272683	192.824	0.572032	0.508896	-0.00410395	0.715198	-0.00592975	0.516802	-0.00412317	580.987	1.82851	681.536	2.18936	730.93	2.37287
93.5326	0.272423	192.648	0.571595	0.527079	-0.00412038	0.703748	-0.00592139	0.515799	-0.00411885	580.493	1.82708	680.913	2.18752	730.274	2.37122
93.4288	0.27216	192.471	0.571151	0.546576	-0.00413842	0.694738	-0.00591084	0.51421	-0.00411763	579.996	1.82562	680.284	2.18566	729.609	2.36953
93.3248	0.271896	192.291	0.570702	0.5664	-0.00415801	0.688072	-0.0059019	0.512974	-0.00411571	579.499	1.82414	679.648	2.18378	728.936	2.36781
93.2207	0.271631	192.111	0.570252	0.586518	-0.00417719	0.682743	-0.00589635	0.512077	-0.00410758	578.999	1.82263	679.004	2.1819	728.258	2.36607
93.1163	0.271363	191.927	0.569799	0.605987	-0.00419228	0.677787	-0.00589405	0.509682	-0.00409351	578.493	1.82111	678.354	2.18	727.573	2.3643
93.0109	0.271089	191.741	0.56934	0.622995	-0.00420344	0.672283	-0.00589301	0.505857	-0.00407747	577.981	1.81957	677.696	2.17809	726.885	2.36251
92.9043	0.270809	191.553	0.568875	0.636721	-0.00421452	0.66717	-0.00589134	0.50249	-0.0040614	577.461	1.81801	677.029	2.17615	726.19	2.3607
92.7967	0.270524	191.362	0.568404	0.648206	-0.00422737	0.662435	-0.00588906	0.500475	-0.00404532	576.931	1.81642	676.355	2.1742	725.488	2.35887
92.6883	0.270236	191.168	0.567927	0.658447	-0.00424188	0.656247	-0.00588621	0.499755	-0.00402925	576.391	1.8148	675.675	2.17223	724.776	2.35701
92.5787	0.269946	190.971	0.567443	0.667488	-0.00425799	0.648673	-0.0058828	0.500274	-0.0040132	575.845	1.81317	674.989	2.17023	724.057	2.35512
92.4682	0.269652	190.772	0.566951	0.676283	-0.00427374	0.641603	-0.00587703	0.501978	-0.00399903	575.292	1.81153	674.298	2.16821	723.33	2.35319
92.3576	0.269354	190.57	0.566451	0.685744	-0.00428547	0.635933	-0.005869	0.504814	-0.00398852	574.735	1.80986	673.602	2.16615	722.598	2.35124
92.247	0.269055	190.365	0.565944	0.695835	-0.00429332	0.630696	-0.00586066	0.508731	-0.00397968	574.171	1.80818	672.897	2.16407	721.859	2.34926
92.1363	0.268756	190.16	0.565431	0.705607	-0.00430114	0.624968	-0.00585204	0.513676	-0.00397059	573.6	1.80648	672.184	2.16197	721.11	2.34725
92.0254	0.268454	189.953	0.564913	0.714154	-0.00430895	0.620597	-0.00584499	0.51869	-0.00396313	573.023	1.80477	671.462	2.15985	720.351	2.3452
91.9146	0.268151	189.744	0.564389	0.722432	-0.00431487	0.618439	-0.00584131	0.521944	-0.00395906	572.438	1.80305	670.734	2.1577	719.584	2.3431
91.8035	0.267843	189.534	0.563858	0.731354	-0.00432084	0.61658	-0.00584085	0.522601	-0.00395826	571.845	1.80131	669.999	2.15554	718.808	2.34098
91.6915	0.267531	189.321	0.56332	0.740885	-0.00432868	0.615007	-0.00584347	0.520771	-0.00396057	571.245	1.79956	669.258	2.15337	718.024	2.33881
91.5785	0.267215	189.106	0.562776	0.750078	-0.00433648	0.613709	-0.00584719	0.517477	-0.00396402	570.636	1.7978	668.509	2.15118	717.231	2.33659
91.4641	0.266896	188.89	0.562227	0.757117	-0.00434236	0.611766	-0.00585011	0.514605	-0.00396486	570.018	1.79602	667.753	2.14895	716.43	2.33434
91.3487	0.266575	188.67	0.561674	0.762089	-0.00434642	0.609206	-0.00585227	0.513053	-0.0039632	569.394	1.79422	666.99	2.14667	715.62	2.33206
91.233	0.266253	188.449	0.561116	0.7669	-0.00434873	0.60606	-0.00585185	0.511852	-0.00396285	568.767	1.7924	666.219	2.14438	714.801	2.32974
91.1172	0.26593	188.226	0.560556	0.772465	-0.00434936	0.602356	-0.00584711	0.510079	-0.00396559	568.135	1.79056	665.441	2.14208	713.973	2.32739
91.0011	0.265606	188.002	0.559992	0.778744	-0.00434838	0.598121	-0.0058401	0.507759	-0.00397129	567.497	1.7887	664.655	2.13974	713.138	2.32501
90.8847	0.265281	187.776	0.559424	0.7857	-0.00434956	0.594294	-0.00583461	0.504918	-0.00397797	566.854	1.78681	663.86	2.13737	712.296	2.3226
90.7679	0.264952	187.549	0.558852	0.792387	-0.00435465	0.59086	-0.00583058	0.502494	-0.00398373	566.205	1.7849	663.058	2.13497	711.443	2.32014
90.65	0.264622	187.321	0.558274	0.797899	-0.00435977	0.586895	-0.0058261	0.500469	-0.0039886	565.548	1.78296	662.25	2.13257	710.579	2.31764
90.5308	0.264289	187.091	0.557691	0.803193	-0.00436493	0.582427	-0.00582121	0.497919	-0.00399263	564.883	1.781	661.437	2.13015	709.706	2.31512
90.4105	0.263953	186.859	0.557105	0.809184	-0.00437012	0.576569	-0.00581407	0.495778	-0.00399584	564.213	1.77903	660.617	2.12771	708.823	2.31258
90.2893	0.263613	186.625	0.556514	0.814924	-0.00437349	0.569389	-0.00580479	0.494942	-0.00400011	563.538	1.77705	659.791	2.12528	707.929	2.31002
90.1673	0.26327	186.39	0.555919	0.819509	-0.00437695	0.562772	-0.00579532	0.495355	-0.00400909	562.856	1.77504	658.957	2.12286	707.028	2.30746
90.0447	0.262924	186.152	0.555321	0.823894	-0.00438234	0.558522	-0.00578568	0.496052	-0.00402255	562.168	1.77302	658.115	2.12043	706.122	2.30486
89.9219	0.262574	185.911	0.554718	0.828996	-0.00438774	0.557451	-0.00577587	0.496109	-0.00403661	561.476	1.77098	657.266	2.11799	705.212	2.30225
89.7996	0.262221	185.669	0.554106	0.834779	-0.00438944	0.558511	-0.00576593	0.496464	-0.00404937	560.778	1.76891	656.409	2.11554	704.293	2.29961
89.6773	0.261865	185.425	0.553489	0.841206	-0.00438576	0.560697	-0.00575771	0.497105	-0.00406457	560.071	1.76682	655.543	2.11308	703.366	2.29691
89.5546	0.261508	185.179	0.552867	0.847333	-0.00437693	0.563959	-0.00575299	0.496195	-0.00408394	559.355	1.7647	654.671	2.11061	702.432	2.29418
89.4307	0.261147	184.933	0.552238	0.852257	-0.00436504	0.568246	-0.00574977	0.492894	-0.00410358	558.631	1.76257	653.792	2.10811	701.492	2.29143
89.3055	0.260783	184.685	0.551604	0.856935	-0.00435391	0.57351	-0.00574615	0.488218	-0.00412347	557.899	1.76042	652.909	2.10561	700.547	2.28865
89.1793	0.260417	184.435	0.550964	0.862284	-0.00434353	0.578793	-0.00574215	0.484054	-0.00414541	557.162	1.75827	652.021	2.1031	699.597	2.28587
89.0517	0.260048	184.182	0.550318	0.868272	-0.00433018	0.583177	-0.00573594	0.481295	-0.00416746	556.42	1.75611	651.129	2.10058	698.64	2.28306
88.9223	0.259677	183.927	0.549663	0.875773	-0.00431401	0.587609	-0.00572763	0.479881	-0.00418774	555.671	1.75393	650.23	2.09805	697.675	2.28022
88.7908	0.259302	183.669	0.549002	0.885627	-0.00429884	0.592993	-0.00571916	0.479756	-0.00420631	554.914	1.75174	649.322	2.09551	696.707	2.27735
88.6579	0.258925	183.409	0.548333	0.896811	-0.00428464	0.598371	-0.0057087	0.480864	-0.00422322	554.148	1.74952	648.408	2.09294	695.734	2.27446
88.5245	0.258545	183.147	0.547656	0.908345	-0.00426955	0.602828	-0.00569635	0.48315	-0.00423854	553.373	1.74729	647.489	2.09036	694.755	2.27158
88.3907	0.258163	182.883	0.54697	0.919292	-0.00425361	0.6064	-0.00568404	0.486561	-0.00425047	552.591	1.74503	646.563	2.08777	693.768	2.26867
88.256	0.257778	182.619	0.546278	0.928757	-0.00423503	0.609121	-0.00566995	0.491044	-0.00425914	551.804	1.74275	645.629	2.08517	692.775	2.26573
88.1201	0.257393	182.352	0.545577	0.937705	-0.00421209	0.611026	-0.00565415	0.496549	-0.00426654	551.011	1.74045	644.685	2.08253	691.776	2.26277
87.9833	0.257005	182.084	0.54487	0.946151	-0.00418687	0.612149	-0.00564044	0.502116	-0.00427271	550.212	1.73813	643.734	2.07987	690.769	2.25979
87.8457	0.256616	181.815	0.544155	0.953196	-0.00416316	0.613432	-0.00562874	0.506824	-0.00427954	549.405	1.7358	642.776	2.07721	689.756	2.25677
87.7071	0.256225	181.544	0.543435	0.958896	-0.00414277	0.614869	-0.00561712	0.511619	-0.00428701	548.589	1.73345	641.812	2.07455	688.736	2.25373
87.567	0.255834	181.271	0.542708	0.963303	-0.00412559	0.614629	-0.00560743	0.516491	-0.00429322	547.764	1.73108	640.842	2.07189	687.708	2.25068
87.4251	0.255441	180.996	0.541974	0.96738	-0.00411147	0.611875	-0.00559961	0.520522	-0.00430008	546.933	1.7287	639.864	2.06923	686.672	2.24759
87.2814	0.255045	180.718	0.541235	0.972959	-0.00409847	0.607629	-0.00559173	0.523744	-0.00430755	546.096	1.72629	638.877	2.06656	685.631	2.24447
87.1357	0.254648	180.437	0.540493	0.98088	-0.0040847	0.603782	-0.0055838	0.525278	-0.00431191	545.255	1.72387	637.882	2.06385	684.586	2.24132
86.9886	0.254249	180.154	0.539748	0.989212	-0.0040702	0.601231	-0.00557584	0.524287	-0.00431143	544.41	1.72143	636.881	2.06113	683.534	2.23815
86.8407	0.253849	179.869	0.538999	0.995196	-0.00405502	0.599923	-0.00556969	0.520879	-0.00430818	543.56	1.71898	635.874	2.05838	682.477	2.23495
86.6921	0.253445	179.583	0.538246	0.99893	-0.00404105	0.599803	-0.00556529	0.515165	-0.00430597	542.703	1.7165	634.864	2.0556	681.413	2.23173
86.5426	0.253037	179.295	0.537491	1.00142	-0.00402826	0.600822	-0.00555887	0.508159	-0.00430476	541.839	1.71401	633.849	2.0528	680.343	2.2285
86.3918	0.252626	179.005	0.536732	1.00271	-0.00401475	0.602928	-0.00554868	0.501747	-0.00430266	540.967	1.7115	632.829	2.04999	679.267	2.22525
86.2397	0.252213	178.714	0.535968	1.00377	-0.00400242	0.606072	-0.00553674	0.498642	-0.00430155	540.091	1.70898	631.804	2.04718	678.185	2.22196
86.0871	0.251797	178.422	0.535199	1.00461	-0.00399307	0.611117	-0.00552683	0.500524	-0.00430325	539.21	1.70642	630.775	2.04438	677.096	2.21865
85.9336	0.25138	178.128	0.534423	1.00432	-0.00398658	0.617975	-0.00551887	0.504442	-0.00430577	538.325	1.70385	629.741	2.04159	676	2.21531
85.7791	0.250962	177.832	0.533643	1.00387	-0.00398284	0.62474	-0.00551094	0.506661	-0.00430725	537.436	1.70127	628.702	2.0388	674.897	2.21197
85.6234	0.250542	177.534	0.532858	1.00325	-0.00398173	0.631409	-0.00550304	0.507253	-0.00430956	536.543	1.69866	627.661	2.03599	673.788	2.20862
85.4664	0.25012	177.235	0.532068	1.00249	-0.00398129	0.637979	-0.00549518	0.508109	-0.00431451	535.643	1.69602	626.618	2.03317	672.67	2.20525
85.3087	0.249696	176.934	0.531272	1.00341	-0.00397964	0.642627	-0.00548921	0.509218	-0.00432199	534.733	1.69337	625.572	2.03032	671.542	2.20187
85.1507	0.249272	176.632	0.530472	1.00593	-0.00397869	0.644521	-0.0054869	0.508744	-0.00433187	533.813	1.6907	624.521	2.02746	670.407	2.19847
84.9923	0.248846	176.33	0.529667	1.00907	-0.00398025	0.64378	-0.00548625	0.505848	-0.0043422	532.886	1.68801	623.465	2.02457	669.264	2.19506
84.833	0.248416	176.027	0.528857	1.0128	-0.00398237	0.641428	-0.00548349	0.501547	-0.00434926	531.952	1.68531	622.404	2.02165	668.113	2.19163
84.6725	0.247981	175.724	0.528044	1.01618	-0.00398317	0.639361	-0.00547873	0.496818	-0.00435318	531.013	1.68258	621.34	2.0187	666.954	2.18817
84.511	0.247542	175.42	0.527224	1.01832	-0.00398456	0.638477	-0.00547573	0.491684	-0.00435779	530.069	1.67984	620.274	2.01573	665.79	2.18469
84.3485	0.247099	175.115	0.526397	1.02017	-0.00398835	0.637817	-0.00547444	0.487078	-0.00436489	529.118	1.67708	619.205	2.01275	664.62	2.18119
84.1847	0.246652	174.809	0.52556	1.02266	-0.00399443	0.635549	-0.00547292	0.483893	-0.00437253	528.16	1.67431	618.131	2.00973	663.443	2.17768
84.0199	0.246203	174.503	0.524717	1.02576	-0.00400086	0.631746	-0.00547304	0.481159	-0.00437699	527.195	1.67152	617.052	2.00666	662.261	2.17415
83.8542	0.245752	174.194	0.523868	1.02852	-0.00400393	0.627388	-0.00547658	0.477948	-0.00437654	526.223	1.66871	615.968	2.00356	661.074	2.17062
83.6882	0.245299	173.884	0.523013	1.02914	-0.00400192	0.622504	-0.00548337	0.475195	-0.00437326	525.244	1.66587	614.88	2.00045	659.879	2.16708
83.5225	0.244843	173.572	0.52215	1.02771	-0.00399507	0.618032	-0.00549143	0.473793	-0.00437096	524.258	1.66301	613.789	1.99731	658.676	2.16352
83.3568	0.244382	173.259	0.52128	1.02614	-0.00398358	0.613958	-0.005497	0.473685	-0.00437144	523.266	1.66012	612.694	1.99417	657.466	2.15993
83.1906	0.243916	172.945	0.520403	1.02444	-0.00396768	0.60936	-0.00549834	0.473905	-0.00437459	522.268	1.65722	611.595	1.99103	656.25	2.15631
83.0236	0.243445	172.63	0.519522	1.02079	-0.00394941	0.605174	-0.00549563	0.473527	-0.00437844	521.267	1.6543	610.492	1.98792	655.024	2.15268
82.8558	0.24297	172.315	0.518635	1.01529	-0.00393259	0.602297	-0.0054909	0.473487	-0.00437926	520.261	1.65138	609.383	1.9848	653.789	2.14905
82.6866	0.242491	171.998	0.517742	1.00983	-0.00391902	0.599764	-0.00548608	0.474683	-0.00437718	519.248	1.64844	608.266	1.98167	652.548	2.1454
82.5158	0.24201	171.679	0.516843	1.00444	-0.00390856	0.596653	-0.00547934	0.47706	-0.00437418	518.228	1.64549	607.14	1.97851	651.302	2.14172
82.3437	0.241526	171.359	0.515939	0.997271	-0.0039011	0.593903	-0.00547076	0.480563	-0.0043703	517.201	1.64251	606.006	1.97532	650.05	2.13803
82.1701	0.241037	171.036	0.515029	0.989335	-0.00389651	0.59241	-0.00546413	0.48514	-0.00436743	516.168	1.63953	604.866	1.97211	648.791	2.13433
81.995	0.240544	170.711	0.514112	0.982491	-0.00389466	0.591211	-0.00546122	0.48983	-0.00436553	515.127	1.63654	603.722	1.9689	647.526	2.1306
81.8188	0.240047	170.385	0.513187	0.975788	-0.00389545	0.588472	-0.00546185	0.493712	-0.00436086	514.081	1.63354	602.574	1.96569	646.257	2.12684
81.6423	0.239549	170.055	0.512255	0.969225	-0.00389875	0.584264	-0.00546589	0.496818	-0.00435355	513.027	1.63052	601.422	1.96245	644.986	2.12306
81.4655	0.239046	169.724	0.511317	0.962804	-0.00390446	0.580476	-0.00547318	0.499178	-0.00434742	511.967	1.62749	600.264	1.95918	643.711	2.11927
81.2883	0.238539	169.392	0.510374	0.955612	-0.00391246	0.578004	-0.00548172	0.501734	-0.00434242	510.901	1.62443	599.099	1.95588	642.431	2.11548
81.1101	0.238026	169.059	0.509427	0.948602	-0.00392265	0.576793	-0.00548961	0.506296	-0.0043348	509.831	1.62136	597.929	1.95256	641.145	2.11167
80.9305	0.23751	168.724	0.508474	0.942683	-0.00393492	0.576789	-0.0054987	0.512772	-0.00432471	508.757	1.61827	596.756	1.94922	639.855	2.10785
80.7489	0.236991	168.388	0.507515	0.937813	-0.00394917	0.57703	-0.0055108	0.519251	-0.00431408	507.681	1.61516	595.579	1.94589	638.562	2.10403
80.5653	0.236469	168.051	0.506552	0.933951	-0.0039653	0.575683	-0.0055239	0.524816	-0.00430297	506.605	1.61204	594.399	1.94256	637.266	2.10018
80.3799	0.235942	167.712	0.505584	0.931058	-0.00398136	0.572818	-0.00553611	0.528591	-0.0042914	505.526	1.6089	593.214	1.93922	635.964	2.09632
80.1922	0.235414	167.372	0.504609	0.928183	-0.00399366	0.570325	-0.00554931	0.53065	-0.00427941	504.444	1.60575	592.021	1.93587	634.656	2.09245
80.0021	0.234883	167.028	0.503631	0.923507	-0.00400234	0.569102	-0.00556342	0.532887	-0.00426701	503.357	1.60257	590.82	1.93251	633.342	2.08859
79.8111	0.234348	166.682	0.502649	0.916202	-0.00401125	0.568183	-0.00557471	0.536203	-0.00425241	502.266	1.59938	589.612	1.92912	632.02	2.08475
79.6197	0.23381	166.334	0.501665	0.907299	-0.00402036	0.566646	-0.00558145	0.539637	-0.0042357	501.171	1.59618	588.397	1.92569	630.689	2.08089
79.4278	0.233271	165.984	0.500677	0.897788	-0.00402782	0.56543	-0.00558567	0.541359	-0.00421884	500.071	1.59295	587.174	1.92221	629.352	2.07702
79.2355	0.232731	165.632	0.499684	0.887704	-0.00403553	0.565432	-0.00558933	0.540531	-0.00420185	498.968	1.58972	585.946	1.9187	628.009	2.07315
79.0427	0.232188	165.28	0.498687	0.877993	-0.00404347	0.566601	-0.00559244	0.537265	-0.00418661	497.861	1.58647	584.714	1.91517	626.663	2.06926
78.8489	0.231641	164.925	0.497685	0.869558	-0.00404979	0.567972	-0.00559687	0.53258	-0.00417304	496.749	1.58322	583.476	1.91161	625.314	2.06533
78.654	0.23109	164.569	0.496681	0.862353	-0.00405454	0.568626	-0.00560256	0.527453	-0.0041574	495.634	1.57996	582.232	1.90804	623.963	2.06136
78.4581	0.230536	164.21	0.495675	0.85633	-0.00405595	0.569503	-0.0056076	0.521909	-0.00413795	494.517	1.57668	580.98	1.90445	622.607	2.05737
78.2616	0.229977	163.849	0.494664	0.850534	-0.0040523	0.571505	-0.00561386	0.515971	-0.00411672	493.396	1.57339	579.722	1.90087	621.244	2.05337
78.0646	0.229416	163.487	0.493645	0.844049	-0.00404568	0.574579	-0.00562313	0.508752	-0.0040975	492.271	1.57008	578.46	1.89728	619.874	2.04937
77.8673	0.22885	163.121	0.492621	0.836912	-0.00403991	0.578676	-0.00563527	0.500313	-0.00408206	491.14	1.56675	577.195	1.89367	618.498	2.04538
77.67	0.228283	162.754	0.491591	0.829158	-0.00403679	0.583749	-0.0056483	0.492537	-0.00407025	490.004	1.56342	575.926	1.89004	617.118	2.04139
77.4728	0.227714	162.386	0.490555	0.821731	-0.00403623	0.58975	-0.00565848	0.485404	-0.00406193	488.866	1.56006	574.652	1.88637	615.734	2.03739
77.2756	0.227147	162.016	0.489512	0.815536	-0.00403626	0.597543	-0.00566591	0.47707	-0.00405696	487.725	1.55668	573.372	1.88264	614.341	2.03338
77.0778	0.226579	161.645	0.488466	0.810525	-0.00403501	0.607953	-0.0056744	0.466686	-0.00405519	486.582	1.55328	572.085	1.87887	612.939	2.02936
76.8789	0.22601	161.274	0.487416	0.806652	-0.00403439	0.619947	-0.00568575	0.45526	-0.00405649	485.434	1.54987	570.79	1.87507	611.527	2.02533
76.6784	0.225439	160.902	0.48636	0.80387	-0.00403621	0.631623	-0.00569981	0.444671	-0.00406072	484.281	1.54644	569.486	1.87125	610.11	2.02126
76.4763	0.224866	160.529	0.485297	0.802136	-0.00404037	0.64116	-0.00571462	0.435804	-0.00406775	483.123	1.54299	568.174	1.86743	608.687	2.01717
76.2727	0.22429	160.154	0.484229	0.801404	-0.00404491	0.648643	-0.00572827	0.427681	-0.00407745	481.961	1.53954	566.856	1.8636	607.259	2.01304
76.068	0.223713	159.777	0.483154	0.801633	-0.00404797	0.655066	-0.00574266	0.418456	-0.0040897	480.792	1.53607	565.53	1.85973	605.825	2.0089
75.8624	0.223135	159.398	0.482074	0.802781	-0.00405145	0.659556	-0.00575773	0.408187	-0.00410438	479.616	1.53258	564.198	1.85585	604.388	2.00473
75.6561	0.222558	159.017	0.480989	0.803894	-0.00405719	0.662193	-0.00577159	0.397838	-0.00411951	478.433	1.52908	562.86	1.85195	602.945	2.00055
75.4493	0.22198	158.634	0.479899	0.803153	-0.00406322	0.664878	-0.0057843	0.386514	-0.00413322	477.247	1.52556	561.515	1.84804	601.494	1.99634
75.2424	0.221404	158.248	0.478804	0.799728	-0.00406769	0.669427	-0.00579587	0.374266	-0.0041474	476.055	1.52202	560.166	1.84411	600.036	1.99211
75.0351	0.220829	157.861	0.477705	0.79465	-0.0040725	0.677576	-0.0058082	0.36297	-0.00416387	474.856	1.51846	558.813	1.84013	598.573	1.98788
74.8268	0.220256	157.473	0.476601	0.789817	-0.00407948	0.68916	-0.00582124	0.352593	-0.00418251	473.651	1.5149	557.456	1.83612	597.103	1.98363
74.6176	0.219682	157.084	0.475491	0.785222	-0.00408669	0.702199	-0.00583126	0.342197	-0.0042032	472.444	1.51133	556.093	1.83209	595.628	1.97932
74.4072	0.219106	156.695	0.474374	0.77995	-0.00409226	0.714794	-0.00583838	0.332701	-0.00422585	471.233	1.50776	554.725	1.82803	594.148	1.97498
74.1952	0.218529	156.303	0.473252	0.774945	-0.0040981	0.726042	-0.00584641	0.324077	-0.00425033	470.018	1.50416	553.351	1.82394	592.661	1.9706
73.9816	0.217951	155.909	0.472125	0.771112	-0.00410604	0.73599	-0.00585714	0.314473	-0.0042747	468.796	1.50055	551.973	1.81983	591.168	1.96618
73.7665	0.217374	155.514	0.470992	0.768403	-0.00411599	0.743775	-0.00587045	0.303941	-0.0042971	467.57	1.49692	550.588	1.8157	589.669	1.96171
73.5506	0.216796	155.116	0.469853	0.765861	-0.00412784	0.748572	-0.00588438	0.294352	-0.00431944	466.339	1.49328	549.195	1.81155	588.166	1.95723
73.3345	0.216216	154.716	0.468709	0.762571	-0.0041415	0.751417	-0.00589702	0.286587	-0.0043417	465.103	1.48963	547.797	1.80739	586.659	1.95274
73.1181	0.215636	154.312	0.467559	0.75948	-0.00415504	0.754214	-0.00591028	0.279663	-0.00436017	463.861	1.48596	546.394	1.80322	585.147	1.94823
72.9013	0.215054	153.905	0.466402	0.757491	-0.0041666	0.757873	-0.00592596	0.272638	-0.00437499	462.611	1.48227	544.982	1.79903	583.627	1.94371
72.6842	0.214471	153.497	0.46524	0.75656	-0.00417809	0.762354	-0.00594393	0.265525	-0.00438815	461.356	1.47856	543.563	1.79484	582.099	1.93918
72.4667	0.213884	153.088	0.464075	0.756642	-0.00419137	0.766704	-0.00596224	0.258333	-0.00439973	460.097	1.47484	542.137	1.79065	580.565	1.93464
72.2484	0.213296	152.678	0.462905	0.757691	-0.00420449	0.770016	-0.00597901	0.251985	-0.00440976	458.834	1.47111	540.707	1.78648	579.025	1.93009
72.029	0.212707	152.266	0.46173	0.759666	-0.0042156	0.77233	-0.00599613	0.247359	-0.00441647	457.568	1.46736	539.273	1.7823	577.478	1.92554
71.8089	0.212117	151.852	0.460551	0.761612	-0.00422662	0.773689	-0.00601357	0.244386	-0.00441999	456.297	1.46359	537.831	1.77808	575.922	1.92097
71.5883	0.211526	151.436	0.459367	0.76262	-0.00423755	0.774131	-0.00602946	0.242087	-0.00442415	455.02	1.45981	536.382	1.77382	574.36	1.91638
71.3671	0.210933	151.018	0.458178	0.763639	-0.00424469	0.773697	-0.00604569	0.239522	-0.00442892	453.735	1.45601	534.928	1.76952	572.792	1.91176
71.1451	0.210338	150.597	0.456983	0.765578	-0.00424635	0.771515	-0.00606409	0.236707	-0.00443057	452.446	1.4522	533.469	1.76518	571.218	1.90713
70.923	0.209743	150.174	0.455784	0.767486	-0.00424461	0.766751	-0.00608268	0.233655	-0.00442924	451.152	1.44836	532.002	1.76081	569.639	1.9025
70.7013	0.209145	149.75	0.454581	0.76845	-0.00424331	0.760433	-0.00609775	0.231289	-0.00442875	449.856	1.44451	530.528	1.75641	568.056	1.89785
70.4799	0.208543	149.323	0.453371	0.769422	-0.00424244	0.753546	-0.0061076	0.230494	-0.00442906	448.557	1.44064	529.046	1.752	566.467	1.89317
70.2583	0.20794	148.896	0.452153	0.771311	-0.00424013	0.747032	-0.00611245	0.231201	-0.0044283	447.253	1.43675	527.554	1.74757	564.869	1.88846
70.0359	0.207335	148.467	0.45093	0.774076	-0.0042383	0.740881	-0.0061125	0.232434	-0.00442836	445.944	1.43283	526.053	1.74312	563.263	1.88373
69.8126	0.206728	148.036	0.449701	0.776765	-0.00423692	0.734171	-0.00610981	0.233258	-0.00443104	444.63	1.4289	524.545	1.73865	561.651	1.87897
69.5887	0.206119	147.604	0.448467	0.778467	-0.00423413	0.727846	-0.00610635	0.234601	-0.00443439	443.314	1.42494	523.031	1.73416	560.033	1.87418
69.364	0.205509	147.171	0.447228	0.780136	-0.00422999	0.721894	-0.00610215	0.236439	-0.00443468	441.995	1.42097	521.512	1.72965	558.408	1.86937
69.1382	0.204895	146.736	0.445984	0.78177	-0.00422272	0.714482	-0.0060991	0.236927	-0.00443204	440.669	1.41698	519.991	1.72511	556.777	1.86453
68.9114	0.204279	146.299	0.444734	0.781548	-0.00421062	0.704772	-0.00609715	0.236124	-0.0044303	439.333	1.41297	518.468	1.72055	555.138	1.85969
68.6846	0.20366	145.86	0.443477	0.779551	-0.00419576	0.692872	-0.0060944	0.235907	-0.00443126	437.992	1.40895	516.939	1.71597	553.492	1.85485
68.4581	0.20304	145.419	0.442216	0.77768	-0.00418195	0.6798	-0.00609275	0.237162	-0.0044348	436.649	1.40492	515.406	1.71135	551.839	1.85
68.2313	0.202419	144.977	0.44095	0.776841	-0.00417102	0.66744	-0.00609214	0.238914	-0.00443897	435.305	1.40088	513.868	1.7067	550.182	1.84512
68.0038	0.201796	144.533	0.439679	0.776992	-0.00416101	0.655774	-0.00609068	0.240227	-0.00444189	433.959	1.39682	512.325	1.702	548.521	1.8402
67.7754	0.201171	144.09	0.438404	0.777177	-0.00415003	0.642961	-0.00608842	0.242032	-0.00444545	432.61	1.39276	510.778	1.69728	546.854	1.83524
67.546	0.200543	143.646	0.437127	0.776484	-0.00413815	0.629064	-0.00608539	0.245215	-0.00444962	431.257	1.38869	509.226	1.69255	545.181	1.83025
67.3151	0.199913	143.201	0.435845	0.775863	-0.00412356	0.615964	-0.00608162	0.249714	-0.00445253	429.902	1.3846	507.666	1.68782	543.502	1.82525
67.0828	0.199279	142.755	0.434559	0.775311	-0.00410455	0.60364	-0.00607716	0.255467	-0.00445423	428.543	1.38051	506.101	1.68308	541.815	1.82023
66.8492	0.198643	142.308	0.433268	0.773916	-0.00408133	0.590248	-0.00607203	0.261503	-0.00445292	427.181	1.37639	504.53	1.67834	540.121	1.81517
66.6146	0.198005	141.859	0.431971	0.772625	-0.00405411	0.574937	-0.00606627	0.265982	-0.00444689	425.817	1.37227	502.954	1.67357	538.421	1.81009
66.3798	0.197363	141.409	0.43067	0.772347	-0.00402494	0.558716	-0.00606176	0.268968	-0.00443819	424.451	1.36812	501.372	1.66876	536.716	1.80499
66.1452	0.19672	140.957	0.429363	0.772127	-0.00399761	0.544372	-0.00605844	0.272345	-0.00443065	423.081	1.36396	499.782	1.66392	535.004	1.79986
65.9107	0.196076	140.504	0.428052	0.770141	-0.00397207	0.533659	-0.00605444	0.276091	-0.00442607	421.704	1.35978	498.185	1.65905	533.284	1.79471
65.6759	0.19543	140.049	0.426737	0.766467	-0.00394644	0.524608	-0.00605161	0.279278	-0.00442431	420.32	1.3556	496.583	1.65417	531.559	1.78953
65.4402	0.194782	139.593	0.425418	0.763915	-0.00392072	0.514423	-0.00604992	0.282836	-0.00442342	418.931	1.3514	494.974	1.64927	529.829	1.78433
65.2036	0.194133	139.137	0.424095	0.764261	-0.00389496	0.503164	-0.00604748	0.287657	-0.00441966	417.536	1.34718	493.358	1.64434	528.094	1.77911
64.9663	0.193483	138.681	0.422767	0.765555	-0.00386918	0.491798	-0.00604615	0.293681	-0.00441317	416.134	1.34296	491.735	1.6394	526.356	1.77388
64.7281	0.19283	138.225	0.421435	0.765025	-0.00384155	0.480342	-0.0060459	0.300851	-0.00440776	414.725	1.33872	490.106	1.63443	524.615	1.76862
64.4888	0.192174	137.769	0.420098	0.762748	-0.0038122	0.469721	-0.00604484	0.31002	-0.00440524	413.309	1.33447	488.471	1.62944	522.871	1.76334
64.248	0.191514	137.311	0.418758	0.759715	-0.0037849	0.459909	-0.00604299	0.322003	-0.00440362	411.889	1.3302	486.829	1.62443	521.123	1.75806
64.0063	0.190851	136.853	0.417416	0.75505	-0.0037596	0.449058	-0.00603856	0.335756	-0.00440105	410.466	1.32593	485.18	1.61942	519.371	1.75279
63.7637	0.190186	136.393	0.41607	0.747918	-0.00373255	0.437225	-0.00603165	0.349367	-0.00439754	409.042	1.32165	483.523	1.61442	517.613	1.74751
63.5207	0.18952	135.932	0.414719	0.739343	-0.00370384	0.427196	-0.00602607	0.361919	-0.00439316	407.616	1.31735	481.86	1.60942	515.851	1.74222
63.2774	0.188852	135.468	0.413364	0.730308	-0.00367727	0.420724	-0.00602362	0.373444	-0.00438979	406.187	1.31305	480.191	1.60442	514.083	1.73692
63.0341	0.188181	135.003	0.412006	0.719931	-0.00365277	0.416749	-0.00602415	0.383978	-0.00438738	404.753	1.30874	478.517	1.59939	512.308	1.73161
62.7911	0.187508	134.536	0.410644	0.708279	-0.00362659	0.415168	-0.00602571	0.394462	-0.00438221	403.317	1.30442	476.838	1.59434	510.526	1.72628
62.5481	0.186835	134.069	0.409277	0.697241	-0.00359881	0.416787	-0.00602639	0.40489	-0.00437256	401.879	1.30008	475.155	1.58926	508.737	1.72093
62.3044	0.186161	133.6	0.407904	0.686801	-0.00357324	0.420557	-0.00602807	0.413432	-0.00435862	400.441	1.29574	473.469	1.58416	506.941	1.71556
62.0595	0.185487	133.131	0.406526	0.676033	-0.00355163	0.425468	-0.00603257	0.419251	-0.00434246	398.998	1.29138	471.778	1.57905	505.139	1.71017
61.8136	0.184812	132.659	0.405144	0.665871	-0.00353385	0.431467	-0.00603974	0.423371	-0.00432786	397.552	1.28701	470.081	1.57395	503.333	1.70478
61.5667	0.184137	132.185	0.403757	0.65721	-0.00351974	0.4385	-0.00604948	0.426772	-0.00431477	396.101	1.28263	468.382	1.56883	501.524	1.69939
61.3194	0.18346	131.709	0.402365	0.649993	-0.00350916	0.445606	-0.00606165	0.429482	-0.00429946	394.644	1.27824	466.678	1.5637	499.709	1.694
61.0731	0.182778	131.23	0.400968	0.643254	-0.00350196	0.451862	-0.00607614	0.43244	-0.00428203	393.181	1.27384	464.97	1.55856	497.89	1.6886
60.8276	0.182094	130.749	0.399566	0.634245	-0.00349616	0.457301	-0.00609283	0.435632	-0.00426443	391.713	1.26942	463.254	1.5534	496.066	1.6832
60.582	0.181408	130.265	0.398157	0.622164	-0.00348801	0.461952	-0.00610978	0.438133	-0.0042467	390.242	1.26499	461.53	1.54822	494.235	1.67778
60.3363	0.180718	129.78	0.396742	0.609888	-0.00347577	0.466756	-0.00612325	0.439971	-0.0042307	388.768	1.26055	459.798	1.54303	492.398	1.67234
60.0901	0.180025	129.294	0.39532	0.599259	-0.00345964	0.472612	-0.00613338	0.441174	-0.00421821	387.288	1.2561	458.059	1.53786	490.556	1.6669
59.8432	0.179332	128.807	0.393894	0.590216	-0.0034398	0.478559	-0.00614401	0.442679	-0.00420725	385.803	1.25164	456.315	1.53269	488.71	1.66142
59.5954	0.178636	128.32	0.392463	0.582697	-0.00341643	0.482764	-0.00615511	0.44447	-0.00419592	384.314	1.24718	454.569	1.52748	486.859	1.65591
59.3469	0.177939	127.832	0.391028	0.575735	-0.00338971	0.48439	-0.00616478	0.445624	-0.00418424	382.821	1.24271	452.821	1.52225	485	1.65039
59.0978	0.177241	127.342	0.389588	0.567489	-0.0033598	0.483545	-0.0061731	0.446166	-0.0041704	381.321	1.23822	451.067	1.51698	483.132	1.64484
58.8474	0.176541	126.849	0.388144	0.557112	-0.00332688	0.48125	-0.00617825	0.446123	-0.00415266	379.815	1.23373	449.31	1.51168	481.255	1.63927
58.5962	0.175839	126.355	0.386695	0.544708	-0.00329111	0.480302	-0.00618038	0.446431	-0.0041312	378.305	1.22923	447.548	1.50636	479.373	1.63368
58.3451	0.175134	125.858	0.385242	0.531287	-0.00325264	0.482465	-0.00618146	0.447074	-0.00410621	376.792	1.22471	445.78	1.501	477.483	1.62803
58.0944	0.174428	125.359	0.383785	0.518727	-0.00320979	0.48669	-0.00618154	0.447127	-0.00407786	375.276	1.22019	444.006	1.49561	475.587	1.62234
57.8436	0.17372	124.857	0.382324	0.508826	-0.00316093	0.491974	-0.0061825	0.446615	-0.00404632	373.755	1.21566	442.228	1.4902	473.683	1.61662
57.5925	0.173009	124.352	0.380861	0.503298	-0.00310639	0.498265	-0.00618615	0.445563	-0.00401178	372.228	1.21112	440.447	1.48478	471.773	1.61086
57.3414	0.172298	123.846	0.379396	0.502869	-0.00304461	0.505513	-0.00619237	0.443996	-0.00397438	370.698	1.20657	438.659	1.47936	469.859	1.60509
57.0901	0.171585	123.34	0.377928	0.50823	-0.00297412	0.51276	-0.00620104	0.441026	-0.00393614	369.166	1.20202	436.865	1.47392	467.939	1.59931
56.8383	0.170872	122.831	0.376457	0.520946	-0.00289537	0.518175	-0.00621205	0.435807	-0.00390082	367.632	1.19745	435.063	1.46845	466.012	1.59354
56.5858	0.170157	122.321	0.374982	0.541594	-0.00280694	0.521835	-0.00622528	0.428441	-0.00387017	366.093	1.19289	433.258	1.46297	464.079	1.58775
56.3328	0.16944	121.809	0.373506	0.56981	-0.00270566	0.525632	-0.00623878	0.419941	-0.00384218	364.55	1.18831	431.452	1.45748	462.141	1.58193
56.0794	0.168722	121.295	0.372027	0.60615	-0.00259033	0.529559	-0.00624884	0.411273	-0.00381491	363.003	1.18373	429.642	1.45199	460.199	1.57611
55.8256	0.168003	120.78	0.370545	0.651135	-0.00245983	0.532693	-0.00625559	0.401543	-0.00378835	361.449	1.17913	427.828	1.4465	458.254	1.57028
55.5726	0.167283	120.263	0.36906	0.704347	-0.0023131	0.535978	-0.00626286	0.390806	-0.00376251	359.89	1.17452	426.007	1.44102	456.305	1.56444
55.3206	0.166559	119.744	0.367571	0.766287	-0.00215098	0.540315	-0.00627063	0.380939	-0.00373921	358.33	1.16991	424.179	1.43555	454.354	1.55858
55.0689	0.165832	119.223	0.366079	0.837428	-0.00197061	0.545653	-0.00627701	0.372823	-0.00372022	356.769	1.16528	422.347	1.43007	452.399	1.55269
54.8172	0.165104	118.701	0.364583	0.918211	-0.00176742	0.551944	-0.00628391	0.36639	-0.00370537	355.204	1.16064	420.513	1.42458	450.439	1.54678
54.5653	0.164375	118.179	0.363081	1.00996	-0.00154075	0.559141	-0.00629314	0.361574	-0.00369449	353.636	1.15599	418.677	1.41906	448.477	1.54083
54.313	0.163643	117.656	0.361574	1.11302	-0.00129184	0.566286	-0.0063046	0.357398	-0.00368558	352.065	1.15133	416.836	1.41353	446.513	1.53484
54.0599	0.162909	117.132	0.360061	1.22681	-0.00102005	0.572464	-0.00631633	0.352927	-0.00367486	350.492	1.14665	414.99	1.40796	444.545	1.52885
53.806	0.162174	116.606	0.358545	1.35074	-0.000722954	0.577712	-0.00632462	0.348179	-0.00366243	348.917	1.14197	413.136	1.40239	442.574	1.52283
53.5515	0.161437	116.08	0.357025	1.48425	-0.000400081	0.582063	-0.0063296	0.34226	-0.00365022	347.341	1.13729	411.277	1.39683	440.6	1.51679
53.2963	0.160696	115.551	0.355501	1.62772	-5.10227e-05	0.585554	-0.00633511	0.334314	-0.00363823	345.764	1.1326	409.416	1.39129	438.621	1.51073
53.0399	0.159954	115.02	0.353973	1.78148	0.000326438	0.588218	-0.00634296	0.32535	-0.0036283	344.184	1.1279	407.554	1.38577	436.637	1.50464
52.7828	0.159208	114.488	0.352438	1.94493	0.000734395	0.59191	-0.00635305	0.31724	-0.00362221	342.6	1.1232	405.689	1.38024	434.651	1.49852
52.5254	0.158462	113.955	0.350898	2.11932	0.00117482	0.598404	-0.00636343	0.310868	-0.00361795	341.015	1.11849	403.819	1.3747	432.663	1.49238
52.2677	0.157715	113.42	0.349354	2.30673	0.00164957	0.60666	-0.00637221	0.306162	-0.00361174	339.428	1.11377	401.942	1.36914	430.671	1.4862
52.0096	0.156964	112.884	0.347805	2.50824	0.00215853	0.615683	-0.00638132	0.303057	-0.00360184	337.837	1.10904	400.06	1.36355	428.675	1.48001
51.7511	0.156212	112.348	0.346253	2.72487	0.00269974	0.625432	-0.00639258	0.301484	-0.00358841	336.242	1.10431	398.173	1.35793	426.678	1.47379
51.4915	0.155457	111.812	0.344697	2.95666	0.00327495	0.635865	-0.00640587	0.301379	-0.00357348	334.645	1.09957	396.282	1.35228	424.68	1.46756
51.231	0.154701	111.276	0.343138	3.20364	0.00388768	0.646943	-0.0064211	0.302678	-0.00355895	333.045	1.09482	394.387	1.34662	422.679	1.46131
50.9693	0.153942	110.74	0.341577	3.46673	0.00453754	0.658626	-0.00643633	0.305319	-0.00354299	331.441	1.09006	392.488	1.34095	420.673	1.45505
50.7061	0.15318	110.205	0.340015	3.74589	0.0052223	0.670878	-0.00644784	0.310153	-0.00352382	329.832	1.08529	390.585	1.33527	418.661	1.44877
50.4406	0.152417	109.669	0.338451	4.03923	0.00594162	0.684572	-0.00645395	0.31981	-0.00349976	328.221	1.08051	388.676	1.32958	416.643	1.44247
50.1725	0.151654	109.131	0.336884	4.34496	0.00669884	0.701454	-0.00645303	0.336805	-0.0034655	326.608	1.07573	386.764	1.3239	414.622	1.43618
49.9031	0.150891	108.592	0.335318	4.66405	0.00749713	0.723191	-0.0064417	0.361713	-0.00341415	324.994	1.07094	384.85	1.31819	412.598	1.42987
49.634	0.150125	108.052	0.333749	4.99744	0.00833576	0.751373	-0.00641674	0.394167	-0.00334095	323.377	1.06615	382.931	1.31244	410.569	1.42356
49.3649	0.149357	107.51	0.332176	5.34419	0.00921219	0.786602	-0.00637506	0.435628	-0.00324508	321.756	1.06136	381.01	1.30666	408.534	1.41723
49.0955	0.148587	106.967	0.330599	5.70519	0.0101239	0.82945	-0.00631559	0.488398	-0.00312577	320.134	1.05656	379.089	1.30086	406.491	1.41088
48.8252	0.147816	106.423	0.329019	6.08223	0.0110704	0.880455	-0.00623732	0.552844	-0.00298046	318.511	1.05175	377.171	1.29504	404.441	1.40451
48.554	0.147043	105.878	0.327436	6.47423	0.012051	0.939213	-0.00613744	0.629309	-0.00280673	316.888	1.04693	375.251	1.28921	402.384	1.39814
48.2822	0.14627	105.332	0.32585	6.87926	0.0130652	1.00715	-0.0060133	0.719017	-0.00260046	315.263	1.0421	373.33	1.28337	400.32	1.39177
48.0097	0.145496	104.785	0.32426	7.29636	0.0141161	1.08745	-0.00586238	0.823129	-0.00235771	313.635	1.03726	371.406	1.27753	398.248	1.3854
47.7362	0.144721	104.238	0.322667	7.72461	0.0152047	1.18132	-0.0056823	0.942738	-0.00207845	312.004	1.0324	369.482	1.27168	396.17	1.37903
47.4622	0.143946	103.689	0.321071	8.164	0.0163302	1.28807	-0.00547081	1.07979	-0.00176271	310.369	1.02752	367.558	1.26582	394.09	1.37265
47.1887	0.14317	103.139	0.319468	8.61456	0.0174936	1.40795	-0.00522579	1.23703	-0.00140682	308.729	1.02263	365.632	1.25995	392.007	1.36627
46.9154	0.142392	102.588	0.31786	9.07626	0.018694	1.5412	-0.00494524	1.41527	-0.00100735	307.084	1.01771	363.704	1.25406	389.92	1.35988
46.6416	0.141611	102.036	0.316247	9.55	0.0199305	1.68709	-0.00462912	1.61249	-0.000562884	305.435	1.01278	361.776	1.24815	387.829	1.35347
46.3674	0.140826	101.483	0.31463	10.0357	0.021204	1.84586	-0.00427745	1.82769	-7.02626e-05	303.782	1.00783	359.848	1.24221	385.736	1.34706
46.0923	0.140037	100.93	0.31301	10.5333	0.0225134	2.01951	-0.00388842	2.0617	0.000473479	302.127	1.00288	357.919	1.23625	383.642	1.34063
45.8159	0.139245	100.377	0.311387	11.0436	0.0238561	2.20906	-0.00346218	2.31347	0.00106744	300.466	0.99792	355.986	1.23026	381.545	1.3342
45.5381	0.138452	99.8239	0.309762	11.5665	0.025231	2.41363	-0.00299891	2.582	0.00171071	298.801	0.992952	354.049	1.22426	379.446	1.32776
45.2592	0.137658	99.2702	0.308134	12.1019	0.0266391	2.63419	-0.00249513	2.86993	0.00240606	297.134	0.987974	352.106	1.21825	377.346	1.3213
44.9793	0.136864	98.716	0.306503	12.6504	0.0280796	2.87258	-0.00194755	3.17979	0.0031561	295.469	0.982982	350.161	1.21222	375.246	1.31483
44.6982	0.136067	98.1609	0.304869	13.212	0.0295514	3.12778	-0.00135492	3.51215	0.00396142	293.807	0.97798	348.214	1.2062	373.144	1.30836
44.4162	0.135269	97.605	0.303235	13.7864	0.0310554	3.39699	-0.000716068	3.86752	0.00482252	292.144	0.972971	346.262	1.20018	371.039	1.30188
44.1338	0.13447	97.0479	0.301601	14.3743	0.0325925	3.68026	-3.1777e-05	4.24549	0.00573984	290.478	0.967962	344.307	1.19416	368.929	1.2954
43.8512	0.133669	96.4896	0.299961	14.9754	0.0341653	3.98034	0.000697163	4.6447	0.0067156	288.809	0.962954	342.348	1.18813	366.815	1.28891
43.5682	0.132868	95.93	0.298315	15.5897	0.0357763	4.29895	0.00147365	5.06475	0.00775185	287.135	0.957943	340.383	1.18209	364.698	1.28243
43.2846	0.132065	95.3689	0.296663	16.2167	0.037424	4.6368	0.00230039	5.50615	0.00884864	285.457	0.952928	338.414	1.17607	362.58	1.27594
43.0001	0.131258	94.8065	0.29501	16.8553	0.0391073	4.99364	0.00317627	5.96847	0.010006	283.773	0.947906	336.442	1.17006	360.458	1.26945
42.7151	0.130448	94.2435	0.293353	17.5053	0.0408265	5.36829	0.00410013	6.45216	0.0112238	282.084	0.942875	334.469	1.16402	358.333	1.26295
42.4296	0.129635	93.6801	0.291693	18.1675	0.0425803	5.76053	0.0050727	6.95948	0.0125021	280.395	0.937832	332.497	1.15796	356.206	1.25644
42.143	0.128821	93.116	0.290031	18.8415	0.0443673	6.17012	0.00609462	7.49073	0.0138405	278.704	0.93278	330.527	1.15188	354.072	1.24996
41.8555	0.128005	92.5512	0.288366	19.5253	0.0461881	6.59593	0.00716644	8.04526	0.0152408	277.006	0.927724	328.554	1.14577	351.932	1.24348
41.5672	0.127189	91.9854	0.286699	20.2178	0.0480414	7.03774	0.00828864	8.62336	0.0167062	275.302	0.922665	326.575	1.13964	349.786	1.23701
41.2786	0.126371	91.4186	0.285029	20.9197	0.0499256	7.49625	0.0094635	9.22435	0.0182382	273.593	0.9176	324.591	1.13349	347.637	1.2305
40.9898	0.125555	90.8506	0.283356	21.631	0.0518396	7.97212	0.0106931	9.84756	0.0198341	271.882	0.912528	322.603	1.12734	345.483	1.22397
40.7012	0.124738	90.2817	0.281681	22.3513	0.0537801	8.46505	0.0119758	10.4933	0.0214914	270.169	0.907446	320.612	1.12119	343.327	1.21743
40.4127	0.123921	89.712	0.280002	23.0815	0.0557461	8.97472	0.013308	11.1626	0.0232097	268.451	0.902353	318.616	1.11504	341.17	1.21089
40.1239	0.123101	89.1414	0.27832	23.8213	0.0577363	9.50174	0.0146881	11.8565	0.0249883	266.729	0.897245	316.616	1.10887	339.01	1.20433
39.8345	0.122279	88.5702	0.276635	24.5706	0.0597496	10.0467	0.0161164	12.5744	0.0268264	265.005	0.892126	314.614	1.10268	336.848	1.19775
39.5451	0.121454	87.9986	0.274946	25.3299	0.0617867	10.61	0.0175912	13.3152	0.0287236	263.279	0.886997	312.611	1.09647	334.684	1.19116
39.2558	0.120627	87.4263	0.273255	26.0981	0.0638484	11.1923	0.0191129	14.0783	0.0306809	261.555	0.881855	310.61	1.09027	332.516	1.18457
38.9666	0.119799	86.8537	0.271562	26.8732	0.0659353	11.7939	0.0206852	14.8619	0.0327011	259.831	0.876704	308.611	1.08406	330.345	1.17797
38.6769	0.118971	86.2809	0.269868	27.655	0.0680479	12.4143	0.0223101	15.6652	0.0347852	258.106	0.871543	306.611	1.07786	328.171	1.17133
38.3864	0.118144	85.7074	0.268171	28.4435	0.0701868	13.053	0.0239872	16.4894	0.0369321	256.378	0.866376	304.612	1.07167	325.995	1.16467
38.0951	0.117316	85.1323	0.266473	29.2384	0.0723507	13.7096	0.0257147	17.3356	0.0391405	254.645	0.861207	302.613	1.06546	323.818	1.15801
37.8036	0.116489	84.5551	0.264772	30.0405	0.0745363	14.3835	0.0274923	18.2019	0.0414095	252.907	0.856038	300.612	1.05924	321.642	1.15135
37.5121	0.115661	83.9762	0.26307	30.8498	0.0767425	15.0761	0.0293217	19.0866	0.0437379	251.166	0.850866	298.61	1.05301	319.464	1.1447
37.2203	0.114836	83.3962	0.261365	31.664	0.0789698	15.7876	0.0312007	19.9908	0.0461245	249.424	0.84569	296.607	1.04675	317.284	1.13805
36.9281	0.114011	82.8152	0.25966	32.4833	0.0812172	16.5175	0.0331272	20.9155	0.0485701	247.68	0.840506	294.601	1.04047	315.101	1.1314
36.6354	0.113185	82.2333	0.257953	33.3101	0.0834834	17.2653	0.0351009	21.8607	0.0510752	245.933	0.835313	292.592	1.0342	312.916	1.12474
36.3418	0.112358	81.6505	0.256244	34.1444	0.085769	18.0293	0.0371216	22.8257	0.0536386	244.185	0.830109	290.582	1.02794	310.727	1.11807
36.0472	0.111529	81.0673	0.254532	34.9839	0.0880748	18.8091	0.039189	23.8094	0.0562589	242.439	0.824896	288.574	1.02167	308.536	1.11139
35.7517	0.110699	80.4833	0.252816	35.8278	0.0904012	19.6042	0.0413027	24.8128	0.0589349	240.695	0.819675	286.568	1.01537	306.343	1.10471
35.4551	0.109868	79.8985	0.251099	36.675	0.0927471	20.413	0.0434606	25.8369	0.0616651	238.951	0.814441	284.559	1.00906	304.152	1.09803
35.1585	0.109037	79.3128	0.249381	37.5255	0.0951112	21.2352	0.0456605	26.8807	0.0644484	237.205	0.809191	282.545	1.00275	301.962	1.09133
34.863	0.108204	78.726	0.247663	38.38	0.0974958	22.0712	0.047902	27.9432	0.0672852	235.456	0.803933	280.525	0.996427	299.773	1.08462
34.5681	0.107369	78.138	0.245945	39.2395	0.0999016	22.9205	0.0501851	29.0245	0.0701761	233.707	0.798667	278.501	0.990102	297.582	1.07791
34.2729	0.10653	77.5491	0.244225	40.1047	0.102325	23.7826	0.0525092	30.1244	0.0731177	231.96	0.793391	276.47	0.983768	295.387	1.07119
33.9773	0.105687	76.9599	0.2425	40.9754	0.104764	24.6588	0.0548741	31.2438	0.0761068	230.214	0.788104	274.434	0.977434	293.191	1.06445
33.6813	0.104843	76.3706	0.240772	41.8506	0.107214	25.5496	0.0572795	32.3835	0.079144	228.467	0.782804	272.393	0.971104	290.992	1.0577
33.3845	0.103999	75.781	0.23904	42.7301	0.109676	26.4525	0.0597249	33.5417	0.0822299	226.719	0.777493	270.351	0.964775	288.789	1.05093
33.0869	0.103155	75.1913	0.237305	43.6138	0.112154	27.3661	0.0622099	34.7153	0.085363	224.972	0.772176	268.308	0.958435	286.583	1.04414
32.7886	0.10231	74.6018	0.235568	44.5007	0.114646	28.2908	0.0647341	35.9054	0.088542	223.227	0.766856	266.262	0.952081	284.377	1.03735
32.4902	0.101463	74.0124	0.23383	45.3906	0.117149	29.2272	0.0672971	37.1137	0.0917654	221.485	0.761529	264.213	0.94572	282.169	1.03052
32.1922	0.100613	73.4227	0.232093	46.2836	0.119662	30.1757	0.0698983	38.3383	0.095032	219.743	0.756195	262.162	0.939349	279.96	1.02367
31.8952	0.0997612	72.8324	0.230356	47.1795	0.122185	31.1356	0.0725373	39.5763	0.0983403	218	0.750851	260.106	0.932957	277.749	1.01681
31.5988	0.0989093	72.2409	0.228619	48.08	0.124719	32.1056	0.0752137	40.8261	0.101691	216.258	0.745499	258.046	0.926541	275.537	1.00996
31.3021	0.0980563	71.6485	0.22688	48.9868	0.12726	33.0853	0.0779268	42.0867	0.105084	214.513	0.74014	255.98	0.920099	273.323	1.00311
31.0052	0.0972002	71.0554	0.225141	49.8998	0.129812	34.0759	0.0806743	43.3584	0.108519	212.767	0.734774	253.913	0.91362	271.106	0.996259
30.7078	0.0963412	70.4612	0.223401	50.8176	0.132372	35.0789	0.083454	44.6411	0.111994	211.018	0.729398	251.847	0.907113	268.887	0.989417
30.4096	0.0954791	69.8657	0.221659	51.7393	0.134939	36.0944	0.0862653	45.9361	0.115507	209.265	0.724014	249.781	0.900602	266.665	0.98258
30.1106	0.0946132	69.2699	0.219917	52.6638	0.137515	37.122	0.089108	47.2432	0.119059	207.508	0.718627	247.712	0.894103	264.44	0.975744
29.811	0.0937445	68.6745	0.218174	53.5909	0.140098	38.1591	0.0919816	48.5607	0.122651	205.749	0.71324	245.64	0.887614	262.212	0.968916
29.5109	0.0928748	68.0792	0.216427	54.5215	0.142688	39.2043	0.0948839	49.8887	0.126278	203.99	0.70785	243.565	0.881122	259.981	0.962094
29.2097	0.092005	67.4839	0.214677	55.4555	0.145285	40.2591	0.0978125	51.2282	0.129939	202.23	0.702455	241.494	0.874623	257.747	0.955274
28.9072	0.091136	66.8884	0.212924	56.3927	0.14789	41.3238	0.100767	52.5791	0.133633	200.468	0.697052	239.424	0.868124	255.512	0.948453
28.6036	0.0902677	66.2926	0.211167	57.3339	0.150504	42.3969	0.103748	53.9417	0.137361	198.704	0.691641	237.355	0.861632	253.278	0.94162
28.3001	0.0893989	65.6964	0.209407	58.2789	0.153126	43.4789	0.106754	55.3157	0.141119	196.939	0.68622	235.285	0.855152	251.045	0.934773
27.9968	0.0885288	65.0996	0.207646	59.2266	0.155755	44.571	0.109786	56.7013	0.144905	195.175	0.680786	233.214	0.848681	248.813	0.927919
27.6939	0.0876573	64.5021	0.205883	60.176	0.158392	45.6728	0.112842	58.0975	0.14872	193.412	0.675342	231.142	0.842207	246.581	0.921055
27.391	0.0867852	63.9048	0.204117	61.1271	0.161036	46.7836	0.115923	59.5035	0.152565	191.648	0.669893	229.068	0.835726	244.349	0.91417
27.0879	0.0859126	63.3088	0.202348	62.0806	0.163685	47.9037	0.119028	60.9191	0.156441	189.881	0.664445	226.992	0.829236	242.117	0.907263
26.7844	0.0850385	62.7129	0.200576	63.0364	0.166341	49.0326	0.122157	62.3436	0.160346	188.11	0.658996	224.914	0.822725	239.884	0.90034
26.4809	0.0841638	62.1165	0.198802	63.9936	0.169002	50.1689	0.125309	63.7753	0.164275	186.334	0.653537	222.833	0.816191	237.651	0.89341
26.1777	0.0832902	61.5193	0.197026	64.9511	0.171667	51.312	0.128485	65.2141	0.16823	184.555	0.648065	220.749	0.809651	235.414	0.886471
25.8753	0.0824186	60.9215	0.195249	65.9079	0.174331	52.4623	0.131683	66.6622	0.17221	182.775	0.642583	218.664	0.80312	233.171	0.87951
25.5745	0.0815497	60.3232	0.193468	66.8633	0.176995	53.6184	0.134903	68.1194	0.176216	180.995	0.637089	216.579	0.796595	230.922	0.872527
25.2747	0.0806824	59.7233	0.191685	67.8182	0.179659	54.7781	0.138146	69.5841	0.180247	179.211	0.631585	214.491	0.790073	228.669	0.865538
24.975	0.0798146	59.1219	0.189899	68.7743	0.182325	55.9427	0.141408	71.0553	0.184304	177.425	0.626078	212.402	0.78356	226.416	0.858559
24.6751	0.0789455	58.5195	0.188111	69.7308	0.184995	57.1147	0.144688	72.5332	0.188384	175.638	0.620568	210.312	0.777062	224.163	0.851588
24.3744	0.078075	57.9164	0.186321	70.6875	0.187671	58.2925	0.147985	74.017	0.192484	173.85	0.615054	208.224	0.770576	221.911	0.844612
24.073	0.0772048	57.3129	0.184531	71.6464	0.19035	59.4748	0.151299	75.5059	0.196603	172.059	0.609535	206.133	0.764078	219.659	0.83762
23.7712	0.0763359	56.7096	0.18274	72.6063	0.19303	60.662	0.15463	77.0009	0.200743	170.265	0.604007	204.042	0.757559	217.406	0.830611
23.4693	0.0754672	56.1064	0.180949	73.5654	0.195711	61.8546	0.157976	78.5023	0.204898	168.468	0.598473	201.95	0.751033	215.149	0.823582
23.1671	0.0745985	55.5022	0.179157	74.5228	0.198392	63.0521	0.161334	80.0064	0.20907	166.667	0.592936	199.854	0.744518	212.89	0.816532
22.8644	0.0737308	54.8967	0.177363	75.4776	0.201075	64.2532	0.164707	81.5116	0.213261	164.861	0.587393	197.751	0.738009	210.631	0.809477
22.5606	0.0728638	54.2902	0.17557	76.43	0.203758	65.4584	0.168096	83.022	0.217469	163.053	0.581842	195.64	0.731513	208.373	0.802426
22.2562	0.0719966	53.6833	0.173777	77.3809	0.206439	66.669	0.171499	84.5404	0.221697	161.242	0.576282	193.525	0.725035	206.118	0.795365
21.9521	0.071129	53.0762	0.171985	78.3314	0.209117	67.8855	0.174914	86.0659	0.225943	159.427	0.570711	191.406	0.718544	203.862	0.788285
21.6483	0.070261	52.4684	0.17019	79.2823	0.211793	69.1073	0.17834	87.5967	0.230206	157.608	0.565131	189.281	0.712019	201.601	0.781192
21.344	0.0693917	51.8594	0.16839	80.2336	0.214467	70.3322	0.181779	89.1321	0.234485	155.786	0.559549	187.151	0.705477	199.336	0.774103
21.0391	0.06852	51.2496	0.166587	81.1853	0.217137	71.5588	0.185229	90.6721	0.238778	153.962	0.553965	185.019	0.698935	197.068	0.767006
20.7339	0.067646	50.6388	0.16478	82.1374	0.219801	72.7886	0.188688	92.2159	0.243084	152.135	0.548378	182.883	0.692388	194.795	0.7599
20.4288	0.0667706	50.0269	0.162973	83.0889	0.222461	74.0229	0.192155	93.7621	0.247403	150.303	0.542783	180.744	0.685826	192.518	0.752791
20.1236	0.0658938	49.415	0.161165	84.0399	0.225119	75.2614	0.195631	95.3097	0.251733	148.468	0.537177	178.602	0.679247	190.238	0.745659
19.818	0.0650165	48.8031	0.159357	84.9903	0.227775	76.5027	0.199119	96.861	0.256074	146.627	0.531567	176.456	0.672657	187.953	0.738503
19.5119	0.0641406	48.191	0.157547	85.9393	0.230429	77.7462	0.202616	98.4179	0.260424	144.783	0.525955	174.306	0.666053	185.663	0.731349
19.206	0.0632649	47.5783	0.155735	86.8869	0.233079	78.9918	0.206121	99.9787	0.264784	142.939	0.520338	172.151	0.659444	183.37	0.724203
18.9005	0.0623884	46.9651	0.153923	87.8342	0.235724	80.2379	0.209632	101.542	0.269156	141.095	0.514715	169.993	0.652835	181.072	0.717054
18.595	0.061512	46.3511	0.152109	88.781	0.238367	81.4854	0.213149	103.108	0.273536	139.252	0.509089	167.83	0.646205	178.77	0.7099
18.2895	0.0606357	45.7364	0.150293	89.7265	0.241011	82.7355	0.21667	104.679	0.277921	137.408	0.503459	165.664	0.639544	176.466	0.702748
17.9835	0.0597594	45.1211	0.148475	90.6717	0.243655	83.9889	0.220197	106.253	0.282312	135.563	0.497826	163.5	0.632867	174.16	0.695604
17.6762	0.0588829	44.5055	0.146652	91.6185	0.246298	85.245	0.22373	107.829	0.286708	133.715	0.492188	161.337	0.626201	171.852	0.688466
17.3676	0.0580053	43.8899	0.144826	92.5648	0.248937	86.5035	0.22727	109.406	0.291114	131.863	0.486541	159.173	0.619552	169.54	0.681332
17.0581	0.0571256	43.2748	0.142999	93.5081	0.251578	87.7648	0.230813	110.982	0.295529	130.009	0.48089	157.008	0.612906	167.222	0.674208
16.748	0.0562439	42.6601	0.141172	94.4493	0.254221	89.0286	0.234361	112.558	0.299952	128.154	0.475234	154.84	0.606253	164.9	0.66709
16.4376	0.0553611	42.0452	0.139343	95.3903	0.256865	90.2944	0.23791	114.135	0.304384	126.298	0.46957	152.67	0.599588	162.575	0.659978
16.1273	0.0544772	41.4301	0.137515	96.3321	0.259506	91.5618	0.24146	115.712	0.308822	124.441	0.463892	150.498	0.592929	160.249	0.652867
15.8174	0.0535921	40.8147	0.135684	97.2756	0.262142	92.8295	0.245011	117.29	0.313264	122.582	0.458203	148.327	0.586281	157.92	0.645747
15.5077	0.0527059	40.1987	0.133847	98.2198	0.264775	94.0972	0.248563	118.87	0.317708	120.723	0.452507	146.155	0.579633	155.588	0.638625
15.1978	0.0518175	39.5821	0.132007	99.1619	0.267407	95.3656	0.252115	120.453	0.322155	118.863	0.446808	143.984	0.572971	153.254	0.631516
14.8877	0.0509271	38.9648	0.130165	100.101	0.270036	96.6341	0.25567	122.039	0.326605	116.999	0.441104	141.811	0.566285	150.917	0.624419
14.5776	0.0500355	38.3467	0.12832	101.038	0.272662	97.9026	0.259226	123.625	0.331059	115.129	0.435393	139.638	0.559572	148.578	0.617329
14.268	0.0491437	37.728	0.126476	101.974	0.275287	99.1716	0.262783	125.212	0.335514	113.257	0.429673	137.464	0.552842	146.238	0.610244
13.9586	0.0482526	37.1094	0.124631	102.908	0.277909	100.442	0.266343	126.798	0.339971	111.384	0.423946	135.288	0.54609	143.899	0.603154
13.6491	0.047362	36.4915	0.122786	103.84	0.280527	101.714	0.269903	128.385	0.34443	109.511	0.418216	133.11	0.539317	141.558	0.596054
13.3394	0.046471	35.874	0.120939	104.77	0.28314	102.987	0.273461	129.971	0.348888	107.64	0.412476	130.933	0.532528	139.214	0.588944
13.0297	0.0455794	35.2562	0.119091	105.697	0.285748	104.26	0.277021	131.556	0.353348	105.766	0.406725	128.756	0.525723	136.867	0.581812
12.7205	0.0446874	34.6379	0.117243	106.621	0.288353	105.532	0.280583	133.14	0.35781	103.886	0.400969	126.578	0.518899	134.517	0.574648
12.4115	0.0437938	34.0193	0.115393	107.542	0.290953	106.805	0.284147	134.724	0.362275	102	0.39521	124.4	0.512055	132.166	0.567441
12.1025	0.0428988	33.4001	0.113542	108.461	0.293549	108.078	0.287708	136.307	0.36674	100.11	0.389446	122.222	0.505188	129.814	0.5602
11.7932	0.0420032	32.7796	0.111691	109.378	0.296142	109.35	0.291266	137.891	0.371204	98.2159	0.383676	120.042	0.498306	127.461	0.552943
11.4841	0.0411079	32.1582	0.109838	110.295	0.298728	110.62	0.294821	139.474	0.375665	96.3166	0.377902	117.86	0.491408	125.107	0.545669
11.1753	0.0402138	31.5362	0.107987	111.212	0.301306	111.89	0.298378	141.055	0.380123	94.4121	0.372127	115.679	0.484491	122.754	0.538367
10.8672	0.0393217	30.9135	0.106136	112.125	0.303874	113.161	0.301936	142.635	0.38458	92.5046	0.366347	113.499	0.477554	120.402	0.531026
10.5601	0.0384314	30.2903	0.104285	113.035	0.30643	114.433	0.305494	144.213	0.389036	90.5959	0.360566	111.319	0.470586	118.051	0.523656
10.2542	0.0375428	29.6672	0.102432	113.941	0.30898	115.703	0.309052	145.79	0.393489	88.688	0.354785	109.136	0.463586	115.698	0.516273
9.94979	0.0366576	29.0446	0.100576	114.842	0.311527	116.971	0.312608	147.366	0.39794	86.7808	0.349002	106.95	0.456562	113.343	0.508877
9.64739	0.0357775	28.4218	0.0987202	115.741	0.314074	118.236	0.316162	148.94	0.40239	84.8726	0.343216	104.761	0.449521	110.985	0.501456
9.34797	0.0349021	27.7985	0.0968647	116.637	0.316618	119.499	0.319713	150.514	0.406841	82.9633	0.337425	102.571	0.442472	108.627	0.494011
9.05205	0.0340312	27.1748	0.0950096	117.53	0.319158	120.761	0.323259	152.089	0.411296	81.055	0.331628	100.381	0.435421	106.265	0.486548
8.75941	0.0331663	26.551	0.093155	118.421	0.321694	122.022	0.326803	153.664	0.415751	79.1474	0.325823	98.188	0.428375	103.901	0.479076
8.46944	0.0323098	25.9273	0.0913006	119.308	0.324226	123.282	0.330346	155.237	0.420202	77.2408	0.320012	95.9938	0.421341	101.538	0.471602
8.18196	0.0314623	25.3048	0.0894474	120.195	0.326756	124.542	0.333888	156.808	0.424647	75.3386	0.314201	93.8002	0.414316	99.1768	0.464126
7.8975	0.0306222	24.6839	0.0875971	121.081	0.329287	125.801	0.337427	158.38	0.429085	73.4443	0.308396	91.6092	0.407288	96.8204	0.456643
7.61656	0.0297892	24.0642	0.0857504	121.966	0.331816	127.058	0.340965	159.951	0.433517	71.5594	0.302602	89.4228	0.400254	94.4708	0.449163
7.33889	0.0289637	23.4457	0.0839081	122.85	0.334341	128.314	0.344503	161.521	0.437943	69.6854	0.296824	87.2412	0.393222	92.1298	0.441684
7.06463	0.0281463	22.8301	0.0820726	123.733	0.336864	129.568	0.348042	163.09	0.442366	67.8235	0.291067	85.0643	0.386199	89.7993	0.434202
6.79426	0.0273373	22.2183	0.0802455	124.616	0.339382	130.82	0.351578	164.656	0.446786	65.9751	0.285336	82.896	0.379199	87.4813	0.426734
6.5275	0.0265372	21.6104	0.0784262	125.499	0.341899	132.07	0.355113	166.219	0.451206	64.1413	0.279631	80.7398	0.372238	85.1773	0.419297
6.26408	0.0257464	21.007	0.0766153	126.38	0.344412	133.317	0.358645	167.778	0.455622	62.3232	0.273954	78.5972	0.365312	82.8889	0.411897
6.00449	0.024967	20.4086	0.0748151	127.26	0.346923	134.563	0.362172	169.335	0.460032	60.5202	0.268311	76.4697	0.358416	80.6178	0.404538
5.74917	0.0242013	19.8151	0.0730286	128.137	0.349431	135.807	0.365695	170.891	0.464436	58.7297	0.262712	74.3587	0.351556	78.3653	0.397226
5.49782	0.0234473	19.2274	0.0712571	129.011	0.351937	137.053	0.369214	172.446	0.468835	56.9509	0.257158	72.2655	0.344738	76.1329	0.389966
5.25051	0.0227027	18.6457	0.0695007	129.885	0.354441	138.301	0.37273	173.999	0.473226	55.1871	0.251651	70.1914	0.337965	73.9217	0.382764
5.00766	0.0219677	18.07	0.0677604	130.759	0.356943	139.546	0.376244	175.551	0.477613	53.4409	0.246185	68.1357	0.331243	71.733	0.375622
4.76895	0.0212445	17.4997	0.0660371	131.633	0.359443	140.787	0.379755	177.1	0.481998	51.7134	0.240761	66.0978	0.324575	69.568	0.368546
4.53407	0.0205324	16.9346	0.0643328	132.506	0.361939	142.024	0.383263	178.647	0.486383	50.0054	0.235386	64.0806	0.317966	67.4277	0.36154
4.30307	0.0198296	16.376	0.0626482	133.379	0.364428	143.258	0.386765	180.191	0.490766	48.3159	0.230069	62.0872	0.31142	65.3131	0.354607
4.07602	0.0191383	15.8253	0.0609833	134.252	0.366909	144.489	0.390265	181.733	0.495143	46.6457	0.224815	60.1183	0.304949	63.2232	0.34775
3.85296	0.0184605	15.2827	0.0593386	135.122	0.369381	145.719	0.393764	183.273	0.499516	44.9974	0.219621	58.1748	0.298565	61.1573	0.340965
3.63393	0.0177964	14.7482	0.0577151	135.99	0.371846	146.948	0.397261	184.809	0.503882	43.3717	0.21449	56.2574	0.292272	59.1163	0.334254
3.41897	0.0171449	14.2218	0.0561142	136.854	0.374305	148.177	0.400753	186.343	0.508245	41.7691	0.209424	54.367	0.286079	57.1011	0.327639
3.20847	0.0165053	13.7033	0.0545373	137.714	0.376761	149.404	0.404239	187.876	0.512606	40.1902	0.204429	52.504	0.27999	55.1124	0.321122
3.00318	0.0158787	13.1931	0.0529842	138.571	0.379212	150.63	0.407718	189.407	0.516964	38.6354	0.199506	50.6693	0.273987	53.1511	0.314696
2.80342	0.0152658	12.6917	0.0514533	139.425	0.381659	151.854	0.411192	190.937	0.521318	37.1053	0.194654	48.8632	0.268062	51.2196	0.308364
2.60879	0.0146669	12.1989	0.0499444	140.277	0.384102	153.077	0.414662	192.462	0.525669	35.602	0.189878	47.0863	0.262228	49.3204	0.302118
2.41851	0.0140817	11.7137	0.0484578	141.129	0.386543	154.298	0.418125	193.982	0.530016	34.1277	0.185182	45.339	0.256494	47.454	0.295941
2.23224	0.0135104	11.2358	0.046995	141.98	0.388977	155.515	0.421581	195.497	0.534358	32.6825	0.180564	43.6199	0.250845	45.6206	0.289838
2.04995	0.0129528	10.7666	0.0455581	142.827	0.391406	156.731	0.42503	197.008	0.538698	31.2683	0.176019	41.9276	0.245263	43.8206	0.283819
1.87167	0.0124079	10.3067	0.0441476	143.673	0.39383	157.945	0.428472	198.515	0.543037	29.8853	0.171543	40.2645	0.23976	42.0543	0.277878
1.69739	0.011874	9.85631	0.0427616	144.518	0.39625	159.157	0.431904	200.019	0.547374	28.5297	0.167137	38.6326	0.234346	40.322	0.272017
1.5271	0.01135	9.415	0.0413996	145.362	0.398663	160.366	0.435328	201.521	0.551708	27.2016	0.162807	37.0323	0.229024	38.6238	0.266257
1.3608	0.0108371	8.9821	0.0400619	146.204	0.401069	161.571	0.438745	203.02	0.55604	25.903	0.158557	35.4635	0.223795	36.9599	0.260599
1.19846	0.010337	8.55729	0.0387496	147.047	0.403471	162.775	0.442155	204.517	0.56037	24.6339	0.154388	33.9266	0.218659	35.3304	0.255034
1.04045	0.0098506	8.14063	0.0374638	147.888	0.405872	163.977	0.445559	206.01	0.564695	23.3941	0.1503	32.4216	0.213617	33.7335	0.249574
0.887451	0.00937781	7.73216	0.0362036	148.729	0.408268	165.178	0.448959	207.502	0.569018	22.1817	0.14629	30.9486	0.208671	32.1677	0.244228
0.739395	0.00891848	7.3323	0.0349692	149.57	0.41066	166.376	0.452357	208.993	0.573334	20.995	0.142355	29.5076	0.203821	30.6347	0.238996
0.595481	0.00847245	6.94177	0.0337625	150.409	0.41305	167.571	0.455748	210.482	0.577643	19.8358	0.138496	28.0986	0.199066	29.1366	0.233879
0.455304	0.00803958	6.56093	0.0325834	151.246	0.415438	168.762	0.459132	211.97	0.581943	18.7058	0.134712	26.7197	0.194409	27.6733	0.228867
0.319203	0.0076188	6.1897	0.0314301	152.079	0.417824	169.95	0.46251	213.456	0.586236	17.6049	0.131004	25.3674	0.189849	26.2446	0.223942
0.187494	0.00720906	5.82768	0.0303015	152.909	0.420206	171.136	0.465881	214.94	0.590522	16.5328	0.127377	24.0417	0.185385	24.8505	0.219096
0.0597505	0.0068112	5.47444	0.0291978	153.734	0.422584	172.322	0.469246	216.423	0.594803	15.4875	0.123833	22.7447	0.181029	23.4907	0.214339
		5.12995	0.0281189	154.557	0.424959	173.504	0.472602	217.904	0.599079	14.467	0.120369	21.4763	0.176797	22.1633	0.20969
		4.79415	0.0270647	155.377	0.427331	174.68	0.475952	219.385	0.603351	13.4731	0.116981	20.2384	0.172688	20.8663	0.205159
		4.46699	0.0260362	156.194	0.429698	175.853	0.479294	220.864	0.607617	12.5074	0.11367	19.0326	0.168683	19.6015	0.200735
		4.14842	0.0250341	157.01	0.43206	177.023	0.482631	222.341	0.611877	11.5696	0.110434	17.8568	0.164771	18.3706	0.19641
		3.83873	0.0240574	157.823	0.434418	178.193	0.485963	223.815	0.616132	10.6576	0.107274	16.7091	0.160952	17.1732	0.192182
		3.53857	0.0231058	158.633	0.436772	179.361	0.489291	225.287	0.62038	9.7674	0.10419	15.5913	0.157227	16.009	0.188051
		3.24853	0.0221801	159.442	0.43912	180.526	0.492613	226.758	0.624623	8.8972	0.10118	14.5048	0.153593	14.8777	0.184018
		2.96846	0.0212792	160.25	0.441461	181.686	0.495928	228.226	0.628861	8.04877	0.098246	13.4494	0.150052	13.779	0.180073
		2.69747	0.0204019	161.057	0.443798	182.841	0.499238	229.69	0.633097	7.22562	0.0953862	12.4248	0.146602	12.7126	0.176215
		2.43506	0.0195481	161.863	0.446132	183.993	0.502542	231.152	0.63733	6.42926	0.0926003	11.4305	0.143243	11.678	0.172455
		2.18074	0.0187176	162.665	0.448463	185.142	0.505842	232.611	0.641561	5.65931	0.0898878	10.4664	0.139974	10.6748	0.168791
		1.93405	0.0179101	163.466	0.450789	186.289	0.509137	234.068	0.645792	4.91354	0.0872482	9.53183	0.136794	9.70276	0.165222
		1.69489	0.0171263	164.265	0.453109	187.433	0.512423	235.525	0.650021	4.18797	0.0846809	8.62658	0.133702	8.76136	0.161739
		1.46317	0.016367	165.063	0.455423	188.576	0.515697	236.98	0.654246	3.4806	0.0821852	7.75022	0.130698	7.85019	0.158333
		1.23914	0.0156308	165.861	0.457732	189.717	0.51896	238.432	0.658468	2.79133	0.0797603	6.90234	0.127781	6.967	0.155011
		1.02307	0.0149156	166.659	0.460037	190.858	0.522213	239.882	0.662689	2.12185	0.0774056	6.0825	0.12495	6.10961	0.151793
		0.814437	0.0142203	167.456	0.462337	191.997	0.52546	241.33	0.666909	1.4756	0.0751203	5.2903	0.122203	5.27954	0.148687
		0.612765	0.0135455	168.251	0.464631	193.135	0.528701	242.774	0.671127	0.852189	0.0729036	4.52528	0.11954	4.47823	0.14568
		0.418309	0.0128921	169.045	0.466917	194.271	0.531938	244.216	0.675341	0.249407	0.0707546	3.78701	0.11695	3.70338	0.142753
		0.231307	0.0122586	169.836	0.469194	195.406	0.535169	245.655	0.679549			3.07504	0.114424	2.95276	0.139906
		0.0516153	0.0116441	170.628	0.471465	196.54	0.538391	247.091	0.683753			2.38892	0.111971	2.22606	0.137157
		-0.12091	0.0110482	171.42	0.473732	197.671	0.541603	248.523	0.687957			1.72817	0.109598	1.52293	0.134512
				172.212	0.475995	198.801	0.544809	249.95	0.692161			1.09053	0.107305	0.843021	0.131961
				173.002	0.478256	199.93	0.548011	251.374	0.696363			0.473763	0.10509	0.185988	0.129484
				173.79	0.480511	201.057	0.551208	252.793	0.700562			-0.120604	0.102952
				174.577	0.482761	202.183	0.554398	254.208	0.70476
				175.366	0.485008	203.307	0.557583	255.62	0.708956
				176.155	0.487248	204.431	0.560764	257.028	0.713151
				176.941	0.489482	205.552	0.56394	258.434	0.71734
				177.725	0.491712	206.671	0.567109	259.837	0.721527
				178.508	0.493939	207.787	0.570275	261.239	0.725712
				179.29	0.496164	208.9	0.573437	262.636	0.729895
				180.068	0.498387	210.009	0.576596	264.03	0.734077
				180.845	0.500606	211.114	0.579752	265.421	0.738257
				181.621	0.502819	212.215	0.582905	266.809	0.742434
				182.398	0.505028	213.314	0.586057	268.195	0.746608
				183.175	0.507232	214.412	0.589208	269.577	0.750778
				183.95	0.509434	215.508	0.592358	270.956	0.754941
				184.723	0.511632	216.602	0.595508	272.333	0.759099
				185.494	0.513826	217.695	0.598654	273.706	0.763254
				186.262	0.516019	218.787	0.601799	275.078	0.767408
				187.029	0.518211	219.874	0.604944	276.449	0.771561
				187.792	0.520398	220.958	0.608087	277.82	0.775715
				188.554	0.52258	222.04	0.611229	279.19	0.779867
				189.313	0.524754	223.119	0.614369	280.556	0.784019
				190.069	0.52692	224.196	0.617507	281.918	0.78817
				190.823	0.529081	225.271	0.620643	283.278	0.79232
				191.575	0.531237	226.343	0.62378	284.635	0.796468
				192.324	0.533384	227.412	0.626914	285.989	0.800616
				193.07	0.535523	228.48	0.630047	287.34	0.804765
				193.816	0.537653	229.546	0.633177	288.688	0.808914
				194.56	0.539775	230.609	0.636306	290.032	0.81306
				195.302	0.541893	231.669	0.639434	291.372	0.817202
				196.04	0.544005	232.723	0.642562	292.709	0.821342
				196.776	0.546111	233.772	0.645686	294.045	0.825478
				197.511	0.54821	234.819	0.648808	295.379	0.829611
				198.243	0.550302	235.866	0.651928	296.711	0.83374
				198.973	0.552388	236.91	0.655044	298.04	0.837867
				199.7	0.554469	237.952	0.658156	299.366	0.841993
				200.425	0.556547	238.991	0.661266	300.688	0.846118
				201.15	0.558623	240.029	0.664375	302.005	0.850237
				201.872	0.560694	241.068	0.66748	303.321	0.854354
				202.593	0.562761	242.108	0.670583	304.635	0.85847
				203.31	0.564823	243.147	0.673682	305.946	0.862587
				204.025	0.566879	244.185	0.67678	307.252	0.866707
				204.737	0.568928	245.218	0.679876	308.556	0.870831
				205.447	0.570972	246.247	0.682972	309.856	0.874957
				206.153	0.573008	247.272	0.686068	311.15	0.879083
				206.855	0.575036	248.294	0.689163	312.437	0.883209
				207.554	0.577057	249.316	0.692254	313.72	0.887336
				208.25	0.579071	250.335	0.695341	314.998	0.891463
				208.946	0.581082	251.352	0.698424	316.271	0.895591
				209.639	0.583093	252.367	0.701503	317.54	0.899722
				210.329	0.585105	253.384	0.704581	318.805	0.903856
				211.013	0.587115	254.401	0.707655	320.066	0.907993
				211.694	0.589121	255.418	0.710726	321.322	0.912136
				212.373	0.591123	256.434	0.713793	322.575	0.916284
				213.052	0.593118	257.447	0.716855	323.825	0.920436
				213.727	0.595105	258.457	0.719911	325.07	0.924592
				214.399	0.597089	259.464	0.722959	326.31	0.928751
				215.067	0.599069	260.467	0.726002	327.543	0.932913
				215.734	0.601049	261.467	0.729043	328.77	0.937077
				216.399	0.603028	262.468	0.732083	329.994	0.941243
				217.062	0.605005	263.468	0.735122	331.214	0.945411
				217.721	0.606976	264.464	0.73816	332.429	0.94958
				218.378	0.608944	265.456	0.741194	333.641	0.953749
				219.032	0.610909	266.444	0.744222	334.848	0.957919
				219.685	0.612872	267.433	0.747246	336.052	0.962089
				220.337	0.614833	268.42	0.750265	337.254	0.966257
				220.989	0.616793	269.406	0.753278	338.453	0.970421
				221.642	0.618753	270.39	0.756288	339.651	0.97458
				222.294	0.620713	271.37	0.759297	340.846	0.978735
				222.946	0.622674	272.346	0.762305	342.041	0.982885
				223.596	0.624638	273.317	0.765309	343.233	0.98703
				224.245	0.626605	274.285	0.768308	344.423	0.991171
				224.894	0.628573	275.251	0.771303	345.61	0.995306
				225.544	0.630542	276.216	0.774295	346.792	0.999436
				226.194	0.632512	277.176	0.777284	347.972	1.00356
				226.841	0.63448	278.131	0.780271	349.149	1.00768
				227.485	0.636445	279.083	0.783253	350.322	1.0118
				228.124	0.638408	280.03	0.786233	351.49	1.0159
				228.761	0.640369	280.971	0.789208	352.653	1.01999
				229.394	0.64233	281.908	0.792177	353.811	1.02408
				230.025	0.644287	282.843	0.795139	354.966	1.02815
				230.654	0.646242	283.779	0.798096	356.117	1.03221
				231.28	0.648196	284.714	0.80105	357.263	1.03627
				231.902	0.650148	285.646	0.803998	358.404	1.04031
				232.522	0.652099	286.574	0.806939	359.539	1.04435
				233.14	0.654046	287.499	0.809874	360.67	1.04837
				233.755	0.655993	288.421	0.812805	361.8	1.05238
				234.367	0.657939	289.34	0.815731	362.925	1.05638
				234.977	0.659883	290.255	0.81865	364.044	1.06036
				235.586	0.661824	291.165	0.821565	365.158	1.06433
				236.193	0.663764	292.073	0.824475	366.27	1.06828
				236.8	0.665702	292.978	0.827383	367.378	1.07223
				237.404	0.667634	293.88	0.830288	368.482	1.07615
				238.005	0.669561	294.781	0.833188	369.582	1.08006
				238.602	0.671483	295.679	0.836084	370.679	1.08396
				239.194	0.673404	296.574	0.838977	371.773	1.08784
				239.783	0.675323	297.463	0.841864	372.863	1.0917
				240.369	0.677239	298.348	0.844748	373.949	1.09554
				240.953	0.67915	299.228	0.847627	375.03	1.09937
				241.536	0.681054	300.105	0.850501	376.108	1.10317
				242.118	0.682949	300.978	0.85337	377.18	1.10696
				242.699	0.684837	301.849	0.856235	378.249	1.11074
				243.28	0.686719	302.719	0.859094	379.314	1.1145
				243.859	0.688596	303.586	0.861951	380.376	1.11825
				244.439	0.690465	304.45	0.864808	381.433	1.12197
				245.017	0.692327	305.31	0.867664	382.484	1.12569
				245.594	0.69418	306.167	0.870517	383.531	1.12938
				246.167	0.696027	307.021	0.873366	384.575	1.13307
				246.736	0.697869	307.872	0.876212	385.616	1.13673
				247.304	0.699703	308.72	0.879054	386.655	1.14039
				247.869	0.701531	309.564	0.881889	387.69	1.14403
				248.433	0.703355	310.405	0.884718	388.719	1.14765
				248.997	0.705174	311.245	0.887541	389.742	1.15127
				249.56	0.706988	312.083	0.890359	390.76	1.15486
				250.12	0.708794	312.92	0.893175	391.775	1.15844
				250.678	0.710594	313.756	0.895986	392.784	1.162
				251.231	0.712387	314.589	0.898792	393.79	1.16555
				251.782	0.714172	315.42	0.901595	394.794	1.16908
				252.328	0.71595	316.247	0.904394	395.792	1.17259
				252.872	0.717721	317.072	0.907185	396.787	1.17609
				253.414	0.719485	317.894	0.90997	397.776	1.17957
				253.952	0.721245	318.712	0.912748	398.763	1.18303
				254.488	0.723001	319.528	0.915522	399.748	1.18648
				255.023	0.724752	320.341	0.918292	400.733	1.1899
				255.559	0.726496	321.149	0.921058	401.712	1.1933
				256.093	0.728233	321.954	0.923819	402.686	1.19669
				256.625	0.729966	322.756	0.926577	403.653	1.20006
				257.154	0.731696	323.556	0.92933	404.613	1.20341
				257.681	0.73342	324.354	0.932079	405.568	1.20674
				258.206	0.735137	325.15	0.934823	406.518	1.21006
				258.726	0.736846	325.942	0.937564	407.462	1.21335
				259.241	0.738548	326.73	0.940298	408.403	1.21664
				259.752	0.740245	327.512	0.943024	409.338	1.2199
				260.26	0.741937	328.289	0.945743	410.267	1.22315
				260.767	0.743622	329.063	0.948452	411.193	1.22638
				261.274	0.7453	329.833	0.95115	412.116	1.2296
				261.779	0.746971	330.602	0.953838	413.036	1.23279
				262.28	0.748638	331.371	0.956515	413.953	1.23597
				262.777	0.7503	332.137	0.959182	414.868	1.23913
				263.271	0.751959	332.9	0.96184	415.78	1.24227
				263.76	0.753614	333.657	0.964486	416.69	1.2454
				264.244	0.755263	334.408	0.967118	417.598	1.2485
				264.725	0.756904	335.153	0.969736	418.504	1.25158
				265.204	0.758539	335.896	0.972342	419.405	1.25464
				265.683	0.76017	336.635	0.974936	420.3	1.25768
				266.16	0.761794	337.37	0.977517	421.188	1.2607
				266.635	0.76341	338.1	0.980088	422.072	1.2637
				267.107	0.765019	338.826	0.982647	422.952	1.26669
				267.575	0.766624	339.548	0.985196	423.829	1.26966
				268.039	0.768225	340.265	0.987735	424.7	1.27262
				268.501	0.76982	340.979	0.990265	425.566	1.27555
				268.96	0.771409	341.69	0.992783	426.427	1.27847
				269.416	0.772989	342.398	0.99529	427.285	1.28137
				269.869	0.774562	343.102	0.997786	428.139	1.28426
				270.321	0.776131	343.802	1.00027	428.991	1.28712
				270.771	0.777695	344.498	1.00275	429.839	1.28998
				271.219	0.779253	345.19	1.00522	430.682	1.29281
				271.664	0.780805	345.879	1.00768	431.522	1.29563
				272.106	0.782349	346.564	1.01013	432.358	1.29842
				272.544	0.783883	347.245	1.01256	433.19	1.3012
				272.977	0.785407	347.924	1.01499	434.016	1.30396
				273.407	0.786922	348.599	1.01742	434.837	1.30671
				273.834	0.788429	349.27	1.01983	435.654	1.30944
				274.257	0.789931	349.938	1.02223	436.466	1.31217
				274.676	0.791425	350.601	1.02463	437.272	1.31488
				275.093	0.792913	351.259	1.02702	438.073	1.31757
				275.509	0.794397	351.914	1.02939	438.869	1.32025
				275.923	0.795877	352.566	1.03176	439.66	1.32291
				276.334	0.797352	353.214	1.03411	440.445	1.32556
				276.743	0.798822	353.856	1.03646	441.226	1.32819
				277.15	0.800284	354.494	1.03879	442.003	1.3308
				277.553	0.801738	355.127	1.04112	442.776	1.33341
				277.953	0.803183	355.753	1.04342	443.546	1.33599
				278.347	0.804619	356.374	1.04572	444.31	1.33857
				278.735	0.80605	356.991	1.048	445.07	1.34113
				279.119	0.807474	357.602	1.05027	445.824	1.34368
				279.501	0.808888	358.21	1.05253	446.573	1.34622
				279.881	0.810295	358.813	1.05477	447.318	1.34874
				280.258	0.811697	359.412	1.05701	448.06	1.35124
				280.63	0.813092	360.009	1.05923	448.798	1.35374
				280.999	0.814477	360.604	1.06145	449.534	1.35622
				281.362	0.815853	361.197	1.06365	450.266	1.35869
				281.719	0.817222	361.786	1.06585	450.994	1.36114
				282.07	0.818585	362.371	1.06803	451.718	1.36357
				282.418	0.819941	362.951	1.0702	452.437	1.366
				282.762	0.821289	363.525	1.07236	453.153	1.36841
				283.104	0.822631	364.096	1.0745	453.865	1.3708
				283.444	0.823968	364.665	1.07663	454.573	1.37318
				283.782	0.8253	365.232	1.07874	455.277	1.37554
				284.119	0.826624	365.792	1.08084	455.977	1.37789
				284.454	0.82794	366.346	1.08293	456.671	1.38022
				284.786	0.82925	366.895	1.08501	457.361	1.38254
				285.115	0.830553	367.442	1.08707	458.049	1.38484
				285.439	0.831847	367.988	1.08912	458.734	1.38714
				285.76	0.833133	368.532	1.09115	459.416	1.38942
				286.078	0.834414	369.073	1.09317	460.093	1.39169
				286.394	0.835687	369.611	1.09517	460.768	1.39394
				286.71	0.836951	370.145	1.09716	461.439	1.39619
				287.024	0.838206	370.675	1.09913	462.105	1.39842
				287.338	0.839453	371.201	1.10109	462.767	1.40064
				287.65	0.840693	371.725	1.10304	463.424	1.40285
				287.96	0.841925	372.247	1.10497	464.075	1.40504
				288.269	0.843148	372.766	1.10689	464.721	1.40722
				288.577	0.844362	373.284	1.10879	465.361	1.40939
				288.885	0.845565	373.799	1.11068	465.996	1.41154
				289.193	0.846758	374.31	1.11256	466.625	1.41368
				289.501	0.847944	374.818	1.11443	467.249	1.41581
				289.806	0.84912	375.322	1.11628	467.87	1.41792
				290.108	0.850289	375.821	1.11812	468.489	1.42001
				290.41	0.851451	376.316	1.11994	469.102	1.42209
				290.711	0.852605	376.808	1.12174	469.711	1.42416
				291.012	0.853748	377.298	1.12354	470.315	1.42621
				291.312	0.854879	377.785	1.12532	470.915	1.42825
				291.61	0.856001	378.27	1.12708	471.511	1.43027
				291.907	0.857116	378.753	1.12884	472.103	1.43228
				292.2	0.858223	379.233	1.13057	472.692	1.43427
				292.49	0.859324	379.709	1.13229	473.277	1.43625
				292.779	0.86042	380.181	1.134	473.86	1.43822
				293.065	0.86151	380.648	1.13568	474.439	1.44017
				293.349	0.862593	381.109	1.13735	475.016	1.44212
				293.631	0.863668	381.566	1.139	475.589	1.44405
				293.911	0.864735	382.023	1.14065	476.156	1.44596
				294.187	0.865793	382.477	1.14228	476.716	1.44785
				294.46	0.866842	382.928	1.1439	477.271	1.44973
				294.728	0.86788	383.373	1.14549	477.821	1.45159
				294.992	0.868908	383.814	1.14707	478.366	1.45344
				295.253	0.869924	384.25	1.14864	478.908	1.45527
				295.511	0.87093	384.683	1.15018	479.448	1.45709
				295.764	0.87193	385.113	1.15171	479.985	1.45889
				296.012	0.872924	385.541	1.15322	480.519	1.46067
				296.257	0.873911	385.966	1.15471	481.047	1.46245
				296.5	0.874892	386.388	1.1562	481.571	1.46421
				296.74	0.875865	386.807	1.15767	482.09	1.46595
				296.978	0.876829	387.221	1.15912	482.605	1.46767
				297.214	0.877785	387.632	1.16056	483.115	1.46938
				297.449	0.878733	388.038	1.16199	483.621	1.47107
				297.681	0.879676	388.44	1.1634	484.125	1.47274
				297.909	0.880609	388.838	1.1648	484.625	1.4744
				298.135	0.881531	389.232	1.16618	485.119	1.47605
				298.357	0.882442	389.622	1.16756	485.609	1.47769
				298.576	0.883341	390.008	1.16892	486.095	1.47932
				298.793	0.884227	390.388	1.17026	486.576	1.48093
				299.008	0.885103	390.761	1.17159	487.051	1.48253
				299.223	0.885971	391.13	1.1729	487.521	1.48411
				299.436	0.886832	391.494	1.1742	487.984	1.48567
				299.651	0.88768	391.852	1.17547	488.441	1.48723
				299.864	0.888516	392.204	1.17673	488.891	1.48876
				300.074	0.889343	392.549	1.17798	489.337	1.49028
				300.28	0.890163	392.89	1.17921	489.776	1.49179
				300.48	0.890972	393.227	1.18042	490.21	1.49329
				300.677	0.89177	393.562	1.18162	490.638	1.49477
				300.871	0.892555	393.893	1.1828	491.061	1.49625
				301.061	0.893328	394.223	1.18398	491.476	1.49772
				301.248	0.89409	394.55	1.18514	491.886	1.49917
				301.43	0.894843	394.875	1.18629	492.289	1.5006
				301.606	0.895586	395.196	1.18743	492.686	1.50201
				301.777	0.896319	395.513	1.18855	493.08	1.50342
				301.943	0.897041	395.827	1.18965	493.47	1.50481
				302.105	0.897754	396.135	1.19074	493.857	1.5062
				302.263	0.898456	396.436	1.19181	494.24	1.50757
				302.416	0.899147	396.733	1.19288	494.618	1.50892
				302.564	0.899826	397.025	1.19394	494.99	1.51026
				302.707	0.900495	397.313	1.195	495.357	1.51159
				302.847	0.901152	397.595	1.19604	495.72	1.51291
				302.984	0.901797	397.871	1.19706	496.078	1.51422
				303.118	0.902431	398.142	1.19808	496.432	1.51552
				303.249	0.903053	398.411	1.19908	496.781	1.5168
				303.378	0.903664	398.675	1.20007	497.125	1.51807
				303.505	0.904262	398.935	1.20104	497.464	1.51933
				303.63	0.904848	399.191	1.202	497.799	1.52058
				303.752	0.905422	399.444	1.20294	498.131	1.52181
				303.87	0.905984	399.692	1.20387	498.462	1.52303
				303.983	0.906535	399.935	1.20479	498.789	1.52423
				304.092	0.907072	400.173	1.2057	499.111	1.52541
				304.199	0.907598	400.407	1.20659	499.428	1.52658
				304.304	0.908112	400.639	1.20747	499.738	1.52773
				304.406	0.908614	400.867	1.20834	500.043	1.52887
				304.505	0.909104	401.092	1.2092	500.342	1.53
				304.598	0.909581	401.311	1.21005	500.637	1.53111
				304.687	0.910047	401.525	1.21088	500.927	1.53221
				304.773	0.910501	401.736	1.2117	501.213	1.53329
				304.856	0.910943	401.943	1.21251	501.494	1.53436
				304.936	0.911374	402.146	1.21331	501.771	1.5354
				305.013	0.911793	402.345	1.2141	502.046	1.53643
				305.085	0.912201	402.538	1.21488	502.316	1.53746
				305.155	0.912597	402.726	1.21564	502.581	1.53846
				305.223	0.912982	402.909	1.2164	502.839	1.53946
				305.287	0.913355	403.089	1.21714	503.093	1.54044
				305.349	0.913718	403.264	1.21787	503.34	1.54141
				305.41	0.91407	403.433	1.21858	503.581	1.54236
				305.469	0.914411	403.598	1.21928	503.815	1.5433
				305.524	0.914741	403.757	1.21997	504.043	1.54422
				305.575	0.915061	403.911	1.22065	504.263	1.54513
				305.622	0.915371	404.059	1.22131	504.478	1.54603
				305.666	0.91567	404.203	1.22196	504.689	1.54691
				305.705	0.91596	404.342	1.2226	504.895	1.54777
				305.742	0.916239	404.477	1.22322	505.096	1.54862
				305.776	0.916509	404.609	1.22383	505.291	1.54945
				305.808	0.916769	404.741	1.22443	505.48	1.55026
				305.837	0.91702	404.87	1.22501	505.663	1.55106
				305.862	0.917262	404.996	1.22558	505.843	1.55183
				305.884	0.917495	405.116	1.22614	506.016	1.5526
				305.899	0.917718	405.231	1.22669	506.185	1.55334
				305.909	0.917933	405.342	1.22722	506.349	1.55407
				305.914	0.918138	405.449	1.22775	506.509	1.55479
				305.914	0.918331	405.55	1.22827	506.664	1.55549
				305.91	0.918513	405.648	1.22878	506.815	1.55618
				305.902	0.918687	405.745	1.22927	506.96	1.55685
				305.893	0.918849	405.84	1.22976	507.101	1.5575
				305.881	0.919	405.931	1.23023	507.238	1.55813
				305.868	0.919139	406.018	1.23069	507.368	1.55875
				305.854	0.919264	406.101	1.23113	507.493	1.55935
				305.838	0.919376	406.18	1.23156	507.613	1.55993
				305.82	0.919477	406.254	1.23197	507.728	1.56049
				305.797	0.919569	406.325	1.23237	507.839	1.56104
				305.77	0.919651	406.392	1.23275	507.947	1.56157
				305.739	0.919721	406.456	1.23313	508.049	1.56209
				305.704	0.919779	406.518	1.23349	508.146	1.5626
				305.667	0.919827	406.578	1.23384	508.237	1.56308
				305.626	0.919864	406.633	1.23418	508.321	1.56355
				305.582	0.919891	406.683	1.2345	508.399	1.56401
				305.535	0.919909	406.727	1.23482	508.472	1.56445
				305.487	0.919917	406.766	1.23512	508.542	1.56487
				305.436	0.919917	406.799	1.23541	508.608	1.56528
				305.382	0.919908	406.828	1.23569	508.671	1.56567
				305.324	0.91989	406.852	1.23596	508.729	1.56605
				305.262	0.919864	406.869	1.23622	508.783	1.5664
				305.195	0.919824	406.882	1.23646	508.83	1.56674
				305.125	0.919772	406.892	1.23669	508.871	1.56706
				305.051	0.919711	406.9	1.23691	508.905	1.56736
				304.974	0.919638	406.903	1.23712	508.935	1.56765
				304.895	0.919553	406.902	1.23732	508.959	1.56792
				304.813	0.919456	406.898	1.23751	508.976	1.56817
				304.728	0.919347	406.89	1.23769	508.985	1.5684
				304.64	0.919228	406.881	1.23785	508.988	1.56862
				304.548	0.9191	406.871	1.238	508.986	1.56882
				304.451	0.918961	406.856	1.23814	508.978	1.569
				304.348	0.918814	406.838	1.23827	508.966	1.56918
				304.245	0.918658	406.815	1.23838	508.949	1.56933
				304.14	0.918494	406.789	1.23848	508.927	1.56947
				304.034	0.918321	406.763	1.23857	508.901	1.5696
				303.927	0.918136	406.735	1.23865	508.869	1.56971
				303.818	0.917937	406.705	1.23872	508.831	1.56981
				303.706	0.917728	406.671	1.23878	508.787	1.5699
				303.592	0.91751	406.634	1.23882	508.737	1.56998
				303.475	0.917282	406.594	1.23886	508.68	1.57004
				303.356	0.917042	406.552	1.23888	508.618	1.57008
				303.232	0.916786	406.509	1.23889	508.552	1.5701
				303.104	0.916515	406.464	1.23889	508.483	1.57011
				302.972	0.916235	406.416	1.23888	508.409	1.57009
				302.837	0.915945	406.363	1.23886	508.329	1.57006
				302.698	0.915644	406.307	1.23883	508.242	1.57001
				302.555	0.915334	406.25	1.23879	508.15	1.56994
				302.408	0.915014	406.19	1.23873	508.051	1.56986
				302.258	0.914687	406.129	1.23866	507.947	1.56976
				302.105	0.91435	406.067	1.23858	507.838	1.56964
				301.949	0.914002	406.002	1.23848	507.725	1.5695
				301.79	0.913644	405.933	1.23838	507.607	1.56935
				301.629	0.913278	405.86	1.23826	507.487	1.56917
				301.467	0.912903	405.785	1.23812	507.361	1.56899
				301.301	0.91252	405.706	1.23797	507.23	1.56879
				301.131	0.912131	405.625	1.23781	507.094	1.56857
				300.957	0.911735	405.541	1.23763	506.949	1.56834
				300.779	0.911332	405.454	1.23744	506.798	1.56809
				300.599	0.910918	405.364	1.23725	506.642	1.56783
				300.416	0.910494	405.27	1.23704	506.482	1.56754
				300.229	0.910058	405.168	1.23681	506.317	1.56724
				300.04	0.909612	405.061	1.23658	506.147	1.56692
				299.847	0.909152	404.95	1.23633	505.973	1.56659
				299.652	0.908682	404.833	1.23608	505.792	1.56624
				299.455	0.908199	404.711	1.23581	505.608	1.56586
				299.256	0.907703	404.587	1.23553	505.419	1.56548
				299.054	0.907195	404.459	1.23525	505.225	1.56507
				298.848	0.906676	404.326	1.23495	505.022	1.56465
				298.638	0.906147	404.19	1.23464	504.813	1.56421
				298.427	0.905609	404.05	1.23431	504.597	1.56376
				298.215	0.905063	403.906	1.23397	504.374	1.56328
				297.999	0.904509	403.76	1.23362	504.147	1.56279
				297.782	0.903947	403.609	1.23326	503.914	1.56228
				297.563	0.903374	403.454	1.23288	503.679	1.56175
				297.344	0.902789	403.293	1.23249	503.441	1.56121
				297.122	0.902193	403.127	1.2321	503.198	1.56065
				296.896	0.901587	402.958	1.23169	502.952	1.56007
				296.668	0.900973	402.785	1.23127	502.703	1.55948
				296.438	0.90035	402.607	1.23083	502.45	1.55886
				296.205	0.899721	402.426	1.23039	502.192	1.55824
				295.97	0.899084	402.241	1.22993	501.929	1.55759
				295.734	0.898437	402.053	1.22946	501.662	1.55693
				295.497	0.89778	401.861	1.22898	501.392	1.55625
				295.256	0.897116	401.664	1.22848	501.117	1.55556
				295.011	0.896445	401.463	1.22797	500.835	1.55486
				294.761	0.895766	401.258	1.22744	500.547	1.55414
				294.508	0.895079	401.047	1.22691	500.256	1.5534
				294.252	0.894384	400.832	1.22636	499.961	1.55266
				293.992	0.89368	400.611	1.2258	499.661	1.5519
				293.728	0.892968	400.385	1.22523	499.354	1.55113
				293.459	0.892248	400.154	1.22464	499.042	1.55034
				293.186	0.891517	399.921	1.22404	498.726	1.54954
				292.91	0.890777	399.685	1.22342	498.405	1.54872
				292.631	0.890026	399.445	1.22279	498.08	1.54789
				292.349	0.889266	399.202	1.22215	497.752	1.54705
				292.064	0.888502	398.956	1.2215	497.421	1.54618
				291.775	0.887732	398.705	1.22084	497.085	1.54531
				291.483	0.886953	398.451	1.22016	496.745	1.54442
				291.188	0.886165	398.192	1.21947	496.401	1.54351
				290.89	0.885369	397.93	1.21878	496.053	1.5426
				290.589	0.884566	397.663	1.21806	495.702	1.54167
				290.285	0.883757	397.393	1.21734	495.345	1.54073
				289.978	0.882941	397.119	1.21661	494.982	1.53977
				289.668	0.882116	396.843	1.21586	494.616	1.5388
				289.353	0.881281	396.564	1.2151	494.246	1.53781
				289.035	0.880437	396.28	1.21432	493.874	1.5368
				288.713	0.879584	395.99	1.21354	493.497	1.53578
				288.386	0.878721	395.696	1.21274	493.114	1.53475
				288.054	0.877851	395.396	1.21194	492.726	1.5337
				287.719	0.876977	395.094	1.21112	492.332	1.53263
				287.383	0.876098	394.788	1.21029	491.933	1.53154
				287.043	0.875212	394.481	1.20945	491.53	1.53044
				286.7	0.874318	394.168	1.2086	491.124	1.52933
				286.355	0.873415	393.852	1.20773	490.713	1.52819
				286.009	0.872501	393.531	1.20685	490.298	1.52704
				285.662	0.871576	393.206	1.20595	489.881	1.52588
				285.314	0.87064	392.875	1.20505	489.461	1.5247
				284.965	0.869694	392.541	1.20413	489.038	1.52351
				284.613	0.868736	392.201	1.20319	488.61	1.5223
				284.255	0.867771	391.857	1.20224	488.18	1.52107
				283.893	0.866798	391.508	1.20128	487.745	1.51983
				283.526	0.865817	391.154	1.20031	487.306	1.51858
				283.157	0.864826	390.794	1.19932	486.861	1.51731
				282.786	0.863825	390.431	1.19832	486.409	1.51603
				282.412	0.862812	390.065	1.19731	485.951	1.51473
				282.034	0.861786	389.697	1.19629	485.489	1.51343
				281.654	0.860749	389.325	1.19525	485.022	1.51211
				281.271	0.859702	388.949	1.19421	484.55	1.51077
				280.886	0.858647	388.569	1.19316	484.071	1.50942
				280.497	0.857583	388.183	1.1921	483.587	1.50806
				280.106	0.856509	387.792	1.19103	483.096	1.50668
				279.711	0.855423	387.398	1.18995	482.599	1.50529
				279.314	0.854327	386.999	1.18886	482.097	1.50388
				278.913	0.853223	386.598	1.18776	481.59	1.50246
				278.509	0.852112	386.193	1.18665	481.078	1.50103
				278.101	0.850993	385.785	1.18553	480.56	1.49959
				277.691	0.849865	385.373	1.18439	480.036	1.49813
				277.28	0.848727	384.959	1.18324	479.506	1.49665
				276.868	0.847581	384.545	1.18207	478.972	1.49515
				276.453	0.846426	384.13	1.18089	478.434	1.49363
				276.034	0.845259	383.71	1.1797	477.892	1.4921
				275.611	0.844082	383.285	1.17849	477.347	1.49055
				275.185	0.842895	382.858	1.17727	476.797	1.48899
				274.758	0.8417	382.43	1.17603	476.242	1.4874
				274.328	0.840496	381.999	1.17478	475.683	1.4858
				273.897	0.839282	381.566	1.17352	475.118	1.48419
				273.465	0.838057	381.128	1.17225	474.547	1.48257
				273.033	0.836823	380.688	1.17097	473.967	1.48093
				272.601	0.835581	380.245	1.16967	473.378	1.47929
				272.165	0.834332	379.798	1.16837	472.782	1.47763
				271.727	0.833072	379.348	1.16706	472.179	1.47596
				271.288	0.831803	378.894	1.16573	471.571	1.47427
				270.848	0.830525	378.436	1.16439	470.956	1.47257
				270.406	0.82924	377.973	1.16304	470.336	1.47086
				269.963	0.827947	377.505	1.16168	469.714	1.46913
				269.516	0.826646	377.034	1.16031	469.089	1.46739
				269.067	0.825334	376.559	1.15893	468.462	1.46563
				268.617	0.824015	376.08	1.15754	467.832	1.46386
				268.165	0.82269	375.597	1.15614	467.198	1.46207
				267.712	0.82136	375.111	1.15472	466.561	1.46026
				267.255	0.820025	374.62	1.1533	465.921	1.45843
				266.796	0.818682	374.125	1.15186	465.278	1.45659
				266.333	0.817333	373.625	1.15041	464.632	1.45474
				265.869	0.815975	373.122	1.14895	463.983	1.45288
				265.402	0.814608	372.614	1.14748	463.33	1.45101
				264.934	0.813231	372.101	1.146	462.673	1.44913
				264.462	0.811846	371.582	1.14451	462.011	1.44724
				263.987	0.810454	371.059	1.143	461.346	1.44533
				263.509	0.809056	370.535	1.14149	460.678	1.44341
				263.028	0.807649	370.007	1.13997	460.007	1.44147
				262.543	0.806234	369.476	1.13843	459.331	1.43953
				262.059	0.804811	368.941	1.13689	458.652	1.43757
				261.574	0.803381	368.402	1.13534	457.971	1.4356
				261.086	0.801942	367.86	1.13377	457.287	1.43362
				260.594	0.800494	367.314	1.13219	456.599	1.43163
				260.1	0.799036	366.765	1.13061	455.905	1.42962
				259.603	0.797569	366.212	1.129	455.207	1.4276
				259.102	0.796095	365.656	1.12739	454.504	1.42557
				258.596	0.794613	365.093	1.12577	453.797	1.42352
				258.086	0.793123	364.526	1.12414	453.086	1.42145
				257.57	0.791628	363.955	1.1225	452.371	1.41936
				257.048	0.790128	363.381	1.12085	451.651	1.41726
				256.524	0.788623	362.803	1.11919	450.927	1.41515
				255.996	0.787111	362.219	1.11751	450.197	1.41302
				255.464	0.785586	361.629	1.11583	449.46	1.41087
				254.928	0.78405	361.035	1.11412	448.718	1.40872
				254.39	0.782501	360.437	1.11241	447.969	1.40655
				253.85	0.78094	359.835	1.11068	447.215	1.40436
				253.306	0.779365	359.231	1.10894	446.456	1.40217
				252.76	0.777779	358.623	1.10719	445.694	1.39996
				252.215	0.776184	358.012	1.10543	444.928	1.39774
				251.669	0.774581	357.397	1.10365	444.159	1.39551
				251.122	0.772972	356.779	1.10187	443.387	1.39326
				250.572	0.771354	356.157	1.10006	442.611	1.39099
				250.021	0.769727	355.531	1.09825	441.831	1.38872
				249.469	0.768091	354.903	1.09643	441.049	1.38642
				248.916	0.766445	354.272	1.0946	440.262	1.38412
				248.358	0.764788	353.636	1.09275	439.47	1.3818
				247.797	0.763123	352.996	1.0909	438.676	1.37946
				247.233	0.76145	352.35	1.08903	437.88	1.37711
				246.668	0.759767	351.699	1.08715	437.08	1.37475
				246.099	0.758073	351.045	1.08526	436.278	1.37237
				245.527	0.756368	350.385	1.08335	435.472	1.36996
				244.952	0.754653	349.719	1.08142	434.663	1.36755
				244.375	0.75293	349.049	1.07948	433.849	1.36511
				243.797	0.751198	348.375	1.07754	433.032	1.36266
				243.217	0.749458	347.698	1.07558	432.21	1.3602
				242.637	0.747707	347.019	1.07362	431.384	1.35771
				242.054	0.745949	346.337	1.07165	430.553	1.35521
				241.468	0.744186	345.652	1.06967	429.717	1.35268
				240.881	0.742418	344.964	1.06768	428.875	1.35014
				240.292	0.74064	344.272	1.06568	428.029	1.34759
				239.702	0.738853	343.575	1.06367	427.18	1.34502
				239.112	0.737059	342.875	1.06164	426.328	1.34244
				238.519	0.73526	342.172	1.05961	425.472	1.33985
				237.923	0.733458	341.464	1.05757	424.611	1.33724
				237.323	0.731654	340.751	1.05551	423.744	1.33461
				236.722	0.72985	340.032	1.05345	422.872	1.33197
				236.119	0.72804	339.31	1.05137	421.996	1.32931
				235.514	0.726222	338.584	1.04928	421.117	1.32664
				234.906	0.724396	337.857	1.04718	420.234	1.32396
				234.296	0.722563	337.127	1.04507	419.347	1.32126
				233.684	0.720725	336.394	1.04295	418.456	1.31854
				233.069	0.718879	335.657	1.04082	417.562	1.31582
				232.451	0.717025	334.917	1.03868	416.665	1.31308
				231.832	0.715165	334.173	1.03653	415.765	1.31033
				231.212	0.713295	333.424	1.03437	414.861	1.30756
				230.59	0.711418	332.672	1.03219	413.955	1.30478
				229.965	0.709532	331.917	1.03	413.045	1.302
				229.338	0.707639	331.159	1.0278	412.129	1.2992
				228.71	0.705742	330.398	1.02558	411.207	1.29639
				228.081	0.703844	329.633	1.02336	410.279	1.29356
				227.451	0.701941	328.865	1.02112	409.346	1.29073
				226.817	0.700034	328.095	1.01887	408.408	1.28788
				226.182	0.69812	327.321	1.01661	407.466	1.28503
				225.543	0.6962	326.543	1.01435	406.52	1.28216
				224.9	0.694273	325.762	1.01208	405.57	1.27928
				224.254	0.692338	324.978	1.0098	404.618	1.27638
				223.604	0.690396	324.191	1.00752	403.661	1.27348
				222.951	0.688447	323.399	1.00522	402.7	1.27056
				222.297	0.68649	322.605	1.00292	401.735	1.26763
				221.641	0.684524	321.809	1.0006	400.767	1.26469
				220.984	0.682552	321.01	0.998279	399.797	1.26174
				220.325	0.680577	320.209	0.995945	398.825	1.25878
				219.663	0.678598	319.405	0.9936	397.85	1.25581
				218.998	0.676614	318.597	0.991244	396.869	1.25283
				218.33	0.674625	317.786	0.988876	395.884	1.24984
				217.658	0.672632	316.97	0.986495	394.895	1.24684
				216.984	0.670632	316.148	0.984107	393.901	1.24383
				216.308	0.668627	315.322	0.98171	392.903	1.24081
				215.631	0.666618	314.493	0.979305	391.9	1.23777
				214.953	0.664606	313.662	0.976889	390.893	1.23472
				214.272	0.662589	312.827	0.974463	389.882	1.23166
				213.588	0.660565	311.99	0.972028	388.867	1.22858
				212.9	0.658533	311.15	0.969583	387.847	1.2255
				212.211	0.656494	310.306	0.967128	386.824	1.2224
				211.521	0.654448	309.458	0.964665	385.797	1.21929
				210.83	0.652394	308.607	0.962194	384.768	1.21617
				210.136	0.650331	307.751	0.959713	383.735	1.21304
				209.438	0.648263	306.891	0.957223	382.697	1.2099
				208.738	0.64619	306.026	0.954723	381.655	1.20674
				208.037	0.64411	305.156	0.952212	380.609	1.20357
				207.337	0.642024	304.283	0.949693	379.559	1.20039
				206.639	0.639932	303.406	0.947165	378.506	1.1972
				205.939	0.637833	302.524	0.944628	377.448	1.19399
				205.236	0.635727	301.638	0.942083	376.384	1.19078
				204.532	0.633615	300.749	0.93953	375.313	1.18756
				203.826	0.631495	299.858	0.936969	374.236	1.18432
				203.119	0.629368	298.964	0.934402	373.151	1.18107
				202.409	0.627237	298.068	0.931828	372.061	1.17782
				201.697	0.625101	297.168	0.929245	370.966	1.17455
				200.983	0.622958	296.266	0.926653	369.867	1.17127
				200.267	0.620806	295.359	0.924051	368.764	1.16797
				199.548	0.618649	294.449	0.921438	367.658	1.16466
				198.826	0.61649	293.536	0.918814	366.548	1.16134
				198.101	0.614325	292.618	0.916178	365.434	1.15801
				197.373	0.612153	291.697	0.913529	364.314	1.15467
				196.642	0.609977	290.771	0.910867	363.188	1.15132
				195.909	0.607797	289.841	0.908193	362.057	1.14797
				195.173	0.605611	288.909	0.905508	360.924	1.1446
				194.436	0.603418	287.974	0.902812	359.785	1.14122
				193.697	0.601219	287.037	0.900106	358.641	1.13784
				192.954	0.599016	286.097	0.89739	357.495	1.13444
				192.209	0.596809	285.155	0.894666	356.347	1.13103
				191.462	0.594598	284.211	0.891933	355.198	1.12761
				190.714	0.59238	283.267	0.889192	354.047	1.12417
				189.964	0.590155	282.32	0.886444	352.895	1.12072
				189.215	0.587923	281.371	0.883689	351.74	1.11726
				188.463	0.585684	280.421	0.880928	350.581	1.11379
				187.71	0.583439	279.471	0.878161	349.415	1.11031
				186.955	0.581186	278.519	0.875386	348.244	1.10682
				186.196	0.578927	277.566	0.872604	347.066	1.10331
				185.436	0.576661	276.612	0.869813	345.883	1.09979
				184.676	0.574387	275.656	0.867013	344.696	1.09626
				183.917	0.57211	274.699	0.864205	343.506	1.09271
				183.158	0.569828	273.739	0.86139	342.314	1.08917
				182.396	0.567542	272.776	0.858568	341.118	1.08561
				181.631	0.565251	271.809	0.855738	339.917	1.08205
				180.864	0.562956	270.838	0.852899	338.712	1.07847
				180.095	0.560656	269.865	0.850053	337.502	1.07489
				179.326	0.558351	268.889	0.8472	336.288	1.0713
				178.554	0.556042	267.91	0.844341	335.072	1.0677
				177.78	0.553727	266.928	0.841472	333.853	1.0641
				177.004	0.551407	265.943	0.83859	332.63	1.06048
				176.225	0.549078	264.954	0.835694	331.401	1.05686
				175.444	0.546744	263.962	0.832786	330.169	1.05323
				174.662	0.544409	262.968	0.829865	328.933	1.04958
				173.878	0.542072	261.971	0.826933	327.694	1.04593
				173.092	0.53973	260.971	0.823991	326.454	1.04227
				172.304	0.537381	259.969	0.82104	325.211	1.0386
				171.512	0.535024	258.964	0.818079	323.966	1.03491
				170.719	0.532661	257.955	0.815112	322.715	1.03122
				169.923	0.530292	256.944	0.812136	321.456	1.02752
				169.124	0.52792	255.93	0.809154	320.193	1.0238
				168.324	0.525544	254.915	0.806168	318.927	1.02008
				167.523	0.52316	253.896	0.803173	317.658	1.01634
				166.721	0.52077	252.876	0.800169	316.386	1.0126
				165.916	0.518373	251.853	0.797154	315.11	1.00884
				165.11	0.515972	250.827	0.794129	313.831	1.00508
				164.303	0.513568	249.8	0.791094	312.547	1.00131
				163.496	0.511159	248.772	0.788048	311.259	0.997533
				162.689	0.508745	247.744	0.784997	309.966	0.993745
				161.879	0.506324	246.713	0.78194	308.671	0.98995
				161.066	0.503896	245.68	0.778873	307.374	0.986148
				160.251	0.501464	244.643	0.775798	306.076	0.982334
				159.435	0.499027	243.604	0.772713	304.776	0.978508
				158.618	0.496588	242.564	0.769619	303.472	0.974672
				157.799	0.494147	241.522	0.766514	302.164	0.970826
				156.977	0.491704	240.476	0.763399	300.852	0.966967
				156.152	0.489258	239.427	0.760276	299.538	0.963094
				155.325	0.486806	238.376	0.757147	298.222	0.959208
				154.499	0.484348	237.322	0.754013	296.903	0.955309
				153.67	0.481884	236.263	0.75087	295.58	0.951397
				152.838	0.479416	235.201	0.747721	294.252	0.947476
				152.005	0.476943	234.137	0.744568	292.922	0.943545
				151.175	0.474464	233.069	0.741408	291.59	0.939604
				150.346	0.471983	231.997	0.738243	290.256	0.935654
				149.515	0.469501	230.923	0.735072	288.919	0.931697
				148.682	0.467015	229.846	0.731894	287.579	0.927731
				147.846	0.464526	228.767	0.72871	286.239	0.923757
				147.009	0.462031	227.687	0.725518	284.897	0.919774
				146.17	0.459531	226.607	0.722319	283.551	0.915783
				145.33	0.457023	225.528	0.719111	282.2	0.911784
				144.49	0.454508	224.447	0.715894	280.845	0.907775
				143.651	0.451989	223.366	0.712666	279.487	0.903756
				142.812	0.449464	222.282	0.709425	278.127	0.899728
				141.974	0.446938	221.196	0.706172	276.767	0.895692
				141.137	0.444408	220.109	0.702909	275.405	0.891646
				140.301	0.441872	219.02	0.699638	274.041	0.887588
				139.465	0.439331	217.928	0.696358	272.675	0.883515
				138.628	0.436786	216.835	0.693071	271.306	0.879432
				137.787	0.434235	215.738	0.68978	269.933	0.87534
				136.945	0.43168	214.64	0.686488	268.555	0.871238
				136.105	0.42912	213.54	0.683192	267.173	0.867124
				135.264	0.426556	212.437	0.679887	265.79	0.862994
				134.424	0.423986	211.331	0.676572	264.406	0.858848
				133.582	0.421411	210.225	0.673249	263.021	0.854688
				132.739	0.418834	209.12	0.669919	261.634	0.850517
				131.896	0.416254	208.014	0.666582	260.245	0.846336
				131.054	0.413669	206.906	0.663238	258.853	0.842148
				130.211	0.411082	205.798	0.659887	257.459	0.837955
				129.366	0.408494	204.689	0.656528	256.061	0.833756
				128.518	0.405904	203.576	0.653162	254.661	0.829547
				127.668	0.403311	202.461	0.649789	253.26	0.825327
				126.817	0.400716	201.343	0.646407	251.858	0.821093
				125.963	0.398119	200.221	0.64302	250.455	0.816848
				125.106	0.395519	199.097	0.639629	249.05	0.812591
				124.248	0.392917	197.974	0.636233	247.642	0.808325
				123.388	0.390313	196.851	0.632832	246.232	0.804054
				122.528	0.387708	195.727	0.629426	244.819	0.799776
				121.666	0.385098	194.601	0.626016	243.405	0.79549
				120.804	0.382483	193.472	0.6226	241.987	0.791197
				119.942	0.37986	192.342	0.61918	240.567	0.786895
				119.08	0.377233	191.211	0.615758	239.145	0.782584
				118.216	0.374603	190.081	0.612333	237.722	0.778267
				117.349	0.371968	188.951	0.608901	236.3	0.773943
				116.479	0.369327	187.818	0.605463	234.877	0.769611
				115.606	0.366683	186.684	0.602018	233.454	0.765271
				114.731	0.364036	185.548	0.598569	232.028	0.760925
				113.854	0.361388	184.408	0.595116	230.599	0.756574
				112.978	0.358738	183.265	0.591661	229.168	0.752212
				112.102	0.356086	182.12	0.588204	227.735	0.747841
				111.225	0.353429	180.974	0.584747	226.3	0.743461
				110.348	0.350769	179.826	0.581288	224.861	0.739072
				109.469	0.348106	178.676	0.577823	223.419	0.734677
				108.59	0.34544	177.525	0.574349	221.975	0.730278
				107.711	0.342772	176.372	0.570868	220.529	0.725872
				106.83	0.340102	175.216	0.567379	219.079	0.721456
				105.948	0.33743	174.059	0.563883	217.626	0.717033
				105.066	0.334755	172.899	0.560383	216.17	0.712605
				104.185	0.33208	171.736	0.556877	214.711	0.708173
				103.305	0.329404	170.57	0.553362	213.25	0.703734
				102.426	0.326731	169.405	0.549842	211.786	0.699287
				101.547	0.324057	168.238	0.546316	210.32	0.694833
				100.668	0.321377	167.071	0.542786	208.853	0.690372
				99.7865	0.318693	165.904	0.539254	207.384	0.685907
				98.9036	0.316006	164.738	0.53572	205.914	0.681437
				98.0191	0.313313	163.572	0.532185	204.443	0.676962
				97.1329	0.310616	162.405	0.528648	202.969	0.67248
				96.2459	0.307914	161.236	0.525108	201.494	0.667993
				95.3591	0.305209	160.067	0.52156	200.017	0.663501
				94.4733	0.302499	158.897	0.518005	198.539	0.659005
				93.5875	0.299786	157.728	0.514446	197.058	0.654505
				92.6998	0.29707	156.558	0.510885	195.576	0.649998
				91.8094	0.294351	155.388	0.507323	194.093	0.645487
				90.9162	0.29163	154.218	0.503756	192.606	0.64097
				90.0213	0.288908	153.047	0.500183	191.116	0.636447
				89.1248	0.286188	151.876	0.496605	189.624	0.631915
				88.2265	0.283468	150.705	0.49302	188.13	0.627375
				87.3267	0.280746	149.534	0.489431	186.635	0.62283
				86.4243	0.278022	148.361	0.48584	185.139	0.61828
				85.5195	0.275297	147.185	0.482245	183.641	0.613723
				84.6132	0.272573	146.008	0.478644	182.142	0.609157
				83.7054	0.269851	144.832	0.475038	180.642	0.604584
				82.7954	0.267129	143.657	0.47143	179.141	0.600005
				81.8831	0.264402	142.48	0.467818	177.639	0.595421
				80.9686	0.261673	141.301	0.464199	176.135	0.590833
				80.0511	0.258942	140.12	0.460577	174.63	0.586241
				79.1316	0.256208	138.937	0.456951	173.123	0.581647
				78.2119	0.25347	137.753	0.453323	171.617	0.577052
				77.2912	0.250727	136.569	0.449693	170.113	0.572454
				76.3686	0.247979	135.384	0.446058	168.609	0.567852
				75.4449	0.245225	134.199	0.442415	167.106	0.563248
				74.5213	0.242465	133.012	0.438764	165.603	0.558642
				73.5985	0.239702	131.823	0.435108	164.1	0.554034
				72.6756	0.236933	130.634	0.431451	162.595	0.549419
				71.7508	0.23416	129.443	0.427791	161.089	0.544799
				70.8241	0.231384	128.25	0.424128	159.58	0.540173
				69.8956	0.228604	127.053	0.420463	158.07	0.535542
				68.9644	0.225822	125.853	0.416796	156.558	0.530908
				68.0307	0.223037	124.651	0.413128	155.045	0.526272
				67.0954	0.22025	123.448	0.409461	153.532	0.521634
				66.1596	0.217461	122.245	0.405792	152.016	0.516993
				65.2232	0.214671	121.044	0.402121	150.499	0.512347
				64.2862	0.211877	119.844	0.398447	148.98	0.507697
				63.3497	0.209077	118.643	0.39477	147.458	0.503045
				62.4135	0.206272	117.441	0.39109	145.935	0.498391
				61.4777	0.203462	116.239	0.387407	144.411	0.493734
				60.5431	0.200647	115.037	0.383721	142.888	0.489073
				59.6096	0.197829	113.832	0.380032	141.365	0.48441
				58.6755	0.195009	112.627	0.376339	139.843	0.479742
				57.7389	0.19219	111.421	0.372644	138.322	0.475069
				56.7998	0.189369	110.213	0.368946	136.801	0.470388
				55.8603	0.186547	109.004	0.365245	135.281	0.465701
				54.9211	0.183721	107.795	0.361541	133.76	0.46101
				53.9806	0.180894	106.586	0.357833	132.238	0.456315
				53.0379	0.178066	105.377	0.354123	130.715	0.451614
				52.0939	0.175236	104.167	0.35041	129.19	0.446909
				51.1496	0.172404	102.958	0.346694	127.663	0.442199
				50.205	0.169567	101.748	0.342975	126.136	0.437483
				49.2593	0.166729	100.538	0.339255	124.609	0.432764
				48.3116	0.163889	99.3242	0.335536	123.08	0.428044
				47.3619	0.161046	98.1075	0.331816	121.548	0.423319
				46.4122	0.158201	96.8899	0.328092	120.012	0.418588
				45.4634	0.155351	95.6725	0.324366	118.471	0.413853
				44.5145	0.152499	94.4547	0.320636	116.929	0.409115
				43.5656	0.149646	93.2368	0.316904	115.386	0.404375
				42.6176	0.146794	92.019	0.313168	113.841	0.399634
				41.6714	0.143944	90.8007	0.30943	112.294	0.39489
				40.7277	0.141099	89.5813	0.305687	110.749	0.390142
				39.7865	0.138258	88.3602	0.301937	109.204	0.385388
				38.8477	0.135425	87.1368	0.298181	107.659	0.380629
				37.9129	0.132605	85.9105	0.294419	106.113	0.375868
				36.9839	0.129798	84.6809	0.290652	104.566	0.371104
				36.0613	0.127007	83.4474	0.286879	103.016	0.366338
				35.1456	0.124233	82.2115	0.2831	101.465	0.361573
				34.2375	0.121475	80.9762	0.279316	99.913	0.356806
				33.3375	0.118735	79.7427	0.275527	98.3605	0.352035
				32.4462	0.116016	78.5094	0.271734	96.8066	0.34726
				31.563	0.113319	77.2738	0.267937	95.2514	0.342479
				30.6867	0.110645	76.0355	0.26414	93.6943	0.33769
				29.8179	0.107997	74.7956	0.26034	92.1363	0.332895
				28.9579	0.105375	73.5546	0.256535	90.5787	0.328095
				28.1071	0.102782	72.3119	0.252726	89.0212	0.323292
				27.2661	0.100217	71.0669	0.248913	87.4627	0.318483
				26.4343	0.0976836	69.8201	0.245096	85.9028	0.313671
				25.6121	0.0951814	68.5718	0.241275	84.3413	0.308856
				24.8008	0.0927119	67.3223	0.237451	82.7788	0.304039
				24.0007	0.090276	66.0739	0.233623	81.216	0.299219
				23.2129	0.0878747	64.8277	0.229792	79.6526	0.294394
				22.4387	0.0855087	63.5829	0.225958	78.0884	0.289564
				21.6782	0.0831788	62.339	0.222122	76.5229	0.284729
				20.9306	0.0808858	61.0951	0.218288	74.9561	0.279891
				20.1942	0.0786301	59.8508	0.214454	73.3875	0.27505
				19.4693	0.0764123	58.6054	0.21062	71.818	0.270208
				18.757	0.074233	57.3584	0.206788	70.249	0.265366
				18.0574	0.0720926	56.1091	0.202956	68.6821	0.260525
				17.3725	0.0699914	54.859	0.199125	67.1177	0.255688
				16.7041	0.0679298	53.61	0.195296	65.5555	0.250856
				16.0503	0.065908	52.3626	0.191473	63.9968	0.246032
				15.4093	0.0639282	51.117	0.18766	62.4449	0.241219
				14.7821	0.0619922	49.875	0.183859	60.9018	0.236426
				14.1705	0.0600963	48.6388	0.180073	59.3677	0.231655
				13.5753	0.0582369	47.4083	0.176301	57.8429	0.226907
				12.9946	0.0564161	46.1836	0.17255	56.3293	0.222184
				12.4264	0.0546358	44.9656	0.168822	54.8287	0.217489
				11.8708	0.0528959	43.7561	0.165115	53.3422	0.212827
				11.3278	0.0511965	42.5577	0.161433	51.8695	0.208204
				10.7983	0.0495372	41.3712	0.157781	50.4105	0.20362
				10.283	0.0479163	40.1961	0.154164	48.9671	0.199075
				9.78187	0.0463317	39.0331	0.150583	47.54	0.194574
				9.29479	0.0447833	37.882	0.147041	46.1279	0.190117
				8.8207	0.0432712	36.7434	0.143537	44.7307	0.185708
				8.35858	0.041797	35.6186	0.140071	43.35	0.181349
				7.90926	0.0403605	34.5073	0.136645	41.9882	0.177041
				7.47353	0.0389596	33.4091	0.133259	40.6467	0.172787
				7.05031	0.0375959	32.3234	0.129912	39.326	0.168589
				6.63856	0.0362692	31.25	0.126606	38.0264	0.164448
				6.23908	0.0349773	30.1903	0.123342	36.7474	0.160365
				5.85264	0.0337199	29.1455	0.120122	35.4883	0.15634
				5.47905	0.0324967	28.1169	0.116947	34.2504	0.152372
				5.1172	0.0313093	27.1067	0.113819	33.035	0.14846
				4.76601	0.0301591	26.116	0.110742	31.8422	0.144611
				4.42536	0.0290438	25.1438	0.107715	30.6722	0.140824
				4.09421	0.0279611	24.1896	0.104736	29.5251	0.137101
				3.77155	0.0269124	23.2542	0.101806	28.401	0.133442
				3.45734	0.0258991	22.3379	0.0989255	27.2991	0.12985
				3.1515	0.0249188	21.4388	0.0960958	26.2187	0.126327
				2.85397	0.0239693	20.5561	0.0933191	25.1606	0.122873
				2.56559	0.0230518	19.69	0.0905974	24.1259	0.119487
				2.28805	0.022166	18.8416	0.0879292	23.1146	0.11617
				2.02206	0.0213075	18.0126	0.0853129	22.1267	0.112923
				1.76739	0.0204742	17.203	0.0827506	21.161	0.109745
				1.52377	0.0196659	16.411	0.0802443	20.2159	0.106635
				1.29098	0.0188839	15.6356	0.0777922	19.2913	0.103591
				1.06784	0.0181299	14.8769	0.0753923	18.3881	0.100615
				0.853256	0.0174014	14.1358	0.0730447	17.5062	0.0977078
				0.647961	0.0166981	13.4141	0.0707513	16.6457	0.0948704
				0.451753	0.0160232	12.7116	0.0685138	15.8054	0.0921003
				0.262605	0.0153762	12.0263	0.0663301	14.9845	0.0893953
				0.0794829	0.0147546	11.3581	0.064198	14.1828	0.0867553
				-0.0976993	0.0141598	10.7088	0.0621174	13.4012	0.0841781
				-0.268118	0.0135911	10.0782	0.06009	12.6405	0.0816635
				-0.43008	0.0130443	9.46428	0.0581172	11.8996	0.0792149
				-0.583797	0.012519	8.86776	0.0561967	11.1783	0.0768336
				-0.731301	0.0120165	8.29123	0.0543262	10.4785	0.0745171
				-0.872719	0.0115346	7.73346	0.0525054	9.80055	0.0722612
				-1.00636	0.0110728	7.19235	0.0507338	9.14525	0.0700655
				-1.13152	0.0106326	6.66953	0.0490111	8.5131	0.0679331
				-1.24935	0.0102114	6.16561	0.0473368	7.90281	0.0658633
				-1.36098	0.00980908	5.67843	0.0457103	7.3131	0.0638535
				-1.46656	0.00942873	5.20775	0.0441312	6.74274	0.0619032
				-1.56626	0.00907163	4.7542	0.042599	6.18961	0.0600097
				-1.65932	0.00873713	4.31749	0.0411131	5.65259	0.0581724
				-1.74503	0.00842272	3.89729	0.0396728	5.13149	0.0563943
				-1.82363	0.00812415	3.49331	0.0382777	4.62614	0.0546746
				-1.89626	0.00783916	3.10522	0.0369271	4.13633	0.0530087
				-1.96494	0.00756744	2.7318	0.0356204	3.66276	0.0513959
				-2.03068	0.00730867	2.37095	0.0343569	3.20702	0.0498372
				-2.09262	0.0070644	2.02156	0.0331359	2.76968	0.0483319
				-2.14998	0.00683791	1.68438	0.0319569	2.35037	0.046879
				-2.2038	0.00663049	1.36011	0.0308191	1.94869	0.0454777
				-2.25418	0.00643969	1.04761	0.0297218	1.56428	0.044127
				-2.2994	0.00626125	0.745739	0.0286643	1.19675	0.0428244
				-2.33965	0.00609298	0.455248	0.0276459	0.844825	0.041567
				-2.37601	0.00593644	0.176832	0.0266659	0.507243	0.0403541
				-2.40862	0.00579311	-0.0897658	0.0257236	0.184621	0.039185
				-2.4376	0.00566073	-0.343891	0.0248183	-0.12338	0.0380588
				-2.46309	0.00553708	-0.585839	0.0239491	-0.418919	0.0369749
				-2.48521	0.00542191	-0.817728	0.0231154	-0.702252	0.0359342
				-2.50409	0.00531682	-1.04068	0.0223165	-0.972725	0.0349378
				-2.52076	0.0052233	-1.25396	0.0215516	-1.23155	0.0339828
				-2.53531	0.0051391	-1.45596	0.0208181	-1.47898	0.0330665
				-2.54689	0.00506206	-1.64607	0.0201135	-1.71344	0.0321881
				-2.55655	0.00499193	-1.82461	0.0194391	-1.93438	0.0313486
				-2.56525	0.00492848	-1.99284	0.0187961	-2.14306	0.0305491
				-2.57304	0.00487149	-2.15193	0.0181837	-2.34074	0.0297867
				-2.57995	0.00482072	-2.30215	0.0176012	-2.52679	0.0290586
				-2.58601	0.00477781	-2.44372	0.0170478	-2.70153	0.028366
				-2.59125	0.00474429	-2.5769	0.0165228	-2.86621	0.0277098
				-2.5948	0.00471795	-2.70282	0.0160256	-3.02109	0.0270891
				-2.59489	0.00469665	-2.82168	0.0155553	-3.16736	0.0265029
				-2.59168	0.0046802	-2.93184	0.0151113	-3.30527	0.0259484
				-2.58623	0.00466839	-3.03359	0.0146928	-3.43412	0.025423
				-2.57772	0.00466105	-3.12901	0.0142991	-3.5551	0.0249259
				-2.5654	0.00465798	-3.21828	0.0139296	-3.66934	0.0244563
				-2.54943	0.00466085	-3.30068	0.0135835	-3.77702	0.0240135
				-2.52999	0.00467124	-3.37642	0.0132601	-3.87833	0.0235968
				-2.50725	0.00468696	-3.44389	0.0129589	-3.97345	0.0232055
				-2.48138	0.00470594	-3.50158	0.012679	-4.06164	0.0228387
				-2.45344	0.00472799	-3.55075	0.0124218	-4.1413	0.0224959
				-2.42447	0.00475298	-3.59356	0.0121882	-4.21272	0.0221781
				-2.39363	0.00478075	-3.63115	0.0119758	-4.278	0.0218863
				-2.3592	0.00481115	-3.66371	0.0117818	-4.33737	0.021618
				-2.32047	0.00484589	-3.69143	0.0116057	-4.38918	0.0213705
				-2.27856	0.00488658	-3.71358	0.0114469	-4.43282	0.0211431
				-2.23549	0.00493108	-3.72947	0.0113047	-4.4695	0.0209352
				-2.19225	0.00497919	-3.73935	0.0111787	-4.5004	0.020748
				-2.14798	0.00503255	-3.74349	0.0110682	-4.52575	0.0205807
				-2.10186	0.00508903	-3.74303	0.0109726	-4.54575	0.020429
				-2.05492	0.0051466	-3.73908	0.0108895	-4.56063	0.0202924
				-2.00816	0.00520515	-3.7309	0.0108167	-4.5715	0.020172
				-1.9607	0.00526458	-3.71776	0.0107556	-4.57853	0.0200675
				-1.91171	0.0053248	-3.69989	0.0107076	-4.58005	0.0199781
				-1.86129	0.00538572	-3.67842	0.0106722	-4.57539	0.0199052
				-1.80957	0.00544725	-3.65444	0.0106489	-4.56483	0.0198499
				-1.75665	0.00551114	-3.62718	0.0106353	-4.54863	0.0198098
				-1.70263	0.00557908	-3.59589	0.0106291	-4.52796	0.0197822
				-1.64761	0.00565083	-3.56077	0.0106319	-4.50486	0.0197668
				-1.5926	0.00572615	-3.52294	0.0106452	-4.47946	0.0197629
				-1.53856	0.00580297	-3.48347	0.0106684	-4.45005	0.0197683
				-1.48551	0.0058793	-3.44154	0.0107012	-4.41594	0.0197807
				-1.43435	0.00595694	-3.3964	0.0107449	-4.37736	0.0198017
				-1.38507	0.0060376	-3.34915	0.0108008	-4.33453	0.0198326
				-1.33671	0.00611922	-3.30173	0.0108666	-4.28769	0.0198712
				-1.29019	0.00620169	-3.25512	0.0109398	-4.23706	0.0199152
				-1.24547	0.00628673	-3.20842	0.0110201	-4.18284	0.0199663
				-1.20162	0.00637231	-3.15984	0.0111071	-4.12526	0.0200259
				-1.15863	0.00645647	-3.10861	0.0112005	-4.06632	0.0200935
				-1.11651	0.0065392	-3.0549	0.0112998	-4.00797	0.0201689
				-1.07526	0.00662047	-2.99886	0.0114066	-3.94933	0.0202515
				-1.03397	0.00670211	-2.94064	0.0115222	-3.88956	0.0203409
				-0.992693	0.00678588	-2.88041	0.0116444	-3.82785	0.0204369
				-0.952367	0.00686977	-2.81921	0.0117689	-3.76343	0.020539
				-0.912993	0.00695182	-2.75897	0.0118939	-3.6974	0.0206468
				-0.875479	0.00703206	-2.69971	0.0120209	-3.6308	0.02076
				-0.840691	0.00711047	-2.64052	0.0121517	-3.56281	0.0208782
				-0.807633	0.00718706	-2.58147	0.0122858	-3.49356	0.0210012
				-0.775351	0.00726184	-2.52169	0.0124231	-3.42498	0.0211285
				-0.744754	0.00733666	-2.46036	0.0125633	-3.35803	0.0212599
				-0.715798	0.00741329	-2.39761	0.012706	-3.2927	0.0213951
				-0.686617	0.00748974	-2.33447	0.0128493	-3.22807	0.021532
				-0.658161	0.00756593	-2.27284	0.0129893	-3.16327	0.0216684
				-0.632248	0.0076418	-2.21362	0.0131259	-3.09927	0.0218061
				-0.606969	0.00771546	-2.15678	0.0132629	-3.0361	0.0219468
				-0.5805	0.00778876	-2.10134	0.0134019	-2.97196	0.0220902
				-0.55292	0.00786166	-2.04548	0.0135428	-2.90605	0.0222361
				-0.524301	0.00793225	-1.98928	0.0136854	-2.83942	0.0223841
				-0.495629	0.00800058	-1.9337	0.0138294	-2.77308	0.0225342
				-0.467843	0.00806666	-1.87787	0.0139745	-2.70707	0.0226859
				-0.440022	0.00813054	-1.82095	0.0141189	-2.64145	0.0228392
				-0.411283	0.00819224	-1.76302	0.0142605	-2.57626	0.0229938
				-0.381694	0.00825181	-1.70421	0.0144012	-2.51154	0.0231494
				-0.351319	0.00830928	-1.6455	0.0145427	-2.44644	0.023306
				-0.320224	0.00836468	-1.58786	0.0146848	-2.38011	0.0234633
				-0.288468	0.00841806	-1.5313	0.0148274	-2.31267	0.023621
				-0.256111	0.00846944	-1.47675	0.0149704	-2.24425	0.0237792
				-0.223211	0.00852071	-1.42507	0.0151134	-2.17494	0.0239375
				-0.189823	0.00857367	-1.37619	0.0152566	-2.10576	0.0240958
				-0.156001	0.00862636	-1.32913	0.0153996	-2.03859	0.0242522
				-0.122706	0.00867688	-1.28203	0.0155423	-1.97342	0.0244028
				-0.089948	0.00872528	-1.23403	0.0156847	-1.9084	0.0245478
				-0.0568246	0.0087716	-1.18521	0.0158265	-1.84358	0.0246909
				-0.0242945	0.00881591	-1.13565	0.0159678	-1.77992	0.024834
				0.00672619	0.00885822	-1.08635	0.0161083	-1.71654	0.0249769
				0.0362729	0.0088986	-1.03917	0.0162462	-1.65256	0.0251195
				0.0652921	0.00893709	-0.994962	0.0163795	-1.58808	0.0252617
				0.0946894	0.00897558	-0.952737	0.0165102	-1.52317	0.0254033
				0.12442	0.00901588	-0.911537	0.0166382	-1.45792	0.0255424
				0.15353	0.00905602	-0.872267	0.0167618	-1.39242	0.0256771
				0.181107	0.00909412	-0.835794	0.016881	-1.32763	0.0258093
				0.208103	0.00913025	-0.80203	0.0169958	-1.26542	0.0259409
				0.234516	0.00916444	-0.76998	0.0171082	-1.20573	0.0260717
[truncated: 437 more rows]
