# Supplementary material for: AI-assisted discovery of high-temperature dielectrics for energy storage
Source: Nat Commun. 2024 Jul 19;15:6107. doi: 10.1038/s41467-024-50413-x (PMC11271506; doi:10.1038/s41467-024-50413-x)
Supplement: Supplementary file 3 — Source Data [file 41467_2024_50413_MOESM3_ESM.zip › Source_data/Fig3/PanelB/dataB1.csv]

efield	rho	name
700.2643662167803	6.4686239042716025	$o$-POFNB
249.778369675406	0.7276034109205121	PI
199.17112246317757	0.3027291339521758	FPE
476.28654912639894	3.2337355145202658	c-BCB/Al$_2$O$_3$
409.59470472480075	2.0917330895068478	c-BCB/BN
450.54562801884356	3.0549404679083265	PEI-PCBM
