# Supplementary material for: AI-assisted discovery of high-temperature dielectrics for energy storage
Source: Nat Commun. 2024 Jul 19;15:6107. doi: 10.1038/s41467-024-50413-x (PMC11271506; doi:10.1038/s41467-024-50413-x)
Supplement: Supplementary file 3 — Source Data [file 41467_2024_50413_MOESM3_ESM.zip › Source_data/Fig3/PanelB/dataB2.txt]

# Extra data
extra = [
    {
        "efield": 750,
        "rho": 8.26,
        "name": "PONB-2Me5Cl (Ours)",
    },
    {
        "efield": 507.8,
        "rho": 3.416,
        "name": "PNB-2,5DM (Ours)",
    },
    {
        "efield": 477.1,
        "rho": 2.704,
        "name": "PNB-2Me5Cl (Ours)",
    },
    {
        "efield": 551.7632681564247,
        "rho": 4.5139664804469275,
        "name": "FPE/ITIC-CI",
    },
    {
        "efield": 720.9962756052142,
        "rho": 8.223463687150838,
        "name": "PSBNP-co-PTNI0.02",
    },
    {
        "efield": 550,
        "rho": 4.3,
        "name": "PI-3.0",
    },
    {
        "efield": 700,
        "rho": 6.4,
        "name": "PI-oxo-iso",
    },
]
