# Supplementary material for: AI-assisted discovery of high-temperature dielectrics for energy storage
Source: Nat Commun. 2024 Jul 19;15:6107. doi: 10.1038/s41467-024-50413-x (PMC11271506; doi:10.1038/s41467-024-50413-x)
Supplement: Supplementary file 3 — Source Data [file 41467_2024_50413_MOESM3_ESM.zip › Source_data/Fig4/PanelA/dataA1.xlsx]

## Sheet: Dk
Frequency (Hz)	30	40	50	60	70	80	90	100	110	120	130	140	150	160	170	180	190	200
1000000	3.35096	3.32996	3.22778	3.17493	3.14316	3.12492	3.11171	3.10226	3.09252	3.08282	3.07258	3.06559	3.06177	3.0632	3.06741	3.07135	3.07184	3.06896
774264	3.31368	3.29396	3.19189	3.13859	3.10642	3.08775	3.07428	3.06484	3.05524	3.04574	3.03553	3.02878	3.02494	3.02631	3.03053	3.03438	3.03508	3.03256
599484	3.29186	3.27282	3.17013	3.11638	3.08354	3.06435	3.05094	3.04141	3.03164	3.02244	3.0123	3.00554	3.00173	3.00326	3.00722	3.01127	3.01198	3.00993
464159	3.27908	3.26035	3.15698	3.10227	3.0688	3.04931	3.03558	3.02579	3.01626	3.00688	2.99706	2.99016	2.9866	2.98796	2.99209	2.99616	2.99689	2.99486
359381	3.27229	3.25373	3.14936	3.09402	3.05975	3.03975	3.0258	3.01604	3.00632	2.99713	2.98722	2.98048	2.97687	2.97829	2.9826	2.98669	2.98754	2.98556
278256	3.2674	3.24883	3.14318	3.08721	3.05224	3.03175	3.01769	3.00778	2.99812	2.9888	2.97895	2.97226	2.96871	2.97027	2.97444	2.97862	2.97973	2.97793
215444	3.26254	3.24402	3.13736	3.08079	3.04494	3.02409	3.00982	2.99999	2.99027	2.98108	2.97101	2.96446	2.96087	2.96252	2.96673	2.97092	2.97208	2.97055
166810	3.25685	3.23832	3.13061	3.07317	3.03688	3.01552	3.00115	2.99128	2.98135	2.97212	2.9624	2.95571	2.95211	2.95381	2.95818	2.96242	2.96374	2.96239
129155	3.24782	3.22902	3.12032	3.0628	3.02568	3.00411	2.98947	2.97935	2.96959	2.96039	2.9505	2.94383	2.94078	2.94219	2.94651	2.95096	2.95238	2.95106
100000	3.23804	3.21875	3.10966	3.05115	3.01394	2.99154	2.977	2.96679	2.9571	2.9479	2.93833	2.9315	2.92807	2.92983	2.93424	2.93868	2.94029	2.93937
77426.4	3.23058	3.21166	3.10084	3.04256	3.00419	2.98182	2.96711	2.95708	2.94732	2.93805	2.92845	2.92199	2.91829	2.92019	2.92475	2.92946	2.93121	2.93027
59948.4	3.2572	3.23808	3.12747	3.06893	3.03055	3.00783	2.99306	2.98304	2.97328	2.9641	2.95436	2.94791	2.94454	2.94633	2.95108	2.95587	2.95764	2.95699
46415.9	3.25929	3.24008	3.12893	3.07016	3.03149	3.00846	2.99362	2.98347	2.97372	2.96463	2.95488	2.94848	2.94525	2.94715	2.9519	2.95683	2.9589	2.95853
35938.1	3.26419	3.24496	3.1334	3.07456	3.0355	3.01211	2.99721	2.98704	2.97723	2.96822	2.95855	2.95214	2.94891	2.95099	2.95588	2.96101	2.9632	2.96307
27825.6	3.27259	3.25312	3.14119	3.08215	3.04287	3.01916	3.004	2.99387	2.98425	2.9752	2.96542	2.95899	2.95588	2.95805	2.96319	2.96837	2.97077	2.97092
21544.3	3.278	3.25858	3.14655	3.08741	3.04792	3.02366	3.00877	2.99843	2.98894	2.97992	2.97016	2.96385	2.96086	2.96307	2.96828	2.97367	2.97638	2.97702
16681	3.28273	3.26306	3.15081	3.09185	3.05218	3.0276	3.01254	3.00256	2.99261	2.98373	2.97413	2.96782	2.96486	2.9673	2.97273	2.97834	2.98132	2.98233
12915.5	3.28625	3.26662	3.15457	3.09533	3.05593	3.03078	3.01542	3.00548	2.99567	2.98663	2.97717	2.97099	2.96805	2.97066	2.9762	2.98215	2.98551	2.98709
10000	3.28859	3.26906	3.15656	3.09756	3.05797	3.0327	3.01732	3.0071	2.99763	2.98838	2.97915	2.97308	2.97018	2.9729	2.97878	2.98507	2.98863	2.99096
7742.64	3.29065	3.27107	3.15856	3.09956	3.06008	3.03402	3.01866	3.00853	2.99883	2.98985	2.98061	2.97474	2.97194	2.97508	2.98124	2.98792	2.99181	2.9944
5994.84	3.27799	3.25817	3.14577	3.08627	3.04699	3.02092	3.0051	2.99514	2.9856	2.97664	2.96741	2.96151	2.95921	2.96239	2.9688	2.97576	2.98042	2.98364
4641.59	3.2787	3.25903	3.14646	3.0871	3.04805	3.02132	3.00543	2.99534	2.98587	2.97712	2.9679	2.96228	2.9601	2.96348	2.97028	2.9776	2.98287	2.98688
3593.81	3.27894	3.25932	3.14688	3.08753	3.0487	3.0216	3.00558	2.99552	2.98619	2.97743	2.96834	2.96289	2.96089	2.9646	2.97169	2.97964	2.9854	2.99023
2782.56	3.27953	3.25986	3.14735	3.08815	3.04949	3.02209	3.00592	2.99575	2.98654	2.97812	2.96899	2.96368	2.96201	2.96599	2.97365	2.98202	2.98847	2.99437
2154.43	3.28031	3.26045	3.14819	3.08897	3.05052	3.02253	3.00625	2.99636	2.98707	2.97871	2.96978	2.96481	2.96331	2.96782	2.97568	2.98489	2.99215	2.99905
1668.1	3.28081	3.26122	3.14873	3.08963	3.05166	3.0232	3.00666	2.99672	2.9876	2.97932	2.97087	2.96599	2.96508	2.96976	2.97835	2.98795	2.99599	3.0041
1291.55	3.28126	3.26148	3.14921	3.09001	3.05237	3.02367	3.00718	2.99725	2.988	2.9801	2.97152	2.96718	2.96639	2.97174	2.98078	2.99136	3.00023	3.00929
1000	3.28163	3.26156	3.14937	3.09044	3.05291	3.02397	3.00707	2.99756	2.9884	2.98053	2.9723	2.96798	2.96803	2.97372	2.98336	2.99463	3.00492	3.01542
774.264	3.28225	3.2624	3.15025	3.09121	3.0541	3.02504	3.00778	2.99802	2.98928	2.98184	2.97376	2.97028	2.96996	2.97663	2.9869	2.99905	3.01044	3.02233
599.484	3.2825	3.26222	3.15032	3.09122	3.05422	3.0249	3.00764	2.998	2.98936	2.98192	2.97452	2.9709	2.97187	2.97864	2.98996	3.00286	3.01516	3.02873
464.159	3.28328	3.263	3.1509	3.09228	3.0555	3.02601	3.00839	2.99879	2.99051	2.9834	2.97621	2.97334	2.97481	2.98233	2.99425	3.00829	3.02185	3.03695
359.381	3.28358	3.26342	3.15144	3.09277	3.05631	3.02667	3.00884	2.99953	2.99142	2.98462	2.9778	2.97536	2.97743	2.98581	2.99858	3.01382	3.02861	3.04559
278.256	3.28446	3.26389	3.15212	3.09385	3.05735	3.02771	3.01	3.00049	2.99253	2.98626	2.98019	2.9783	2.98097	2.98991	3.00376	3.0204	3.03671	3.05542
215.444	3.28481	3.26431	3.15259	3.0944	3.05826	3.02856	3.01057	3.00136	2.99388	2.98789	2.98207	2.98072	2.98424	2.9943	3.00919	3.02683	3.04451	3.06507
166.81	3.28707	3.26657	3.15494	3.09691	3.06078	3.03126	3.01293	3.00399	2.99681	2.99121	2.986	2.98531	2.98958	3.00059	3.01665	3.03563	3.05485	3.0774
129.155	3.2858	3.26539	3.15378	3.09607	3.06012	3.03086	3.01243	3.00362	2.99698	2.99183	2.98709	2.98716	2.99249	3.00447	3.02169	3.04195	3.06275	3.08739
100	3.28742	3.26692	3.15536	3.09769	3.06231	3.03317	3.01454	3.00593	2.9995	2.99504	2.99083	2.9918	2.99822	3.01108	3.02959	3.05138	3.07361	3.10042
77.4264	3.28803	3.2671	3.15599	3.09857	3.06287	3.03442	3.01567	3.00705	3.00126	2.99745	2.99421	2.99571	3.0034	3.01718	3.03718	3.06021	3.08443	3.11257
59.9484	3.28206	3.26228	3.15134	3.09507	3.05959	3.03218	3.01039	3.00475	2.99689	2.99562	2.99159	2.99609	3.00192	3.01958	3.03976	3.06595	3.09146	3.11992
46.4159	3.28335	3.26281	3.15175	3.09522	3.06016	3.03253	3.01345	3.00568	3.00077	2.99818	2.99651	3.00004	3.00953	3.02609	3.04866	3.07486	3.10222	3.13474
35.9381	3.28413	3.26358	3.15282	3.09645	3.06158	3.03455	3.01523	3.00806	3.00367	3.00186	3.00087	3.00554	3.01627	3.0341	3.0581	3.08591	3.11482	3.14927
27.8256	3.28502	3.26443	3.15364	3.09765	3.06309	3.03654	3.01732	3.01039	3.00673	3.00562	3.00568	3.01133	3.02328	3.04255	3.0678	3.09733	3.12794	3.16425
21.5444	3.28584	3.26516	3.15465	3.09896	3.06466	3.03869	3.0194	3.01299	3.00998	3.00976	3.01077	3.01747	3.03085	3.0515	3.07833	3.10944	3.14144	3.17948
16.681	3.28632	3.26568	3.15543	3.0999	3.066	3.04082	3.0215	3.01548	3.01333	3.01401	3.01598	3.02394	3.03868	3.06054	3.08903	3.12172	3.15516	3.19513
12.9155	3.28698	3.26645	3.15642	3.10127	3.06767	3.04316	3.02393	3.01846	3.01712	3.01876	3.02176	3.03113	3.04715	3.0705	3.10029	3.13452	3.16939	3.21088
10	3.28827	3.26748	3.15742	3.10278	3.06971	3.04612	3.02724	3.02202	3.02134	3.02401	3.02824	3.03901	3.05619	3.081	3.11261	3.14801	3.18447	3.22692
7.74264	3.28847	3.26792	3.15808	3.10388	3.07107	3.04846	3.02958	3.02529	3.02515	3.02914	3.03477	3.04646	3.06529	3.09178	3.1243	3.16119	3.19889	3.24293
5.99484	3.28685	3.26599	3.1567	3.1026	3.07058	3.04892	3.02991	3.02627	3.02747	3.0324	3.03893	3.05214	3.07264	3.10036	3.13445	3.17265	3.21123	3.25645
4.64159	3.28773	3.26673	3.15773	3.10387	3.07261	3.05211	3.03346	3.03022	3.03262	3.03871	3.04635	3.06089	3.08293	3.112	3.14741	3.18684	3.22641	3.27282
3.59381	3.28808	3.26745	3.15882	3.10556	3.07467	3.05522	3.0367	3.03449	3.03748	3.04488	3.05399	3.06985	3.09345	3.12404	3.16051	3.20098	3.24116	3.28898
2.78256	3.28977	3.26868	3.16019	3.10738	3.0771	3.05895	3.04077	3.03928	3.04342	3.05219	3.06266	3.07986	3.10481	3.13673	3.1745	3.2158	3.2569	3.30521
2.15443	3.28984	3.269	3.16104	3.10873	3.07939	3.06204	3.04429	3.04357	3.04918	3.05887	3.07072	3.08942	3.11581	3.14924	3.1876	3.22985	3.27161	3.32111
1.6681	3.29124	3.27026	3.16291	3.11096	3.08228	3.06608	3.04909	3.04898	3.05566	3.06692	3.07992	3.10034	3.12796	3.16215	3.20184	3.24474	3.28709	3.33701
1.29155	3.29238	3.27144	3.16464	3.1131	3.08513	3.06999	3.05385	3.05478	3.06262	3.07517	3.08947	3.111	3.14043	3.17568	3.21644	3.25992	3.30226	3.35307
1	3.29261	3.27311	3.16608	3.1151	3.08798	3.07456	3.05931	3.06066	3.07028	3.08365	3.09951	3.1224	3.15333	3.18885	3.23058	3.27426	3.31733	3.36838
