# Supplementary material for: AI-assisted discovery of high-temperature dielectrics for energy storage
Source: Nat Commun. 2024 Jul 19;15:6107. doi: 10.1038/s41467-024-50413-x (PMC11271506; doi:10.1038/s41467-024-50413-x)
Supplement: Supplementary file 3 — Source Data [file 41467_2024_50413_MOESM3_ESM.zip › Source_data/Fig4/PanelB/dataB1.xlsx]

## Sheet: Df
Frequency (Hz)	30	40	50	60	70	80	90	100	110	120	130	140	150	160	170	180	190	200
1000000	0.0426	0.05168	0.04731	0.04379	0.04137	0.03881	0.03696	0.03592	0.03568	0.03617	0.03627	0.03588	0.03574	0.03564	0.036	0.03627	0.03785	0.0389
774264	0.03309	0.04007	0.0361	0.03304	0.03081	0.02865	0.02716	0.02627	0.02606	0.02645	0.02654	0.02622	0.02611	0.02606	0.02638	0.02661	0.02788	0.02874
599484	0.02582	0.03108	0.02758	0.02489	0.02277	0.02093	0.01969	0.01893	0.01879	0.01908	0.01913	0.01892	0.01882	0.01884	0.01912	0.01928	0.02034	0.02108
464159	0.02019	0.02425	0.02104	0.01868	0.01676	0.01509	0.01407	0.01346	0.01334	0.01355	0.01359	0.01347	0.01342	0.01342	0.0137	0.01387	0.01475	0.01546
359381	0.01527	0.01835	0.01537	0.01326	0.0115	0.00998	0.00911	0.00864	0.00852	0.00866	0.00874	0.0086	0.00858	0.00862	0.00887	0.00909	0.00979	0.01044
278256	0.0117	0.01402	0.01134	0.00947	0.00778	0.00651	0.0057	0.0053	0.00517	0.00534	0.00536	0.00531	0.00531	0.00535	0.00557	0.00579	0.00644	0.00704
215444	0.00888	0.01065	0.00821	0.00656	0.00505	0.00386	0.00318	0.00285	0.00281	0.00284	0.00291	0.00287	0.00293	0.00299	0.00321	0.00349	0.00403	0.00456
166810	0.00702	0.00835	0.0061	0.00468	0.00332	0.0022	0.00169	0.00139	0.00133	0.00142	0.00142	0.00144	0.00151	0.0016	0.00178	0.00206	0.00258	0.00314
129155	0.00632	0.0073	0.00533	0.00415	0.0029	0.00183	0.00142	0.00117	0.00113	0.00119	0.00122	0.0013	0.00136	0.00148	0.00172	0.002	0.00244	0.00301
100000	0.00818	0.00892	0.00735	0.00639	0.0053	0.00436	0.00393	0.00378	0.00375	0.00386	0.00391	0.00395	0.00412	0.00426	0.00446	0.00475	0.00521	0.00581
77426.4	0.013	0.01374	0.01246	0.01182	0.01093	0.01011	0.00982	0.00964	0.0097	0.00982	0.00993	0.00991	0.01011	0.01023	0.01049	0.01074	0.01131	0.01186
59948.4	0.00695	0.00735	0.00613	0.00549	0.00472	0.00385	0.00357	0.00344	0.00344	0.00355	0.00361	0.00365	0.00381	0.00397	0.00425	0.00461	0.00511	0.0058
46415.9	0.00768	0.00802	0.00707	0.0066	0.00598	0.00513	0.00489	0.00482	0.00482	0.00488	0.00501	0.00509	0.00526	0.00547	0.00575	0.00613	0.00668	0.00739
35938.1	0.00826	0.00852	0.00776	0.00742	0.00692	0.00613	0.00587	0.00579	0.00588	0.00596	0.00605	0.00616	0.00637	0.0066	0.00692	0.00734	0.00794	0.00873
27825.6	0.00716	0.00737	0.0068	0.00657	0.0062	0.0054	0.00516	0.00515	0.00521	0.00532	0.00547	0.00559	0.00582	0.00604	0.00643	0.0069	0.00753	0.0084
21544.3	0.0068	0.00695	0.00654	0.00637	0.00614	0.00536	0.00514	0.0051	0.00516	0.00531	0.00544	0.00561	0.00588	0.00616	0.00655	0.00706	0.00779	0.00876
16681	0.0061	0.00616	0.00587	0.00577	0.00561	0.00486	0.00456	0.00463	0.00468	0.00485	0.005	0.00517	0.00547	0.00582	0.00629	0.00684	0.00763	0.00867
12915.5	0.0052	0.00526	0.00508	0.00497	0.00496	0.00421	0.00391	0.00393	0.00403	0.00419	0.00434	0.00459	0.00487	0.0053	0.00579	0.00643	0.00728	0.00848
10000	0.00465	0.00472	0.00455	0.00455	0.00459	0.00384	0.00357	0.00357	0.00368	0.0038	0.00404	0.00429	0.00467	0.00512	0.00569	0.00641	0.00735	0.00865
7742.64	0.00374	0.00373	0.00367	0.00368	0.00378	0.00304	0.00281	0.00278	0.00294	0.0031	0.00334	0.00358	0.00403	0.00452	0.00514	0.00597	0.00702	0.00843
5994.84	0.00194	0.00194	0.00194	0.00179	0.002	0.00126	0.000932704	0.00102	0.00118	0.0013	0.00163	0.0019	0.00236	0.00298	0.00367	0.00459	0.00577	0.0073
4641.59	0.00173	0.00176	0.00173	0.00171	0.002	0.00124	0.000934973	0.000978955	0.00117	0.00136	0.00165	0.00202	0.00255	0.0032	0.00398	0.00499	0.00627	0.00801
3593.81	0.00178	0.00177	0.00183	0.00181	0.00212	0.00139	0.00112	0.00116	0.00137	0.00165	0.0019	0.00241	0.00294	0.00375	0.00451	0.00564	0.00707	0.00895
2782.56	0.00141	0.00142	0.00142	0.00147	0.00193	0.00125	0.000881566	0.000976512	0.00126	0.00156	0.00186	0.00236	0.00296	0.00376	0.00482	0.00606	0.00753	0.00968
2154.43	0.00112	0.00111	0.00119	0.00125	0.00167	0.00106	0.000682424	0.000799012	0.00108	0.00143	0.00184	0.00238	0.00312	0.004	0.00507	0.00641	0.00809	0.01035
1668.1	0.00123	0.00126	0.00129	0.0014	0.00187	0.00127	0.000935322	0.00105	0.00136	0.00172	0.00222	0.00286	0.00366	0.00461	0.0058	0.00728	0.00905	0.01147
1291.55	0.00131	0.00137	0.00141	0.00154	0.00205	0.00152	0.00115	0.00124	0.00164	0.00202	0.0026	0.00333	0.00422	0.00531	0.00657	0.0082	0.0101	0.01264
1000	0.00117	0.00122	0.00127	0.0015	0.00199	0.00149	0.00122	0.00135	0.00172	0.00223	0.00279	0.0036	0.00463	0.00577	0.00716	0.00887	0.01096	0.0137
774.264	0.00132	0.0013	0.00146	0.00165	0.00209	0.00175	0.00148	0.00162	0.00202	0.0026	0.00329	0.00414	0.00527	0.00649	0.00798	0.00988	0.01205	0.0149
599.484	0.00139	0.00137	0.00154	0.00174	0.00221	0.00202	0.00168	0.00189	0.00235	0.00297	0.00375	0.00464	0.0059	0.00721	0.00889	0.01083	0.0132	0.01621
464.159	0.0014	0.00146	0.00153	0.00188	0.00235	0.00225	0.00182	0.00205	0.00266	0.00332	0.00415	0.00524	0.00655	0.00804	0.00975	0.01183	0.01433	0.01743
359.381	0.00137	0.00148	0.00159	0.00192	0.00237	0.00231	0.00192	0.00225	0.00284	0.00362	0.00455	0.0057	0.00708	0.00871	0.01053	0.01274	0.01534	0.01857
278.256	0.00149	0.00148	0.00165	0.00199	0.0025	0.00262	0.00223	0.00259	0.00326	0.0041	0.00506	0.00632	0.00787	0.00957	0.01159	0.01385	0.01648	0.01986
215.444	0.00128	0.00135	0.00146	0.00186	0.0023	0.00254	0.00223	0.00257	0.00331	0.00425	0.00534	0.0067	0.00835	0.01017	0.01224	0.01469	0.01741	0.02085
166.81	0.000909666	0.000937417	0.00114	0.00158	0.002	0.00242	0.00207	0.00246	0.0033	0.00432	0.00553	0.00694	0.00873	0.01062	0.01286	0.01533	0.01814	0.02162
129.155	0.00142	0.00143	0.0016	0.00206	0.00252	0.00303	0.00271	0.00321	0.00406	0.00516	0.00649	0.00805	0.00989	0.01193	0.01419	0.01681	0.01967	0.02315
100	0.000986984	0.00105	0.00122	0.00171	0.00218	0.00284	0.00257	0.00309	0.00404	0.00523	0.00664	0.00831	0.01029	0.01241	0.01477	0.01743	0.02034	0.02381
77.4264	0.00116	0.00113	0.00129	0.00192	0.0023	0.00306	0.00277	0.00335	0.00451	0.00571	0.00736	0.00917	0.01113	0.0134	0.01578	0.01854	0.0214	0.02489
59.9484	0.00227	0.00117	0.00143	0.00203	0.00331	0.00394	0.00328	0.00387	0.00556	0.00727	0.00885	0.01064	0.01257	0.01441	0.01676	0.01978	0.02273	0.02589
46.4159	0.00158	0.00163	0.00194	0.00248	0.00303	0.00406	0.00395	0.00466	0.00586	0.00738	0.00904	0.011	0.01332	0.01568	0.01823	0.02095	0.02376	0.02704
35.9381	0.00164	0.00168	0.002	0.00256	0.00315	0.0043	0.00426	0.00503	0.00635	0.00794	0.00972	0.01178	0.01417	0.0166	0.01914	0.02186	0.0246	0.02778
27.8256	0.00167	0.0017	0.00205	0.00263	0.00328	0.00456	0.00458	0.00545	0.00684	0.00851	0.01042	0.01256	0.01503	0.01749	0.02009	0.02274	0.02538	0.02842
21.5444	0.00164	0.00167	0.00205	0.00264	0.00339	0.00475	0.00485	0.00582	0.0073	0.0091	0.01105	0.0133	0.01581	0.01835	0.02086	0.02345	0.02602	0.02886
16.681	0.00156	0.0016	0.00202	0.00267	0.00346	0.00497	0.00514	0.00616	0.00771	0.0096	0.01172	0.01399	0.01659	0.01911	0.02159	0.0241	0.02646	0.02921
12.9155	0.00158	0.0016	0.00207	0.0027	0.00361	0.00525	0.00556	0.00661	0.00824	0.0103	0.01242	0.01482	0.01738	0.01987	0.02237	0.02475	0.02697	0.02951
10	0.00163	0.00169	0.00219	0.00297	0.00381	0.00554	0.00598	0.00717	0.00889	0.01102	0.01316	0.01565	0.01826	0.02078	0.02316	0.02533	0.02732	0.02979
7.74264	0.00166	0.00167	0.00221	0.00297	0.00397	0.00586	0.0063	0.00761	0.00946	0.01162	0.01378	0.01633	0.01899	0.02139	0.0237	0.02574	0.02763	0.02982
5.99484	0.00178	0.00185	0.00243	0.0032	0.00434	0.00631	0.00688	0.00824	0.01014	0.01237	0.01471	0.01722	0.01986	0.02223	0.02438	0.02632	0.02793	0.03002
4.64159	0.0018	0.0019	0.00254	0.00335	0.00456	0.00661	0.00732	0.00875	0.01079	0.01305	0.01543	0.01796	0.02055	0.02285	0.02489	0.02658	0.02805	0.02996
3.59381	0.00184	0.00194	0.00262	0.0035	0.00484	0.00692	0.00786	0.00933	0.0114	0.01378	0.01618	0.01872	0.02123	0.02344	0.02526	0.02681	0.02807	0.02992
2.78256	0.00211	0.00206	0.00278	0.00366	0.00513	0.00725	0.00841	0.00989	0.01211	0.01449	0.01692	0.01939	0.02192	0.02392	0.02562	0.027	0.02805	0.02986
2.15443	0.00217	0.00225	0.00303	0.00396	0.0055	0.00765	0.00911	0.01065	0.01291	0.01529	0.01775	0.02019	0.02258	0.02446	0.02598	0.02713	0.02805	0.02977
1.6681	0.00222	0.00234	0.00321	0.00423	0.00583	0.00803	0.00968	0.01132	0.01365	0.01605	0.01849	0.02095	0.02315	0.02494	0.02625	0.02715	0.02785	0.02989
1.29155	0.00233	0.00253	0.00336	0.00452	0.00624	0.00834	0.01041	0.01201	0.01436	0.01685	0.01923	0.02162	0.02369	0.02527	0.02635	0.02711	0.0278	0.02981
1	0.00239	0.00261	0.00366	0.00481	0.0066	0.00848	0.0111	0.01278	0.01504	0.01771	0.01999	0.02219	0.02404	0.02557	0.02643	0.02691	0.0276	0.02972
